# Supplementary material for: Genome-wide functional screens enable the prediction of high activity CRISPR-Cas9 and -Cas12a guides in Yarrowia lipolytica
Source: Nat Commun. 2022 Feb 17;13:922. doi: 10.1038/s41467-022-28540-0 (PMC8854577; doi:10.1038/s41467-022-28540-0)
Supplement: Supplementary file 5 — Supplementary Data 1 [file 41467_2022_28540_MOESM5_ESM.xlsx]

## Sheet: Cutting Scores - Cas9
Guide No.	Guide/Gene ID	Cas9 Spacer Sequence (20-mer)	CS Day 2	CS Day 4	CS Day 6
1	Nontargeting	AAAAAATGATGGACAAAACA	-0.37863	-3.89418	-4.11614
2	Nontargeting	AAACGGCTTCCTCCTCCGGC	-0.09409	-2.92584	-2.88004
3	Nontargeting	AACGAGAGTAACCGGTCGAA	-0.14277	-3.07942	-2.78581
4	Nontargeting	AAGTACGAATGCTAGGAGCC	0.066614	-3.04985	-3.13556
5	Nontargeting	AATGAGCTCGTACCCTTTTG	-0.28577	-3.15022	-2.91226
6	Nontargeting	AATTTACGCGCCTAAGCTCA	-0.33479	-3.43942	-3.46266
7	Nontargeting	ACCACTATCCTTGCATAAGA	-0.26754	-3.22636	-3.38122
8	Nontargeting	ACGAAAACTTTATTAGTCGC	-0.23232	-2.69171	-2.83262
9	Nontargeting	ACGGCCAAACTCCCTAAAGG	-0.2613	-2.74484	-2.60336
10	Nontargeting	ACTTTCCGATGCGGCGGCTT	-0.32082	-2.57419	-2.23996
11	Nontargeting	AGACAGCGCGTAGAAAGGCT	-0.39821	-4.6134	-5.16634
12	Nontargeting	AGATAAAAGCACCATGACCG	-0.40409	-2.12554	-2.35281
13	Nontargeting	AGGAATCGGTTGCTAAGGCA	-0.31116	-3.76582	-3.29496
14	Nontargeting	AGGTTCTTCCCTGGTAGGGG	-0.35233	-2.99752	-2.93949
15	Nontargeting	ATAAAGGGTGGTGTCTATAG	-0.29573	-2.9717	-3.06535
16	Nontargeting	ATAGGCCTTGTACGTCATTA	-0.25656	-3.3414	-3.1007
17	Nontargeting	ATCCCCCATGCATTTAACGA	-0.20336	-2.02776	-1.52741
18	Nontargeting	ATCTCCTCGGCCAGCGAAAC	-0.36014	-3.23343	-3.07596
19	Nontargeting	ATGATTTGTGCTAAAGTCGA	-0.1982	-2.71084	-2.34979
20	Nontargeting	ATGTGTAGACTACCCAAAGG	-0.38412	-2.51483	-2.2541
21	Nontargeting	ATTGCAGGTGTGCTATTGAA	-0.44238	-3.14543	-3.43851
22	Nontargeting	CAACCCTGGGAACCCTGAAA	-0.09827	-3.15862	-3.35041
23	Nontargeting	CACCGTGGTGCTAGCCTCCG	-0.47482	-2.82484	-2.75046
24	Nontargeting	CATAGGTTGATAACGCGACA	-0.30474	-5.15731	-5.45933
25	Nontargeting	CCAAATTGTATTCCGTATGG	-0.39674	-3.33363	-3.70073
26	Nontargeting	CCAGGTTGTCAGGATTGATA	-0.45853	-3.04431	-2.94302
27	Nontargeting	CCCACTCGCTAAGCTGGATA	-0.30954	-2.93055	-3.13309
28	Nontargeting	CCCTCGCGAACGGTTTCGTA	-0.34747	-2.93733	-2.76962
29	Nontargeting	CCGGATTCCTTGTGCGAGCT	-0.33648	-3.68895	-3.52025
30	Nontargeting	CCTCAGGACTCTACACCTGC	0.030435	-2.74834	-1.85972
31	Nontargeting	CGAGGAAGGTAGGAAAGACC	-0.48653	-2.50231	-2.44778
32	Nontargeting	CGCAGCTGCAGAGCATATAG	-0.2238	-3.27028	-3.16304
33	Nontargeting	CGGAGGTGGGCGCGTTAAAC	-0.28456	-3.02267	-3.36577
34	Nontargeting	CGGTCCAATGATTGCTGGCT	-0.38662	-3.75759	-3.77129
35	Nontargeting	CTAGGGCCAGAGCCAGAGGT	-0.25431	-2.78632	-2.9792
36	Nontargeting	CTATTGGGTGTCCTCGGAGC	-0.17557	-3.16463	-3.33657
37	Nontargeting	CTCGTGAGTATCACTCACAG	-0.23864	-3.0366	-3.1797
38	Nontargeting	CTGTAGATCGGGCAGACCCA	-0.59994	-3.2181	-3.34992
39	Nontargeting	CTTGAAGGTAATTCACAACC	-0.15881	-3.00951	-3.07133
40	Nontargeting	GAAACATACATCCTCTAACT	-0.15484	-3.04949	-3.01901
41	Nontargeting	GAAGACTTGTTCATGTATGT	-0.52873	-3.15656	-3.22842
42	Nontargeting	GACCGGCGTTACTATCCGAG	-0.24037	-3.06917	-3.10825
43	Nontargeting	GATGAGCCCGCGGAGCGGCC	-0.34823	-2.63024	-2.27473
44	Nontargeting	GCAGGTTCAAAAATTTCTAG	0.091421	-3.01989	-2.88438
45	Nontargeting	GCCACACGATGCAACCTTGT	-0.31925	-2.87511	-3.78238
46	Nontargeting	GCCTCAGACAGTTTATTAAT	-0.37424	-2.68222	-2.92388
47	Nontargeting	GCGGACCACCCCTTGAACTT	-0.3775	-2.96658	-3.31397
48	Nontargeting	GCTGAAAGGGTTGGGAGACA	-0.25143	-2.23759	-2.35896
49	Nontargeting	GGACCGTAACGCCGACTAGC	-0.17267	-2.73952	-3.46076
50	Nontargeting	GGATTCTCGTGGGTCCCTGG	-0.14035	-2.59227	-2.88727
51	Nontargeting	GGGCGCAGCGACGAGGGCGC	-0.1855	-1.35269	-1.46851
52	Nontargeting	GGGTGTGGTTGTTAAATAGG	0.067337	-1.74982	-1.89654
53	Nontargeting	GGTATACGCTCCGTCCTACC	-0.31967	-3.1208	-3.20755
54	Nontargeting	GGTTTGCGGCGCCCCATCCT	-0.46503	-3.07193	-3.72443
55	Nontargeting	GTAGATGTGGGCATAATTGG	-0.53951	-2.85755	-3.12341
56	Nontargeting	GTCAGAAGCGGTGTAAATGC	-0.30258	-2.6199	-2.92317
57	Nontargeting	GTCTGATTCGCAGTCGAGGC	-0.21572	-3.38672	-3.85475
58	Nontargeting	GTGATCTGGGCGGGTTCCAC	-0.3723	-3.35154	-3.77649
59	Nontargeting	GTGTATCTCGGTCTCCTCGA	-0.24958	-2.44483	-2.18708
60	Nontargeting	GTTGCGAAACATCTGCGAGA	-0.21144	-2.95832	-2.84203
61	Nontargeting	TAAATGCGTAGGGAAGGTAG	-0.23148	-3.0909	-3.25865
62	Nontargeting	TAAGCGGCCCAGTCATGTAT	-0.21421	-2.90217	-2.64136
63	Nontargeting	TACCCGCAGTACCTCGGGGC	-0.36362	-2.847	-2.84778
64	Nontargeting	TACTTAATTTTGCACGATGG	-0.44809	-4.08992	-4.04015
65	Nontargeting	TAGGACATAACAGGACGGGT	-0.63816	-4.68528	-5.59372
66	Nontargeting	TATTGAGGCACAATGAACTA	-0.23455	-3.45888	-3.42433
67	Nontargeting	TCAGCGGTAAATCGAAAGCA	-0.48179	-3.64913	-3.52792
68	Nontargeting	TCCTACTGGTTTTCGGAAAT	-0.21548	-2.82852	-2.70905
69	Nontargeting	TCGCCCTCCACTTCAGGTTC	-0.17605	-3.14596	-3.44096
70	Nontargeting	TCTCAGACATCGGCTTTAAC	-0.4417	-2.7143	-3.0698
71	Nontargeting	TCTTGTGAAGAGTGTCTGAA	-0.25106	-3.59478	-3.27489
72	Nontargeting	TGAGTCCTAGGCAACCGGAT	-0.26047	-2.69083	-2.07283
73	Nontargeting	TGCGTGGACGCACCAGTCTT	-0.33184	-3.441	-3.56457
74	Nontargeting	TGGCCAGAAGGCCGTGAATC	-0.3004	-2.86874	-2.82605
75	Nontargeting	TGGGTGTATGGCGTTGACTC	-0.53227	-3.41205	-3.58077
76	Nontargeting	TGTAGTGCAGCTACCATCTC	-0.44031	-3.20482	-3.15203
77	Nontargeting	TTAAGCTCACTAATGGCAAT	-0.39712	-3.32042	-3.25187
78	Nontargeting	TTATGCAGGGCCGCCCCGAC	-0.71144	-2.43162	-2.98892
79	Nontargeting	TTCGACTCTTCTATGGTGTT	-0.3521	-3.30606	-3.21406
80	Nontargeting	TTGGGAAGTTTAACTAATTT	-0.37969	-3.84646	-3.71813
81	Nontargeting	AAAATGCTTTGACCGGGGCT	-0.22668	-2.80917	-3.10988
82	Nontargeting	AAAGCGACCTGATTCAGTAA	-0.16699	-3.09558	-3.00603
83	Nontargeting	AACGTACCGAGCCATTGAGC	-0.24265	-2.90637	-2.30198
84	Nontargeting	AAGTCTTAGTGGAGTCACTT	-0.20592	-2.65487	-2.67714
85	Nontargeting	AATGTGTGCTCGCCGGTATA	-0.37325	-2.83022	-2.95627
86	Nontargeting	AATTTCGGGGGTCTCATAGG	-0.23014	-2.69717	-2.39021
87	Nontargeting	ACCACTGCATTACTAATGCA	-0.32749	-3.3715	-3.56995
88	Nontargeting	ACGAATCATTGTGACCGGAC	-0.35193	-2.77043	-2.81705
89	Nontargeting	ACTAATCATTAACGAAGTAG	-0.61238	-2.78929	-3.2766
90	Nontargeting	AGAAAAGTACTTTTAAACAC	-0.35339	-2.86479	-2.75299
91	Nontargeting	AGACATTGGCGTTGTTAGGC	-0.23569	-2.56193	-2.68089
92	Nontargeting	AGCAGCCATCCTGAACTCGC	-0.41066	-3.2772	-3.44239
93	Nontargeting	AGGACATGGTTTTTTGGGCG	-0.32779	-3.53326	-3.41104
94	Nontargeting	AGTAAGTCCAAGCATCACAA	-0.23337	-3.54129	-3.41154
95	Nontargeting	ATAAGTATTGATACACTATG	-0.29373	-2.84574	-3.08825
96	Nontargeting	ATAGGGGATCAATCCCAGAA	-0.42407	-2.91926	-3.01801
97	Nontargeting	ATCGACATAAGCATCAACTC	-0.33179	-3.00586	-2.97935
98	Nontargeting	ATGAAAATCCTGTTTACATC	-0.33502	-3.371	-3.48403
99	Nontargeting	ATGCGACTGATCGCCGGAAT	-0.48025	-2.99105	-3.18371
100	Nontargeting	ATTAACTGGTGACTCCCAGT	-0.30754	-3.06277	-3.08901
101	Nontargeting	ATTGGAGGCCAGCGACCAAG	-0.2236	-2.87828	-2.97028
102	Nontargeting	CAACTAGGATCAACATTATT	-0.48845	-2.78968	-2.82002
103	Nontargeting	CAGAAGTATGACTGACCCTC	-0.19164	-2.85748	-3.40312
104	Nontargeting	CATATCGTGCTTAACCGGTG	-0.20835	-2.34669	-2.67333
105	Nontargeting	CCAACGAAGCCGCAACAGGT	-0.45833	-3.38987	-3.35298
106	Nontargeting	CCATACGTCCATCAAGATGC	-0.13475	-2.66375	-3.02419
107	Nontargeting	CCCAGATGGCAGGTGTTGGC	-0.31834	-3.29716	-3.57421
108	Nontargeting	CCCTGTCATGGGTCTAGCCA	-0.11035	-3.01483	-3.04955
109	Nontargeting	CCGGGGGCTCCAATGGATAT	-0.06215	-1.74782	-1.68946
110	Nontargeting	CCTCTAACGCTTCTTTCCCC	-0.27709	-3.2215	-3.01694
111	Nontargeting	CGAGGCGTGCTTCCTCAAAC	-0.21899	-3.14577	-3.40084
112	Nontargeting	CGCCAACCCCTGTGTTACAC	-0.31683	-3.65983	-3.97214
113	Nontargeting	CGGCCTAAAGGTCATAGTCC	-0.24669	-3.30003	-3.24437
114	Nontargeting	CGTCATAACAAAACTACTGG	-0.25169	-3.37331	-3.549
115	Nontargeting	CTATAGTATCCGCGCTTGAC	-0.36203	-2.88195	-3.03321
116	Nontargeting	CTCAAGCTATAACTTCATAC	-0.27255	-3.73012	-3.91511
117	Nontargeting	CTCGTGGGCATATTTAATCG	-0.14163	-2.10762	-2.05584
118	Nontargeting	CTGTGCCTGATTCACACAAC	-0.33161	-2.98194	-3.04609
119	Nontargeting	CTTGATAACCACCATGGGGT	-0.27747	-3.38262	-3.42245
120	Nontargeting	GAAAGGGTCTTATCTATCCG	-0.2845	-2.93495	-2.90366
121	Nontargeting	GAATATATGCCACTCCGCTC	-0.34765	-3.63516	-3.54865
122	Nontargeting	GACCTCTTGCGGCCCAAGAG	-0.43183	-3.41083	-3.51909
123	Nontargeting	GATGAGGATAAGGGCCCACT	0.041118	-1.73199	-2.5051
124	Nontargeting	GCATCAACCCAACAGTACGA	-0.49115	-3.46823	-4.10599
125	Nontargeting	GCCACCGTAAGGACTTATTT	-0.56106	-3.80445	-3.71077
126	Nontargeting	GCCTTCGAGGGTTCGTCTGA	0.045697	-3.39953	-3.64163
127	Nontargeting	GCGTACTTTTGTCCTAAGAT	-0.42509	-3.7557	-3.78778
128	Nontargeting	GCTGAGCAATTTGTGTGGGG	-0.09985	-3.95089	-4.36908
129	Nontargeting	GGACGGAGGATACGTCATTT	-0.6227	-4.88458	-4.97551
130	Nontargeting	GGCACCAGCCTCGGCGCTAT	-0.29319	-3.88307	-3.68646
131	Nontargeting	GGGCGCAGTCCAGGTTGACG	-0.28318	-4.02105	-3.68688
132	Nontargeting	GGTAAAATGCTCCCCGGTGA	-0.02007	-2.5818	-2.54052
133	Nontargeting	GGTGGGCTGTCAAATGTTCT	-0.18279	-2.45228	-2.40222
134	Nontargeting	GTAATGCCATGAGTCGCGAC	-0.11014	-2.03997	-3.2085
135	Nontargeting	GTAGCGCGTTCGCCACCCTT	-0.42217	-4.00048	-4.25227
136	Nontargeting	GTCAGGAGCCATCGGGGCGA	-0.38601	-3.36332	-3.25866
137	Nontargeting	GTCTGCCGTACCTTAACTCT	-0.32818	-3.30332	-3.34543
138	Nontargeting	GTGCCGAACCCTCTAGCAGA	-0.19212	-2.96734	-3.61559
139	Nontargeting	GTGTTGGTATTCCCCTGAGG	-0.2489	-2.66818	-2.7958
140	Nontargeting	GTTTAACCGCTCCTCCTAAA	-0.28463	-3.20811	-3.21189
141	Nontargeting	TAACAAACTACCTATCGACC	-0.43944	-2.88923	-2.92318
142	Nontargeting	TAATAATGATGTAATGATAA	-0.31486	-3.29847	-3.27286
143	Nontargeting	TACCCTGTATCATGGCCAAA	-0.50719	-3.22034	-3.49335
144	Nontargeting	TACTTGCTCTGGCGGGTCAT	-0.48072	-4.10714	-3.8442
145	Nontargeting	TAGGCAGCGAAGCGCTTTCT	-0.17342	-2.64253	-2.63762
146	Nontargeting	TATTTACTTCCTACACCTGG	-0.43993	-2.92184	-2.97501
147	Nontargeting	TCCCAGACCTCCTCGCGAGA	-0.25876	-2.81346	-3.19535
148	Nontargeting	TCCTGTGCGACCATAGACCC	-0.62067	-4.18379	-4.55324
149	Nontargeting	TCGTAGAACTGGTCACAGTT	-0.394	-3.11078	-3.19302
150	Nontargeting	TCTCTCAGCTTAGGCGGGCC	-0.44165	-2.756	-2.66135
151	Nontargeting	TCTTTAGCCCTCACATCTGT	-0.31458	-3.18138	-3.13246
152	Nontargeting	TGATTCACGCGCCATAAATA	-0.38773	-3.14318	-3.16425
153	Nontargeting	TGCGTTGCATTTCCGATGAC	-0.22073	-2.62564	-2.85048
154	Nontargeting	TGGCTCCTAAGGTGCCGCGG	-0.38412	-2.84114	-2.85714
155	Nontargeting	TGGTATGGAAATGTCTATAA	-0.34356	-2.95811	-3.28156
156	Nontargeting	TGTGACGGGTCTCTCAGCTA	-0.44384	-1.56437	-1.75521
157	Nontargeting	TTAATAATTGTAACCACTCT	-0.41172	-3.69609	-3.55306
158	Nontargeting	TTCACTTCTCAAATCTGGCT	-0.30588	-3.33541	-3.62639
159	Nontargeting	TTCGATACTGCTGCATCCTA	-0.34366	-2.34097	-2.84767
160	Nontargeting	TTGTGCGACTGGGTGGGACT	-0.39489	-3.66896	-3.80308
161	Nontargeting	AAAATTGTTGGTCCCTCACC	-0.24192	-2.86562	-2.99931
162	Nontargeting	AAATCCCCCAGCCCTCCGAC	-0.27001	-3.05768	-3.33822
163	Nontargeting	AACTGAATCCTCGCGTACCT	-0.61249	-3.23372	-3.51488
164	Nontargeting	AATAGGAAGTTAATGGAGTT	-0.3635	-3.1615	-2.82956
165	Nontargeting	AATGTTCATCGGTTAGGAGA	-0.27588	-2.79811	-2.98351
166	Nontargeting	ACAAGTTGCGAAGCCTTCCA	-0.62586	-3.80617	-3.28483
167	Nontargeting	ACCGGCCTTTCTTTTTCTAA	-0.24881	-3.28072	-2.77722
168	Nontargeting	ACGACTCCGGATTAGCCTGG	-0.38788	-3.58541	-3.23936
169	Nontargeting	ACTCAACCACCGATTAGAAT	-0.35286	-2.55089	-2.87085
171	Nontargeting	AGACCGACAACCCGAGATAC	-0.49958	-3.04435	-3.12232
172	Nontargeting	AGCCCATCCCCAGCTGTCTT	0.150035	-2.44136	-3.04254
173	Nontargeting	AGGGTGTCCCCGGTACACTT	0.038166	-2.29068	-1.66524
175	Nontargeting	ATAATCAATACTTAATGTTT	-0.31274	-3.07674	-3.2107
176	Nontargeting	ATAGGTTGTTCACATAGCAA	-0.30352	-3.64291	-3.53852
177	Nontargeting	ATCGACCCGAGAGTGCAGCC	-0.16143	-8.12606	-6.98583
178	Nontargeting	ATGAACCATCGCACGTTTAC	-0.46756	-3.05035	-2.95506
179	Nontargeting	ATGCGTAGGACCGATCATCA	-0.3056	-3.45387	-3.46664
180	Nontargeting	ATTCAGCAAGCCGTGTGCCA	-0.38885	-3.17103	-3.07697
181	Nontargeting	ATTGGATTCCCCACATCTGA	-0.40386	-3.64535	-3.70241
182	Nontargeting	CAATCACAACCGCAGTTCAT	-0.32848	-3.33289	-3.76027
183	Nontargeting	CAGGGATCGGCTGGAGACGT	-0.15186	-2.48148	-2.33441
184	Nontargeting	CATATGGACGCCGTGGACAT	-0.4289	-3.32082	-3.2697
185	Nontargeting	CCACAGGGTCCACGTTAGTC	-0.42208	-3.99919	-3.50325
186	Nontargeting	CCATAGACTTCTCAAATTCC	-0.36598	-3.09996	-3.14337
187	Nontargeting	CCCAGGTTGTTGCACTGGGG	-0.52315	-4.39622	-3.72561
188	Nontargeting	CCGACGTGACATTAGCCCAC	-0.19356	-5.31623	-4.169
189	Nontargeting	CCGTCATTCAACACACAAAA	0.048372	7.22295	8.74466
190	Nontargeting	CCTCTACCCCTTCCAAACTT	-0.31756	-3.04581	-3.09712
191	Nontargeting	CGATAGTGCGACGGGTTTGA	-0.44527	-3.36531	-3.40276
192	Nontargeting	CGCCGCCCTGTGAATGATTC	-0.44382	-3.37252	-3.24189
193	Nontargeting	CGGCTGCTACTGTGGCATAG	-0.43228	-2.96144	-2.86413
194	Nontargeting	CGTGTTAGTAGCAGCAGTCG	-0.3648	-2.50598	-2.42451
195	Nontargeting	CTATATCCCGTGCACGTTGG	-0.24596	-2.6447	-2.75267
196	Nontargeting	CTCACGAACTTAATACATAG	-0.40134	-3.2046	-3.07708
197	Nontargeting	CTCTCCCCTTGGTTATCAAA	-0.30361	-3.12209	-3.08498
198	Nontargeting	CTTAACCTGTCTAAGTGGGA	-0.18586	-2.25178	-2.68976
199	Nontargeting	CTTGGAATAGAGGAGCAGTA	-0.49161	-2.93236	-2.88644
200	Nontargeting	GAACAACCAGACAGCGCTAA	-0.3498	-3.44843	-3.64236
201	Nontargeting	GACACTAATTGTGGGCTGGA	-0.4102	-1.57772	-1.28692
202	Nontargeting	GAGAAAGCACTGCCGAAAAG	-0.30499	-3.18204	-2.78699
203	Nontargeting	GATTTGATAGGTTCTTGCTC	-0.41936	-3.21943	-3.14241
204	Nontargeting	GCATCGCCCTCCCTCCACGA	-0.42083	-3.17173	-3.11637
205	Nontargeting	GCCATATTGTTGTGACAATC	-0.57752	-2.99461	-3.10996
206	Nontargeting	GCGACAGGCAGTTCGGTTAC	-0.38191	-2.39516	-3.03503
207	Nontargeting	GCGTAGTCTCACTGTCCGCG	-0.49881	-2.93305	-3.34878
208	Nontargeting	GCTGGCAACTGAGCCCCTAC	-1.04297	-3.27626	-3.36673
209	Nontargeting	GGACGTCCAATGCAAAACAA	-0.34322	-3.89426	-3.94275
210	Nontargeting	GGCCAAATTCTCGATCTTTT	-0.25551	-2.69421	-2.45725
212	Nontargeting	GGTACCCTAAAGGTATATAC	-0.75293	-4.16815	-4.60179
213	Nontargeting	GGTTCTACTACCGCTGAGGC	-0.23265	-4.63299	-5.88403
214	Nontargeting	GTACGAAACTTTATATCCTC	-0.4637	-5.1158	-4.22929
215	Nontargeting	GTAGGAGCGATAACGGGCTA	-0.33501	-2.3973	-3.1182
216	Nontargeting	GTCAGTCAGCGACGGCGGAA	-0.39818	-3.2248	-2.91841
217	Nontargeting	GTGACAGACCCTCCTCCGTT	-0.18796	-3.26275	-3.25046
218	Nontargeting	GTGCTCATCTGGTTTTGTAT	-0.31466	-3.39254	-3.33273
219	Nontargeting	GTTAAGCGACGCTTGACAAT	-0.12405	-3.00426	-3.01406
220	Nontargeting	GTTTTAGCTTACCCGAATAG	-0.33185	-3.00912	-2.90515
221	Nontargeting	TAACGGTTCACGATGCGTAG	-0.36188	-3.51718	-3.64412
222	Nontargeting	TAATAGGAAGCAGAGGTTGA	-0.32685	-2.79354	-2.80857
223	Nontargeting	TACGATGATGGTACAACTAC	-0.43505	-4.34315	-4.9822
224	Nontargeting	TACTTTACCGCCTCGTATCG	-0.30453	-2.75847	-2.67548
225	Nontargeting	TAGTATGCTCCGTCCGCACC	-0.30257	-4.14959	-4.30579
226	Nontargeting	TATTTTTCTACGTCCGTTCG	-0.4357	-3.21796	-3.2144
227	Nontargeting	TCCCATTGCCGGGGCAGTAA	-0.32337	-2.63234	-2.99115
228	Nontargeting	TCGAGTCTATTTGTACAGCT	-0.38896	-3.74978	-3.56398
229	Nontargeting	TCGTGAAGGAGCCTCCTGTC	-0.4068	-2.78329	-2.65377
230	Nontargeting	TCTGACGTTATCTCCCGTCA	-0.33562	-3.64068	-4.0424
231	Nontargeting	TCTTTCGGTACCTGAATCAA	-0.31244	-3.02346	-3.1843
232	Nontargeting	TGCCGGGCACCGCCGAAGGG	-0.67046	-4.38985	-4.10398
233	Nontargeting	TGCTCACCCCTTAGTTCAGG	-0.1724	-2.87248	-3.24959
234	Nontargeting	TGGGCAGAGCATAGGCCGGA	-0.2887	-3.73901	-3.09024
235	Nontargeting	TGGTGGCAGTCGATTTCGGT	-0.26243	-5.08363	-4.28986
236	Nontargeting	TGTTCCCGAAGTAGTCGGGG	-0.24122	-3.51641	-3.87344
237	Nontargeting	TTAATTAAGACCATTCGAAT	-0.22864	-3.20022	-3.11684
238	Nontargeting	TTCATAACCTTTCGTCAGAG	-0.20002	-3.0303	-3.39776
239	Nontargeting	TTCGTTGTAATTCGTTCAAG	-0.35037	-3.30864	-3.38614
240	Nontargeting	TTTGTGCTTACAGATCTGCT	-0.44419	-3.33058	-3.18782
241	Nontargeting	AAACAAAAAGGCCGTGCCCG	-0.32069	-3.88182	-3.46746
242	Nontargeting	AAATGAGGTCTTATTAACAC	-0.04065	-1.6183	-1.77671
243	Nontargeting	AAGAAGTGGGACTTCTAGTT	-0.34888	-2.99203	-3.0779
244	Nontargeting	AATCCCGATGGACCGAGAGG	-0.29876	2.30051	3.26495
245	Nontargeting	AATTATATGTGGGCTTTCTA	-0.26453	-3.04719	-2.98063
246	Nontargeting	ACACTGGTGAGCCCCATTCG	-0.4219	-2.90229	-3.35637
247	Nontargeting	ACCGGGCTTTGCCGCAACGA	0.205453	-3.04592	-2.70719
248	Nontargeting	ACGATTACACTGACAGGGTC	-0.16473	-3.68777	-3.89158
249	Nontargeting	ACTCCGCGCGCCAAGCCAAG	-0.1627	-2.08812	-2.80012
250	Nontargeting	AGAAGCACGTTAACGTCGTC	-0.40194	-2.99543	-3.10867
251	Nontargeting	AGAGCACGATAACTATTTGC	-0.29882	-4.01493	-3.77631
252	Nontargeting	AGCCGGGTAAAGATGGCCCA	-0.29368	-3.1774	-3.31932
253	Nontargeting	AGGTAACGTTGTGCGTGGAA	-0.20241	-2.59787	-2.89089
254	Nontargeting	AGTCCATGTTAGGGTGCTCG	-0.27244	-2.81333	-3.24101
255	Nontargeting	ATAATGCCGGATATGTTTAT	-0.61091	-3.14246	-3.02013
256	Nontargeting	ATATAACCAGGTAAAGAGCA	-0.20378	-3.22117	-2.87445
257	Nontargeting	ATCGATGCGGCATCAATCAG	-0.10186	-3.29724	-4.13096
258	Nontargeting	ATGAAGTAATAGATACTTGG	-0.24222	-2.90642	-3.07299
259	Nontargeting	ATGGATCAGGCTTTTTAAAA	-0.15325	-3.62529	-3.53757
260	Nontargeting	ATTCGTATCAGTCCTTTAGT	-0.20048	-2.73537	-3.0909
261	Nontargeting	CAAAAGTAAGTAGGCTCATT	-0.21498	-2.66621	-2.85151
262	Nontargeting	CAATGCGCTCAATGTCCACG	-0.36252	-2.91106	-3.12817
263	Nontargeting	CAGTACATCGCCGCGAAAGA	-0.3637	-3.34188	-3.24571
264	Nontargeting	CATCAACGGGCTTTAAACCG	-0.07028	-2.64901	-3.20199
265	Nontargeting	CCACATCGGCACTCAGGTCG	-0.26276	-2.87612	-2.69843
266	Nontargeting	CCATGCCAGTTGAGCCCACA	-0.36714	-3.65224	-3.16938
267	Nontargeting	CCCATGATCAGCGGAGGATC	-0.38675	-2.87424	-2.63294
268	Nontargeting	CCGATCATGGAACTTTCGCA	0.061134	-3.50642	-3.71231
269	Nontargeting	CCGTGGATATGTGGTGTGCG	-0.44578	-2.81023	-2.7238
270	Nontargeting	CCTTGAGATCAGGGCTAGTG	-0.18584	-3.09878	-2.41634
271	Nontargeting	CGATGCTCATCCATCGCCGC	-0.37951	-3.27581	-4.06236
272	Nontargeting	CGCTATAAATCAGCCCTTGA	-0.30125	-3.27605	-3.3725
273	Nontargeting	CGGGATGTCCAATAGGGGGG	-0.28258	-2.56877	-2.50959
274	Nontargeting	CGTTACTGGCGGTCTCGGTA	-0.39562	-2.73541	-3.12206
275	Nontargeting	CTATGCCGACATAGTCAGAG	-0.02686	-1.72905	-1.66528
276	Nontargeting	CTCGCGATCCTTAAGCTCTA	-0.31937	-3.33139	-3.29424
277	Nontargeting	CTGATCGAATTGGTTCATCA	-0.03651	-2.78886	-2.86139
278	Nontargeting	CTTCAAAGCAGTGGCTTCAG	-0.13746	-3.30373	-3.19945
279	Nontargeting	CTTGTCACATGCGTTGTTAT	-0.34507	-3.0298	-3.26984
280	Nontargeting	GAACAATACATGAATTGGGT	-0.37322	-2.63247	-3.15186
281	Nontargeting	GACACTATTGTATCAGCCCT	-0.47104	-3.00102	-3.0945
282	Nontargeting	GAGCCACACTGTACCCTAGA	-0.2397	-3.4592	-3.70875
283	Nontargeting	GCAATAATGTGACATTCGGA	-0.30256	-3.10888	-3.50561
284	Nontargeting	GCATGAAGTCTCCAGCCCTC	-0.48312	-3.78829	-4.52457
285	Nontargeting	GCCCAATCATTCTTATCGCG	-0.28033	-2.73855	-1.95136
286	Nontargeting	GCGAGCCCCCTTCCACGCGT	-0.13952	-3.35852	-3.60142
287	Nontargeting	GCGTGTCAGCAATCGGGTAG	-0.38557	-3.49735	-3.50858
288	Nontargeting	GCTGTACTAATGGATCAGGA	-0.35913	-3.44427	-3.44232
289	Nontargeting	GGAGAGAATTTCTAGCGGAT	0.025979	-2.46928	-2.76402
290	Nontargeting	GGCGGACAGTGTGATGGCCA	-0.57755	-2.60895	-2.73492
291	Nontargeting	GGGGGGTGTGCTCACAATAC	-0.24107	-2.68313	-2.84167
292	Nontargeting	GGTACCGTATCCGAGTAAGG	-0.16558	-2.9928	-3.16833
293	Nontargeting	GGTTGGCATGCGGATTATAG	-0.28229	-2.39893	-3.02668
294	Nontargeting	GTACGACAAACCGGGCAAAT	-0.30278	-2.65855	-2.62485
295	Nontargeting	GTATTATCCATCGGGCCGAT	-0.24648	-3.55767	-4.23261
296	Nontargeting	GTCCCTGACTTGTCGGTCTC	-0.29896	-2.74466	-3.03937
297	Nontargeting	GTGACTGTCCACTGGGCTGG	-0.28175	-3.81007	-4.02925
298	Nontargeting	GTGGTGTAATGCACGAGGTT	-0.21854	-2.83986	-2.30632
299	Nontargeting	GTTAGCGTGAACCAGCTAAA	-0.26177	-3.19424	-2.92284
300	Nontargeting	GTTTTGGAACATCAGGCCTC	-0.33796	-3.02707	-2.93151
301	Nontargeting	TAACGTTAAGCACCACGGCG	-0.44013	-2.60599	-2.69188
302	Nontargeting	TACAAGGCGACAAGAAATGC	-0.33329	-3.42409	-3.15897
303	Nontargeting	TACGCTATGAACTATAAAAC	-0.24947	-3.49333	-3.15417
304	Nontargeting	TAGAAGTGCGTACCGTAATT	-0.22523	-2.89795	-2.84567
305	Nontargeting	TATACGGCCAATCTGAGGCT	-0.21191	-3.47657	-3.48984
306	Nontargeting	TCAAAGTAGTAAGGAATTGC	-0.17806	-2.73734	-2.57163
307	Nontargeting	TCCCCCGACTAGGTAGGGTT	-0.04021	-3.53199	-3.70125
308	Nontargeting	TCGATTATTTAGAGAAAAGG	-0.64127	0.902405	2.57666
309	Nontargeting	TCGTTGTTAATTCTACCATA	-0.38146	-3.12116	-3.23789
310	Nontargeting	TCTGATCCACACATTGTAAA	-0.13991	-3.81294	-3.32393
311	Nontargeting	TGAACTACACCATCGCCGAC	-0.42848	-3.99938	-3.89543
312	Nontargeting	TGCGAAGGGTGGGCTCGCAC	-0.12095	-2.84584	-2.72447
313	Nontargeting	TGGAAGCACACCTATCCCGA	-0.1569	-3.29169	-3.44857
314	Nontargeting	TGGGGATATTTTTCTATTTA	-0.22853	-2.58699	-2.8481
315	Nontargeting	TGGTTCTCGAGTATAAACGG	-0.36681	-2.74271	-2.68291
316	Nontargeting	TGTTGAACGCGGTTAGGAAA	-0.32446	-3.70468	-3.40606
317	Nontargeting	TTACAGGACCGAAATCCGTC	0.16646	-1.27113	-1.78957
318	Nontargeting	TTCATGGGGGGCTGTAGAAA	-0.29024	-3.15826	-3.16725
319	Nontargeting	TTCTCCCTAGCTGATACCGG	-0.35874	-2.74092	-3.13923
320	Nontargeting	TTTGTTTCAAACACCAGTCG	-0.28622	-3.25984	-3.13111
321	Nontargeting	AAACCGAAGATCGAGCCCAT	-0.49018	-2.72764	-2.746
322	Nontargeting	AACACGCCGTGTAATAGACG	-0.22645	-2.80551	-3.42781
323	Nontargeting	AAGCAGCTTGCCCACCATGC	-0.10863	-2.79636	-2.87403
324	Nontargeting	AATCCCTGACACCAAAACCT	-0.26461	-2.96513	-2.90284
325	Nontargeting	AATTATGGGACTCCTGTGTG	-0.19886	-2.94029	-2.59393
326	Nontargeting	ACAGCCGGCTCTTCACACCA	-0.38269	-3.14613	-3.03997
327	Nontargeting	ACCTCGTCACCAAGCAGCCT	-0.09352	-3.26036	-3.32761
328	Nontargeting	ACGCATGAGGCGAACTCGCC	-0.29652	-2.4716	-2.90209
329	Nontargeting	ACTGGAAAGCACCACTACAA	-0.14905	-3.19499	-2.87627
330	Nontargeting	AGAAGCGGAGATAGGAAGGA	-0.20225	-2.41913	-3.01034
331	Nontargeting	AGAGTCCCAGGAATAAATGT	-0.34885	-2.90181	-2.83909
332	Nontargeting	AGCGAGGAATTTAGACCACA	-0.03317	-2.57687	-2.99393
333	Nontargeting	AGGTCGATGGATACAAGATA	-0.04791	-2.79955	-2.82578
334	Nontargeting	AGTGTTTATTGGCTCAGGAG	-0.1985	-3.27429	-3.25458
335	Nontargeting	ATACTCCATATCTATTTGTG	-0.22505	-2.94288	-3.02981
336	Nontargeting	ATATCACCTGCGCGTTGCAG	-0.27879	-4.51498	-4.0324
337	Nontargeting	ATCGCCCAGGTTTACCTTTA	-0.28764	-3.46501	-3.70258
338	Nontargeting	ATGATATGTGGTCGGGTCTA	-0.29345	-2.17785	-2.64881
339	Nontargeting	ATGTCAAGTCGGATCGTATG	-0.34179	-3.05795	-3.10953
340	Nontargeting	ATTCGTTATACCTCCCTGGC	-0.28082	-2.92519	-2.98282
341	Nontargeting	CAAAGTCTGTATAAATGAGT	-0.15789	-2.96612	-3.32055
342	Nontargeting	CAATTCTGGTCAATTAACAC	-0.45575	-2.70052	-2.61666
343	Nontargeting	CAGTTTATATAAACATCGGA	-0.4101	-3.13121	-3.07047
344	Nontargeting	CATCAGACAATAAACACCGT	-0.33707	-3.0379	-3.29666
345	Nontargeting	CCAGGCACCATGAAATAACA	-0.3778	-2.76337	-2.81231
346	Nontargeting	CCATTAGTATTTATTGATCC	-0.28014	-2.83784	-2.94581
347	Nontargeting	CCCGACACGTTATTTAGGAT	-0.37845	-2.86433	-2.80049
348	Nontargeting	CCGCGGCCAAACGTGACTAG	-0.27536	-2.57561	-2.80455
349	Nontargeting	CCGTTCCAAGGAGTGCGGTC	-0.25841	-3.44378	-3.40037
350	Nontargeting	CGAAACAAGTCCTGCGTTGG	-0.2572	-2.60437	-2.95155
351	Nontargeting	CGATTAACGTGCCAACTGCT	-0.3551	-2.87174	-2.61735
352	Nontargeting	CGCTGATCCTGGCCATTGGC	-0.42939	-2.8414	-3.0953
353	Nontargeting	CGGGGGAAATCCTAATGTTC	-0.48442	-2.48898	-2.36424
354	Nontargeting	CGTTGCGTATCCACAGGGTC	-0.42573	-2.95106	-3.2269
355	Nontargeting	CTATGTCAGTAGGGCAGTTG	-0.23268	-2.85735	-2.90885
356	Nontargeting	CTCGGGCCGCGGTAATCCTC	-0.28239	-2.55253	-2.68733
357	Nontargeting	CTGCGGTGTTCCAGCTGGCG	-0.39853	-2.33847	-2.9015
358	Nontargeting	CTTCAGTTAAAGCATCAACT	-0.11595	-3.00833	-3.08809
359	Nontargeting	CTTGTCGGCGCTCCTCATTT	-0.26405	-2.96578	-3.03176
360	Nontargeting	GAACCATCTCCCAATTGAAC	-0.09535	-3.05484	-3.65168
361	Nontargeting	GACAGGCTCATCTCTAGAAA	-0.26349	-2.83413	-2.51126
362	Nontargeting	GATACCCGGACAAGCGTTGA	-0.21573	-4.58662	-4.50639
363	Nontargeting	GCACAAAACAAAGAGGTGTA	-0.29801	-3.12252	-2.98091
364	Nontargeting	GCATTTCAACTATCCATATC	-0.55394	-3.36261	-3.20406
365	Nontargeting	GCCCTGAAGTTGAATGAAAA	-0.25425	-2.90967	-2.82063
366	Nontargeting	GCGCACATCTTTACCGTGGC	-0.45754	-2.26617	-2.53252
367	Nontargeting	GCTCCCTCATCGACAAGCCA	-0.33391	-2.95987	-3.22354
368	Nontargeting	GCTTAGTTAGATCACCGACA	-0.22725	-2.58997	-2.59759
369	Nontargeting	GGATAGCCCCATGAATGTGA	-0.26858	-3.34808	-3.42096
370	Nontargeting	GGGAACAACCATGTCCCGTA	-0.32695	-2.83727	-2.62214
371	Nontargeting	GGGGTTGTCATTCGACGAGG	-0.35802	-3.4849	-4.07737
372	Nontargeting	GGTACTCCGCTCTCGGCAAT	-0.15748	-2.54359	-2.54503
373	Nontargeting	GGTTTCCTATTAGTCGAATA	-0.31538	-2.97478	-3.09698
374	Nontargeting	GTACGAGAGGCCCTTGACAT	-0.25496	-3.17353	-3.1261
375	Nontargeting	GTCAAATCCATCACCGGAAT	-0.38339	-3.43012	-3.77053
376	Nontargeting	GTCGCCATGTTCCGCCGTGC	-0.49302	-2.97955	-2.73753
377	Nontargeting	GTGAGCACCAGAACTTCCTC	-0.27905	-2.96012	-3.09183
378	Nontargeting	GTGGTTTTGCCGTTTCTGGT	-0.39114	-3.29251	-3.33885
379	Nontargeting	GTTCGATGGGGTGCTTGCGT	-0.34595	-2.92764	-2.67716
380	Nontargeting	TAAAGCTGAGTAATCAAGGC	-0.2545	-3.58536	-3.72856
381	Nontargeting	TAACTCAAAGGTGGGCAAGC	-0.34176	-3.50414	-3.39385
382	Nontargeting	TACACCAGTTGGATAAATGC	-0.49827	-3.78516	-3.63415
383	Nontargeting	TACGGCAGCGACTGTTTCAT	-0.30317	-3.28486	-3.48047
384	Nontargeting	TAGACTACGATGAGCTGATT	-0.4574	-2.97105	-2.76165
385	Nontargeting	TATAGGTCATGGTAAAAGAT	-0.22276	-2.96004	-2.98484
386	Nontargeting	TCAACCATGACTACCACACA	-0.34183	-2.55244	-2.66224
387	Nontargeting	TCCCGAAAAGTGTCCCACGT	-0.43395	-2.80701	-2.95279
388	Nontargeting	TCGCAACGTCTATATACACG	-0.31309	-1.73315	-1.69586
389	Nontargeting	TCTACGAAGACAGGCATATT	-0.56955	-3.42768	-3.33596
390	Nontargeting	TCTGTTAAAAGTCAATTCTC	-0.13982	-3.22642	-3.60042
391	Nontargeting	TGAGGGTGCGGCCACACTCT	-0.55681	-3.41996	-3.3944
392	Nontargeting	TGCGATACGAATTAAGGGAA	-0.47308	-3.3083	-3.53833
393	Nontargeting	TGGACATGCTGTCTATGGGT	-0.47742	-3.41705	-2.79708
394	Nontargeting	TGGGGGTGTCTATACAATCC	-0.58341	-3.91384	-3.77901
395	Nontargeting	TGGTTGAACCTTCGTTAGCC	-0.38792	-3.46395	-3.44245
396	Nontargeting	TGTTGCGGGTCCCCGTAAAC	-0.3264	-2.65302	-2.949
397	Nontargeting	TTACTTCACACGCACTTCGG	-0.3264	-3.9083	-3.59401
398	Nontargeting	TTCCAGGAGCAGAGTTGTCC	-0.277	-3.25992	-3.06301
399	Nontargeting	TTGCGATTGTCAGGTTTTCT	-0.50983	-3.67222	-3.56211
400	Nontargeting	TTTTATAGGTACCGTCGACT	-0.56759	-2.57108	-2.8259
401	Nontargeting	AAACCGCGTCAGTCTCTGGG	-0.28669	-3.51435	-3.28913
402	Nontargeting	AACAGTGTCCCGGAATTTAT	-0.49787	-2.76962	-3.24683
403	Nontargeting	AAGGCCTGCAAGGCGGATGG	-0.24045	-3.55231	-3.51066
404	Nontargeting	AATGACGAAGACCCGGTTGG	-0.35364	-3.38027	-3.52322
405	Nontargeting	AATTCTTACGCGCCCATGCT	-0.24614	-3.30014	-3.27406
406	Nontargeting	ACATCAGACGACGAGACCAA	-0.31179	-3.14501	-3.1966
407	Nontargeting	ACCTGCCGTACAATTATCGC	-0.09924	-3.2337	-2.77418
408	Nontargeting	ACGCTTAACGAAATAGTCTC	-0.24922	-3.10687	-2.9903
409	Nontargeting	ACTGTGCTAAAGATCGGTGT	-0.40177	-2.51917	-2.77154
410	Nontargeting	AGAAGTCAGATTTCTTCTAA	-0.38722	-3.15552	-3.26236
411	Nontargeting	AGAGTGATAACCCGACGTAA	-0.48953	-2.47436	-2.90062
412	Nontargeting	AGCGTTTCGTCGGTGTGTAC	-0.48221	-3.04687	-3.22441
413	Nontargeting	AGGTGTAAAGCTCGGATAAA	-0.43035	-4.25297	-4.8978
414	Nontargeting	AGTTATTCTATTGGCATTTC	-0.44779	-3.15566	-3.1549
415	Nontargeting	ATAGCTCTTGTTGTAGTTAA	-0.3794	-3.24367	-3.15006
416	Nontargeting	ATCAGGGGACAGGAAATCGC	-0.30119	-2.84175	-3.06805
417	Nontargeting	ATCGGTTGCACATCCGCCCA	-0.2678	-2.97032	-3.19563
418	Nontargeting	ATGATGGGTCTGAAACGGCG	-0.45939	-3.56436	-3.2628
419	Nontargeting	ATGTCTGCCAATTCTACCCG	-0.06695	-2.61115	-3.03861
420	Nontargeting	ATTCTCAGCCTTCGGTTAGC	-0.28602	-4.05485	-3.97974
421	Nontargeting	CAAATCGGTTTTCCGGAGTG	-0.35583	-2.858	-2.88859
422	Nontargeting	CACACAAAGTCCGTACGCCG	-0.26256	-2.88545	-3.08973
423	Nontargeting	CATACTCGCCTGTTTCGCCG	-0.29418	-3.05239	-2.87642
424	Nontargeting	CATTCGGGGGAGTACAGCAA	-0.12846	-2.24774	-1.679
425	Nontargeting	CCAGGTAAAGCATCCCTTGT	-0.28627	-2.52212	-2.77689
426	Nontargeting	CCATTGGATTCCGGATACCG	-0.18572	-4.42307	-4.61021
427	Nontargeting	CCCTAAAGCAACTATATTGA	-0.34274	-3.2326	-3.15066
428	Nontargeting	CCGCTCTAGCTTAGGAGGCT	-0.25282	-3.55559	-3.44523
429	Nontargeting	CCTACTTAGCTGTAGCCCCA	-0.44292	-3.27818	-3.67032
430	Nontargeting	CGAACGGACTCCAGATGCGG	-0.33917	-2.67529	-2.39403
431	Nontargeting	CGATTCTTACGTCTCACTAG	-0.29875	-2.78774	-2.71289
432	Nontargeting	CGGAGATGTCGGCCTCCTTT	-0.20552	-3.54718	-3.56242
433	Nontargeting	CGGTCAACTTGCGATATCGA	-0.36276	-3.0062	-2.89406
434	Nontargeting	CTACCAGACACGTATTGTTA	-0.31005	-2.98057	-2.99422
435	Nontargeting	CTATTATCGGTCTTGATGTG	-0.49967	-3.35336	-3.48835
436	Nontargeting	CTCGTAAAAGCGGTACATTC	-0.10347	-3.21258	-3.03795
437	Nontargeting	CTGGGTAGAAACATGGAATC	-0.29117	-3.41547	-3.31263
438	Nontargeting	CTTCATGAACGTCAAGGGGC	-0.05441	-2.52616	-2.58427
439	Nontargeting	CTTGTGCTTGCGGACGCTAT	-0.44319	-3.14927	-2.92141
440	Nontargeting	GAACCCCAGTACATCCATGC	-0.49783	-3.35903	-3.46156
441	Nontargeting	GACCGCTGGACCGGCACCGT	-0.57021	-2.93359	-3.25916
442	Nontargeting	GATATACGCCCAATCTCCTC	-0.34125	-2.62649	-2.74628
443	Nontargeting	GCAGCCAGACCGCGATCGTG	-0.63169	-3.66981	-4.1314
444	Nontargeting	GCATTTGCGGAGCTAAGCGT	-0.23852	-2.51932	-2.56458
445	Nontargeting	GCCGCCCCTGTAAGTACTGT	-0.41297	-3.61121	-3.64485
446	Nontargeting	GCGCCTCACCTATTAAGTCT	-0.05089	-2.79665	-2.71187
447	Nontargeting	GCTCGGAAACCGTAATGCGG	-0.33457	-2.90074	-2.88932
448	Nontargeting	GCTTGTATGTGTTTAGTAAA	-0.204	-3.17361	-3.2026
449	Nontargeting	GGATCGTATAATAGAGATAG	-0.21313	-2.70933	-3.02366
450	Nontargeting	GGGAAGGTGCCATGTGGGGG	-0.40511	-3.58603	-3.58172
451	Nontargeting	GGGTCTATGGTATCGAATCG	-0.41015	-3.09924	-3.42528
452	Nontargeting	GGTAGATGGTAGGTGCGCAG	-0.18836	-2.67035	-2.57361
453	Nontargeting	GGTTTGCCTCGCGCCGAGAT	-0.35281	-3.04234	-3.04649
454	Nontargeting	GTACTTCCAGCGTAATCGTC	-0.45482	-3.37157	-3.48591
455	Nontargeting	GTCACCGAGCCACCCCCTCG	-0.29588	-3.16739	-3.39658
456	Nontargeting	GTCTGATGGGATCTCAAAAA	-0.4066	-3.1613	-3.32733
457	Nontargeting	GTGAGCGGAACGTATCATCC	-0.35552	-3.804	-3.7127
458	Nontargeting	GTGTACTGCCCCACTACGTA	-0.39302	-3.21968	-2.83089
459	Nontargeting	GTTCTTTTCGTTCTTTTGAG	-0.27535	-2.81103	-2.67305
460	Nontargeting	TAAATCACCTAAATCCTATC	-0.05922	-3.6795	-3.71927
461	Nontargeting	TAAGCGACCCGCCGCTGACA	-0.3599	-3.12073	-2.76794
462	Nontargeting	TACAGCTACTCAACCACTCA	-0.3177	-3.74328	-3.47634
463	Nontargeting	TACGGGACAGCGCGAGGGAA	-0.10099	-4.36348	-4.24799
464	Nontargeting	TAGCAAAAAGAGGAGGGTAT	-0.37731	-2.88918	-2.97262
465	Nontargeting	TATCCAGTTTGTTGTGTCCA	-0.4566	-3.23873	-3.24509
466	Nontargeting	TCAAGTTCGATGTTCAACGA	-0.39325	-2.89365	-2.79929
467	Nontargeting	TCCCGTCATTGTGAGACTGC	-0.04509	-2.47264	-1.87577
468	Nontargeting	TCGCACCTGGGCTGTCTCAG	-0.34224	-2.88928	-3.07739
469	Nontargeting	TCTAGACAGAGAAGCCTAAC	-0.3323	-3.00347	-3.09918
470	Nontargeting	TCTTCAAGTGAACGGAATCA	-0.22481	-3.43386	-3.70146
471	Nontargeting	TGAGTCACGGCTGCGTTCCG	-0.30643	-2.7429	-2.8667
472	Nontargeting	TGCGGCCTACTCGTTTAAGT	-0.30819	-2.61332	-2.74336
473	Nontargeting	TGGCACGTGCTGAGCCCAAG	-0.26339	-4.28581	-3.71145
474	Nontargeting	TGGGTGCTGGAGCGTCGTAC	-0.57666	-3.49917	-2.97889
475	Nontargeting	TGTAAAGCAGGGTATACCTC	-0.39497	-2.92529	-3.07445
476	Nontargeting	TGTTGTGCTGGCGTTCCCCC	-0.21275	-3.04858	-2.44963
477	Nontargeting	TTATACCGGGGCTGATATCC	-0.52914	-3.9748	-3.65071
478	Nontargeting	TTCCTCCCGGGGTCAGACAG	-0.30227	-3.12653	-3.17198
479	Nontargeting	TTGCTTCTAGGTCGTTACCT	-0.39518	-4.02335	-3.77084
480	Nontargeting	TTTTCCTTCCGTGCTGCAAG	-0.29169	-3.11748	-3.03897
481	YALI1_A00014g	CATTAACACCAGAAGCCCGG	-0.29994	-3.08861	-3.09645
482	YALI1_A00014g	GGATAAGCTGGGTATCTCAT	-0.30489	-2.76264	-2.72262
483	YALI1_A00014g	GCTTACTTGGAAATGGGGAA	-0.30424	-3.57593	-3.31822
484	YALI1_A00014g	TTCGTGAGACACACCTCAGA	-0.31949	-3.647	-3.79085
485	YALI1_A00014g	GGCGTCGTTCTAGTAAGAAG	-0.3693	-3.03448	-3.41089
486	YALI1_A00014g	ACTCACTTTTATTAGCCGCC	-0.28745	-3.61022	-3.48391
487	YALI1_A00019g	CGTGAAGTCATGAATATCAG	-0.31502	-3.39937	-3.26418
488	YALI1_A00019g	ACATTCTGACATCGTCACGT	-0.61077	-3.80988	-3.5671
489	YALI1_A00019g	CAGATGGAGACGCAGTTGCG	-0.57951	-1.24522	-1.0507
490	YALI1_A00019g	AACATTCTGACATCGTCACG	-0.30566	-3.4882	-3.79113
491	YALI1_A00019g	GGGCGCGAGTCGTTGTATAG	-0.2973	-2.83166	-3.20018
492	YALI1_A00019g	GGACTAAAAGTAGAAGCTGA	-0.49765	-3.6131	-3.66651
493	YALI1_A00032g	CGTGGCACGAGATACCCCCG	-0.37676	-3.19268	-3.27744
494	YALI1_A00032g	ACTGGTATCTCGCGCCACGG	-0.472	-3.19542	-3.06202
495	YALI1_A00032g	CACCAAACCAGATACCCCCG	-0.32293	-3.1379	-3.36711
496	YALI1_A00032g	ATCTCTTTCCATTTTCTGGA	-0.14023	-3.35041	-3.28303
497	YALI1_A00032g	AGACCACCTGACCTTATCAT	-0.26564	-2.97063	-2.97624
498	YALI1_A00032g	CCACCCATGATAAGGTCAGG	-0.53124	-4.31681	-4.77926
499	YALI1_A00058g	GCTGAAGAGCGACAAAGTCG	-0.2438	-3.19521	-3.01258
500	YALI1_A00058g	ATACGTGCCGTCGTTCTCAG	-0.33246	-3.671	-3.65817
501	YALI1_A00058g	ATTCCTCCCTCTGAGAACGA	-0.32567	-3.24854	-3.09218
502	YALI1_A00058g	GACAAAGTCGAGGAGCGAAG	-0.14539	-2.50798	-2.8631
503	YALI1_A00058g	AGTAATATAGGGAGTTCCAG	-0.28137	-2.98368	-2.85801
504	YALI1_A00058g	GCCATGAAGTGGACTTCAAG	-0.34592	-3.62183	-3.82418
505	YALI1_A00102g	GGGCATCGTTGAAGTAAGCG	-0.04472	7.22694	5.32211
506	YALI1_A00102g	GCGTTGTCGACAACCTTGAA	0.059486	5.7234	5.3923
507	YALI1_A00102g	CATCTTGGTGAGAACCATAG	-0.07892	7.05329	5.47679
508	YALI1_A00102g	GTAGTCGACCTCGATGAGGG	-0.02422	6.18339	5.69305
509	YALI1_A00102g	AGAAGGTCTTCTTCTCGCCA	0.1516	3.99921	5.21341
510	YALI1_A00102g	CGTCAAAGACAGTGTTGACG	-0.05843	7.4844	5.68297
511	YALI1_A00135g	GGTATCAGATCATTGCAGGA	0.000406	3.47644	4.84397
512	YALI1_A00135g	CTGGCTGGTTTGAAAACGAT	0.281018	-0.12753	0.124148
513	YALI1_A00135g	CGAGTTATCTAATCCATCGC	-0.13369	4.66792	5.03041
515	YALI1_A00135g	GCCCCACTCTTGGCAGCATT	0.38514	6.41823	4.51806
516	YALI1_A00135g	GTTGCTATGATAGCTGCCGG	-0.11573	4.53368	4.72199
517	YALI1_A00148g	GTAGGAGGAGGAGTAATCAG	0.216571	8.38808	7.74143
518	YALI1_A00148g	AAGCCCCTCTCCGATCACAA	0.226709	6.45576	4.53002
519	YALI1_A00148g	ACAACGGTACCCCCACCCCA	0.018184	5.5363	4.15076
520	YALI1_A00148g	GTTGTCCAGAGAGTTCCATG	0.11537	6.27238	6.14578
521	YALI1_A00148g	CATGGTCTGGATCCAGACGT	-0.24718	4.11586	4.14173
522	YALI1_A00148g	GTACCGTTGTGATCGGAGAG	0.027529	4.23787	6.32141
523	YALI1_A00204g	GCTGGATGAGAATGCCCCCG	-0.30754	4.47652	5.3663
524	YALI1_A00204g	TTGGCTCTCAATGCTAGCCA	0.084004	6.46966	5.87482
525	YALI1_A00204g	AATGCTAGCCAGGGTAGCAG	-0.12185	5.9141	7.73228
526	YALI1_A00204g	GTCTCAGTAGAGGTGACCTC	-0.02155	6.2654	8.03558
527	YALI1_A00204g	AGTCTCAGTAGAGGTGACCT	-0.04821	0.564728	1.07718
528	YALI1_A00204g	CTCAGTAGAGGTGACCTCGG	0.084561	5.02642	6.23704
529	YALI1_A00241g	AAAGAGATGCAATTGGGCAG	0.005352	-0.68165	-1.76623
530	YALI1_A00241g	TGGGCAGCGGAAATCTTGGG	0.210063	6.05266	6.13683
531	YALI1_A00241g	GACCTGAAAGAGATGCAATT	0.173446	7.67632	6.24245
532	YALI1_A00241g	TTGGGCAGCGGAAATCTTGG	0.223501	6.05266	6.13683
533	YALI1_A00241g	GAACCAGTTGGCCATTAGGG	0.071351	1.14393	1.17324
534	YALI1_A00241g	GCTCTCCAGGACTCAGATGC	-0.12045	3.69671	5.57635
535	YALI1_A00252g	GATACCTTCTTGGTACCAGT	0.033337	-0.23082	-0.58464
536	YALI1_A00252g	TATCTGGGCGACAATCTCCG	-0.02427	5.54433	5.45197
537	YALI1_A00252g	TGTGTAACTGAGCTGGAGCA	-0.06023	5.43721	5.96121
538	YALI1_A00252g	GTTACACAAACGCCAGACTG	0.246811	3.42578	2.04996
539	YALI1_A00252g	TTACACAAACGCCAGACTGC	0.046452	6.47282	3.55971
540	YALI1_A00252g	AGAAGGTATCAAAATCGTGC	-0.19207	-1.89338	-1.24458
541	YALI1_A00309g	GGCTGCTCAGAACTACAAGG	0.148163	7.00261	6.04482
542	YALI1_A00309g	CCTCGGGCTCATCCACCAGA	0.459458	5.61126	4.14111
543	YALI1_A00309g	TGGTCTGGCCAACTACAACG	-0.15813	6.65677	5.81205
544	YALI1_A00309g	ACAAATGACCTGGAAGCCCG	-0.0064	6.95784	5.1654
545	YALI1_A00309g	GGAGTGCCAGTGGCAAACGG	0.263992	5.23213	4.72506
546	YALI1_A00309g	GACTACATCAAGATCAAGGA	-0.0014	7.40038	5.14067
547	YALI1_A00325g	TGGTACTCATTCAGAGGCAG	0.222571	5.39112	6.57584
548	YALI1_A00325g	CATAATCACTCCGGGAACAG	0.010636	3.54767	3.92925
549	YALI1_A00325g	GGAAAAGATCAAAAACATCG	-0.48775	-2.18623	-1.52081
550	YALI1_A00325g	ACTTTACTGTCCAAGTTGAC	-0.14421	5.67263	5.91953
551	YALI1_A00325g	GCCTCCGCCACCACCTCCAG	0.074921	5.50811	5.95606
552	YALI1_A00325g	GTTGACTGGTACTCATTCAG	-0.03732	8.3034	5.97032
553	YALI1_A00375g	GCGATATGAGAAGCGTCACG	0.038123	1.76035	2.24324
554	YALI1_A00375g	CACGGAGGCACAATAATCCG	0.115379	0.324042	0.468575
555	YALI1_A00375g	GACGGGTCCGACACAAAGCA	-0.38078	4.25135	2.64965
556	YALI1_A00375g	ACCCGTCTATTCTGACCGAA	-0.10367	5.42318	3.47958
557	YALI1_A00375g	GGGTCCGACACAAAGCACGG	-0.03229	7.45925	5.52123
558	YALI1_A00375g	ACGCTTCTCATATCGCCATT	-0.00492	6.65608	4.77216
559	YALI1_A00406g	TCACGTTGACTTCTCTTCCG	0.048123	0.282745	0.450876
560	YALI1_A00406g	AGAGAAGTCAACGTGACCGG	0.105356	7.73761	6.05643
561	YALI1_A00406g	GTCGTTGTCGACTGTATCGA	0.098875	6.58962	6.38998
562	YALI1_A00406g	CTGGGCGTAAAGAGAAATGG	0.214345	8.64234	6.7695
563	YALI1_A00406g	GCTCGAGCTGCAGATCACCA	0.177909	3.29391	3.30072
564	YALI1_A00406g	GAGACCGGAGGCAAAGGCAA	0.063893	6.58408	6.34476
565	YALI1_A00447g	CTATTGCCGCTGCTTCCGTA	0.143434	1.29541	1.37125
566	YALI1_A00447g	TCTGCACCCTACGGAAGCAG	0.184089	5.90141	4.478
567	YALI1_A00447g	GCAATAGCATTGGCTTCGAC	-0.94833	0.475367	-1.55855
568	YALI1_A00447g	AAGTGAACGATCGCAGGTGA	-0.15002	4.59381	6.26326
569	YALI1_A00447g	GCTCGGGAAGCTACTCGCGA	-0.02273	-1.55339	-1.4853
570	YALI1_A00447g	GCGAGTAGCTTCCCGAGCCA	-0.01441	6.49012	5.52489
571	YALI1_A00468g	GTTTCCCTGAATGTTCTGCA	-0.03186	6.36157	6.79131
572	YALI1_A00468g	GGAAGCCTCGGACAAGAGCG	-0.00647	-0.0915	1.58108
573	YALI1_A00468g	CAAACAGCTGGGAGATGCCG	0.220539	4.68634	4.46248
574	YALI1_A00468g	GAAGCCTCGGACAAGAGCGA	0.065741	6.82525	5.49299
575	YALI1_A00468g	CCACTCGCTAGAAAACTCGG	0.068381	3.75906	3.17867
576	YALI1_A00468g	CTTCCCCTCGCTCTTGTCCG	-0.10633	-1.49729	-1.49433
577	YALI1_A00504g	CCCTGCTGACTATAAGCGGG	-0.06423	-0.31527	-0.12459
578	YALI1_A00504g	GCAGCCGCTCAGGCCAACCA	-0.08218	6.78153	6.07543
579	YALI1_A00504g	CGCCCTGCTGACTATAAGCG	0.048245	4.73469	4.17787
580	YALI1_A00504g	ATATTGGCCCTGCTGTTGAG	-0.2868	-2.51785	-2.71822
581	YALI1_A00504g	CCACCCGGAGGCGTTCCCGG	0.223491	4.37977	3.03086
582	YALI1_A00504g	GATCCGCCAGGAGCACGGGG	0.053767	4.015	3.6828
583	YALI1_A00538g	CCTGGGCCACTAATCCCACG	0.089639	5.54969	3.3818
584	YALI1_A00538g	TGAAGGCAACCACCGCCACG	0.01866	4.70214	3.53567
585	YALI1_A00538g	TGATCCCCAGAGACACCACA	-0.10493	7.74106	6.16087
586	YALI1_A00538g	TGCTCTCTCGGGTCTCCGAT	0.073272	8.36361	5.43443
587	YALI1_A00538g	CTTCCTGTCTCCAGATCAAG	0.142377	3.74208	4.34035
588	YALI1_A00538g	GTACGAGTTGACGGAACCAA	0.119454	2.46657	4.29541
589	YALI1_A00558g	GGCCATACTGAGACCCACCG	-0.03413	6.67448	5.5617
590	YALI1_A00558g	TGGATGCTGTTGAAGACCGT	0.034826	6.49613	5.42006
591	YALI1_A00558g	CATACTGAGACCCACCGTGG	-0.06022	0.081707	0.529014
592	YALI1_A00558g	AGACCGTCGGCGTAGATGCG	0.045825	6.31338	5.10184
593	YALI1_A00558g	GCGTGGCATGTGCAGAGACG	0.090767	5.03538	5.30439
594	YALI1_A00558g	GCCCGAACACGTCTTATGCC	-0.37516	-1.76634	-1.44301
595	YALI1_A00574g	CTATATACATGGGGGAAACG	0.033403	7.1929	4.9729
596	YALI1_A00574g	CCAACATTGAAGTTGACCTG	0.003759	5.93308	5.71621
597	YALI1_A00574g	TGGCATCTTTGATACTGGAG	0.065037	5.95833	4.99906
598	YALI1_A00574g	ATAAAATTAATCTATATACA	0.053681	2.52074	4.22328
599	YALI1_A00574g	AAATTAATCTATATACATGG	0.14709	7.98586	6.67692
600	YALI1_A00574g	TGGTTGTCTCGGGCTATCTA	-0.16298	6.15154	6.31982
601	YALI1_A00601g	GCTCTCGTCTGACATACGGC	0.113247	4.91077	2.85399
602	YALI1_A00601g	CCTTGAGCACGCCCGAGTGA	0.004438	5.77829	4.56026
603	YALI1_A00601g	GTTGTTGTCCCTGGAGACGA	-0.16399	-0.89841	-0.76889
604	YALI1_A00601g	TTTGGCTCTCGTCTGACATA	0.039096	0.990642	2.84948
605	YALI1_A00601g	GCTGGGTGTGTTCGTGCCCG	0.155618	3.63329	1.96499
606	YALI1_A00601g	CCGAAGTCCGTCTTGATCCA	-0.17915	-2.10348	-1.97325
607	YALI1_A00661g	TACGGCTCTCAGTTTCTCCA	0.072335	7.93661	7.26534
608	YALI1_A00661g	CCACAAGACAGAAGACACGT	0.109544	7.63633	6.17999
609	YALI1_A00661g	GTTGGGATCGCAGCTAGGAG	-0.06622	4.79089	5.46858
610	YALI1_A00661g	CTTCTGTCTTGTGGGGACCG	0.078707	7.03502	4.9073
611	YALI1_A00661g	GGTGGCCTCGGCTCTGGTGG	0.124103	1.76016	1.09296
612	YALI1_A00661g	GCCCGTCTACCTGGTGGCCT	0.0485	3.08138	1.82932
613	YALI1_A00683g	GTAGAGATGACACTCTTCGA	-0.24872	-0.03137	0.710168
614	YALI1_A00683g	GTTACTTAATTCGAGCCAGG	-0.08134	-4.10368	-3.47768
615	YALI1_A00683g	TCTCTGAGTCCACTTGTCGA	-0.06703	5.45992	6.33223
616	YALI1_A00683g	GCTCTATGAAGAGTGCTGCT	-0.06842	0.281544	0.652539
617	YALI1_A00683g	TGAGTCCACTTGTCGAAGGT	0.331571	7.25708	7.36031
618	YALI1_A00683g	AACCGGGAATAGGGGAACAA	0.148246	7.67416	5.94731
619	YALI1_A00715g	ATGGTAGTAGAGGCACCAGG	0.072608	3.81442	3.74676
620	YALI1_A00715g	GGAGCTATCGATGGTAGTAG	0.148459	1.43317	0.538687
621	YALI1_A00715g	AGACTCAGTGGAGCTATCGA	-0.04862	4.13653	4.36578
622	YALI1_A00715g	GAGGAGTTCGACAGGAGTAG	-0.20784	4.73291	2.08117
623	YALI1_A00715g	TGGTAGTAGAGGCACCAGGA	0.098838	6.12975	3.94456
624	YALI1_A00715g	AGCTCACGACAGAGGCAACG	-0.01437	0.548621	0.526503
625	YALI1_A00746g	CATGCGCGACGAACTCTGCG	-0.03728	3.20532	2.17179
626	YALI1_A00746g	AAGAACGTCAAGCAGGTCGA	0.015643	3.65684	4.73976
627	YALI1_A00746g	TGCCTACTCTTCCTTCCGGA	0.390383	1.5169	4.92942
628	YALI1_A00746g	ATGGGCTTCTGCCAACTCCG	-0.01446	-1.00021	-0.13189
629	YALI1_A00746g	GGAGTTGGCAGAAGCCCATC	-0.13289	5.15818	4.14943
630	YALI1_A00746g	TCTCGTCCTCAGACCAAGTT	-0.14153	-1.73412	-1.96409
631	YALI1_A00789g	CACTGGACGACATCAACACG	-0.30783	0.817649	1.99707
632	YALI1_A00789g	CCAACCACCACGTTGAACCG	-0.05839	6.2052	5.86782
633	YALI1_A00789g	AGATCGACCCGTTCTCGCCA	-0.10279	6.57665	5.88188
634	YALI1_A00789g	GTTCTCGCCACGGTTCAACG	0.042845	7.74631	4.72382
635	YALI1_A00789g	GGAGAGAACGAACCGGACCG	0.184886	2.00381	4.26392
636	YALI1_A00789g	TTCTGCAGCTGGACAAGCGG	0.163076	5.93109	5.32918
637	YALI1_A00801g	GGGCAAGATCAAGTACGGCG	-0.07604	0.74235	2.26656
638	YALI1_A00801g	GCTCCATCACATTTCTCCGA	0.125983	6.69828	5.74876
639	YALI1_A00801g	GTACGGCGCGGACGTCGGAG	-0.1746	-0.58438	0.189314
640	YALI1_A00801g	GAGCCGTCGGAGAAATGTGA	0.191252	6.11959	4.81286
641	YALI1_A00801g	ACCAACGACGGTGTTCTCGG	-0.00788	4.69003	4.3533
642	YALI1_A00801g	GCTCAAGACCCGAATGCCGG	-0.00948	2.14576	1.65208
643	YALI1_A00829g	TTGCAATCCTGCTTGATGGG	0.071845	7.48014	6.28128
644	YALI1_A00829g	TCTGTGTCCGAGTCCGTGAG	-0.0484	-1.12794	-1.09808
645	YALI1_A00829g	ATTGCCGAGCCAAACTGCGA	0.003914	7.14885	4.79715
646	YALI1_A00829g	CAACGCAGAGTCCACCCCCG	0.114177	6.556	6.49071
647	YALI1_A00829g	GACCATGTCGCCCAAGGCGT	-0.26463	1.57335	0.648045
648	YALI1_A00829g	TGGGCTGGGGAACTGCCACG	0.029172	3.12222	3.35077
649	YALI1_A00867g	GGTTTGCGCTTATTTCCGGG	-0.26809	-1.50737	-0.73361
650	YALI1_A00867g	ACTTTGCCCCCAGACAACCA	0.144748	2.21232	1.8887
651	YALI1_A00867g	CAACTTGTCTGGGATTGCCG	-0.12129	0.663521	0.963091
652	YALI1_A00867g	GCTACGAGTACTAGGCGCAG	0.080982	7.04167	4.95664
653	YALI1_A00867g	AGAGAGCTGTGAGGAAACAT	0.173546	6.51397	6.97305
654	YALI1_A00867g	TGTTTCCTCACAGCTCTCTT	0.249146	6.91169	5.03902
655	YALI1_A00905g	CCTTGCACTTGAACGAAACA	0.123437	6.83872	4.84666
656	YALI1_A00905g	GCTGATAGTATACAAGAGAT	-0.12012	1.21831	0.978973
657	YALI1_A00905g	ACCCCAGCAATGTCAAAAGG	-0.12266	5.98978	2.93295
658	YALI1_A00905g	CCATGTTTCGTTCAAGTGCA	0.102813	0.13179	1.29041
659	YALI1_A00905g	GATTTCAGTGCTGAGTACAG	0.088908	5.41505	5.14306
660	YALI1_A00905g	GCCTCCTTTTGACATTGCTG	0.061113	5.82441	5.07643
661	YALI1_A00911g	GACAGCTCTTCCAGGCCCAA	-0.00591	4.03749	5.4816
662	YALI1_A00911g	CCTTTTCCGATTCTGCCCTT	0.130998	0.424952	1.1268
663	YALI1_A00911g	ATCGCTCATGATGTTCAAGA	0.105856	6.03414	5.69348
664	YALI1_A00911g	TGATTGGGGACAAGTTCACA	0.211292	0.733211	0.493472
665	YALI1_A00911g	ATTGACACAGATCGGAGAAA	0.156499	7.23278	5.62087
666	YALI1_A00911g	AATCTGAATGATATTGTTCA	0.116495	6.38396	5.81852
667	YALI1_A00947g	GTACAGCGAGATGTACGACA	0.046718	7.02814	7.06374
668	YALI1_A00947g	TCGTACATCTCGCTGTACGA	-0.34032	-3.7543	-3.60097
669	YALI1_A00947g	GTATCTGTCACGAGCAGTAG	-0.15345	-0.21937	0.253428
670	YALI1_A00947g	AACGCCAGCGACGCTCTCAA	0.453782	5.83591	3.18377
671	YALI1_A00947g	CAGCGCCGAAAACGTGACGA	0.02236	4.7294	4.04445
672	YALI1_A00947g	GGACGAGGTTAGCGAGCCCG	-0.10377	0.364117	0.4955
673	YALI1_A00983g	GGAAAAAGTGGATCACGCAC	-0.27574	-2.22457	-2.34175
674	YALI1_A00983g	CCAGCGTCTGTACGCTGCCG	-0.21396	-2.02107	-2.0486
675	YALI1_A00983g	GGTGGACGAGGGCGACGCGG	-0.03321	2.82381	3.38173
676	YALI1_A00983g	GACGACGACGAGGCGTTCCA	-0.09167	6.10181	6.01832
677	YALI1_A00983g	GATCACGCACCGGTCAGCCG	-0.04397	-0.28802	0.073837
678	YALI1_A00983g	CGTGCTGGAAGCCACCACCT	-0.1137	5.51561	4.78839
679	YALI1_A01061g	GATCTTGCCGACGAATTCGA	-0.04396	5.42214	4.13683
680	YALI1_A01061g	GGGGCTGCTGATGTGCCCAA	0.184261	6.47101	5.85903
681	YALI1_A01061g	AGAAGGAGAAGGAGGCTGCA	-0.12753	3.72825	3.8713
682	YALI1_A01061g	GGTGGGCTCGGGGGTCGCAG	-0.21396	4.5919	4.22144
683	YALI1_A01061g	GGAAAGAAGCAACAAAGCTA	0.048158	-1.71149	-2.16457
684	YALI1_A01061g	GCTGCTGATAAGAAGGCCAA	0.062463	7.62241	6.47642
685	YALI1_A01074g	ATACATTAAGAATCTGAACG	0.149358	0.996443	1.71792
686	YALI1_A01074g	AGTTCACGATAACATGGGGA	0.102217	6.00804	6.0364
687	YALI1_A01074g	GACCACATCTTCGACAACAA	0.106046	5.82207	4.95441
688	YALI1_A01074g	ATATAGTTCACGATAACATG	-0.05491	6.3432	5.7649
689	YALI1_A01074g	CAAAGTCCATCAGTCCCCAT	-0.03185	-0.84983	0.103194
690	YALI1_A01074g	ATGGGTGTATGCAAGTTCAA	-0.17507	-1.33308	-1.97403
691	YALI1_A01093g	GCACATCCGAAACAGATCGG	0.221238	6.9484	6.08349
692	YALI1_A01093g	TTTTGGATCTTGGATCACCG	0.154045	-0.04602	0.28995
693	YALI1_A01093g	TCTGTTTCGGATGTGCTCGG	-0.19892	6.53892	6.10458
694	YALI1_A01093g	AAACCCACTGATATTCCCGT	0.082327	7.9603	6.16749
695	YALI1_A01093g	AGACCGACGGGAATATCAGT	0.096758	7.99815	5.56598
696	YALI1_A01093g	AAATGCGTCATGGCTTCCCA	-0.0317	7.37239	6.14484
697	YALI1_A01122g	GGTAAGATCATCAAGGACCT	0.105866	0.937503	1.1541
698	YALI1_A01122g	GACGACACTCGCAGACCGGA	0.132304	6.5264	7.19174
699	YALI1_A01122g	TCCTGGATCAACTACGGCGA	-0.05021	5.57197	6.52379
700	YALI1_A01122g	GGCGAGGCCGAGACGTCCAT	0.005109	-1.14548	-1.24163
701	YALI1_A01122g	CGAGGTCTACCGAGCCGGCG	0.059073	3.40229	2.80026
702	YALI1_A01122g	CGAGTGTCGTCTCTGTCACT	0.068005	6.86501	6.33836
703	YALI1_A01143g	GGGGAAATACAAACACGCAA	0.10393	6.85834	5.78575
704	YALI1_A01143g	AGATGTGATTTCGTCGGGAG	-0.03447	1.32552	5.18975
705	YALI1_A01143g	CTCTGTTGATTGGAGAAGAA	0.03413	5.81587	5.75314
706	YALI1_A01143g	TGGCTCCCAGACGATATGAA	-0.10997	4.83692	6.35727
707	YALI1_A01143g	GAGCGGTTGGAATCCAGAAA	0.05823	1.1241	2.97272
708	YALI1_A01143g	AGAAAACGCAGACTGCTCAT	-0.1127	-0.08714	0.111656
709	YALI1_A01173g	TCGGCCCTCAAAGTTCACAG	0.175556	6.99818	6.54949
710	YALI1_A01173g	GGGAAATCAAGGTATCGGGG	-0.11266	-1.31339	-0.17589
711	YALI1_A01173g	GTCTGAATCTTCCATTGTGG	0.02401	4.51773	5.15683
712	YALI1_A01173g	CTGAAAAGCGAGTCCCGGAG	-0.14636	-1.36877	-0.18975
713	YALI1_A01173g	GGTCAAGGAAAAACGCTGGC	-0.21188	-1.95876	-1.41184
714	YALI1_A01173g	CCGCACCGGCGAAAAAGCCA	0.105322	6.83444	4.71033
715	YALI1_A01198g	GGATGACGACGATAATACGG	0.052383	4.42451	3.36453
716	YALI1_A01198g	CTAGTTGGTCCTGTTTGCCG	-0.00312	1.22073	0.83983
717	YALI1_A01198g	AATGTGCACTCGAGACCCCG	-0.22669	6.53268	7.02016
718	YALI1_A01198g	ACAGCTGTGGAAACGCGACT	-0.36874	-1.19611	-0.50489
719	YALI1_A01198g	ACTCACGTGCGAGTCATCGA	0.070027	6.92422	5.15061
720	YALI1_A01198g	GCTATTATCGACAACGTGTG	-0.06451	0.049272	-0.12298
721	YALI1_A01230g	TTAGTAAGTGAAAATGAGGT	0.192123	4.4095	5.43034
722	YALI1_A01230g	GATATTCGAGTCTTGTAAGA	0.087978	1.10421	3.392
723	YALI1_A01230g	GCTGTACTGTAGTCATAATT	0.043207	6.33823	5.92729
724	YALI1_A01230g	CAGCACTACTTGAACACGAG	0.055494	0.573723	3.28476
725	YALI1_A01230g	AATTAGTCACCATCTCAATA	0.085129	7.24919	6.38453
726	YALI1_A01230g	TTCGAGTCTTGTAAGATGGT	-0.33052	-1.47206	-0.38911
727	YALI1_A01240g	TGTTGTTGAGGAAATGGGCG	-0.0223	-0.44686	-0.51735
728	YALI1_A01240g	GCTGTAATGAACATAGAGAT	0.210761	7.23226	5.66566
729	YALI1_A01240g	GTTTGGGTCATGTCAATAGA	0.010788	4.80875	3.68513
730	YALI1_A01240g	CATAGAGATGGGTTACAAGG	0.130767	7.67467	6.23162
731	YALI1_A01240g	ACATAGAGATGGGTTACAAG	0.130176	7.5128	5.02978
732	YALI1_A01240g	TAATGATGAAAAGTGAGAGG	0.151599	1.53635	1.07302
733	YALI1_A01241g	GATGTTCCCATTCATCACCT	-0.19631	-1.00607	-0.16572
734	YALI1_A01241g	TGCCAGATAGTGCCAAGACA	0.05216	6.08981	5.86958
735	YALI1_A01241g	AGACGGTCAAGAGATGACCA	-0.09162	6.29574	5.60305
736	YALI1_A01241g	TGGCATTAGCCTGCATCCAA	0.032662	7.061	5.86926
737	YALI1_A01241g	GGAGAAATGGATGCGAAGAT	0.258124	8.00662	5.21216
739	YALI1_A01249g	GCAATATGAAGTCGTCCTGG	0.042259	6.82707	5.70765
740	YALI1_A01249g	GGATCCAGAATGCTTCGGGT	-0.04891	1.05909	0.410696
741	YALI1_A01249g	GGTCAGTCGATTCTTCCACC	-0.47634	1.11529	3.95219
742	YALI1_A01249g	CCACAGAGTATGGAGAAGAT	0.466866	3.47432	2.90305
743	YALI1_A01249g	CCGATCTTCTCCATACTCTG	0.116286	7.30128	5.33984
744	YALI1_A01249g	TCAGCTCGTACAAAGAGTGG	-0.08487	0.497889	0.12893
745	YALI1_A01260g	TCAAGCTTATCATCTGGCAG	0.017776	6.22062	6.65768
746	YALI1_A01260g	TCTGGCAGTGGTTAAAGACC	-0.11456	6.11648	5.52426
747	YALI1_A01260g	ATAGCTCCTCTCGCCACCGT	0.031137	5.36686	5.91893
748	YALI1_A01260g	TTAGAGAAAGAGTTTAAAGT	0.263314	6.16405	5.34844
749	YALI1_A01260g	CAGTGGTTAAAGACCCGGAA	0.197535	6.97724	6.10801
750	YALI1_A01260g	AGAGAAAGAGTTTAAAGTCG	-0.11532	1.92863	3.33253
751	YALI1_A01267g	GTTCTGGTCATGTTCACCAG	-0.00628	6.51163	5.29751
752	YALI1_A01267g	GGGCTGTCTGATTCTCTACG	0.131598	6.60816	6.6244
753	YALI1_A01267g	GGGAAACAGTCTGTAAAGAG	0.204905	5.29767	4.01085
754	YALI1_A01267g	GAGGATCTGTGGAACTCCAA	-0.03855	5.41155	4.77872
755	YALI1_A01267g	ATCTCGCTGTCGCTGTCAGG	-0.10095	2.09504	1.4707
756	YALI1_A01267g	CCAGACCTGGACCATTTGAC	0.09995	6.51101	4.77987
757	YALI1_A01298g	GGTGACTCTTTCAAGCCACC	-0.2374	-1.76071	-1.22052
758	YALI1_A01298g	AGATCAACGTGCGAGATGGA	-0.0466	6.30915	6.46283
759	YALI1_A01298g	ACAGACAGAAGAGAAGATGC	-0.36664	4.26745	3.39305
760	YALI1_A01298g	ACAGAAGAGAAGATGCCGGT	0.031643	7.10244	5.60457
761	YALI1_A01298g	GTAGCAGTTTTGACAGCGAT	-0.34526	-1.44827	-1.84722
762	YALI1_A01298g	GATGAGATCAACGTGCGAGA	0.292477	6.07178	5.06722
763	YALI1_A01394g	CGCCGACCTTGACAACCACG	0.097176	6.98234	6.37227
764	YALI1_A01394g	GAAAATGCCAACATTCACCA	0.142494	8.65393	5.24886
765	YALI1_A01394g	GGCCAGTCGTCGCTGCAGCG	-0.17002	6.18777	5.66272
766	YALI1_A01394g	ACCGCTCGAGTGATTCGAAA	-0.26893	-3.00494	-3.15095
767	YALI1_A01394g	AACCAGCTCGACGAGGGCGA	-0.06077	2.45483	4.33066
768	YALI1_A01394g	ATTGGTGACTGTTCGAGCCG	-0.07494	1.96442	3.64726
769	YALI1_A01430g	TCATCTGGCGAGGTCAACTG	-0.06089	0.602267	1.09173
770	YALI1_A01430g	CTACTTGTAGATGATTGCAC	0.069175	9.6267	5.33112
771	YALI1_A01430g	TATTCGACTTTTTCACACTG	-0.35818	-2.64586	-2.37066
772	YALI1_A01430g	TTGACCTCGCCAGATGACAA	0.216442	5.38717	4.13474
773	YALI1_A01430g	TCGACTTTTTCACACTGCGG	0.033717	-2.33526	-2.01161
774	YALI1_A01430g	GAGGCCATTGTCATCTGGCG	0.028892	6.57845	4.87399
775	YALI1_A01434g	TCTCCATTCTCATCTCAACA	-0.0449	5.34171	6.74958
776	YALI1_A01434g	GTAGGGTGTCACATCGATGG	0.057792	7.61878	6.37409
777	YALI1_A01434g	TTTGTGTCCCGCTAGCAGTG	-0.05722	7.8067	6.70097
778	YALI1_A01434g	AGCGGGACACAAAGATACTG	0.128985	6.47278	5.88701
779	YALI1_A01434g	CTTTGTGTCCCGCTAGCAGT	-0.1697	7.53246	4.47732
781	YALI1_A01468g	TGGATTCTGCTGACTAACGG	0.238316	7.51178	4.62917
782	YALI1_A01468g	GGAGGCGAGGCGATTCCGCA	0.17274	6.16824	5.82447
783	YALI1_A01468g	CCGTTAGTCAGCAGAATCCA	-0.02871	6.90031	5.88634
784	YALI1_A01468g	ATTCTGCTGACTAACGGCGG	-0.12918	7.21888	5.58031
785	YALI1_A01468g	TCCTATGTATTCGATATCGA	-0.1668	-1.67523	-1.12271
786	YALI1_A01468g	GCAGACGTGTGACTACTCGC	-0.32636	-0.74177	0.598301
787	YALI1_A01505g	GCGACTGTCCGCCAAACACC	0.241668	2.9265	2.9005
788	YALI1_A01505g	AGTTGCGGCTGGCCACGTTG	-0.15261	-0.55488	-1.08872
789	YALI1_A01505g	AAAGTCGTACGACGTAACCA	-0.02678	8.56579	6.34098
790	YALI1_A01505g	GGGTGGTGTCGCGCTCGTGG	0.007569	8.05281	4.7579
791	YALI1_A01505g	AAGAAGCGATGCTCCTTCAA	0.57122	5.1114	3.57916
792	YALI1_A01505g	CAACGTGGTCAGCCGCAACG	-0.11824	2.1889	2.52675
793	YALI1_A01537g	ACTGGAGGAACAGAAGCGCC	-0.15748	2.222	2.61016
794	YALI1_A01537g	TGTGGCCGAAGCCAAGCGAC	-0.18497	-1.62601	-1.87433
795	YALI1_A01537g	AGGAGTCTGTTCGACGACAG	-0.29837	4.05002	1.04918
796	YALI1_A01537g	GGAGTCTGTTCGACGACAGC	-0.16907	2.33525	-0.14788
797	YALI1_A01537g	CTCTCTGGAAAAGGTCCGTG	0.268698	-0.45771	-1.2676
798	YALI1_A01537g	GTCGCTTCTGCTCCTCCTGT	-0.12082	2.09553	2.5227
799	YALI1_A01577g	GGACTCGTCCCACTCTCAGG	0.160507	6.64673	6.11181
800	YALI1_A01577g	CCGATGATTCTGTTGATCCG	-0.09142	1.49231	3.33676
801	YALI1_A01577g	GCTCAAGTCGGGCGACGACA	-0.19675	1.09561	0.88596
802	YALI1_A01577g	TTTCTGCTCCGCCTGAGAGT	0.143223	7.37826	5.13706
803	YALI1_A01577g	GATCACAAGCTGCTTGAGAG	0.150475	6.85241	3.49109
804	YALI1_A01577g	GCTGATTGAGCGGGTGCGGG	-0.05708	5.39466	4.9699
805	YALI1_A01602g	ATGTCCGTCGATTTTCTGAG	-0.20666	-2.34857	-1.75847
806	YALI1_A01602g	TTTCTGGCGTCGTATGCCGA	-0.11013	4.77366	4.11488
807	YALI1_A01602g	GTTTGAGACGATTGGCCAGT	-0.12691	3.93542	4.00589
808	YALI1_A01602g	CTCACCGCTCAGAAAATCGA	-0.06902	-2.41903	-2.08991
809	YALI1_A01602g	GGGTGTCCCGCAACGTTGAG	0.063014	-0.57822	0.604747
810	YALI1_A01602g	GCACAACGATCTCTGGAGTG	0.016497	7.8954	6.57796
811	YALI1_A01618g	TGGTGCATATCCTAGTTGCG	-0.10856	0.430579	1.02129
812	YALI1_A01618g	AAGTCCTTAGAAGCTCTCTA	0.10473	-0.63046	-0.37137
813	YALI1_A01618g	GATCACGGTGTCATGTCATG	-0.10128	5.10367	1.81223
815	YALI1_A01618g	AAGGACTTCTCCAAACATGA	-0.02588	-1.12604	-0.55762
816	YALI1_A01618g	TGTCATGTCATGTGGCATAT	-0.03761	3.50753	4.33001
817	YALI1_A01628g	GCTGATTGACGCCTACTGCT	-0.20192	5.15673	5.8356
818	YALI1_A01628g	GATGAACGTGGTCAACCGCC	-0.21471	-2.67533	-2.41717
819	YALI1_A01628g	ACCACGTTCATCACAAACCC	-0.15694	2.38986	1.82633
820	YALI1_A01628g	GCGTCCTGTTCGAAGCTCAT	0.139341	7.1283	7.4408
821	YALI1_A01628g	CCTTGACGTCTTTCAGTTCG	-0.21505	-0.68485	-0.53637
822	YALI1_A01628g	ATGAACGTGGTCAACCGCCG	-0.23397	-1.90417	-1.98776
823	YALI1_A01670g	CACCCAGCAGTAACACCACA	-0.07199	-0.36692	-0.72704
824	YALI1_A01670g	GTGCGTAAGGAAGATCCAAG	0.018464	2.70897	2.46482
825	YALI1_A01670g	TGTTCGTCACATGATCGTGT	-0.20796	1.13676	0.423757
826	YALI1_A01670g	GGAAAGAGCATCTAGCCCTG	0.10259	3.33707	4.69841
827	YALI1_A01670g	GTGTACTTCACGGTGACAAT	0.14954	4.51446	4.22083
828	YALI1_A01670g	ACTTGTTCAAACGAAGGTAG	-0.08333	-1.89755	-2.1743
829	YALI1_A01717g	GTACTCGGCCCCAATGTCCG	0.054439	5.42887	3.87436
830	YALI1_A01717g	GCAAACTCGGACCCAATGGA	0.04892	5.93049	5.05361
831	YALI1_A01717g	CGATTGGTGTGGTTACAGAG	-0.02446	5.33613	4.84229
832	YALI1_A01717g	CCCAGGTCGCCCAAGTCGAG	-0.07677	0.143286	1.64906
833	YALI1_A01717g	GATTCAAGACAGTCAAGGAG	0.034068	6.34486	4.64878
834	YALI1_A01717g	GTCCGGGGTCTCTTTTTCGG	0.12406	1.06336	1.9967
835	YALI1_A01732g	CGAGCTTCGTGAGTACCTGT	0.085828	8.04157	5.89409
836	YALI1_A01732g	TTGAGTTTCCCGACATCTGT	-0.15706	4.5905	3.31216
837	YALI1_A01732g	CGGAGCCCAGAAAGCCTGGG	0.081113	5.51462	4.06508
838	YALI1_A01732g	AGCCCTGACTCTGTAAAAGT	0.289859	5.54496	5.90129
839	YALI1_A01732g	TGAAGCACAAAGCTCCTCCC	0.070315	7.37901	5.09232
841	YALI1_A01736g	TCTCGGGCGTTTCTGGACAA	0.289255	6.88885	6.00098
842	YALI1_A01736g	CTTGTCCAGAAACGCCCGAG	0.243352	-0.08385	0.71713
843	YALI1_A01736g	CCCAGCCTCGAAAGTTTCGG	0.289944	5.18196	2.9645
844	YALI1_A01736g	GCCGAAGAATACGCTACCCG	0.016836	5.65151	3.89197
845	YALI1_A01736g	TCGGGTAGCGTATTCTTCGG	-0.1784	3.73654	4.39929
846	YALI1_A01736g	GGTACACAAGTAGAGTGTGG	0.073791	6.26467	5.0125
847	YALI1_A01766g	GCTCATGTCCGAGCGTACGA	-0.43158	-2.42876	-2.22837
848	YALI1_A01766g	CGTCCAGGTGACGCTCAGAT	0.081222	1.62445	2.83682
849	YALI1_A01766g	GCTTCTCCATTGGGGTTGGG	0.142779	5.89091	3.23684
850	YALI1_A01766g	AACAGATTGAGCATTCCGGT	0.125843	6.41334	7.47882
851	YALI1_A01766g	CGAGTGCCCGGAATCATCAT	-0.14481	5.71094	4.68216
852	YALI1_A01766g	TTCCGGGCACTCGAACCAGT	0.26404	6.77118	5.12961
853	YALI1_A01777g	AGGTGATCTGGAACTCGTAG	0.099139	3.61064	5.52767
854	YALI1_A01777g	AACTCGTAGGGGCTGCCGAA	-0.07554	-1.47902	-0.59783
855	YALI1_A01777g	ACGAACTTGTTGACTCCAAC	-0.25681	1.70849	2.02604
856	YALI1_A01777g	GAATCAGGTCAACTGTGGGT	0.032255	4.13341	4.66828
857	YALI1_A01777g	AGGGGCTGCCGAACGGCGCA	0.056362	0.574696	1.52965
858	YALI1_A01777g	AAGGTGATCTGGAACTCGTA	-0.00029	3.05232	6.86435
859	YALI1_A01794g	ACAGCGAGTAGAGAATCACG	0.093264	2.60829	3.01338
860	YALI1_A01794g	AAGATCATCACCAAACGCGA	0.070387	-1.09473	0.039683
861	YALI1_A01794g	GGACCGCCACTGGAAACAGT	0.000619	4.26045	3.1124
862	YALI1_A01794g	TGTCCAGGCTCGATGCGCTG	-0.03054	-0.28429	0.026772
863	YALI1_A01794g	AACATCACCTTTGAAAGCAG	0.101159	1.8312	1.98718
864	YALI1_A01794g	TTGCGGAGCACCACACTGGT	-0.00189	6.322	5.32669
865	YALI1_A01824g	GAACTGTCGGTACAGAGCCA	0.018178	0.91014	2.96454
866	YALI1_A01824g	CACCTTTGCCGATTTGTACG	0.121037	6.76177	6.08045
867	YALI1_A01824g	GCTGTACGCCAAGGGCCACA	-0.05021	5.96419	4.8207
868	YALI1_A01824g	ACTCCTGTCGAATCTTGGTT	0.117196	1.6419	1.71328
869	YALI1_A01824g	CTGTACCGACAGTTCCTGCG	0.264731	6.59711	5.62148
870	YALI1_A01824g	GACCTCGTACAAATCGGCAA	0.035522	6.49497	4.08189
871	YALI1_A01842g	TTCCGGATCCAAGAAGAGCG	0.127305	5.61536	4.40201
872	YALI1_A01842g	CTTTCCGGATCCAAGAAGAG	0.310333	7.82284	7.07562
873	YALI1_A01842g	GTTGGTAGTATCCGAGCGAG	-0.22648	-1.26247	-1.39869
874	YALI1_A01842g	TTGGTAGTATCCGAGCGAGA	0.105806	5.52877	5.52772
875	YALI1_A01842g	TGTGGGGTATAGGGGAGCTT	-0.02224	0.153555	0.138564
876	YALI1_A01842g	ACACCTGAACCCAACGAAAA	0.276691	7.04727	6.32577
877	YALI1_A01854g	GCACTTTTACAACCGTCCCT	0.046842	7.53177	7.4779
878	YALI1_A01854g	ATCAGAACAGTGGTTATCCG	0.019581	8.54544	5.01499
879	YALI1_A01854g	TTCATCTTTTATCAGAACAG	0.029553	-0.56323	0.101679
880	YALI1_A01854g	AAAGTGCATCGGTCATTCCA	0.051944	7.0529	6.49759
881	YALI1_A01854g	TGGCTATAGGGGCTGTATGG	0.283883	5.96371	6.27732
882	YALI1_A01854g	GCGTATAGACACTGGCTATA	0.112415	7.98468	6.6527
883	YALI1_A01864g	GACAAGAGCCGCTAACAGCA	0.14122	6.85851	6.20416
884	YALI1_A01864g	GTACTGGATGGCCTTATCGG	0.011794	6.62577	5.70019
885	YALI1_A01864g	GGTCCTGCTCCAGAATAAAC	0.081263	5.47129	3.68369
886	YALI1_A01864g	CGTCGTTGAGAGAAACTACC	0.215968	7.4181	5.75697
887	YALI1_A01864g	AAGGCCATCGTGTCAAAGGG	-0.24733	2.33715	3.5959
888	YALI1_A01864g	TGGTCCTGCTCCAGAATAAA	0.139179	2.69265	3.98671
889	YALI1_A01868g	CGGGCAGGTGATCAGACGAG	0.158469	7.10176	3.8432
890	YALI1_A01868g	TGGAACTGACATGAACACCA	0.13826	6.35384	7.30982
891	YALI1_A01868g	GCACAGTTAACTCTGTTTCG	-0.01102	3.32041	1.37332
892	YALI1_A01868g	GGTGAAAAATCGGCGAAAGT	0.161336	-0.70343	-1.27016
893	YALI1_A01868g	GATGTCATTTCCCAATTGAT	0.162439	4.4239	6.68712
894	YALI1_A01868g	TGTCTGTGAGCGTCGATGGA	-0.04847	3.64245	2.57167
895	YALI1_A01888g	ACAAAAGCACTGGTGCCACG	0.114408	3.18289	4.53519
896	YALI1_A01888g	GTCCCAGTATCGTTTCACCA	0.187607	5.12603	1.92138
897	YALI1_A01888g	CCACGGAGTTGTCTTCCACG	0.025326	5.58051	3.19012
898	YALI1_A01888g	CTACATCGACAAGAGCTACG	0.24021	2.49463	1.40239
899	YALI1_A01888g	CGACTTTCTGTGGAAAAACG	0.191443	4.76651	6.54092
900	YALI1_A01888g	CTACACAATGGGACTCAAGG	-0.0431	6.33556	5.88248
901	YALI1_A01905g	TGTAGCCTCTGAGATCAGCA	-0.02144	6.65947	6.17131
902	YALI1_A01905g	ATGATCTCGGAAAAGTCCGG	0.207922	7.34719	4.60638
903	YALI1_A01905g	ATAGGCGTAAACAGGTTTGA	0.076258	6.21972	5.248
904	YALI1_A01905g	TGGTCTTCCGAGCAAACCGA	-0.01937	-0.31683	0.58601
905	YALI1_A01905g	TCAATGGCGCAAACACGATG	-0.06316	2.806	2.07928
906	YALI1_A01905g	GTGACCCATTATGCCCAGCG	-0.00282	6.26917	4.97593
907	YALI1_A02022g	TCTGGAGTCGACAGTAACTG	0.147774	-0.19713	-0.22912
908	YALI1_A02022g	AGTGGTATGAGTATATAGAG	-0.04347	2.62177	2.76826
910	YALI1_A02022g	AGATCAGAAGTGGATCCGTC	0.049023	4.7742	3.14986
912	YALI1_A02022g	AATCAAGCATGTGAGGTGGT	0.163957	6.47434	4.82622
913	YALI1_A02037g	GCGAGAGACACGAAATACGA	-0.07529	0.128715	0.870512
914	YALI1_A02037g	CCAATGCTCACTCAAAGACG	0.011972	-2.05556	-1.70773
915	YALI1_A02037g	CCAAAGAACCCGAAACCAAT	-0.15188	1.08917	3.55566
916	YALI1_A02037g	GACATACACTGAGCCAGCCG	0.037533	6.21897	4.55487
917	YALI1_A02037g	CTTTGCGAGAGAAAAGGCCC	0.184056	7.79517	7.92281
918	YALI1_A02037g	TCTGTCCGTTTTCCCCCGAT	0.103937	7.00281	5.63042
919	YALI1_A02075g	GTGACTGGAGAACCACCGCT	0.209609	4.1688	4.48003
920	YALI1_A02075g	TTGGTCCTCATGGTGCCTAG	0.098506	6.87719	6.98648
921	YALI1_A02075g	AATTGGGTGCATTTGATCGA	-0.03599	3.66938	6.17821
922	YALI1_A02075g	GGCCAAGGTCAAAATAGAGG	0.113877	5.50509	5.41648
923	YALI1_A02075g	GTCCTCATGGTGCCTAGCGG	-0.06562	4.42396	2.92416
924	YALI1_A02075g	CCAAGTACTGATACTATTGG	-0.00796	5.57271	5.10382
926	YALI1_A02083g	CTGCTTCTCTAGTCGCACCA	0.112357	4.03135	4.77571
927	YALI1_A02083g	GATCATGGAGATGGAGCTGA	-0.09346	1.71643	1.36303
928	YALI1_A02083g	CATTCCCCAGAGTGAAGCCA	0.242037	5.52893	5.0125
929	YALI1_A02083g	CTCTTCTCTCAACACCCAGA	0.23576	7.07892	6.622
930	YALI1_A02083g	CCTTCTCATCGTCCTCAAGA	0.170959	0.795877	0.907909
931	YALI1_A02096g	GAAAACCACAGCATACACCG	0.024358	5.27898	4.8001
932	YALI1_A02096g	GCGTTATTCGAAACTCATTG	0.059541	5.53417	7.20003
933	YALI1_A02096g	CTAGACTAGGTATAAACCAT	-0.06728	6.35057	4.37382
934	YALI1_A02096g	ACTCCGTACCCCGTGATCCA	0.184957	6.80468	5.59463
935	YALI1_A02096g	TTCGTGGTACGTATGCTTAG	0.026296	4.58231	5.49987
936	YALI1_A02096g	ATTGCGGCCATGAATGATGA	-0.01362	4.87376	5.18444
937	YALI1_A02113g	TCTATTTTTGGCGTTAACGA	-0.68874	-3.10929	-2.99804
938	YALI1_A02113g	GCGGGCATGATGATATGTGT	0.174225	2.03618	1.18431
939	YALI1_A02113g	GAATACGTCAAACCATCCAT	0.005908	2.91053	4.42429
940	YALI1_A02113g	GGGTCCAATGAAAGCTCCGA	-0.03085	3.36149	6.09113
941	YALI1_A02113g	TTTCCAAAGCTGTATTCGGC	0.162022	7.03306	5.97916
942	YALI1_A02113g	CCATCCATCGGAGCTTTCAT	0.215783	-0.13759	-0.02738
943	YALI1_A02131g	ATTGCTCTGGATATCCCTGC	-0.10722	6.18794	6.86957
944	YALI1_A02131g	CTCTGGATATCCCTGCCGGA	0.246775	0.98744	4.17302
945	YALI1_A02131g	TATCGAATGCCAGCATGTAG	-0.14389	6.57173	4.45935
946	YALI1_A02131g	ATCAATGCCGACAAGCCATC	0.026721	3.27352	4.54329
947	YALI1_A02131g	GAGTGCTTCGGCGATATCAA	-0.20181	-0.17507	0.828963
948	YALI1_A02131g	GTTCGAGGCCAAGGAAGGAG	-0.05297	4.88966	5.60635
949	YALI1_A02150g	CGTCGAAGTCGGTTTCCGAC	-0.06256	0.337564	0.653674
950	YALI1_A02150g	GTTTCTTGCTGTATAGAACG	-0.015	0.588974	1.6675
951	YALI1_A02150g	CTGAGCGTCCTGAATCCTGG	-0.16486	6.21624	3.60375
952	YALI1_A02150g	GTGAGAGAAATCAGACCCGG	0.167228	0.880426	3.04427
953	YALI1_A02150g	GTATTCTGCTGGAGGTTCGT	0.061111	6.79739	6.02999
954	YALI1_A02150g	GTCGGAAACCGACTTCGACG	0.208021	1.85794	1.37266
955	YALI1_A02190g	ATACCTCTGAAGATACAAAC	0.217395	8.03104	5.67374
956	YALI1_A02190g	AGAATGGAACGAAAGCCGCC	-0.02343	-2.1984	-2.30363
957	YALI1_A02190g	GATACCTCTGAAGATACAAA	-0.27687	1.35364	2.99565
958	YALI1_A02190g	GACGGTGGCGATGTCTCACT	0.231628	8.6144	8.00136
959	YALI1_A02190g	TGTAGCGTGTATCAAGAGAA	-0.1305	0.280911	1.90156
960	YALI1_A02190g	TTGCCCGTTTGTATCTTCAG	0.26959	1.51541	1.52944
961	YALI1_A02198g	TTTTCTGGCAAACAAACCAA	0.274171	8.91857	5.78138
962	YALI1_A02198g	GTAGGTGGACAGAGGCAGTT	-0.06624	7.53897	6.30206
963	YALI1_A02198g	GGACCCATGACAAGTCTGGG	-0.01482	2.87276	0.732761
964	YALI1_A02198g	TGGCAAACAAACCAACGGAA	-0.03445	6.36308	5.30121
965	YALI1_A02198g	CAACTCTGCCGACATTTACG	-0.03294	6.84956	5.85288
966	YALI1_A02198g	TCGCCTCCCAGACTTGTCAT	0.13079	4.61798	5.57486
967	YALI1_A02263g	GTTGCGACACGGACGCCACG	-0.15112	4.09654	4.72345
968	YALI1_A02263g	CTATTGATAGTTATCCCGTT	0.241632	8.24687	6.75119
969	YALI1_A02263g	TGATAGTTATCCCGTTCGGT	-0.25715	-1.19447	-0.30944
970	YALI1_A02263g	CTGTTTGGCGAAATGCATGT	0.302672	6.16899	6.2697
971	YALI1_A02263g	CTTCACAACCAACAACACGG	0.223657	2.78187	3.62319
972	YALI1_A02263g	CTTGGCTGTGGCGGTTCCCG	0.175017	6.59511	5.74571
974	YALI1_A02301g	CTGCGAGTCTACCAAACCCG	0.072681	6.33046	6.57781
975	YALI1_A02301g	CGCTGTTTCGGAGCATAAAG	0.001851	5.12773	4.88836
976	YALI1_A02301g	GCTGCGAGTCTACCAAACCC	0.014814	6.04755	5.88566
977	YALI1_A02301g	GTTTCGGAGCATAAAGAGGC	0.065638	6.79883	4.72985
978	YALI1_A02301g	CGTCTTCTTCGGCGTCAGGA	0.251661	7.13359	7.10149
979	YALI1_A02335g	GTCGAGTTAAGAACCTGGCG	0.219588	5.7588	5.60206
980	YALI1_A02335g	AACAGACCCAATCTGCACCA	0.116329	7.87355	8.53319
981	YALI1_A02335g	AATTCGATCCTGCACAAACA	0.020546	4.46424	5.14567
982	YALI1_A02335g	TCTCAAGGACAACTATTGGC	0.275876	8.09538	6.62722
983	YALI1_A02335g	CTACTCTCAAGGACAACTAT	0.178036	7.16866	7.11618
984	YALI1_A02335g	ATTGGCAGGACGATTCGTGG	-0.18906	4.316	4.89557
985	YALI1_A02365g	GCCTCTGCCTGAGATTGCAG	-0.04115	2.8619	0.885588
986	YALI1_A02365g	GATTGCGTCTGCTTGTAGCG	0.144501	4.92087	4.6434
987	YALI1_A02365g	ATGGAGCGACTTGTTGACCG	-0.3708	4.52161	3.24706
988	YALI1_A02365g	GCTCATGTACGGCACAGTTG	0.083917	5.89724	3.1502
989	YALI1_A02365g	GCAATCTCAGGCAGAGGCGG	0.084007	5.02684	4.88461
990	YALI1_A02365g	CCTGCAATCTCAGGCAGAGG	0.187621	6.22482	5.78688
991	YALI1_A02394g	GTCTCGACGAGCTAGAGCGA	-0.06899	5.77135	6.39748
992	YALI1_A02394g	CTACAGCATCACGTACGTGA	0.068905	5.57196	5.86571
993	YALI1_A02394g	CGTCTCGACGAGCTAGAGCG	0.127624	6.02933	6.04665
994	YALI1_A02394g	CGCAATGGCTCCATTAAGCA	0.217128	2.51428	4.06981
995	YALI1_A02394g	ACTCGTGGTGCTTTGTGACG	-0.03065	0.378238	1.44697
996	YALI1_A02394g	AGTCTGCTGCTGAGGTCAAC	-0.38409	-1.17153	-1.01907
997	YALI1_A02426g	GATAATGGAGAGACTCACAC	0.214713	8.22402	7.61799
998	YALI1_A02426g	GAGAGCGTCATGTTTCAGGG	-0.02678	7.01422	6.62566
999	YALI1_A02426g	CAGCAAGGAACAAGTCGGCG	-0.00254	3.37603	5.87919
1000	YALI1_A02426g	CATGAAACTGAAAGAACTGG	0.192323	7.3568	4.86034
1001	YALI1_A02426g	GAGAGACTCACACCGGCGCA	-0.22133	1.79128	4.73044
1002	YALI1_A02426g	CATGGGGAAATACAGATGAG	-0.11234	5.83333	5.41814
1003	YALI1_A02443g	CGTACTACATGACAACAACG	0.125524	7.17686	6.0724
1004	YALI1_A02443g	GGAAAAGGCCATTTGGCACG	-0.09073	-1.66413	-1.70036
1005	YALI1_A02443g	GTGATCGGAGGAATCAACAA	0.092222	6.21667	3.064
1006	YALI1_A02443g	TGCAACATAAACACGCAGGT	0.074151	5.17537	3.66153
1007	YALI1_A02443g	GTCGTTCGTCGAAATTGACC	-0.14762	-1.11381	0.076698
1008	YALI1_A02443g	CAACTTCTGCTGAGTAAACA	0.095636	0.398619	2.24661
1009	YALI1_A02461g	GGACGATGTTACAGGCCACG	0.18013	7.34256	7.15005
1010	YALI1_A02461g	GGTCGGTACTTTTCGACCCA	-0.30747	-2.09653	-1.157
1011	YALI1_A02461g	TGTAACATCGTCCAGAGTGT	-0.092	5.81391	4.04989
1012	YALI1_A02461g	GCGTGGTCACTACTCCCTCG	0.305108	5.61869	4.75199
1013	YALI1_A02461g	GACGATGTTACAGGCCACGA	0.110577	6.22757	6.90353
1014	YALI1_A02461g	CATCGTCCAGAGTGTCGGGT	-0.07751	-1.34078	-2.10619
1015	YALI1_A02470g	TCCAGCCTTGAGTAATGCAG	0.113077	6.35098	4.92606
1016	YALI1_A02470g	TCACGTTGCCCAGAAACGCC	-0.01495	1.13376	3.21867
1017	YALI1_A02470g	ACCACCGGCGTGGTGCCGGT	-0.21035	1.60256	2.63393
1018	YALI1_A02470g	CATCGCCAACAACCAGCCCG	0.07071	3.71333	2.31349
1019	YALI1_A02470g	GTCTGTGGATCCTAATTCTG	0.161712	8.5122	5.98234
1020	YALI1_A02470g	GTGCGTCGTAGTACTCGAGG	-0.07795	3.11071	4.2043
1021	YALI1_A02499g	GGGCCCTTGGACGAAAGCGT	-0.1145	0.040209	0.626804
1022	YALI1_A02499g	GTGATTGGCCCGTCGTAGCG	-0.21377	-0.37143	1.38713
1023	YALI1_A02499g	GTCCTCGTCAGTCATAAGAT	-0.01645	7.35958	6.62288
1024	YALI1_A02499g	GGACCCACGCTTTCGTCCAA	-0.10017	-2.63955	-2.36982
1025	YALI1_A02499g	GGAGTTTGAACGTCTCCAGA	0.249064	5.77962	4.49701
1026	YALI1_A02499g	GAGCGATCCGAACTGGTGAT	-0.26731	-2.24075	-2.05016
1027	YALI1_A02546g	CTAGAAGTGCCAAATCCAGA	0.233766	0.987825	1.97541
1028	YALI1_A02546g	ATTCTCGTTCGCCAAACCCG	-0.01567	1.57727	2.90991
1029	YALI1_A02546g	TTTGGCTCCAAACGACAACG	-0.23495	-2.76729	-2.4667
1030	YALI1_A02546g	TCATTCGGTACCAAGAAGGA	0.452758	-2.12392	-1.87663
1031	YALI1_A02546g	GTTCCAAATGAGAATCCAGA	0.327083	3.0026	3.93728
1032	YALI1_A02546g	CTTCATGTCGTCAGACTTGG	0.03324	1.09246	2.80505
1033	YALI1_A02552g	GTACGCGGAATGTATCAAGG	0.143895	6.82772	7.28256
1034	YALI1_A02552g	GGTCTGAACGGGAGGCCCCG	0.021163	7.71426	7.24184
1035	YALI1_A02552g	AGTCCGAAAGGGACAGAGCG	-0.05167	2.45038	2.22303
1036	YALI1_A02552g	ACATGCTGTACGACATGCTG	-0.02951	7.31793	6.295
1038	YALI1_A02552g	GCCTCGTTGAGCACCTTGCG	0.053298	3.41979	4.74583
1039	YALI1_A02561g	TCAGAAAGAGGGATACAAGG	0.254066	7.55638	6.53741
1040	YALI1_A02561g	GGGCTGCGCTTTCAGAAAGA	-0.0304	-2.44561	-2.67367
1041	YALI1_A02561g	GATGGGCATGGGAAAGTGCG	-0.10658	5.8908	3.57302
1042	YALI1_A02561g	GCCTTTCCAACCAGTCTGAT	-0.10212	1.53799	4.0779
1043	YALI1_A02561g	TGGACAAGACCATCAGCCTG	-0.01349	6.3494	7.22509
1044	YALI1_A02561g	TTTCTATGTGTCCAGCAAAA	-0.2102	-2.60647	-2.34902
1045	YALI1_A02568g	GTACTCGTCCAGAAAAGCTG	-0.03662	6.68248	5.87238
1046	YALI1_A02568g	GCAGTCCTCCAACGACGGCG	-0.07942	-2.13496	-0.73122
1047	YALI1_A02568g	AAAACATCAAGGTCGAGCGG	0.010406	2.01283	3.80973
1048	YALI1_A02568g	ACATTCTGTCGGCATGGCAA	0.134669	5.57176	5.45377
1049	YALI1_A02568g	CGAAAAACATCAAGGTCGAG	-0.24582	-2.42814	-1.93487
1050	YALI1_A02568g	GTTTTAACATCAATGAAACG	0.124211	7.38753	6.25283
1051	YALI1_A02615g	GCGCAATTCATCAAAAAGCG	0.176507	6.94963	5.23298
1052	YALI1_A02615g	GAGCTTTGTGACAAATGTGG	0.13672	7.88307	3.59853
1053	YALI1_A02615g	GCTTCTTGAGATGTGTAATG	0.074267	5.9793	4.63284
1054	YALI1_A02615g	AGAAGCTGTCGCGAAACACA	-0.23463	-3.1681	-2.8117
1055	YALI1_A02615g	AAACGGCCCGAGCACCGCCA	0.003991	6.11892	5.72363
1056	YALI1_A02615g	GGCTCGTCGAGAATCATGGA	-0.06269	1.17225	3.55732
1057	YALI1_A02653g	GTAGCCGTCCAAAAGCAATG	0.04265	3.79546	3.83482
1058	YALI1_A02653g	CATGTTTTTGTGCATCACGG	-0.50144	-3.09527	-2.89959
1059	YALI1_A02653g	ACACTCTTCGGCCCTCTCCA	0.159418	6.29629	4.2104
1060	YALI1_A02653g	GGTAGCCGTCCAAAAGCAAT	0.099697	4.58376	4.46597
1061	YALI1_A02653g	GGTGTGGTTCCAGAGCCACA	-0.06616	-0.9644	-1.401
1062	YALI1_A02653g	GCAAAAGATGAAGACCACAA	0.087724	7.77166	7.72878
1063	YALI1_A02682g	GGGCTTATAACGCCAACGAG	-0.02227	6.16452	4.16601
1064	YALI1_A02682g	TCGTTCATATCCCCAACGGG	-0.06521	6.02943	4.53971
1065	YALI1_A02682g	TCAGATTTAACAATGGCCAG	-0.25526	1.64286	2.42047
1066	YALI1_A02682g	CCACACGGAAAAGCGATACA	0.016782	6.10703	5.23542
1067	YALI1_A02682g	TGACACTTCTGACTTGACCA	0.132946	-0.33943	0.888009
1068	YALI1_A02682g	TTTGCCGTCAGATTTAACAA	0.28687	5.63205	6.41237
1069	YALI1_A02728g	GCGTCCACGAGAGCCCCAGG	0.151981	6.01665	6.29215
1070	YALI1_A02728g	TTATACCCGGTTCTGCGACG	0.256285	3.32525	3.18267
1071	YALI1_A02728g	ACACTTTTCCGTGACCGGCA	-0.00434	6.20328	4.89249
1072	YALI1_A02728g	ACATGGAGCAGGTTGAACAC	0.04864	6.60317	7.7582
1073	YALI1_A02728g	CATAGTTGCATGCGGAGACG	0.179757	6.98222	5.05658
1074	YALI1_A02728g	CCTCTTGTCCCGGCTGAATA	0.088534	5.88415	4.13927
1075	YALI1_A02775g	CGACAACTCCGCCACCACCG	-0.1853	1.10672	1.76145
1076	YALI1_A02775g	CCTTGTCGACCAGGTATCGT	0.256721	4.40521	5.42886
1077	YALI1_A02775g	TCTGTCGCACAGACAGGTCG	0.004058	6.30248	4.41927
1078	YALI1_A02775g	ATGACCTGCTCAGCCTTCGG	-0.02147	6.32883	6.04141
1079	YALI1_A02775g	GCCATCTCGAACCTCAATGA	-0.0344	-0.32961	-0.95578
1080	YALI1_A02775g	CGAATCGTCGCTTCTGGGCG	-0.41658	1.39575	2.29932
1081	YALI1_A02813g	GGTGGTGTGGACTTATTGAT	0.081682	7.63533	6.09201
1082	YALI1_A02813g	AAAAGGACATCAAAAAGCTG	0.227801	1.26205	1.5368
1083	YALI1_A02813g	GGTTGCAGCCGTCAGAGACA	-0.21361	5.85331	5.58932
1084	YALI1_A02813g	GGGTGCATCTGTTCAACAAG	-0.12251	-0.67968	0.007983
1085	YALI1_A02813g	ACCCAGCCGTTCATCATCCA	0.311878	5.62861	5.71322
1086	YALI1_A02813g	CCACCCGACATGGTCTATAA	-0.07181	8.27012	5.62934
1087	YALI1_A02819g	CCGAACTACAGGGTGAAGCG	0.098835	7.32669	6.47191
1088	YALI1_A02819g	TGCGCCGCGTCCGAACTACA	0.922122	-0.42121	3.24695
1089	YALI1_A02819g	TTCACCCTGTAGTTCGGACG	0.055176	6.19182	6.13879
1090	YALI1_A02819g	CCCCGCTTCACCCTGTAGTT	-0.00433	-1.48829	-1.33596
1091	YALI1_A02819g	CAAAAAAAAGCGACAGCCGA	-0.16826	-2.20089	-1.52466
1092	YALI1_A02819g	TCGGCTGTCGCTTTTTTTTG	-0.29743	-3.01577	-2.81384
1093	YALI1_A02833g	ACGTTGGTGGACGAATCCAG	0.11917	8.65057	5.92941
1094	YALI1_A02833g	CATGCAGCGGTTCATCCAAG	0.01479	3.17895	1.9988
1095	YALI1_A02833g	CTTGGGGGTGATGTGCCAGC	0.065748	6.00023	5.50907
1096	YALI1_A02833g	CTTTCGCTCGAGAATGAAGG	-0.14246	0.863716	1.40544
1097	YALI1_A02833g	AGTGGTACCACTTTACCACT	0.003926	-2.61475	-2.78292
1098	YALI1_A02833g	TTTCGCTCGAGAATGAAGGT	-0.01333	7.16166	6.94887
1099	YALI1_A02875g	GTCATGGCCGAACTATGGAG	0.21107	6.63384	5.06434
1100	YALI1_A02875g	GAGCTGAGCAGCTGAAGCCG	0.045713	5.6807	6.57758
1101	YALI1_A02875g	CTCTGTCTATTGGTGATCCG	-0.08509	7.66172	6.34654
1102	YALI1_A02875g	CAAGCACCGTCGAACAACCG	0.052897	1.7501	1.62018
1103	YALI1_A02875g	CATGGTCGATAGGAAGAGCA	0.090481	4.79078	2.61786
1104	YALI1_A02875g	GGAGTGTCAATCACCGAGAG	-0.01022	5.60118	5.20223
1105	YALI1_A02895g	TTAGAACCAGCACTGGACGG	0.141202	5.09035	4.13719
1106	YALI1_A02895g	CCGCTGGTCGACAAATTCCC	-0.01708	0.144737	-0.37146
1107	YALI1_A02895g	ATTCGAATCACTGGCCCAAG	0.007911	5.78261	5.60334
1108	YALI1_A02895g	CCGGGGAATTTGTCGACCAG	0.100707	-2.34615	-2.22024
1109	YALI1_A02895g	TGTTTTTCGGCCCTTTCTGA	-0.03637	-1.98615	-1.38887
1110	YALI1_A02895g	GGAAACCCATAGCTCCGCTT	0.122136	0.168628	0.155351
1111	YALI1_A02947g	GGCTGCTTATGAACACCATT	0.273011	6.79356	5.75272
1112	YALI1_A02947g	GCTGCCAGAAGAAGTGCCGA	0.040034	7.80835	6.41849
1113	YALI1_A02947g	GGCGAATATTGGTAGCCGAA	-0.2319	4.6398	3.52981
1114	YALI1_A02947g	CAAAAAAGAGATGGTAACGG	-0.08005	-0.39053	0.144002
1115	YALI1_A02947g	CTGTGTGCCCAAAAAAGAGA	-0.16402	-1.10524	-0.87096
1116	YALI1_A02947g	CATTGATGCATCGCCAGTGT	-0.174	-0.83189	-0.47948
1117	YALI1_A02974g	CGAAGAAGATTACAACTCAG	-0.06495	-0.21375	1.84909
1118	YALI1_A02974g	CCCGATCGAGACTAGCTAGT	-0.49483	2.0328	1.16491
1119	YALI1_A02974g	TCAGTCGGCAGAATACACTG	-0.12836	7.52602	4.66807
1120	YALI1_A02974g	CACCAACGAAGAAAGCGACG	-0.15796	5.34469	4.25127
1121	YALI1_A02974g	TGAGTTGTAATCTTCTTCGG	0.141087	6.73278	5.95766
1122	YALI1_A02974g	CGACTGCCCGTTCCTGTGCG	-0.0844	6.69014	5.17226
1123	YALI1_A02977g	GTGTAAGGAGAAATGAGGGA	0.342695	5.01712	4.8625
1124	YALI1_A02977g	ATCACGCTATCGCACTAGCG	-0.01948	6.95455	4.81839
1125	YALI1_A02977g	CTCCTTACACCGCATGACGT	-0.15031	7.58487	5.70164
1126	YALI1_A02977g	TCGCAGCTGGAGACCCCAGG	0.002073	6.59159	5.53148
1127	YALI1_A02977g	GTTCAGCAACCGACGTCATG	0.000826	4.95446	4.51656
1128	YALI1_A02977g	ACCGCCAGCGACGGCCAAAA	0.046282	5.66883	7.13073
1129	YALI1_A02998g	ACTGCGGGTCGGAAGTCGAG	0.009598	6.23466	5.1814
1130	YALI1_A02998g	GAGCCCATCTCTAAGCTGAA	0.103722	5.68368	5.28443
1131	YALI1_A02998g	TGGAGATGATTAGAAGACGG	0.228728	5.78832	3.47503
1132	YALI1_A02998g	TGGTGGAGATGATTAGAAGA	0.137939	6.0084	5.16723
1133	YALI1_A02998g	GGATGTGACTATTGTCTGCG	-0.18045	-1.71341	-0.84585
1134	YALI1_A02998g	TAGCCCTTCAGCTTAGAGAT	-0.12588	6.73245	4.36676
1135	YALI1_A03017g	ACGACTCAATTGAACTCCTA	-0.05351	5.34582	4.46055
1136	YALI1_A03017g	CAACAAGTAGAGTCTAGAGC	0.025274	3.19686	3.59463
1137	YALI1_A03017g	GGGCTTTGAAGTTGAGTGGT	-0.27122	4.25128	3.51981
1138	YALI1_A03017g	TGATGGTTTGGTGTAAGATT	0.133388	7.12151	6.51404
1139	YALI1_A03017g	AAGCGAGGTCGGTGATGGTT	0.079367	4.02342	2.90658
1140	YALI1_A03017g	GTTGCAAGCGAGGTCGGTGA	-0.37096	6.59908	4.97359
1141	YALI1_A03029g	GAGTTGGAGTTGGATCCGTA	-0.34792	-2.97001	-2.9368
1142	YALI1_A03029g	AACGACTACGACGACAACCG	-0.19098	1.91638	1.53848
1143	YALI1_A03029g	AACCTCCAACAGCTTCCCTA	-0.45634	-3.05893	-3.05945
1144	YALI1_A03029g	GGTTGCCGTAGGAGTCGTTT	0.076893	0.33619	1.02819
1145	YALI1_A03029g	ACTCGTTTCGGCCCTCGTTT	-0.17898	-2.32791	-2.47457
1146	YALI1_A03029g	AACGACTCCTACGGCAACCA	0.166311	3.44491	4.0016
1147	YALI1_A03069g	TGTACTCAGAGGCCTCCACG	0.354353	8.10755	4.75862
1148	YALI1_A03069g	GGATCGGGTCGAGTCCGACG	-0.19244	4.19653	1.2298
1149	YALI1_A03069g	GCCTCTGTCCAACACCGCGT	0.276485	1.84708	3.98859
1150	YALI1_A03069g	AGATGCATGGCAACGAAACG	0.255096	4.14779	3.21402
1151	YALI1_A03069g	TGCATCGGCGATATGTTCCA	0.027555	7.09366	5.18223
1152	YALI1_A03069g	GGATGTGGTGGTGGACCACG	-0.09793	6.15665	4.8267
1153	YALI1_A03081g	GGGCTGGAACCAATTCAACG	-0.07872	2.37225	5.34058
1154	YALI1_A03081g	CTCCGTAGATGAGACCTGGG	0.122899	4.65092	4.69203
1155	YALI1_A03081g	GTCGAGGCGGTGCTAAAGGT	-0.82811	-1.11774	-1.55855
1156	YALI1_A03081g	GAGTTTGTGCCCTTTTGCGA	-0.21854	-2.17212	-2.05125
1157	YALI1_A03081g	CTCCGAGTAATGTTGGACGT	-0.17163	-0.19328	-0.08711
1158	YALI1_A03081g	AGACGGAAACCCGGTCGAGG	-0.02708	5.56786	4.36719
1159	YALI1_A03091g	GTTCCCCGAGTTCTACGCGG	0.204952	7.74586	6.33487
1160	YALI1_A03091g	GATCGTTCCAAGACTCAGAG	0.036579	1.22271	1.5345
1161	YALI1_A03091g	CCCGTTCCCCGAGTTCTACG	0.335266	4.25943	5.39098
1162	YALI1_A03091g	GACACGGACCGAATGTTCCG	0.269532	3.19945	3.22553
1163	YALI1_A03091g	GCTTGATTTCGAGCTCGGGA	0.053911	3.97111	3.89559
1164	YALI1_A03091g	ATGAGATCGATGTTGCCGAA	-0.23458	-3.28879	-3.31867
1165	YALI1_A03116g	AGATGCGAGCCCATTCCAAT	0.05223	6.7233	6.59625
1166	YALI1_A03116g	TCAGGCACAGACATACTTGC	0.274535	5.73821	4.80176
1167	YALI1_A03116g	CCTCGAGGCGGCCGATACGA	-0.14469	-0.42179	0.068897
1168	YALI1_A03116g	TGCGAGCCCATTCCAATAGG	0.070882	6.2741	4.46071
1169	YALI1_A03116g	GATCCACGAGTCGTGTCAAT	0.05131	4.25958	3.96118
1170	YALI1_A03116g	CATCTCGACACGCAGCCTCG	0.183028	6.10672	5.53692
1171	YALI1_A03137g	ATTTTCGTCAACACGTCGAG	-0.31661	-3.08091	-2.21193
1172	YALI1_A03137g	ACATCTGTACCTCAAACACC	-0.00291	7.40958	5.30174
1173	YALI1_A03137g	TTTTCGTCAACACGTCGAGC	-0.29573	-2.11816	-1.52639
1174	YALI1_A03137g	GCTTACGTGGGTCATCACTC	-0.06522	1.95571	3.06229
1175	YALI1_A03137g	CTTTGCGGACCTGCAAGTTG	-0.14766	2.50377	1.62922
1176	YALI1_A03137g	GGTCCGCAAAGGCATCGCAA	0.062474	4.73003	5.41563
1178	YALI1_A03153g	GGAGGGATCCTGGTAGACAT	0.149111	4.09736	4.90417
1179	YALI1_A03153g	ATCCTGGTAGACATTGGCCT	0.024048	7.10543	5.50586
1181	YALI1_A03153g	GATCGAAAAAGGCGGTCTGG	0.22939	2.53391	1.60551
1182	YALI1_A03153g	CTCGATAGAGAGGCACAATG	0.132284	5.66429	5.63184
1183	YALI1_A03170g	GTTGCGGTCGAGCCCAGCGA	-0.13986	2.46279	3.3018
1184	YALI1_A03170g	CTTCAAGAAGAACTTCCCCC	0.328675	5.77874	6.41432
1185	YALI1_A03170g	GACACTGCTGGGCTGCACAA	0.092579	4.94459	4.17549
1186	YALI1_A03170g	AGTGGCTGATTGACACTGCT	0.236703	7.15353	5.7038
1187	YALI1_A03170g	AGTGTCAATCAGCCACTTGA	-0.08879	0.051747	0.107641
1188	YALI1_A03170g	GGTTGCGGTCGAGCCCAGCG	-0.18381	-1.9508	-0.98984
1189	YALI1_A03183g	GAGCGACTAGGCACTCTCGA	0.089806	5.19975	6.13364
1190	YALI1_A03183g	TGACCCAGCTCAAGTACAAC	0.006427	0.947191	1.20723
1191	YALI1_A03183g	GGCACTCTCGAGGGTTCTGG	0.515859	4.77289	3.48274
1192	YALI1_A03183g	TGCGTGTGGTACTCTCACAA	0.034175	7.05675	4.84851
1193	YALI1_A03183g	GAGACAAGACCATCTGCGTG	-0.30058	-1.05656	-0.12791
1194	YALI1_A03183g	GACCCAGCTCAAGTACAACC	-0.07632	1.04813	0.440581
1195	YALI1_A03210g	GCTGATTTCCGCCCACCGCT	-0.16755	-2.22946	-1.49122
1196	YALI1_A03210g	GCACGTTGGCGGAGGCCGAG	0.03816	3.68764	5.00961
1197	YALI1_A03210g	AACAAGCTCTATCGACACAG	0.08744	7.01655	6.44315
1198	YALI1_A03210g	AGACAGCTCGGCTACCAAGG	-0.01444	5.81744	5.45505
1199	YALI1_A03210g	GACCTGTACCTGACGCACGA	0.025174	-0.69427	-0.24974
1200	YALI1_A03210g	GTGTCGATAGAGCTTGTTGT	-0.26872	-0.40076	1.01133
1201	YALI1_A03258g	CTTGAAGTAGGAGAACCCCT	0.288454	6.17551	5.36203
1202	YALI1_A03258g	GTTCTCCTACTTCAAGCTGG	0.172374	0.694348	0.690957
1203	YALI1_A03258g	ATTGTCTACGGACTGACCCA	0.045705	7.28469	5.6507
1204	YALI1_A03258g	TTGTCTACGGACTGACCCAG	0.147707	5.01598	5.34609
1205	YALI1_A03258g	TTGTAAACGTCGAGAGCGAG	-0.14463	4.83857	5.01082
1206	YALI1_A03258g	AACGCCATCATGCCTGGCCA	-0.09291	3.54705	2.17436
1207	YALI1_A03278g	TTACCCTGCTTGGAGGTAAG	-0.00359	5.78973	4.03525
1208	YALI1_A03278g	GGTTGAACATGTACCCGGAA	-0.1245	-2.31173	-1.14356
1209	YALI1_A03278g	GTCGGTAAGACCACTTCCAA	-0.12417	4.45067	4.36043
1210	YALI1_A03278g	GTTGATAATGAATCGACCCT	0.239857	5.56558	5.17717
1211	YALI1_A03278g	GGTAACAAGAACTTCTACAA	0.240799	1.19841	1.85864
1212	YALI1_A03278g	TCACAAGCCTCCAGACCGGC	0.019588	6.19493	5.46087
1213	YALI1_A03289g	GATGACTACGAGATCCACAA	0.093791	8.91605	5.19032
1214	YALI1_A03289g	GAGAAGATTGTGCTCAAGAA	0.077747	5.99964	6.26835
1215	YALI1_A03289g	GTTCCAGGTTTGATCCGTTG	-0.13536	0.186645	1.04774
1216	YALI1_A03289g	TGTCTACCTGAAGACACTAT	0.080756	7.08537	5.91617
1217	YALI1_A03289g	CTTCAAGGACCATATCACTC	0.088594	6.96744	6.94262
1218	YALI1_A03289g	GATCCACAACGGATCAAACC	-0.21151	-0.21023	-0.22046
1219	YALI1_A03300g	ATATCCGGTCGCCATGGCAA	-0.02669	3.2896	6.41061
1220	YALI1_A03300g	ACAGGTATATCCGGTCGCCA	0.129412	4.86585	4.0399
1221	YALI1_A03300g	AAAGGACTCACCCAACCAAT	-0.28447	-3.78964	-3.4673
1222	YALI1_A03300g	TTTCATCAAGAACATGTAGG	0.140651	-0.79125	-1.0566
1223	YALI1_A03300g	GATGGTTTTGGGCAGGTCGA	-0.00567	2.14298	4.04673
1224	YALI1_A03300g	GTGGGAAATCTACAAGACGT	-0.02963	2.82006	2.17476
1225	YALI1_A03322g	TCTGTCTCTTCACAGCCCAT	-0.11508	5.82801	5.1408
1226	YALI1_A03322g	TATGTGGACTTGCCACCAAT	0.154079	8.18091	5.66211
1227	YALI1_A03322g	GTTGGAAAGGAAGTCCTGGA	0.143135	7.15088	6.59173
1228	YALI1_A03322g	TCATGAAGTAGGAGAAGAGA	0.082939	5.07372	4.20219
1229	YALI1_A03322g	CTTCACTCCTTACCTCAAGA	0.323369	7.48008	6.28608
1230	YALI1_A03322g	TGAGGTAAGGAGTGAAGTCG	0.085095	5.84234	5.49045
1231	YALI1_A03351g	CGTGGAAATGAGAGATAGCG	0.070975	4.88456	6.30301
1232	YALI1_A03351g	GGAGACCGTGGACACTCACG	-0.10794	1.68359	3.59894
1234	YALI1_A03351g	GATGTTTGGAGTCTTGTCGG	0.370167	6.88086	6.23285
1235	YALI1_A03351g	ATTCGCTTGGTTCTTGCTAG	-0.00658	0.55445	1.51481
1236	YALI1_A03351g	CGGCCACCCAGGACTTTGTG	0.176507	6.53328	5.94937
1237	YALI1_A03356g	GACGATTGAAAAGTTCCGAC	0.022091	6.83291	6.19959
1238	YALI1_A03356g	TTTGAGGTCGGCGAGCCACT	0.214162	1.99849	0.92029
1239	YALI1_A03356g	GCTTGTGTCGAATTCGTCCT	-0.83067	-1.98948	-2.23208
1240	YALI1_A03356g	TGATTGCCTCGCTCTTTGGA	0.11438	4.99836	6.05728
1241	YALI1_A03356g	CAAGCTCTATGAGGTCTACA	0.189508	3.41226	3.35075
1242	YALI1_A03356g	GTTGCTGGTTTCGTCATGCA	-0.29161	2.16601	1.7042
1243	YALI1_A03396g	TCTGTTCAGGGGAAGCCGAA	0.250877	6.05571	5.32346
1244	YALI1_A03396g	CGTCTCTGTCAAAGTCACGT	0.220851	3.30034	4.76208
1245	YALI1_A03396g	GCCTCGTCGTCATCACGACG	-0.17438	4.92403	3.62104
1246	YALI1_A03396g	CGTCGTCCCGGTCATCTCGA	0.035194	1.14624	2.39763
1247	YALI1_A03396g	GGTCGTCCCGGTCGTCCCGT	0.173594	0.608144	1.89256
1248	YALI1_A03396g	CAGCCTCGTCGTCATCACGA	-0.16853	0.587253	2.395
1249	YALI1_A03402g	GTTGATGGTCTTGTGTCGCA	-0.02467	6.53211	5.28724
1250	YALI1_A03402g	GGGAGCGCAGAGGCTGTCCA	-0.1255	4.42529	3.06126
1251	YALI1_A03402g	GATCGGGAGACTTCTTTCGT	-0.54316	0.272421	-0.75258
1252	YALI1_A03402g	GAGTCGTGCCCTCAGCGAAA	-0.0344	0.461133	2.19859
1253	YALI1_A03402g	TGTGGGCTTGGGGAGCGCAG	-0.00676	4.47967	3.75197
1254	YALI1_A03402g	TTCGTCGGTAAGGCACAGGT	0.15993	4.92866	4.63233
1255	YALI1_A03422g	GCGCCAAGAAGATTCTGGAG	0.137722	-0.98371	-0.58282
1256	YALI1_A03422g	ACCACCTGATCGATGCCCAA	0.103259	5.5651	3.05137
1257	YALI1_A03422g	TGATGACCGTCTTGTCCTTG	-0.07877	2.35447	2.0024
1258	YALI1_A03422g	GGGCATCGATCAGGTGGTGT	-0.07603	7.7115	6.63984
1259	YALI1_A03422g	GCAGCAGCAGGTTTTGGTAC	0.028717	1.60897	2.76437
1260	YALI1_A03422g	CTGATCGATGCCCAATGGCG	0.194239	5.45653	5.14425
1261	YALI1_A03442g	ACAGGGTTCTCGTTAAGGCG	0.156692	6.22129	4.16202
1262	YALI1_A03442g	GTTCAGATCGGCTTTGATAA	-0.34834	-3.33624	-3.24831
1263	YALI1_A03442g	GTTGTTGAATGAAGAGGGGA	-0.00725	5.19247	4.64388
1264	YALI1_A03442g	AGGGGAATAGTCGATAAAAG	0.070847	6.28906	6.25903
1265	YALI1_A03442g	ATCTGTTGTTGAATGAAGAG	0.305564	6.88702	6.69974
1266	YALI1_A03442g	GATTGAAGTTAGTCGCCGAC	0.027871	6.85221	6.8094
1267	YALI1_A03450g	TGGACTCCAGCAAACACGCG	0.067201	3.89945	4.46113
1268	YALI1_A03450g	CGACCATTCATATTCAGAGG	0.110106	6.2863	6.12003
1269	YALI1_A03450g	GCGACCATTCATATTCAGAG	0.155676	7.03011	6.30186
1270	YALI1_A03450g	TCACCCCCTCTGAATATGAA	0.234504	7.68287	5.86941
1271	YALI1_A03450g	TTACACAGAAGTATAGCCGT	-0.10738	3.05189	3.40532
1272	YALI1_A03450g	TCTTCCAGATGCTCAACTGA	0.15229	7.0678	5.17732
1273	YALI1_A03487g	GCGCAAATCGACGATACCGT	0.082912	8.00864	5.95642
1274	YALI1_A03487g	GTACGGGTCGTACGGCATGG	0.032503	7.07134	5.62787
1275	YALI1_A03487g	GCTTCCGACGAGGCGCCAAC	-0.06151	-0.31541	1.00619
1276	YALI1_A03487g	CTTGAAGTCCTTGAGCCACA	-0.14494	-2.09957	-1.66733
1277	YALI1_A03487g	GTTCTCTCGCATGATGCCCA	0.273637	6.80774	5.24876
1278	YALI1_A03487g	ATGCCGTACGACCCGTACGC	-0.2092	-0.4417	-0.14367
1279	YALI1_A03507g	GATTCGCCAATGGTAGCGGG	0.090375	4.35428	4.25886
1280	YALI1_A03507g	GGATTCGCCAATGGTAGCGG	-0.0297	5.37034	4.70838
1281	YALI1_A03507g	ATTGGATTCGCCAATGGTAG	-0.08408	3.22854	5.07504
1282	YALI1_A03507g	GGGCTGGGACACACGTCTGG	0.223921	6.33713	5.01619
1283	YALI1_A03507g	TCGAGAAAACCTCGTCTGAG	0.656266	4.05842	4.74111
1284	YALI1_A03507g	GCGTTATCGGGTCTTGGCCC	-0.02253	7.00838	6.02634
1285	YALI1_A03512g	TCGGCACTACCTACTTCGGG	0.037573	1.77235	1.5409
1286	YALI1_A03512g	TGGTTGTCCAGGGTGTCGGG	-0.06515	1.26436	1.2071
1287	YALI1_A03512g	GAGTGTGTAGGAGAGAGTTG	-0.01495	6.54425	5.37852
1288	YALI1_A03512g	TCTCCTACACACTCCCAGCA	0.157871	6.2328	4.79338
1289	YALI1_A03512g	TAGCCAACCAGAAACGACAA	0.055261	5.26243	4.40314
1290	YALI1_A03512g	GCGTTTTGCGTCATGAGTGT	-0.27903	-1.13386	-0.79616
1291	YALI1_A03549g	GCAGTATCTGATGAACGCGG	-0.17537	-0.02153	1.123
1292	YALI1_A03549g	GTGAGTCCAAACGAATCGCC	0.20484	5.35119	5.3372
1293	YALI1_A03549g	CACGAGTCTGAAAAACGGCT	-0.21516	3.43798	2.15943
1294	YALI1_A03549g	TGCAGTATCTGATGAACGCG	-0.17718	-0.02139	1.13089
1295	YALI1_A03549g	CTGAGTGCGGAAATCTGCTG	-0.0777	1.41499	1.17745
1296	YALI1_A03549g	TGCCCCACGAGTCTGAAAAA	0.211699	4.02795	6.16536
1297	YALI1_A03567g	GGAGGTAACACTGAGTACAT	-0.22525	5.64201	5.35545
1298	YALI1_A03567g	TCAGGTGCGACGTCATATTG	0.076425	7.05819	5.89045
1299	YALI1_A03567g	GCGAAACGAAATCTACTGGA	0.015216	5.12988	5.23368
1300	YALI1_A03567g	AGAAGAAGAGAAGTGCTGTC	0.082451	5.50341	5.37291
1301	YALI1_A03567g	GATCCAGCTTGCCAGACAAT	-0.15374	-1.89219	-1.10364
1302	YALI1_A03567g	AGTCGACACACAGCCCCAAA	-0.06079	6.62502	6.02298
1303	YALI1_A03579g	TATGAAGCGGATGTACGGCG	0.100426	1.4231	1.29411
1304	YALI1_A03579g	AATTCGTGTGAAAACAACTT	0.038009	8.38656	6.07334
1305	YALI1_A03579g	CCATTACAACTCCCAATAAG	-0.09932	5.72947	3.52898
1306	YALI1_A03579g	GTATAAAATCACAAAACGAC	-0.10625	-2.0299	-1.57824
1307	YALI1_A03579g	GGGTGCTTCAGATATGGGAC	-0.08589	1.02283	2.40565
1308	YALI1_A03579g	ATAAGGGGTGCTTCAGATAT	0.103835	6.51816	5.73391
1309	YALI1_A03599g	TGAGTGATCCGGCCAATAGA	0.141874	5.8849	6.16499
1310	YALI1_A03599g	GCAAACATCATGTCCCTGCG	-0.04445	2.64723	4.22822
1311	YALI1_A03599g	CGACAGCTTGACTCACCCGA	0.151008	6.76926	6.34171
1312	YALI1_A03599g	AGTGCCATCGGGTCCTCGCA	-0.09899	6.61737	3.47202
1313	YALI1_A03599g	AAGCACAAAGGCAACCCTGA	-0.01105	7.54077	5.5781
1314	YALI1_A03599g	GTCGGTTCTTAATCAGATGA	0.013477	0.500808	0.886496
1315	YALI1_A03624g	GTGAAGTCGATTTTTGGCAG	-0.25916	-2.96214	-2.68573
1316	YALI1_A03624g	GGGGGCGTCCATCTCCAGCA	0.36422	5.95239	3.85713
1319	YALI1_A03624g	GATCGACAGACCCATCAAGT	0.075332	4.84036	4.57115
1320	YALI1_A03624g	GTACTGTGTACTGGGTCCGG	-0.08786	5.89802	4.97848
1321	YALI1_A03669g	CCAGGCTGAGAACTTCACGG	0.188548	7.54507	6.19738
1322	YALI1_A03669g	GTATGCTGCACGCTGATTGG	-0.12919	5.9025	5.16726
1323	YALI1_A03669g	ATATTCGCCGCATTGAGGAA	-0.17876	0.783019	2.30224
1324	YALI1_A03669g	TGTGGATAGAACGTACCGGG	0.259569	4.02193	2.25083
1325	YALI1_A03669g	TGTTTTGCGTTCTAGTGTCG	0.097202	2.60668	4.54506
1326	YALI1_A03669g	AAATAATCAGATGCGTTACG	0.070646	7.43437	5.97168
1327	YALI1_A03688g	GCTTCATTCCGATGACACCA	0.005173	6.53195	6.20864
1328	YALI1_A03688g	ATAGAAGTAGGAAAAGCCCT	-0.119	2.39167	4.68817
1329	YALI1_A03688g	ATGAAGCCTCTCCAGATCCG	-0.15199	6.93682	5.33919
1330	YALI1_A03688g	TATGCTCTCAGCATGTTCCC	0.113281	6.89496	5.55655
1331	YALI1_A03688g	GGGGTATCAGAGTCGTTTGG	-0.48213	3.73516	2.61634
1332	YALI1_A03688g	TTCTTCGCAGACAATGGGGG	0.062235	5.003	5.68272
1333	YALI1_A03721g	TGTTCCATCCCATAGACGGC	0.111894	6.96556	4.62141
1334	YALI1_A03721g	GAGAGCATCATCCACAACAA	0.301128	7.6533	6.57256
1335	YALI1_A03721g	GACGCCAATGGACTTTTCCG	-0.30831	4.21311	5.69233
1336	YALI1_A03721g	GCAGGATCGATTCTGGAGGG	0.152205	4.95402	4.64249
1337	YALI1_A03721g	TTTCGGGCGAAGACAAGGAC	0.039031	1.93704	1.77163
1338	YALI1_A03721g	TCGAGATCATCTCCAAACAG	0.106562	-0.31019	-0.18203
1339	YALI1_A03757g	GTTTGTGTCTTTCACGACCG	-0.19972	-1.65177	-0.95767
1340	YALI1_A03757g	CTTCCCCGTGAAGCATGCCG	0.149898	2.81116	2.09044
1341	YALI1_A03757g	GTCGATGCGTTTATTCCCCG	-0.03397	5.19566	4.33885
1342	YALI1_A03757g	CTGCGACCAAGGAGTCCAAG	0.05118	6.70774	4.45968
1343	YALI1_A03757g	TAATTGTGCGAAACCTGCCG	-0.0213	4.26869	1.49639
1344	YALI1_A03757g	AGGTTTCGCACAATTAGTCG	-0.22438	-1.57289	-1.42038
1345	YALI1_A03763g	TGAGAGTTGATGGCCACCAG	0.344542	7.0577	5.22211
1346	YALI1_A03763g	GGACGCGCTCTCAGACGACG	-0.07506	2.58807	4.193
1347	YALI1_A03763g	TGTACAACCTGACTCAGCTG	0.098761	6.23494	5.68443
1348	YALI1_A03763g	GGACGACTATTTATTCGACT	0.096976	1.39732	3.49884
1349	YALI1_A03763g	GCTCGTAAAGAACTGACTGA	0.265281	5.0634	4.21681
1350	YALI1_A03763g	AGATACACCATGAAGTTCAA	-0.16223	-0.58815	-0.57939
1351	YALI1_A03803g	CCAGAAGTCAGCATGAGCCG	0.134195	5.9367	3.46784
1352	YALI1_A03803g	GGCTCATGCTGACTTCTGGG	0.045307	7.44977	4.20499
1353	YALI1_A03803g	GGCCTGACTGTCTCTCCCAG	-0.06022	-1.11774	-1.55855
1354	YALI1_A03803g	TTCCTACCAGAGCCATATGG	0.029911	5.95104	6.82417
1355	YALI1_A03803g	TGTTTCCTACCAGAGCCATA	0.301016	4.65488	5.0836
1356	YALI1_A03803g	CAAAAAGGCTGAGGTCCAGC	-0.24106	1.03433	2.01419
1357	YALI1_A03809g	GCTCCAAAGCCATCTCCGGG	0.198892	4.99571	4.23795
1358	YALI1_A03809g	AGTCCCACGTATCCTTCCTG	0.10127	6.99438	4.99467
1359	YALI1_A03809g	ACAGGACATTCCCCATGACG	0.292072	5.87575	4.14886
1360	YALI1_A03809g	ACAACCGCAGGAAGGATACG	0.122494	1.64527	2.67261
1361	YALI1_A03809g	TCCCGAGTTTGAAATCCCCC	0.121029	6.81437	6.60899
1362	YALI1_A03809g	GCTGAAGAACAACCGCAGGA	0.073289	6.44296	6.59027
1363	YALI1_A03815g	AACGTCTTCCTTGTACGCCG	-0.11585	-0.95645	-0.14087
1364	YALI1_A03815g	ACTTGCTGTGCAAAGGCCCG	-0.05089	6.65376	5.49759
1365	YALI1_A03815g	ACATGATCTACAGCACCGAC	0.490186	4.62954	5.49363
1366	YALI1_A03815g	TGGTGGCGTAAACAGTGACT	0.13053	2.09947	1.56831
1367	YALI1_A03815g	CTGGTGAAGGTGATGTTCCA	0.139423	7.03738	4.98417
1368	YALI1_A03815g	ATGCGTTTACCCCCCAGTCG	-0.10392	6.83854	6.87615
1369	YALI1_A03837g	CTGAACCGAGACGACCCCAA	0.07847	6.78078	4.5427
1370	YALI1_A03837g	GAGTGCATGTCCATTCTCAA	0.280335	7.18237	7.36695
1371	YALI1_A03837g	TCGAATCTCAATGGGCACGA	-0.03987	1.80961	3.83864
1372	YALI1_A03837g	CACTCATCGTGGTTGATCCA	0.019503	7.8177	4.98391
1373	YALI1_A03837g	GCAGAATGTACGCGTCTCGA	-0.00427	5.73585	4.16395
1374	YALI1_A03837g	GGTAGTCGATACCAATCACC	-0.03545	0.597015	0.77995
1375	YALI1_A03842g	TATTCCAGACCCCTGTCAGA	0.14053	6.66529	5.14831
1376	YALI1_A03842g	CGCGGTCACATGATTGGCCG	0.055066	5.73062	4.21763
1377	YALI1_A03842g	TGTGCGAGTCCCTCTGACAG	0.024501	5.98409	4.54976
1378	YALI1_A03842g	GGTGGATATCGTTGTCGCCG	-0.12941	5.4898	6.24707
1379	YALI1_A03842g	GGGCAAGTCGCAACAGACAA	0.126899	5.39335	4.89865
1381	YALI1_A03857g	TATGCACGTGGAGTTGAGCG	0.124393	6.58587	5.63689
1382	YALI1_A03857g	CGCTTCATATAGGTCACGGG	0.107241	5.96893	5.39279
1383	YALI1_A03857g	GCCCGTCGAGAAAAGGTACG	-0.61262	5.1581	4.84576
1384	YALI1_A03857g	GGAGCGCAAAAATATGCACG	-0.04238	0.183858	1.29569
1385	YALI1_A03857g	ATCTGCTCTAGAATCTCCAG	0.188607	3.14153	3.33292
1386	YALI1_A03857g	TGTCTTCTTGTCTTGCCAGT	-0.06587	0.667926	1.5802
1387	YALI1_A03883g	TGTATGTCTGCATCACCGGG	0.002494	7.33065	5.56419
1388	YALI1_A03883g	GGACAAGACCACATTCACCA	0.172878	6.31249	6.99033
1389	YALI1_A03883g	GGCCGAGTAGTTGAACACCG	-0.48551	2.78513	0.662709
1390	YALI1_A03883g	GTTATGCACGACGGTGGCGA	-0.02896	5.47034	1.92174
1391	YALI1_A03883g	ACAAAACCACACTTCAACCA	0.244328	0.504761	0.546267
1392	YALI1_A03883g	CGACATATTGTTATGCACGA	-0.13744	2.0096	2.54209
1393	YALI1_A03900g	CGAGTTTCAGAGACTCCAAT	0.175736	2.56912	5.18418
1394	YALI1_A03900g	CACTGCGAAAACTTACCCGA	0.070398	6.85435	6.0998
1395	YALI1_A03900g	AGTTTTCGCAGTGTGCTCCA	-0.09728	5.94963	5.06118
1396	YALI1_A03900g	TTGGGGTCTGGGAACCACGA	0.20441	-0.31703	0.105806
1397	YALI1_A03900g	GGTCCTTACCCGAATCGTTG	0.120813	8.83698	7.94781
1398	YALI1_A03900g	GGAGTACTTCAACAAACCGT	-0.06923	1.4544	1.37062
1399	YALI1_A03907g	GCGACTCTCTGCCAATATAG	-0.14665	4.10589	4.47694
1400	YALI1_A03907g	AGTAAAGGCCCCATTATCAG	0.017388	3.57872	3.7662
1401	YALI1_A03907g	GTCACAGTCTCCACGAATAT	-0.00336	5.64416	5.01651
1402	YALI1_A03907g	CTCGTTTTCGACCGTTCCGT	-0.06713	-0.17614	0.487648
1403	YALI1_A03907g	TACTGGGTCTCTACGTCCAC	0.151218	4.8547	4.57603
1404	YALI1_A03907g	CAACGCAACATCCTACGGAA	0.099465	6.46083	5.4177
1405	YALI1_A03937g	GCAGGTACAGATCGACCAAC	0.199538	5.52531	6.25814
1406	YALI1_A03937g	GTACCTGCTGAATCGTGTAC	0.131853	6.86331	6.77967
1407	YALI1_A03937g	CGACTGGAACCGGTTCAAAA	0.278442	8.55745	7.21554
1408	YALI1_A03937g	CTGGACGTAGTGACGCTGCG	-0.09287	5.59385	3.01923
1409	YALI1_A03937g	GTGTGCGAATGACAGCAAGT	0.321213	7.35191	4.85493
1410	YALI1_A03937g	GGAACTGTGGGTGATTCTGG	-0.21911	0.458255	0.759344
1411	YALI1_A03964g	CTTGCAAGGAGGATATCAAG	-0.12755	6.93941	4.54401
1412	YALI1_A03964g	GTCGTTCGACACTTGCAAGG	0.002858	6.22653	3.79007
1413	YALI1_A03964g	TGAAGAGGACTCCGACGCGG	-0.05987	-1.51772	-0.67002
1414	YALI1_A03964g	CGTCAAGCGAAAGATCGAGG	0.045043	1.97658	2.88997
1415	YALI1_A03964g	CTTTCGCTTGACGGTCACCT	0.080349	6.11571	6.58872
1416	YALI1_A03964g	CGCTTCTGTTTCTTGGACAG	-0.13263	-2.62867	-2.818
1417	YALI1_A04006g	TGTCCGACTCTGCTCCCACC	0.091003	7.68383	5.62634
1418	YALI1_A04006g	CACGAGAGTAGAGTCCTGGA	0.105249	6.4961	5.83971
1419	YALI1_A04006g	GTCAGAAGAGACTGGGACCA	0.082538	5.75341	5.62644
1420	YALI1_A04006g	CCTGAGACTGGGCGTAAAAG	0.161635	5.0907	4.42774
1421	YALI1_A04006g	GACAACTTCATTGCTCGAAA	-0.08979	-0.83569	-0.86981
1422	YALI1_A04006g	GTGGGTGTCGAAGGCAGAGG	0.076631	8.77861	6.73756
1423	YALI1_A04022g	GCATCGGTAGATCTTGGCGT	-0.10762	1.48099	2.88669
1424	YALI1_A04022g	GTTGGCGTATCCCAGTCGGA	0.063073	0.156413	-0.01423
1425	YALI1_A04022g	AATAATCTCGGGCGAAACAC	-0.33687	-0.59351	0.627184
1426	YALI1_A04022g	CATTGTTGAGGAGACTTCCG	0.140338	7.98519	7.16207
1427	YALI1_A04022g	GCCATCATCGGCAAACTTGA	-0.13699	6.77168	4.30332
1428	YALI1_A04022g	GTCATTTTGCGTGTGTCGTA	0.110409	6.88665	7.29801
1429	YALI1_A04044g	GGAGCCGGTGACCTTGAGAA	0.017448	4.80681	4.28524
1430	YALI1_A04044g	TTTTCAGCAACCAAGAAGCT	0.291664	4.7935	4.20871
1431	YALI1_A04044g	AATGGTCTTGACAAAGCGCT	-0.40546	1.62489	0.752451
1432	YALI1_A04044g	CGTGCCTTCTCAGCAAGTTA	-0.0559	5.276	4.86943
1433	YALI1_A04044g	GTCTTCTTACTCTACTTCGC	-0.02203	-1.07487	-0.25557
1434	YALI1_A04044g	AAAAGACTGGAAATTGGAGC	-0.04925	0.298732	1.72168
1435	YALI1_A04071g	ACACCCGTGACAGTTTTGCG	-0.2078	-2.16311	-1.6159
1436	YALI1_A04071g	AGTACAACCGGCCTATCAAG	-0.09316	-2.3321	-1.97505
1437	YALI1_A04071g	CTATCAAGCGGCAGGTCGGG	-0.23078	-2.76226	-2.35654
1438	YALI1_A04071g	ACTTGACTATCAAGTACAAC	-0.18882	-3.62786	-3.80322
1439	YALI1_A04071g	TTCGGGGGCTGCTTTTGGGG	-0.01937	2.48938	2.96859
1440	YALI1_A04071g	TAGGGAGGCTCCGTTTCAAT	0.061249	-0.76134	0.10758
1441	YALI1_A04109g	GTTGGAAGACACGGAAAAGG	0.328351	6.77392	5.88087
1442	YALI1_A04109g	GATTGAGCACGTGAACCGCA	-0.28451	-1.43536	-1.6826
1443	YALI1_A04109g	ACTCTGCGAGACACAAAGGC	-0.18263	4.94741	5.87846
1444	YALI1_A04109g	TGGAATCACTGGAGTCCGAG	0.107632	6.83422	6.46655
1445	YALI1_A04109g	TGACATTGAATACGTTGCCG	-0.04721	5.42976	5.41924
1446	YALI1_A04109g	GGTTCGTAGAGGGAACCACT	-0.07159	-0.20533	1.75177
1447	YALI1_A04119g	ACGAGGACACATCCTCAAAG	0.065631	3.7757	4.67749
1448	YALI1_A04119g	TTCCGAGAAGAATTCCAACG	0.069463	-0.09898	-0.33868
1450	YALI1_A04119g	GAGAGCACAAAGATCCACCA	-0.04838	6.7386	5.8731
1451	YALI1_A04119g	GATTGTCGAGAACACAAAGC	-0.01898	-0.53304	0.30176
1452	YALI1_A04119g	CCAGCTTCTTCACGATGCCA	0.060238	6.25768	4.7761
1453	YALI1_A04164g	GTAGACAGCAATAAAATCAA	0.443507	1.95917	2.05353
1454	YALI1_A04164g	CGTCCATCGCCAGCAACCAG	-0.07416	-0.9748	-1.24854
1455	YALI1_A04164g	GTATAAATGACACGATCTGA	-0.05328	0.942521	1.29868
1456	YALI1_A04164g	TGGGTTTCACAGGAGCAACG	0.319879	2.49764	1.35614
1457	YALI1_A04164g	GGAGCAACGAGGTATTTGAG	-0.10399	1.46828	1.16401
1458	YALI1_A04164g	ACTCTCAACGAACCGGTCTA	0.086	-0.49939	-0.81887
1459	YALI1_A04178g	GCGACTGGTCAAACGCGACG	0.209196	-0.04007	-0.27439
1460	YALI1_A04178g	GCAAGGCAACTGACACCCAG	0.076155	1.24482	1.6816
1461	YALI1_A04178g	GTTACCAGAAGGAAATGCAG	-0.0148	2.00149	1.44809
1462	YALI1_A04178g	GCAGTGACACTCCTGGGCCA	-0.1257	1.87321	1.34937
1463	YALI1_A04178g	ATAGACTTGCCGGTGCCAGC	-0.00152	0.356455	0.339026
1464	YALI1_A04178g	GTCACTGCACACCTAAGACG	-0.06745	1.83164	2.02079
1465	YALI1_A04261g	TTACGACGACGATAAAGACG	0.336569	3.26606	3.19115
1466	YALI1_A04261g	TGGACGGTAGAGAAATGGAG	0.051732	3.86898	3.42465
1467	YALI1_A04261g	TCTTTCTCTGTATTTTTGGG	-0.06972	-0.05451	0.73503
1468	YALI1_A04261g	AGTTGATCGGTTTCTTGCCG	-0.64449	-2.56943	-2.19361
1469	YALI1_A04261g	CATCGAATCTCTCTGAACCC	-0.01282	-0.71244	-1.18577
1470	YALI1_A04261g	ACCTCCGGAGATGAAAAAGG	0.002072	2.01648	2.49763
1471	YALI1_A04309g	GCATCTCTGTAACAAACAAG	0.024916	2.25642	3.21367
1472	YALI1_A04309g	ACACTTGGATGACAGCGGCG	0.081813	1.30383	2.15895
1473	YALI1_A04309g	TTACCCGTAAGTCCACCACA	-0.2479	1.43861	1.38317
1474	YALI1_A04309g	TCTAGACACTTGGATGACAG	0.204114	2.26016	1.80441
1475	YALI1_A04309g	GTAAGTCCACCACAAGGTGT	-0.14353	1.48603	1.19002
1476	YALI1_A04309g	TAGCATGTCGTAGTACTCGG	-0.16099	1.43784	1.97764
1477	YALI1_A04332g	GGTCTCGAAGAAGGGCCATA	0.046158	2.04492	2.13053
1478	YALI1_A04332g	GACAGTGGAGGTCTTCACAC	0.02235	2.63094	2.24837
1479	YALI1_A04332g	AGAAAGGCCAGATTCCTGGA	0.280298	4.34221	3.21961
1480	YALI1_A04332g	GTTCCACCGCTTCGTCAAAA	-0.26518	-3.19448	-3.26941
1481	YALI1_A04332g	GCGGGAAGCGTCGGAAAACG	0.377117	4.25202	1.15096
1482	YALI1_A04332g	GGGCTCAGATGAAGAGACAG	0.052916	-0.66033	-1.038
1483	YALI1_A04341g	TTTCCAGTAAGTCCTCCGCA	0.044147	2.01025	2.17649
1484	YALI1_A04341g	GGTGCAGAGCGACAAGCACG	-0.16593	1.2016	0.216425
1485	YALI1_A04341g	AAGACGGGCTTGTAACTCGA	0.084177	3.02883	4.06962
1486	YALI1_A04341g	GTGCTCGTCTAATTGTTGCT	0.214213	2.24331	3.71247
1487	YALI1_A04341g	ACTACAATTCCCACTCCCTG	0.223297	3.8805	3.70475
1488	YALI1_A04341g	TTCGAGAAAAAGTCACCGAG	0.08087	4.47706	4.15137
1489	YALI1_A04385g	GCTTGTGAGCAGGTTTGGCG	-0.0843	2.94856	3.77118
1490	YALI1_A04385g	GAGTGTCCTGGGACAAAAGT	0.091823	-0.02501	1.29925
1491	YALI1_A04385g	GGAGGGAGTGGTCCATCGGA	-0.07132	3.84691	4.7334
1492	YALI1_A04385g	GGGGATTCCAAAGTCCGCAA	0.256152	2.04428	3.04588
1493	YALI1_A04385g	GGGGGATTCCAAAGTCCGCA	0.072925	1.68879	2.72234
1494	YALI1_A04385g	CTCAATGACGTTCTGAACAA	0.083155	0.979539	0.972784
1495	YALI1_A04415g	GCCAGAGCAAGAAGATCCCG	0.011638	7.19912	5.86495
1496	YALI1_A04415g	GACGACTTCATCGCTCTGCA	-0.02652	3.51244	3.04579
1497	YALI1_A04415g	GAGACATGCAGCGCAAGTCG	-0.16147	1.58445	2.21519
1498	YALI1_A04415g	GCGATGCCCGTATTTCAGCC	-0.17868	-3.04815	-1.98298
1499	YALI1_A04415g	GCGATGAAGTCGTCCGGTAG	0.000829	4.3261	3.74871
1500	YALI1_A04415g	CAACTACAACAGCCACAAAG	0.127598	6.69994	4.10319
1501	YALI1_A04462g	CGATTACAAGACAAGTACAT	0.117838	2.80104	2.74861
1502	YALI1_A04462g	TCTTCACTCCGAGCTGACCT	0.239838	2.00949	3.26174
1503	YALI1_A04462g	CTATCTCTATGAACATCTGT	0.014782	3.15443	3.15461
1504	YALI1_A04462g	ACTCTTCACCGAAATCTGCA	0.11141	2.17974	1.92167
1505	YALI1_A04462g	CAGTAGTTCTCGTTCAGCGG	0.058544	-0.56436	-0.80225
1506	YALI1_A04462g	ACGAGCATCCCAGGTCAGCT	0.122714	4.42417	5.46422
1507	YALI1_A04495g	AGACGTGTACAAGCAAATGG	0.016102	3.50687	4.75456
1508	YALI1_A04495g	GCAATAACAATGGCAACAGC	0.159791	2.43644	3.90807
1509	YALI1_A04495g	TCAGAAATTGAGACAAAAAG	0.239402	5.66163	6.12254
1510	YALI1_A04495g	TGGACTGGAACGGCACTAGA	0.266921	5.12472	5.03596
1511	YALI1_A04495g	CTGTTGTGGCTGTTATTGAG	0.017126	3.57064	3.52345
1512	YALI1_A04495g	GCTGTTGTGGCTGTTATTGA	-0.20539	3.00263	2.647
1513	YALI1_A04533g	GTATTTGTATCCGGGGGCCG	0.154915	5.55705	4.86042
1514	YALI1_A04533g	ATACAAATACCCCATCATCG	0.203501	7.03532	6.72656
1515	YALI1_A04533g	CGTGGTTCTCAACATCTCGT	-0.05037	7.21097	5.42772
1516	YALI1_A04533g	TCTCATTAACGCGCTGTCCG	0.081704	3.66911	3.7538
1517	YALI1_A04533g	GCGGACAGCGCGTTAATGAG	-0.03107	7.11633	4.36838
1518	YALI1_A04533g	GGTCAAGTACGTGCAGGGCT	-0.13725	-1.46579	-1.42749
1519	YALI1_A04561g	CTGCGAGCCGATGGTCAGAG	-0.27086	1.11987	2.91533
1520	YALI1_A04561g	GCACTCCATCGATCTCCACT	0.221945	8.1851	6.28228
1521	YALI1_A04561g	GTCCTTGTCGAGCGACAGAG	-0.16864	-0.21545	0.645085
1522	YALI1_A04561g	CTTGATGGCGTCTCGAAGGG	0.370811	4.98483	5.47072
1523	YALI1_A04561g	AGAGAACATTGCGCAATACG	0.034238	8.75106	4.73364
1524	YALI1_A04561g	CCTGAGCGACACGACCCGAG	-0.00664	6.52347	4.01084
1525	YALI1_A04576g	GCATGGCGTCGAACGACGCG	-0.0087	2.0535	2.17908
1526	YALI1_A04576g	GGTGGTGGTCAACGACACGA	0.005477	1.80936	4.05976
1527	YALI1_A04576g	TGCAAATATGGGACACGGCG	-0.44645	3.39271	1.4923
1528	YALI1_A04576g	TGGTCAACGACACGACGGTG	0.164932	7.07082	5.56648
1529	YALI1_A04576g	GCAGGAGCGATTCCGAAGCA	0.095533	6.09711	5.83806
1530	YALI1_A04576g	GGAACTTGTTGTTGACGTAG	0.257354	0.181191	0.354051
1531	YALI1_A04620g	TTAGCAAGTACACGTTGAGG	0.027571	2.94067	5.54011
1532	YALI1_A04620g	GCTAAACGTGGGGAATGAAG	0.2339	5.59944	3.81827
1533	YALI1_A04620g	GGCTCTGGAGGAGGATAACG	0.123981	6.10836	6.18978
1534	YALI1_A04620g	ACGTGTACTTGCTAAACGTG	-0.40623	-2.61487	-2.42002
1535	YALI1_A04620g	CGTGAGCTCCAGTTTTTGTC	0.112845	1.69091	2.85351
1536	YALI1_A04620g	AGCTCACGCGATGGTTCGAG	-0.22828	5.66215	4.86369
1537	YALI1_A04653g	ACAGCTCCCAGGAGTCTTGT	-0.07251	-0.96446	-0.96068
1538	YALI1_A04653g	TGCTCGAAAGACTTGCGCTT	0.054461	-0.42816	-0.52295
1539	YALI1_A04653g	TGGTTGGTTTCGTCATCGGA	-0.27866	-1.44387	-1.60961
1540	YALI1_A04653g	ACTCAACCTCTTCCAGACTG	0.28505	0.572916	1.18611
1541	YALI1_A04653g	AGAGGTCAGCATCAAATTCG	0.149248	0.27557	0.470749
1542	YALI1_A04653g	GGAGTCTTGTCGGATGGCTA	-0.01061	-1.46454	-1.58504
1543	YALI1_A04661g	CCATGTGGATAAGAAAACCG	0.186286	0.778347	1.01594
1544	YALI1_A04661g	GCCCGAATGTTTGAAACACA	-0.0911	-0.57871	-0.28098
1545	YALI1_A04661g	TTTACACCAAATTTCGGGCG	-0.34393	-1.92052	-1.19637
1546	YALI1_A04661g	TGTACGTTCTTACCGGGCTT	-0.18205	-3.31946	-3.43371
1547	YALI1_A04661g	TGCTCGCTGCAAAGTCCTCG	0.115402	-0.00473	0.290753
1548	YALI1_A04661g	CTGGACCCCAGATATATCCC	0.065918	0.532004	0.438288
1549	YALI1_A04676g	GTATATCACGGCGTGCCAGG	-0.15452	-0.22462	-0.6684
1550	YALI1_A04676g	TCTCATCGTAGTCAACCAGA	-0.27658	-2.36482	-2.42656
1551	YALI1_A04676g	GTTCAGCTAATGAAGCAGAA	-0.14864	-0.68544	-2.25753
1552	YALI1_A04676g	GGACGCCGAGAATCAGGTGA	0.057377	0.023848	0.240472
1553	YALI1_A04676g	GTGTATATCACGGCGTGCCA	-0.15156	-0.47176	-1.03095
1554	YALI1_A04676g	ATTCTGCTTCATTAGCTGAA	-0.01726	-0.23626	-0.48075
1555	YALI1_A04715g	AGAGAAGAGGAAGGAGAACG	-0.15981	6.81635	7.17135
1556	YALI1_A04715g	GATTGAAGAGGTGCGCCAAA	0.073583	6.05766	7.38057
1557	YALI1_A04715g	TTTTGGCGCACCTCTTCAAT	0.172173	3.67351	5.35541
1558	YALI1_A04715g	GCAGTGTTATCTAGACGCGC	-0.04725	4.89146	3.52812
1559	YALI1_A04715g	GCAACAAGCTGTCTGCCTAC	-0.15488	0.348268	1.34279
1560	YALI1_A04715g	GCTCCATCTCCTCAACCTTT	0.152287	6.50797	5.14414
1561	YALI1_A04742g	GGAGCTGCCGAAACTCAACA	0.174271	7.31678	6.30913
1562	YALI1_A04742g	GATCCAAGCCGAGGGAACAG	0.236992	7.3095	6.37024
1563	YALI1_A04742g	TTATCAATGACAACTGTCGA	-0.11988	2.01769	3.65159
1564	YALI1_A04742g	ATCTGCACAGATCCAAGCCG	-0.14857	-1.80266	-1.47902
1565	YALI1_A04742g	GTATTCACAGGCTCGTTTGA	0.05767	6.5663	3.59726
1566	YALI1_A04742g	TGGACGGTGGACATTGCCGA	-0.39159	-2.24962	-2.63596
1567	YALI1_A04781g	AGACTGTCCGAATTCAGCAG	0.054693	0.114292	0.547814
1568	YALI1_A04781g	GTATGATCTGTCGAAGAAAC	-0.04686	-1.04356	-0.51888
1569	YALI1_A04781g	AACCGGAGAAGGAAAGGTGG	0.106262	7.20266	5.5739
1570	YALI1_A04781g	TACCAAGGTTGATCCTGGAA	0.277148	6.11672	4.26773
1571	YALI1_A04781g	TCTGTCGAAGAAACCGGAGA	0.351269	6.82599	5.07818
1572	YALI1_A04781g	TGCCCTTCCAGGATCAACCT	0.171738	6.64032	4.96682
1573	YALI1_A04795g	CAAACGCGCCACAAATACCA	0.073399	6.77634	6.02142
1574	YALI1_A04795g	TTTGCGCAGCTCTAAATGGA	-0.13783	1.40218	2.36122
1575	YALI1_A04795g	AGTTAGCTCTTTCTGGAACG	-0.2784	-3.18268	-2.65888
1576	YALI1_A04795g	CTCTCAGCCATGTTTTCAGT	-0.16916	-2.49868	-2.013
1577	YALI1_A04795g	CGAAATGCTGTGATTCAGCC	-0.05433	-1.32937	-0.32632
1578	YALI1_A04795g	GCAAACGCGCCACAAATACC	-0.59543	-2.05462	-1.48933
1579	YALI1_A04815g	GCACAGCAACTACTCAAGAA	0.078891	4.43752	3.96256
1580	YALI1_A04815g	AGGTGAGTACTAGTGGCAAG	0.040263	6.70204	5.86953
1581	YALI1_A04815g	TGATAAGCCTTTCAGAGAGG	-0.11704	0.643981	2.25145
1582	YALI1_A04815g	TGAAAGGCTTATCAAGAGTG	0.029453	5.86536	6.61099
1583	YALI1_A04815g	GCTGAGCCTTGCTCTTCGTG	0.115202	2.50388	4.3474
1584	YALI1_A04815g	TCTTGATCCACCTCTCTGAA	0.050251	1.47428	3.66926
1585	YALI1_A04817g	GGAGAAGGACGAATTGAGCG	0.058239	-0.29809	-0.36151
1586	YALI1_A04817g	ACCAGGTGTACTCAGCCTCG	-0.21187	-1.89191	-1.4102
1587	YALI1_A04817g	AGCCACGACCCGCGACCCCG	-0.27381	2.73993	-1.41739
1588	YALI1_A04817g	TCAGGTGCTCATGATTTCGT	0.129371	7.96607	5.49255
1589	YALI1_A04817g	TCCTTCTCCACGCCTCCCTT	-0.04888	7.89441	5.55324
1590	YALI1_A04817g	CTCTTCCCACGTTTCTCGCA	-0.16327	-2.36256	-1.69822
1591	YALI1_A04848g	CCAAATCGTCGTTCAAACAG	0.186981	3.09695	4.55677
1592	YALI1_A04848g	GTTCAGCCTGCGCATATGAG	-0.07912	6.19463	5.19595
1593	YALI1_A04848g	CCTGGCAGCACACACCCCGG	-0.14888	5.65963	4.03102
1594	YALI1_A04848g	GGAATGCAATTTCTTCGTCG	-0.38979	-3.06618	-2.95542
1595	YALI1_A04848g	GTTGCATTACCCCAAACACC	-0.07993	5.78175	5.25665
1596	YALI1_A04848g	AAGAGATCACGTTCCCCCAA	0.134262	6.9298	5.75857
1597	YALI1_A04859g	ATGCCCACTGTAGATCGGGG	0.147439	5.21189	3.7546
1598	YALI1_A04859g	TCGGAACTTTACTTACCAAG	0.141862	5.21219	5.43358
1599	YALI1_A04859g	TAAGCAGTACGAGTACCACT	-0.03124	6.5273	5.0499
1600	YALI1_A04859g	CATGCCACCCCGATCTACAG	0.105011	6.56969	4.91448
1601	YALI1_A04859g	CCAATGCCCACTGTAGATCG	-0.0058	8.75832	4.42888
1602	YALI1_A04859g	GGCGATATGGAGCTCGGCAC	-0.01326	2.62637	1.9101
1603	YALI1_A04864g	GGGAAATGAGAAACGCGCTG	-0.03009	0.72608	0.940489
1604	YALI1_A04864g	CCCATTCAAGTATAGCTCGA	0.136744	6.64634	5.00139
1605	YALI1_A04864g	CCCCATTTTTCGCATCTGAG	-0.06928	-0.70357	-0.15316
1606	YALI1_A04864g	CGTCGAGCTATACTTGAATG	0.265523	6.63322	6.15189
1607	YALI1_A04864g	CCTCTCAGATGCGAAAAATG	0.251195	4.74814	4.78682
1608	YALI1_A04864g	TTCAAGTCGTGCTCGGTATG	-0.10642	6.09663	5.37205
1609	YALI1_A04884g	GCTGTGGATCCAGTTCTGAA	0.278695	6.39968	5.45563
1610	YALI1_A04884g	GTGGATCCAGTTCTGAAGGG	-0.02017	7.14265	6.22534
1612	YALI1_A04884g	CTTCTAGGTGGATTGACCAT	0.239983	5.10826	4.05525
1613	YALI1_A04884g	CTAGGTGGATTGACCATGGG	0.10334	2.77428	3.24884
1614	YALI1_A04884g	ATTCGACAGTGTCTTGAGCA	-0.09877	3.91844	4.36397
1615	YALI1_A04893g	TGTCTAGTCAACGTGCTGGT	0.103418	3.755	4.58513
1616	YALI1_A04893g	GCACAGCCTATCAAAGTGCC	-0.13146	-1.39873	-0.55064
1617	YALI1_A04893g	GCACAGTAATAAAGGCGTGG	0.040618	5.36683	4.13683
1618	YALI1_A04893g	TCGCACAGTAATAAAGGCGT	-0.0646	1.03437	1.48992
1619	YALI1_A04893g	TTCGCACAGTAATAAAGGCG	0.018973	1.9297	2.14647
1620	YALI1_A04893g	ACAGCATTATGATTGCGTTC	-0.12434	1.29747	1.91169
1621	YALI1_A04927g	GGAACCGAGTTTTTTCCCGG	0.352713	3.19672	5.68798
1622	YALI1_A04927g	CTGCTTGAGAGGCAGTCGGT	0.129275	5.33344	6.32789
1623	YALI1_A04927g	CTTTCCTCCGGGAAAAAACT	0.256764	7.92426	7.6692
1624	YALI1_A04927g	CCAACAAGTGGTGGTACGAG	0.224834	1.34306	1.70142
1625	YALI1_A04927g	CTAACTACTCCAACAAGTGG	0.116058	2.29973	1.84995
1626	YALI1_A04927g	GAACTGGCTCGACTTCCACA	0.118849	-0.25733	-0.11464
1627	YALI1_A04976g	ATTTGGTGTATGATTTCGAG	-0.18898	0.525974	1.63326
1628	YALI1_A04976g	CTGCAAAACCCACATCTTGA	-0.06459	-0.24182	1.21565
1629	YALI1_A04976g	CCGACCAGATCATCTTTCAG	0.129414	6.72307	7.4968
1630	YALI1_A04976g	CCGCTGAAAGATGATCTGGT	0.172341	5.40619	5.79368
1631	YALI1_A04976g	GTGTTCGCGACTGTCAACCA	0.121664	7.6709	6.15053
1632	YALI1_A04976g	ACAGTCGCGAACACTACTCG	0.010828	7.32045	6.45664
1633	YALI1_A04983g	CATTTGGGTGAGATTTACGA	0.041951	2.25549	2.15653
1634	YALI1_A04983g	CGGTGAGGAAGAGATACAAA	0.144337	5.99003	5.17934
1635	YALI1_A04983g	CGTAAATCTCACCCAAATGA	-0.48877	-3.79671	-3.55202
1636	YALI1_A04983g	AATTTAGGAAGCATCCAAAG	0.292518	5.88861	7.33609
1637	YALI1_A04983g	GGGGTGTACTTTGTAGTTGG	-0.13408	-0.378	0.584383
1638	YALI1_A04983g	AGGTGACTGGGGCTGTATAG	-0.0921	7.80542	6.16547
1639	YALI1_A04990g	CCTACTCCCACCAAGCCTAG	0.091029	6.82414	5.09389
1640	YALI1_A04990g	TCTTGAATCCCGAGCCGAAA	-0.00356	5.58542	5.05447
1642	YALI1_A04990g	CCCACAGCATCAATTCGAAT	0.140619	6.9693	6.96555
1643	YALI1_A04990g	CGGTTTCGACCATTTCGGCT	-0.08242	3.10727	4.87535
1644	YALI1_A04990g	GATAACGGTTTCGACCATTT	0.277409	3.63428	3.5474
1645	YALI1_A05003g	GCCTTTGATCGCCCTCGCCA	0.007855	4.36917	4.02786
1646	YALI1_A05003g	GATCGCCCTCGCCACGGCCG	-0.14611	-1.2646	-0.96368
1647	YALI1_A05003g	CATGGAGTTTGCATCGGGCG	-0.37899	-3.70248	-2.95428
1648	YALI1_A05003g	GCCGTGGCGAGGGCGATCAA	0.216574	6.29578	6.20643
1649	YALI1_A05003g	CTGGACGACGAAGACATCCC	-0.13203	6.89115	5.43033
1650	YALI1_A05003g	CAAGGACATTGCAAAGACCC	-0.07088	5.54459	5.49774
1651	YALI1_A05031g	GTGTCCGTAGATGTAAAAGG	-0.02836	6.15299	4.11522
1652	YALI1_A05031g	CTTCTGGCGTTCCTCAACCA	0.283987	7.44955	6.36005
1653	YALI1_A05031g	GATTCCACCCAGCCATACCT	-0.14495	7.20631	6.24811
1654	YALI1_A05031g	TCTGCTCATCTGTCTGGCCG	-0.0455	-0.76452	0.700193
1655	YALI1_A05031g	CATGACTGAGAACGTGTGGG	0.109722	2.45888	3.39973
1656	YALI1_A05031g	AGGACTTGCAAGTGTATCGA	0.031237	5.65517	4.48511
1657	YALI1_A05052g	TCAGATGCCGAGTTTTCAGA	0.031478	0.998026	2.11396
1658	YALI1_A05052g	GCAGGCTTGCCCCCACCAGG	0.138201	7.34804	5.60646
1659	YALI1_A05052g	GGAGCCTCGAAAAGCGAAAG	0.272489	6.07863	5.43915
1660	YALI1_A05052g	CGAAAAGCGAAAGCGGCCAA	0.272669	7.54489	5.44836
1661	YALI1_A05052g	GCCTTCCTACTTTTGTTGTA	0.028491	1.08004	2.69002
1662	YALI1_A05052g	GGCTTGTGCGAAACCCTCAA	-0.03582	3.58785	4.52029
1663	YALI1_A05091g	GTAATGACGTAGGGGAAAGG	0.089757	5.0253	5.88753
1664	YALI1_A05091g	TCAATCAAAAGAGTATCCAA	0.107237	2.40909	3.16076
1665	YALI1_A05091g	AATGTTGATGTAGTCGAGCG	0.054729	5.70002	4.66359
1666	YALI1_A05091g	CCTGAGTTAGTAATGACGTA	0.10221	6.28884	6.32421
1667	YALI1_A05091g	TCCCAAGGCCAAGAGAAGAA	0.065135	4.9465	4.62835
1668	YALI1_A05091g	AGTCGAGCGAGGTTGGGGGT	-0.06043	7.49198	5.96905
1669	YALI1_A05116g	TGTCCTCAGGAGACACCTCG	-0.14467	1.36903	2.90078
1670	YALI1_A05116g	GGTGTCTCCTGAGGACACGG	-0.27	-2.02995	-1.29608
1671	YALI1_A05116g	GGGTCTGCCCGCCAACCTCG	-0.29773	-2.72016	-2.89538
1672	YALI1_A05116g	AACTTGGCCTTGGCAGGACG	0.015847	1.10772	1.08032
1673	YALI1_A05116g	GTGGCCGATGAGGAGAATGG	0.09589	5.07213	3.72315
1674	YALI1_A05116g	CCTGCCAAGGCCAAGTTCAA	0.345992	5.31605	4.29617
1675	YALI1_A05143g	AACAGCTTACCTATGCTCCG	0.073306	7.31443	6.85944
1676	YALI1_A05143g	TGGAAAAGAACCACAAGGCG	-0.02231	6.51154	5.53717
1677	YALI1_A05143g	TGCTCCCGAAAATTGTTGGA	0.133587	4.90448	4.63078
1678	YALI1_A05143g	CTAGTATGAGTACTGTCCCT	0.22654	8.19922	5.69643
1679	YALI1_A05143g	CGGTTTCTCCCTCGGAGCAT	0.383979	6.26437	4.86719
1680	YALI1_A05143g	TTTCTCAGAGTTGTCGTACA	0.019395	7.58221	5.92928
1681	YALI1_A05168g	CATACAGTGTACACACACGT	0.191139	6.70097	5.05231
1682	YALI1_A05168g	GTTGGAGACATCATGATCGG	0.005379	1.05024	0.619166
1683	YALI1_A05168g	AATACCCAAGAGCGAAGAGT	-0.01613	7.25021	6.37573
1684	YALI1_A05168g	ATACAGTGTACACACACGTC	-0.01947	7.06161	5.91394
1685	YALI1_A05168g	TATGTTGGAGACATCATGAT	0.234937	6.37067	4.88552
1686	YALI1_A05168g	GTGTTTCAAATGTTAATGAG	0.117996	2.6031	2.38647
1687	YALI1_A05210g	CGTTATTATTCTGGCCCTGG	-0.17171	-1.75693	-1.15115
1688	YALI1_A05210g	AGTGCGGTCGAAGAACGCGC	0.135622	3.73762	3.83513
1689	YALI1_A05210g	TCAGAAGAGACACAACCGCC	0.131184	5.0646	3.00468
1690	YALI1_A05210g	TGTTTCCACACACCATGGCA	0.15125	4.08303	3.51264
1691	YALI1_A05210g	TCTGTGTCACTCTCCACGCC	-0.16793	0.254542	-0.2255
1692	YALI1_A05210g	GGAGAGTGACACAGATCACC	0.267166	3.13164	3.48576
1693	YALI1_A05220g	GTAGATACCGGCGACAAAAC	0.380705	4.53484	4.34633
1694	YALI1_A05220g	AGGCACATCGCCAAAGTCGT	-0.13039	-0.47621	-0.4386
1695	YALI1_A05220g	AGCATGTTTCGCACAAAGAA	-0.52097	-5.13263	-2.39186
1696	YALI1_A05220g	TCGGGCCCGAATCAGAGCGG	-0.1947	-0.51499	0.034509
1697	YALI1_A05220g	GGTTTTGTCGCCGGTATCTA	0.035923	5.11125	5.087
1698	YALI1_A05220g	GTCGGGCCCGAATCAGAGCG	-0.29384	-1.21474	-0.73912
1699	YALI1_A05229g	AGAGCTCAAGACTAGCACAG	0.065659	1.43999	1.59583
1700	YALI1_A05229g	TGTCTGCTTGTAAGATGCAG	-0.00758	-1.60379	-2.0917
1701	YALI1_A05229g	AGATGCAGCGGTATTCACGG	-0.11884	1.96278	2.9453
1702	YALI1_A05229g	AGACAGAGCGGGCTCCGCCA	0.042428	-1.29794	-0.27707
1703	YALI1_A05229g	TTCAACTGCGACACAAGAAA	-0.21535	-1.78484	-1.20597
1704	YALI1_A05229g	AAGATGCAGCGGTATTCACG	-0.18629	1.29506	1.92743
1705	YALI1_A05254g	ACAGCGCTCGAGAAAACGAG	0.033869	-1.9241	-1.55781
1706	YALI1_A05254g	TCTTTTTGCCAATCACGCCG	-0.17852	-3.42042	-2.94398
1707	YALI1_A05254g	TGTGGACAACAAGATGACCG	-0.10928	6.76701	5.73075
1708	YALI1_A05254g	GCAGAAAAGGAAAGAAGGCG	0.112062	3.23387	4.26751
1709	YALI1_A05254g	GATCTGGAGGATCTGAACGC	-0.18566	-0.74262	-0.06679
1710	YALI1_A05254g	GACTCCTGTTTACGACGCAT	-0.06749	0.104815	0.914864
1711	YALI1_A05259g	GCTCAAAGATCTGCAAACCG	0.134423	5.77113	5.50347
1712	YALI1_A05259g	GCAGTCCTACCAAAAGGGCA	-0.09854	0.25223	1.62022
1713	YALI1_A05259g	CTCAGACATATTCGAACCCG	0.007535	2.42718	1.45797
1714	YALI1_A05259g	GGGCAAGGCCGCCTTAGCCG	0.017712	7.126	5.9786
1715	YALI1_A05259g	ATGACTCTGTGTGAGCAGCG	0.00604	6.11259	5.152
1716	YALI1_A05259g	GAGACTTCCAGAGTGCGTCG	-0.12468	6.66854	7.09073
1717	YALI1_A05284g	AGAGCTCCTTGGTAAGAGAC	0.10813	5.35823	6.82247
1718	YALI1_A05284g	GTTCTCGAGAAAGAATACGT	0.166208	3.43949	3.46916
1719	YALI1_A05284g	ACGAACAGAACAGTTGCGAT	-0.5816	-2.25382	-2.6159
1720	YALI1_A05284g	GAACCGAATCTCCATTGCCG	0.155903	5.19914	5.64656
1721	YALI1_A05284g	ACTGAGCGCGCGTGTCAGAA	0.129659	2.63162	1.70798
1722	YALI1_A05284g	GCGCTCAGTTGCTCGTCTGC	-0.28755	-2.44889	-2.20196
1723	YALI1_A05335g	GCAGGAGCATAGGTGTTGGA	0.005363	6.07117	5.58273
1724	YALI1_A05335g	CTTGCAATCCCCGAAACGAA	-0.3305	-1.88301	-0.85037
1725	YALI1_A05335g	GCTTGGAGCCCGACACAGAA	0.230428	7.98691	6.19437
1726	YALI1_A05335g	TATGCGGAATTGCACAACAG	0.059099	7.49247	6.03771
1727	YALI1_A05335g	TGCTTTGGCTGGAGCCACCG	0.153607	6.85266	5.20714
1728	YALI1_A05335g	GCACTGTCTGTGGGGTCACG	-0.02485	5.29985	4.25335
1729	YALI1_A05355g	CCAGGTGGATGAGTTTCGAG	0.122672	0.434556	0.627094
1730	YALI1_A05355g	TTGAGAGGAGCTTTGCCCAA	0.244935	3.38647	5.49099
1731	YALI1_A05355g	TTGGGTTCTCAATCACCAGG	0.264443	4.67268	3.72218
1732	YALI1_A05355g	TACGAATTCGAGTTGTTCGT	-0.24242	1.23402	2.86865
1733	YALI1_A05355g	CTTCGCCATTCGAAAGGCCA	0.112105	-0.29626	-0.29635
1734	YALI1_A05355g	CCACTCGAAACTCATCCACC	0.077107	2.3571	2.90039
1735	YALI1_A05366g	ATTCCAGTCCGGCGTACACG	-0.13706	6.45305	5.17399
1736	YALI1_A05366g	TTGTACATCCTCGTGTACGC	-0.115	-0.00472	1.54198
1737	YALI1_A05366g	ACACCTTTCTTCGATCAAAG	0.05436	2.40275	2.49829
1738	YALI1_A05366g	CCATACAATGAATTCGCCAG	0.259632	6.69858	4.79427
1739	YALI1_A05366g	ACCACGTCGTCAGCATCTGG	0.041306	4.10029	3.7482
1740	YALI1_A05366g	AAATGCCGCCACAAAACAAG	-0.22554	-1.95575	-1.91004
1741	YALI1_A05407g	TGAGATCGTGGAACTGACCG	0.10333	4.94038	3.35159
1742	YALI1_A05407g	GCTTGTCAAGGAGTCCAACG	0.115826	4.57611	4.49775
1743	YALI1_A05407g	GGTGGAGTCTTTGTGCACCA	-0.11086	-0.79802	1.32588
1744	YALI1_A05407g	CTATACACTCGTCCAAGTCG	-0.0076	5.95704	6.36457
1745	YALI1_A05407g	ACACTCGTCCAAGTCGAGGT	0.140814	7.53703	5.07277
1746	YALI1_A05407g	TTGGGCAGTATCCTCCTATG	-0.05349	7.33215	5.58165
1747	YALI1_A05459g	GCAAAGTTAACCTTGCATAA	0.040037	4.97197	4.21873
1748	YALI1_A05459g	GTAGATTCTCCGTCCTCCAA	0.080054	1.829	2.12005
1749	YALI1_A05459g	TGTAACAACACAGAAACGTG	-0.08889	7.68552	6.67763
1750	YALI1_A05459g	CGTGTTTGACGAGCTTCAGT	0.224575	6.04917	6.39145
1751	YALI1_A05459g	GGGCACACATCCGACATCGG	-0.22605	2.15094	1.14439
1752	YALI1_A05459g	GATCTGGAGCGGGTAGGACG	-0.13909	6.03461	3.02631
1753	YALI1_A05473g	GTTTTTTTGTGTCCTTTGGG	-0.38054	-2.85819	-2.70566
1754	YALI1_A05473g	GTGTCGTACATGGCGAGCCA	-0.02458	-0.38332	1.15684
1755	YALI1_A05473g	GGACACAAAAAAACCGCCGA	-0.38018	-2.79706	-2.40737
1756	YALI1_A05473g	CTCCTTGGCCAGATTCTTGA	0.226376	6.71757	6.15866
1757	YALI1_A05473g	CGACTTCCGACCCGTCAACT	-0.16175	-2.5959	-2.30454
1758	YALI1_A05473g	GATTCTTGATGGTTGATTTG	-0.01951	-1.99553	-1.44878
1759	YALI1_A05491g	TATGTCGACCAGGAGAACAA	0.230675	6.60182	4.69851
1760	YALI1_A05491g	TCAGATGCAACAACGTACTG	-0.02743	7.04736	8.13598
1762	YALI1_A05491g	GTTCTTGCAGAAACGGTTTG	0.167338	2.11471	3.09567
1763	YALI1_A05491g	TGGGGCAAGACCGAGTACCA	-0.11737	6.43561	5.54558
1764	YALI1_A05491g	GACCAAGAGCGCAACCGCAG	-0.05437	5.97331	3.82105
1765	YALI1_A05527g	CGACACCGTCTCCAGCCAGA	-0.23554	-1.14994	-0.05565
1766	YALI1_A05527g	CGAATTCTCGGAAACGACAG	-0.1741	-2.52911	-2.24029
1767	YALI1_A05527g	CTACTTTCGCCACCACGAGG	0.06618	6.55991	4.72041
1768	YALI1_A05527g	GATTTTGCCGGAAAAGACGC	-0.1961	-2.83758	-3.24656
1769	YALI1_A05527g	GGCCTGACAGAAGACCTCGA	0.189236	0.041281	0.44041
1770	YALI1_A05527g	CGCCGGCCCCAATCACGTGG	-0.09352	1.55036	2.48536
1771	YALI1_A05571g	AATCTCCTACACAGGTACCA	0.257773	7.68138	5.63324
1772	YALI1_A05571g	TCCGGGCTTGAAAACAACCG	0.058545	1.61825	2.67573
1773	YALI1_A05571g	CATAATTGCCCCCTGAGTAG	-0.10875	1.67122	1.68256
1774	YALI1_A05571g	TGAATCGATCACCAACGGAT	0.047623	6.23658	5.43019
1775	YALI1_A05571g	CACCTCGTAGTCCTTCACAC	0.209489	8.07853	6.6071
1776	YALI1_A05571g	ACCCCACTCCTCTACTCAGG	0.045654	4.9093	4.15718
1777	YALI1_A05583g	TTTTGGATGTCGCTGTAGGA	0.390194	7.42186	5.8582
1778	YALI1_A05583g	AATGTCTCGTGAGCTAAGTA	0.096591	4.64563	3.44844
1779	YALI1_A05583g	TACAAGTAGCACGATCGCAT	-0.00689	5.14526	4.60651
1780	YALI1_A05583g	CCGAAATGTCTCGCGAGCTA	2.15e-05	1.44967	1.21265
1781	YALI1_A05583g	TATGCGATCGTGCTACTTGT	0.349567	6.95172	6.38779
1782	YALI1_A05583g	TCACAGTTTCAAAACAACTT	0.031658	6.60148	6.29294
1783	YALI1_A05592g	ATACCACGAGATATGAGTGT	-0.16807	6.88911	6.34398
1784	YALI1_A05592g	ATACTTTGGTTGTATCGTAG	0.163545	6.36815	5.60262
1785	YALI1_A05592g	CTTTCGAGCCAAGCACGGAT	-0.00929	7.42808	6.41275
1786	YALI1_A05592g	TGTTTTGTCCGATCCGTGCT	-0.1165	6.44829	5.50099
1787	YALI1_A05592g	CTCCCGACACTCATATCTCG	0.324853	4.694	4.94712
1788	YALI1_A05592g	CATCTTGTGTGTTTGAGAGG	-0.10985	8.20037	5.86187
1789	YALI1_A05605g	GCTCGCCGCAGAAAATGCTG	0.202938	4.13513	4.67286
1790	YALI1_A05605g	GGACGACGACGGGCTCAACG	0.253276	7.36884	4.54814
1791	YALI1_A05605g	GTTGCCGGAGACTTTTGTAT	0.063408	6.38506	6.58798
1792	YALI1_A05605g	TGACATGGATCAGTTCCACA	0.161217	2.78074	3.26678
1793	YALI1_A05605g	TGTTGCCGCAGCATTTTCTG	0.110738	3.20503	2.46674
1794	YALI1_A05605g	TCTGCGGCGAGCCCCCCACG	0.075774	2.15228	1.63502
1795	YALI1_A05662g	GGTAAAGGCGAGTCGGACCG	-0.11894	-0.9357	-0.01008
1796	YALI1_A05662g	GTGCGTAAGGAATATCCAAG	0.124463	8.45515	5.62479
1797	YALI1_A05662g	TGAAGTACACGAAGAGCACG	-0.02338	0.279105	0.10652
1798	YALI1_A05662g	GTACTTCACTGAGACAATGG	0.123107	4.08078	3.10734
1799	YALI1_A05662g	GAAGTACACGAAGAGCACGC	-0.04686	5.29165	4.45884
1800	YALI1_A05662g	CATGTGACGCACTAGAGCAG	-0.03706	4.74295	4.00814
1801	YALI1_A05701g	ATGTCCGACGATTCACGAAA	0.199894	7.20643	6.46427
1802	YALI1_A05701g	CAGCGATTTGAACTGACTCG	-0.01046	4.79362	4.09547
1803	YALI1_A05701g	CTCCCGGCAGTAGTCTCGGA	0.04036	4.67157	3.24272
1804	YALI1_A05701g	GGTGAAGTCATTCCAAGTCG	-0.20467	-2.37348	-2.06255
1805	YALI1_A05701g	GTAGTCTCGGAGGGTCTTTG	0.083774	7.8801	7.34452
1806	YALI1_A05701g	GTGAAGTCATTCCAAGTCGT	-0.13994	1.73674	2.79736
1807	YALI1_A05737g	GTTTGCACCCAGACTTAGAA	0.133233	5.4157	5.01641
1808	YALI1_A05737g	GATGAGTTCCACCAGTTCAG	0.080105	7.27879	6.31874
1809	YALI1_A05737g	ATGAGTTCCACCAGTTCAGG	0.069774	7.40951	6.01577
1810	YALI1_A05737g	TGGTGAAAAATATAGAGCTG	0.270283	1.00121	1.21578
1811	YALI1_A05737g	TTCCATAGCACACTCTCGGT	-0.0161	7.96042	4.96953
1812	YALI1_A05737g	TCTACGACGTCAGCAGCCTG	0.001215	6.66417	5.52493
1813	YALI1_A05774g	CTTCCAGCAGACTACATCCA	0.084715	7.03783	5.62423
1814	YALI1_A05774g	CATACTCCTCGACGAAGACA	0.056332	4.52514	5.11075
1815	YALI1_A05774g	TCGAAGCAGCTTCTGTACTG	-0.13832	5.87397	5.48314
1816	YALI1_A05774g	TGAGCTGCTCGAGGATCAGG	-0.07281	6.34159	4.69427
1817	YALI1_A05774g	GCAGCAGCAGCCATAACACA	0.130482	7.31617	6.20103
1818	YALI1_A05774g	TCTTCCCTGGAAGCTGGAAC	0.142201	7.7678	6.67272
1819	YALI1_A05795g	CATCAACTGGGACAACGACG	0.001445	2.24396	2.16861
1820	YALI1_A05795g	TACATGGATCCCCAGAACAG	-0.08914	-0.91791	-1.14278
1821	YALI1_A05795g	ACAGGCACATAAGTTTTCGG	0.093468	6.48117	7.08545
1822	YALI1_A05795g	CGAGTTTTCAAACACCACAA	0.11041	5.48738	3.95866
1823	YALI1_A05795g	TGGAAGGAGTCGTTCAGACG	0.07179	4.97855	3.4108
1824	YALI1_A05795g	GGAATTCTGCCGCTGTTCTG	0.121506	7.89993	5.32371
1825	YALI1_A05798g	AGACTGGCAGTATAAACACA	-0.04553	6.96293	6.33341
1827	YALI1_A05798g	TAGTCTAGCCACTAGTGCGG	0.000373	6.55959	5.10321
1828	YALI1_A05798g	CGCACTAGTGGCTAGACTAA	-0.1813	2.27698	2.83563
1829	YALI1_A05798g	CGTATGTGATAAGAGTAGAC	0.229174	6.71668	5.57151
1830	YALI1_A05798g	TGGGGATCATGGTATCTCAG	-0.0966	-0.60601	-0.343
1831	YALI1_A05813g	TTACTCCTAAAAAGGATCAG	0.2014	7.44824	6.079
1832	YALI1_A05813g	TGAAGTTCCTCAACAGGAAG	-0.05238	-1.44281	-0.45001
1833	YALI1_A05813g	CCAAGACCATAGAAAGTGAG	0.028183	7.76225	5.98163
1834	YALI1_A05813g	CCTGTTGAGGAACTTCATGG	0.032812	7.44131	5.77504
1835	YALI1_A05813g	GGAATCCTGACATCGTTATG	0.118856	5.94032	4.08348
1836	YALI1_A05813g	GACCTGGCTTTTCACACTGA	-0.11455	-2.34891	-2.17729
1837	YALI1_A05821g	GTTTTACCCCGGAATCGGCA	-0.00624	2.74481	3.0753
1838	YALI1_A05821g	GAGCGAACGACAGGAGAGCG	-0.06095	0.343715	1.53701
1839	YALI1_A05821g	TCGAGTTGTGGAAGGTTCCG	0.035684	6.77483	6.10905
1840	YALI1_A05821g	TTCCAGGTGTAACGAATCCG	0.081862	8.85324	7.12516
1841	YALI1_A05821g	GACAAGTCACGTGATACCAA	-0.76831	-3.68854	-4.13441
1842	YALI1_A05821g	GGTGGTGCTGAGCGAACGAC	-0.09778	-0.45047	0.546896
1843	YALI1_A05836g	TGACATCTCCGTCCATTGAA	0.186659	3.33643	2.73794
1844	YALI1_A05836g	ATAGGTTCGTCGAGGATACA	0.065984	6.74486	5.62829
1845	YALI1_A05836g	TTGCAAGTCGAACTCAACAA	-0.08776	2.19103	2.99082
1846	YALI1_A05836g	TGCAAGTCGAACTCAACAAA	-0.06372	-0.01853	-0.26113
1847	YALI1_A05836g	CCTACCATCCGAGAGAAGAT	0.046759	6.62889	3.92247
1848	YALI1_A05836g	ATTTGTCACCCTTCAATGGA	-0.08043	3.06486	4.7516
1849	YALI1_A05844g	GGTAGACCATGTCGTCCAAT	-0.20717	-1.15846	-0.32231
1850	YALI1_A05844g	AAGACCGACTACCATCCCAT	0.077375	2.34223	3.06571
1851	YALI1_A05844g	GGTGTCTACAGAAATCAAGC	-0.22586	5.25623	3.19056
1852	YALI1_A05844g	AATCGAGAGTACCAGTCGTC	0.096444	1.12656	2.15852
1853	YALI1_A05844g	GACCATGTCGTCCAATGGGA	0.029287	5.39138	7.14065
1854	YALI1_A05844g	TCGTCCAATGGGATGGTAGT	-0.11008	6.26174	6.52884
1856	YALI1_A05869g	GCATTGTTGACTTATCCCTA	0.146614	7.01799	5.04476
1857	YALI1_A05869g	CACATTCTCTCAACTACGAT	-0.08807	6.65897	6.13629
1858	YALI1_A05869g	GAATGTGCCAATATGACCCT	0.267132	1.05949	0.912361
1859	YALI1_A05869g	AGAATGTGCCAATATGACCC	0.08538	7.55891	6.08648
1861	YALI1_A05884g	AGAATTGAAGAATTCAGCCG	0.038645	-1.64182	-1.7536
1862	YALI1_A05884g	AGGGGGTTCAAAAAGATGAG	0.084431	2.89418	3.31257
1863	YALI1_A05884g	ACATGACGCCCGACTTTGCT	-0.1593	5.776	4.6062
1864	YALI1_A05884g	ACTTCTCAAAGTCGGCAACG	0.136097	4.90891	4.45848
1865	YALI1_A05884g	ACTGTCAGGTATGACGGCCG	0.027014	6.91351	4.32501
1866	YALI1_A05884g	GGAGAAGTTGACCACGACCT	0.010216	6.72833	7.0057
1867	YALI1_A05904g	GCAGAGACCGGACGGAGACG	-0.46838	-2.18727	-2.19809
1868	YALI1_A05904g	AGCTGACTAGCGAGCTCCAG	-0.02472	6.89015	5.10351
1869	YALI1_A05904g	GGGCAATCCGCGTCTCCGTC	-0.11868	-1.5979	-1.05857
1870	YALI1_A05904g	GCTCTCAGGGAGGCCTGCGA	-0.06822	5.61844	4.90073
1871	YALI1_A05904g	CATCTTGAGCTCATTGAACA	0.111416	2.46191	1.66357
1872	YALI1_A05904g	CTCTGCTGTGATTTGTGATG	-0.14688	2.11008	3.24887
1873	YALI1_A05927g	ACACACCGCGATATACAACT	0.108091	7.54755	8.04157
1874	YALI1_A05927g	ACAGATGGAGCGAGTCAACA	-0.01869	4.35397	5.06183
1875	YALI1_A05927g	CCATCTGTCCATCTGCTTCA	-0.04187	1.78616	4.099
1876	YALI1_A05927g	CTGTACCGAGTTGTATATCG	-0.13988	3.12437	2.99879
1877	YALI1_A05927g	TAGATTGGACAGATTAAGTG	0.247606	7.93429	5.8523
1878	YALI1_A05927g	CTTGTCATCTCTGTCAAAGG	0.121662	2.95358	3.93713
1879	YALI1_A05947g	GTACATTGCGAAGAGCAGCT	0.163597	7.85285	6.97906
1880	YALI1_A05947g	CAGTCAAGTGAGAAGGCCAG	0.284714	6.55993	4.69811
1881	YALI1_A05947g	CACGACCCAAACACCCTACA	0.190624	4.09006	4.08998
1882	YALI1_A05947g	GGTCGTGGATGTCGGAGCGT	0.127835	6.1453	5.97767
1883	YALI1_A05947g	ATGAATGGTTGGTAGTGCGT	0.125757	6.16639	6.36221
1884	YALI1_A05947g	ATTTGGGCTCTGGGAGTTCG	-0.17187	0.698356	1.29575
1885	YALI1_A05987g	AGTCAGGCATAATCTCCTGG	0.173224	7.0298	5.62387
1886	YALI1_A05987g	GCAATTTTTCGACGTTCACG	-0.30505	-3.01488	-2.74622
1888	YALI1_A05987g	CCTGTTCCAGACCTAGTATG	-0.02122	1.13222	0.654773
1889	YALI1_A05987g	AGCACCAGTGGTTAGCCCAA	0.151887	4.83564	4.76037
1890	YALI1_A05987g	ACAAATTCTTGAAATCCCTT	0.188347	5.62786	7.48236
1891	YALI1_A06052g	ACAGAAAGTAGAACGTGCCG	-0.01373	4.23158	3.47152
1892	YALI1_A06052g	CTACTTTCTGTTCAGCCACG	-0.13109	-2.35562	-2.63268
1893	YALI1_A06052g	TTGACAACCAGGCCAAACGA	-0.03049	1.05692	2.34349
1894	YALI1_A06052g	TTCTTCGTCCGGCGTCCACG	0.166443	3.74353	2.96857
1895	YALI1_A06052g	GTTCTCATTGTGCCTCATGA	0.121309	7.29903	4.71541
1896	YALI1_A06052g	TGTGTCCATGTCGATAGCGA	-0.07799	0.583721	0.312765
1897	YALI1_A06073g	GCAACCGTACCCCAACCAGG	0.105744	6.03288	5.40805
1898	YALI1_A06073g	CTGCTGTCGTTGTTCCCCAA	-0.04963	3.71348	2.20591
1899	YALI1_A06073g	GACGCTGTCAGAGCAGGACG	-0.36061	4.26436	2.213
1900	YALI1_A06073g	GCGTCTGGATGACGTTGCCA	-0.01954	5.28048	5.05903
1901	YALI1_A06073g	TATCGTAGCCCGCCTGGTTG	0.04248	3.20461	0.003353
1902	YALI1_A06073g	GCTATCAAGCTGTACGCTCG	0.236903	3.83773	4.67369
1903	YALI1_A06099g	TGCTCTGATGAGATCAACCA	-0.11005	6.74976	5.71739
1904	YALI1_A06099g	TCTCGGTCGTTTTCGAACAG	0.209959	-0.07193	-0.2091
1905	YALI1_A06099g	AACTCGTTCAAAGCATACGC	-0.16993	1.82544	3.14081
1906	YALI1_A06099g	AATGAGGGTCGTCACTAACA	0.103559	4.10765	4.01228
1907	YALI1_A06099g	CGGAGTGTTTTCGCAGACCG	0.045905	0.354187	0.752665
1908	YALI1_A06099g	ACTAGTGTCTATCGTAGAGA	0.091333	1.03246	0.487421
1909	YALI1_A06102g	AATCAATTCTCACCGCCGAC	-0.11834	-1.57867	-1.21256
1911	YALI1_A06102g	GCGTAAATATACCTGCAACC	-0.11233	1.25642	3.09042
1912	YALI1_A06102g	AGATCAGTGTAGAGAAACGT	0.011092	2.33895	3.11368
1913	YALI1_A06102g	ATTTTGGATATCCTACAACA	0.273805	5.11515	2.06481
1914	YALI1_A06102g	CAGATCAGTGTAGAGAAACG	-0.13279	3.2925	3.72198
1915	YALI1_A06104g	TCGTGCTTGTAAAAGTACAG	0.11823	6.83818	5.27422
1916	YALI1_A06104g	ACACCGAACATAGTACGCGT	-0.00277	8.55818	5.58702
1917	YALI1_A06104g	AGCACGAATACCTTGTAGAA	-0.22163	-0.34198	1.07894
1918	YALI1_A06104g	TCACGTTGCGTCATAAATGG	-0.04217	4.18517	3.28574
1919	YALI1_A06104g	ACAACGAGAGACTCATGGCT	-0.07396	3.06448	2.02377
1920	YALI1_A06104g	GTTTCACGTTGCGTCATAAA	0.100889	4.88065	4.43626
1921	YALI1_A06116g	TACCGACGAAGAGATCGCCG	0.037983	-0.62839	-0.94503
1922	YALI1_A06116g	CCAGCTGTCTTCCTTGAGCG	0.175423	4.29564	4.76781
1923	YALI1_A06116g	TCTTGATACTGACTTCGGCG	0.159321	8.02471	5.36631
1924	YALI1_A06116g	GGCCTCGGCGATCTCTTCGT	0.143899	7.42787	4.92531
1925	YALI1_A06116g	GGGCTTCTGTCTTCCTTGGG	0.374375	1.8476	1.9813
1926	YALI1_A06116g	CCTTGGGCGGATCCTGAGAG	-0.07944	3.72351	4.25568
1927	YALI1_A06128g	GGATCTAGATCTGATCCCCG	-0.4119	-3.58692	-3.81107
1928	YALI1_A06128g	GCCGTGACCAGGAATGGCGG	-0.05266	2.62879	5.21862
1929	YALI1_A06128g	GCTGGTTCGATTCCAGGCGT	-0.08691	-1.52686	-1.48064
1930	YALI1_A06128g	GACACTGGCGAAAACACTGG	0.26463	7.70742	7.38261
1931	YALI1_A06128g	TACACTTTCTCTGTGATCAA	-0.03918	1.06274	0.787897
1932	YALI1_A06128g	GCTGCCGTGACCAGGAATGG	-0.24701	0.982054	1.24157
1933	YALI1_A06149g	GCGTCTGGCTCTAAAGTCCG	0.075941	-0.8212	0.833267
1934	YALI1_A06149g	CGTCTGGCTCTAAAGTCCGA	-0.1831	-1.80692	-1.10484
1935	YALI1_A06149g	CTTGGAGAAGGGATCAAGAG	-0.02063	8.33392	7.55161
1936	YALI1_A06149g	CTGTGCCAGCGGCCGACACG	0.062144	0.786278	2.88254
1937	YALI1_A06149g	GATTTAAGTCGCAACTGCAC	-0.22971	-2.20615	-1.03863
1938	YALI1_A06149g	AACGACATCAGCCCGAATCG	-0.13866	1.43877	3.0856
1939	YALI1_A06169g	TCAACTTGTACAGGACACCA	0.15777	1.20788	1.33749
1940	YALI1_A06169g	GAACAGGTGGATATCAGCCG	0.091108	7.3749	7.4003
1942	YALI1_A06169g	TGCTGAGTGCGACAAACAGA	0.086498	3.19743	1.87364
1943	YALI1_A06169g	GCGATGCTGGACTTTCGACT	0.069271	4.4276	5.60122
1944	YALI1_A06169g	GCAAAGGAGTTGTAAATGCC	0.012349	5.87851	3.7373
1945	YALI1_A06174g	GTAGTGTCTGGGTATTAACA	0.190839	0.699688	0.77515
1946	YALI1_A06174g	TCTCATCTAGCATCTTGCTG	0.01494	3.22356	2.70559
1947	YALI1_A06174g	GTTTCTTCGACAATGACACT	-0.06796	1.73652	3.15345
1948	YALI1_A06174g	TCAGATCTGAGTTGAAACAA	0.192917	4.37138	5.17727
1949	YALI1_A06174g	CGTTTCTTCGACAATGACAC	-0.06503	0.23957	1.69059
1950	YALI1_A06174g	CATCTTGCTGGGGACCCCGA	0.216517	5.70387	4.57913
1951	YALI1_A06196g	CAGCCCATATGTGAACGCTT	0.008398	5.24597	5.45618
1952	YALI1_A06196g	ACCTCACGATGTATACTCCG	0.021293	1.41332	1.13978
1953	YALI1_A06196g	GCAAGAGTCACGTGTAGACA	0.01768	5.55028	4.95982
1954	YALI1_A06196g	CCTCACGATGTATACTCCGT	0.013723	0.777215	0.49032
1955	YALI1_A06196g	GCCACAAGCCGCGATCGGCA	-0.19287	-3.9021	-3.7712
1956	YALI1_A06196g	ACAAGCCGCGATCGGCAGGG	0.151635	1.81242	2.80149
1957	YALI1_A06207g	GTACGGGTCCATACGCCCAG	-0.02574	5.98497	6.41865
1958	YALI1_A06207g	CCAAATGAGACAGTCAGCGA	-0.19058	-2.75298	-1.93427
1959	YALI1_A06207g	GCTTTGTCTGTCGGTAAAAG	0.097105	5.4964	5.33862
1960	YALI1_A06207g	TCCAAATGAGACAGTCAGCG	-0.18134	-2.43355	-1.62003
1961	YALI1_A06207g	GTATTTCTGCATTTTCCCCT	0.073473	6.36071	6.14446
1962	YALI1_A06207g	TGTACGGGTCCATACGCCCA	-0.02327	5.98575	6.41986
1963	YALI1_A06220g	AGAGCAGAGGAGCAAATGGA	0.344925	6.02259	5.94742
1964	YALI1_A06220g	GCAAGTTTCTGCGCGCATAG	0.050663	5.17542	5.00879
1966	YALI1_A06220g	CAGTCCACCGGGCAACCCAC	-0.1016	-1.90736	0.441414
1967	YALI1_A06220g	AGAACGGACGACGAAGTCTT	-0.10756	-2.05006	-1.98589
1968	YALI1_A06220g	TGGAGTAGACGAGATCAACC	0.182941	7.39905	7.87159
1969	YALI1_A06229g	ACAGTACCAGAACCGAGGCG	-0.09578	3.14877	2.54098
1970	YALI1_A06229g	GAGGAACAGTACCAGAACCG	-0.01854	-0.41626	-1.07596
1971	YALI1_A06229g	GCTCAAAAAGGGACACCTGG	0.207596	5.51943	5.06467
1972	YALI1_A06229g	CACCATGGAGAGAATGGTGA	0.066761	7.88556	3.92462
1973	YALI1_A06229g	TCACGGCCTGGGCCTCGCCT	0.083557	-0.02805	-0.62934
1974	YALI1_A06229g	TTGTCGGGAGTGCGAGTGCA	0.041564	6.61663	4.89664
1975	YALI1_A06287g	GTGTGTGTATTTGCTCCCGA	0.084873	7.09204	6.40099
1976	YALI1_A06287g	TTGAGGAGTGGATTTCTCAG	0.123121	5.26343	5.56248
1977	YALI1_A06287g	ACTTTGCCAGGTACTCCATG	0.043391	6.82237	5.63577
1978	YALI1_A06287g	GCTGAACAAGAGAGACCGTC	0.103721	2.22524	2.59254
1979	YALI1_A06287g	ACTAGAGCTGGTCGTACCAG	-0.20265	-0.73854	1.2529
1980	YALI1_A06287g	GCTACCTGTCTACTCACATG	0.107185	6.22067	4.93517
1981	YALI1_A06311g	TCGAGATACTCATACTCACG	0.165116	2.30662	2.17166
1982	YALI1_A06311g	AGAGCCTGTGAGTCCCCCAG	0.19104	4.23008	4.22583
1983	YALI1_A06311g	CACCGACTGAGAGGACTCAA	0.275631	2.01763	3.13849
1984	YALI1_A06311g	CCTTGAGTCCTCTCAGTCGG	0.202414	2.5878	2.79754
1985	YALI1_A06311g	GCTCTGGCACTTTGCTCTGG	0.023613	5.41337	5.7536
1986	YALI1_A06311g	CACCCTTGAGTCCTCTCAGT	0.060641	4.36703	5.55396
1987	YALI1_A06361g	GTTACACCGAATGGACAGCG	-0.22032	-1.81524	-1.46464
1988	YALI1_A06361g	GACCATGATGACCCACAGCG	-0.01729	-1.90398	-1.2029
1989	YALI1_A06361g	GCAATCACCCTCAGACGTCG	0.060226	-0.54933	-0.18004
1990	YALI1_A06361g	ATCTGTGGTGATGAACTGGT	-0.14031	-0.55521	-0.88155
1991	YALI1_A06361g	ATTGTGGTGCCATACAAGGA	-0.34663	-1.93701	-1.99329
1992	YALI1_A06361g	TGAACGCCCGCAACTTGACG	-0.07669	-1.33271	-0.97489
1993	YALI1_A06381g	CATCATTGCTGGATACGTCG	-0.17691	-1.57623	-1.45849
1994	YALI1_A06381g	TATTCTACACAACCTCAACG	0.062308	-0.56975	-0.07055
1995	YALI1_A06381g	ATAGTGAAGTCATCGTGACG	-0.31239	-2.85868	-2.78313
1996	YALI1_A06381g	CCAGATGCCGAAACACTATG	-0.1012	-2.23211	-2.4094
1997	YALI1_A06381g	GTTGTTGTAGAGACCTTGAC	-0.06883	-1.09866	-0.7237
1998	YALI1_A06381g	GTGATGTGTGTCCATAGTAA	-0.19442	-1.22351	-1.17964
1999	YALI1_A06384g	GTAGGCGTATCTCAGCTATA	-0.34016	-2.11057	-2.10049
2001	YALI1_A06384g	GTATCTCAGCTATATGGAGA	-0.05161	-1.73361	-1.16709
2002	YALI1_A06384g	GTGACTGGACTGATCAGGAA	0.112761	-0.76916	-0.60059
2003	YALI1_A06384g	AGTGCTTCTTTGATGCAAAA	0.175696	-0.8897	-0.44784
2004	YALI1_A06384g	CAGAGAAAGAAATAAAGACA	-0.02827	-2.00907	-1.34632
2005	YALI1_A06396g	ACACGAGCTGACCCACCAGG	-0.11921	-0.85855	0.005771
2006	YALI1_A06396g	ACCTCGTCAGAATATCGCCA	0.118842	-0.09347	0.996422
2008	YALI1_A06396g	TCCTTGGCGATATTCTGACG	-0.07469	-1.24364	-0.65404
2009	YALI1_A06396g	CGTGGGACCGGGGAAGCAGG	-0.29736	-2.30469	-2.83315
2010	YALI1_A06396g	AGGCTTGACCTCAATGTACC	-0.201	-1.61309	-1.12545
2011	YALI1_A06402g	GCGTTAAAAGCGCATCCGAG	-0.12559	-1.30202	-0.5238
2012	YALI1_A06402g	TCTTCTCAAGACTAATTGAT	-0.04475	-0.54124	-0.1775
2013	YALI1_A06402g	CGACTCTCATGCACAAGCGA	-0.02372	-1.13513	-0.91694
2014	YALI1_A06402g	TGTCAGTATACTCAATGCCC	0.031637	-1.63481	-0.95167
2015	YALI1_A06402g	GATTCGTGAGGCTCGGAGCG	-0.27996	-1.42995	-1.14675
2016	YALI1_A06402g	GAGGACGAGATGCGCAACCG	-0.02476	-1.00778	-1.14008
2017	YALI1_A06416g	AGACACCTTTCGAAACTCGG	-0.02411	-1.68748	-1.70607
2018	YALI1_A06416g	CACAAAATCTCCTATCCTGA	-0.07088	-0.89125	-0.91751
2019	YALI1_A06416g	CTTGAGCAGTTCGAGAGCGA	-0.11931	-2.2488	-1.15681
2020	YALI1_A06416g	GGACACCAGGTACTGCAGAA	-0.06014	-0.73081	-0.60279
2021	YALI1_A06416g	ACGGAGATCTTCACGCCGTT	-0.13794	-2.10603	-2.02553
2022	YALI1_A06416g	AAGACACCTTTCGAAACTCG	-0.16102	-2.60605	-2.49896
2023	YALI1_A06434g	GTTCTCGTAGTCAATCTCCT	-0.0195	7.7507	7.30533
2024	YALI1_A06434g	GCTGAGGGCTCGAGTGAAAG	0.034196	6.58149	4.9629
2025	YALI1_A06434g	GACAACGAGCTGACCAAGAG	0.249943	5.80514	4.67706
2026	YALI1_A06434g	ACTGGTGGCTCGACTGACCA	0.007711	6.3162	5.25348
2027	YALI1_A06434g	TCGACCCGCCTTCTCCTCCG	0.199119	8.16145	8.10063
2028	YALI1_A06434g	CGTTGATTCGCAGAATTGCT	-0.0564	-1.10029	0.283279
2029	YALI1_A06453g	GTTCACGTAGACCATTGTGA	0.059958	6.86079	5.41153
2030	YALI1_A06453g	ACACCACCTTCAGAGCCACG	0.011435	1.58363	1.6004
2031	YALI1_A06453g	TCTGCTCTCATCAAGTACCA	-0.0909	4.8703	3.76377
[truncated: 44,712 more rows]
