# Supplementary material for: Genome-wide functional screens enable the prediction of high activity CRISPR-Cas9 and -Cas12a guides in Yarrowia lipolytica
Source: Nat Commun. 2022 Feb 17;13:922. doi: 10.1038/s41467-022-28540-0 (PMC8854577; doi:10.1038/s41467-022-28540-0)
Supplement: Supplementary file 6 — Supplementary Data 2 [file 41467_2022_28540_MOESM6_ESM.xlsx]

## Sheet: Cutting Scores - Cas12a
Guide No.	Guide/Gene ID	Cas12a Spacer Sequence (25-mer)	CS Day 2	CS Day 4	CS Day 6
1	NT_Yali_001	CGCGGCCATAACACCTTAGCCGTCT	-0.814396	-1.67362	-1.74716
2	NT_Yali_002	TTTAAGAGGTCCGGGCAGCATACGC	-1.20125	-1.81478	-1.73033
3	NT_Yali_003	AAAGCGGCGCACTTCAGGCATAAAA	-1.01316	-1.67466	-1.69764
4	NT_Yali_004	TTCTAGCCTACCCTTAAGCTTGTCG	-1.11211	-1.69865	-1.58707
5	NT_Yali_005	AGTCTGTTACGCTGGCCTCTATATT	-1.25719	-2.3048	-2.15161
6	NT_Yali_006	GTCAAAGCGGGGTGTCAAGCGGGGG	-1.12072	-1.79245	-1.60835
7	NT_Yali_007	CCTCAAGTTATGCGCGGCATCTAAT	-0.87123	-1.47459	-1.61156
8	NT_Yali_008	TGGGCCACGCGACGTTACTCTGATG	-1.33874	-1.6153	-1.53269
9	NT_Yali_009	ACTAAGCCTTGCGAGGGCCATCCTA	-1.2814	-1.78865	-1.48483
10	NT_Yali_010	CCACGCGGTACGAGAGTCCAATTCA	-0.952162	-1.388	-1.53366
11	NT_Yali_011	GACTTAGTAACACCCTCCAAAAGAG	-0.936609	-1.76439	-1.96345
12	NT_Yali_012	TATTAGGCGTGGCTCGTCCGCAGAC	-1.09332	-1.5779	-1.94829
13	NT_Yali_013	CTAGATTGCCTTCGTGTGCAGAATA	-0.848835	-1.88352	-1.5985
14	NT_Yali_014	ACTTAGCTATAGAAATCGAATCACT	-0.809894	-1.56217	-1.47643
15	NT_Yali_015	ATCGTGCGGATGCGGCAGGGGCCCT	-0.816951	-1.57848	-1.63958
16	NT_Yali_016	CCTAGTGAGCGCGATCAAGTCGCAG	-0.982149	-1.40697	-1.44426
17	NT_Yali_017	TCCCGTTACCTCTAATTGGCTTAAC	-1.54817	-2.03103	-1.95066
18	NT_Yali_018	CCTAATGCCGGGTACAGTGAATATC	-1.353	-1.8099	-2.27054
19	NT_Yali_019	CATCCCCCGGAACTTGCTCAGTTTT	-0.758162	-1.08752	-1.23205
20	NT_Yali_020	GTATGTCGCATAGATGATAAATCAT	-0.869125	-1.90641	-1.90268
21	NT_Yali_021	CACCTAAATGAGACTGAGAAAGGCA	-1.14974	-1.59049	-1.98707
22	NT_Yali_022	ATCCTAGCCTGGTGCAGCTATTCGC	-0.822316	-1.34815	-1.13697
23	NT_Yali_023	CCAGTCTTTACTTTGGCCGGCGAAT	-1.13435	-1.75879	-1.82466
24	NT_Yali_024	TTATAGTCAATGTCAAACCGCTATA	-0.885846	-1.41957	-1.78896
25	NT_Yali_025	CGGCTGTCTAAAATTATAAATGATT	-0.904614	-1.8613	-1.41891
26	NT_Yali_026	CGTAATTCCTTCCCCTAGGACGTGT	-0.969648	-1.44551	-1.65563
27	NT_Yali_027	GCGCGAGAATTTAGATGTTAGTGGC	-0.893848	-1.53979	-1.32075
28	NT_Yali_028	GTCAGCCCTCGCCAGTCTTCAACTG	-0.702507	-1.40197	-1.16188
29	NT_Yali_029	TCCGTATTGCGCTACTGAACACCAC	-0.795031	-1.61462	-1.24241
30	NT_Yali_030	CGTCCTTTAAAGTGCGATATCACTT	-1.14711	-1.64925	-2.22719
31	NT_Yali_031	AATTTAAGAGGACTTAGGAGCGACT	-1.32379	-1.6265	-1.38088
32	NT_Yali_032	TAGCTAGCCTAGTGACTCGGATATC	-1.33577	-1.39156	-1.86605
33	NT_Yali_033	CGCGTATAAGCTGTAATGAAACTAG	-0.70533	-1.2934	-1.18769
34	NT_Yali_034	GTGAGCGCTAGCAGCTAGGATTTTG	-1.12324	-1.79502	-1.49227
35	NT_Yali_035	ATAACCAATGCATGGACTATTAAAC	-1.543	-2.08918	-2.07669
36	NT_Yali_036	GGGCGTTTATCAACAGTTGTAGATC	-1.26727	-1.51327	-1.97086
37	NT_Yali_037	TGCACCGCTACACCAGGTCGGCCGA	-1.07463	-1.27999	-1.13591
38	NT_Yali_038	AGTACCCGTGTGGTAATCGCTTACC	-0.800435	-1.40602	-1.63921
39	NT_Yali_039	CAATCCCCCGATCTCAACTATTGGC	-1.2254	-1.50298	-1.66926
40	NT_Yali_040	AGCGCGTCATCCCGTGCTCAATTGC	-0.811518	-1.28124	-1.70474
41	NT_Yali_041	TAGAGCGTACCTTGCAAAGGTGTAG	-1.08841	-1.52036	-1.74043
42	NT_Yali_042	ATCCACTTAGCCACTCTGGGCCTGA	-1.07774	-1.54292	-1.17434
43	NT_Yali_043	AGGCGTTTAGGAGTAATACGACGCC	-0.599516	-1.26525	-1.33236
44	NT_Yali_044	AATACTAGTTCCAGAAGCACGAAAG	-0.931312	-1.31622	-1.33742
45	NT_Yali_045	TTCGCGACCTACTAGCCGGCACTTG	-0.980563	-1.82622	-1.74881
46	NT_Yali_046	CGTAGTCCTATGGCAAGCCCTGAAA	-0.983876	-1.29205	-1.55078
47	NT_Yali_047	CTGTGTAAGACACTGCCCTCGTACG	-0.986599	-1.54763	-1.67716
48	NT_Yali_048	AAGATGCCTAGGCCTGTGAACGGCC	-1.22205	-1.73829	-1.45028
49	NT_Yali_049	TGCGGACTTACTTTTGAATCTTTTT	-1.08259	-1.20423	-1.05822
50	NT_Yali_050	ACTAGGTCGTTGTCCCGCTTCATTA	-1.23955	-1.28058	-1.11296
51	NT_Yali_051	CCGCATGGCGGCAGCTCGCCCGCAT	-0.962833	-1.32957	-1.95882
52	NT_Yali_052	GCTAACGTACTTAATCAGTTATGAG	-1.30487	-1.29307	-1.07354
53	NT_Yali_053	GGGGCGTGACCTTGTCTTGATTCAC	-0.930933	-1.72212	-1.39109
54	NT_Yali_054	TGCCGCAAGCACGGTTTGATTAGAT	-1.01088	-1.76398	-1.83978
55	NT_Yali_055	GTATACGGTAACAAAGAATGTGGCT	-1.18205	-1.70752	-1.51204
56	NT_Yali_056	CAGTTATTTTACACAGCGTTGCAAG	-0.944647	-1.75733	-1.53017
57	NT_Yali_057	TGCGGCATCAAGCGGGGCGTGTGAC	-1.16938	-1.71621	-1.73261
58	NT_Yali_058	CGTAACGCGCACTGGCGCAATTTTG	-0.843023	-1.1695	-1.03802
59	NT_Yali_059	ATAAGTCCTGCCCGAGTCCGGGTCC	-0.923028	-1.6862	-1.36869
60	NT_Yali_060	GGTGCCCTAAGGCGCTGCAGTTCTG	-0.568547	-1.22237	-1.08733
61	NT_Yali_061	ATAGCGGACGCGAACAAGCGATCGT	-1.30242	-1.39793	-1.61952
62	NT_Yali_062	CTAAGCCGTAGGACTTTAGCGGTAG	-0.872731	-1.50872	-1.1717
63	NT_Yali_063	CCGTGTTATCGATCCGTGTTGCGCC	-1.13781	-1.70376	-1.65886
64	NT_Yali_064	GGGTACCAGCGTCGCCTGCTAAAGT	-0.734552	-0.726395	-1.19036
65	NT_Yali_065	CGAGGGGCGCATCGGTTTGGATCTG	-0.849822	-1.04526	-0.958911
66	NT_Yali_066	GTCCGAGCAAATGATCTACGTCAGA	-1.10231	-1.46638	-1.4823
67	NT_Yali_067	GGGCGCATACCCTTGCCCGCCTAAT	-0.857116	-1.63517	-1.30171
68	NT_Yali_068	TGATCCCCGTTTGGGTTACCGGCCC	-1.11172	-1.71631	-1.68233
69	NT_Yali_069	CTAGCGGGGTCCGTTTCAGGCGTGG	-0.867351	-1.28432	-1.63367
70	NT_Yali_070	TACTTACTCGCCCGCGCCCTACTTA	-0.647224	-1.20597	-0.969374
71	NT_Yali_071	ATGGGACCACGGCCCCGCATACGGA	-1.54509	-1.58936	-1.25445
72	NT_Yali_072	CGCCCGCCTATTCTTATTGAACGGA	-1.06617	-1.67985	-1.4336
73	NT_Yali_073	TAGCATTTAGCAGTATTACTCTATG	-1.20399	-1.29039	-1.14873
74	NT_Yali_074	TTCCTTCGGCGCGAAGCCATGTATA	-1.10922	-1.5251	-1.52078
75	NT_Yali_075	TGCGCGCGGCAGCGGGTAGGGAGGA	-0.859168	-1.40932	-1.62786
76	NT_Yali_076	TAAGAGCCCGGACAACATGGAGGCA	-0.836341	-1.60615	-1.63294
77	NT_Yali_077	CCCTAGTCCTCATGCCCCTTGAGCG	-0.687945	-1.50916	-1.65594
78	NT_Yali_078	GCTCCCTGCCTGCCCACTGGTCCTT	-0.851277	-1.37864	-1.18599
79	NT_Yali_079	GTATAATGAGCTTTCCGTTTATCGA	-1.11862	-1.76765	-1.31907
80	NT_Yali_080	GTGCTAAGTCCCAGTCGGTGGAACG	-1.09435	-1.43825	-1.7861
81	NT_Yali_081	TATTCCTAGCCTGGAGAAGATATCC	-1.01257	-1.67428	-1.53045
82	NT_Yali_082	CGCGGAAGGGACCATTTGACGAAAA	-0.902794	-1.0512	-1.14672
83	NT_Yali_083	TAACACGCATAGGAGTGCGTTGAAA	-0.861744	-1.55585	-1.54708
84	NT_Yali_084	ACGCTAGGTGTATGTATCAGAAGTA	-0.987607	-1.28798	-1.56385
85	NT_Yali_085	CCCGGAACTAAGGATGGCAGTCTTA	-1.20437	-1.90222	-1.88411
86	NT_Yali_086	GGGACCAGCTAAATCCCTTAGCGGA	-0.0733924	-0.660954	-0.403883
87	NT_Yali_087	GCCTCGATTAGACCCAAAAGACCGG	-1.22199	-1.75755	-1.85892
88	NT_Yali_088	GGTCTAATCATAATAATCGCAATCG	-0.894216	-1.26811	-1.33561
89	NT_Yali_089	TCCCGTACTGCCCGGGAGCTATCTT	-0.802607	-1.746	-1.72405
90	NT_Yali_090	GGAGCCGTCCCCTTGATCGTACTGG	-1.43242	-1.67118	-1.6445
91	NT_Yali_091	GTAGGACACTATCTAACCAGTGTCA	-0.671008	-1.32975	-1.38748
92	NT_Yali_092	CGTCCGGTCGTAATCCGCCAAAAGA	-0.76155	-1.60409	-1.23281
93	NT_Yali_093	CCGCACTAGTTAGCTGAATTGCGTG	-0.994326	-1.37777	-1.39675
94	NT_Yali_094	ACGCAAATCACTAAGCGTATCACTA	-0.665087	-1.28789	-1.14377
95	NT_Yali_095	GATTCGCATTGAGGATTTGGATACC	-0.801305	-1.16966	-1.51399
96	NT_Yali_096	CCTCCTACATAGGGCGACAAGGATA	-0.91277	-1.44138	-1.60982
97	NT_Yali_097	CACTTACTGATCTGCAATTCCAAAC	-1.07499	-1.64798	-1.63688
98	NT_Yali_098	ATGATCGCAGTGGAGTGGACTAAAG	-1.21346	-1.53108	-1.43599
99	NT_Yali_099	AGTCTTAAACCTTCCTCCAACATCA	-0.686394	-1.37284	-1.38482
100	NT_Yali_100	ACGCCAGATAGATATCCTCGTAGTG	-0.906073	-2.11114	-2.42731
101	NT_Yali_101	CCGTATGGCTGTAAATACCTTACAA	-0.925394	-1.22215	-0.816744
102	NT_Yali_102	GACCGTAATTTTTTATCAAGACGTG	-0.846387	-1.47988	-1.52994
103	NT_Yali_103	GTAGGCGCGGCCCTAGTTAGGGCAC	-0.884618	-1.33503	-1.41352
104	NT_Yali_104	AGTCTGCGATATATCTCAGTTCACT	-0.894733	-1.51403	-1.50445
105	NT_Yali_105	CGACTAGTCTATAACTTCAGTCCTC	-0.916291	-1.60974	-1.68586
106	NT_Yali_106	GCAGTAATAGAGTTCGCCGACTGCA	-0.867788	-1.42968	-1.55679
107	NT_Yali_107	GGCCCTACTTCAAGCTAGGGGTAAA	-1.20015	-1.52241	-1.37997
108	NT_Yali_108	TCCTAGGCCAGTTCCCCCTCGAGGA	-1.09834	-1.7997	-2.20749
109	NT_Yali_109	GCCTGTAATAGTCACGCGCTTTGAT	-0.739987	-0.912605	-1.261
110	NT_Yali_110	TTACCGATGGACCGTCGATGTCACT	-1.10323	-1.7514	-1.84539
111	NT_Yali_111	CACCGTCTAAGTCTCCTCATTGATT	-0.680515	-1.15136	-0.904488
112	NT_Yali_112	GCGTGTTGACTCCTGATACATTTCC	-1.30666	-1.80283	-1.78845
113	NT_Yali_113	TAGGGGACGCGTTTGATGTTATTCG	-0.988407	-1.53578	-1.45029
114	NT_Yali_114	GCCATCGTGGGAATAATGTGGTCGG	-0.701126	-0.106539	-0.605405
115	NT_Yali_115	AGCCTAGTTACAGTTAACTGTCAGC	-1.08386	-1.72467	-1.69633
116	NT_Yali_116	TTTAGTACTGTTCGAGTTTCAATGG	-1.00714	-1.44528	-1.46056
117	NT_Yali_117	CCGCAAGGTGGTAGGGCCACCTACC	-1.38586	-1.85663	-1.78998
118	NT_Yali_118	TACGCCCTAACCCTATCGTTATTGC	-1.09237	-2.07304	-2.46774
119	NT_Yali_119	TAGTCACGTAACACAATCTCTTAGT	-1.22926	-1.76308	-1.51659
120	NT_Yali_120	GCATAGTACGCGCGTTATCGTGATT	-0.400116	-1.13606	-1.24729
121	NT_Yali_121	TGAACGGACTACTCCAAAAGGAGTA	-1.04521	-1.48396	-1.65842
122	NT_Yali_122	TCCTAAGAGTACACACACGACATGT	-1.21367	-1.69419	-2.1665
123	NT_Yali_123	CGCGGGCCGAAGTAATGTCAGGGCA	-1.20766	-1.50584	-1.83303
124	NT_Yali_124	CCTAGGGAATATCCAGACACCGCTG	-1.15478	-1.69846	-2.17005
125	NT_Yali_125	CTAATACCTAGAGGAGTGCAGCGAG	-0.804001	-1.51528	-1.29605
126	NT_Yali_126	AGGTTAGGCTACACGATCGGAAATA	-1.02176	-1.54853	-1.315
127	NT_Yali_127	TTATGCCGACTCTGGCAGTCCAAAT	-0.948183	-1.64677	-1.8712
128	NT_Yali_128	GAAGCGTAATCGTTCGTTAGTGCTA	-0.951691	-1.89818	-1.76122
129	NT_Yali_129	TCTAGGGACCGCACGCACAGTTAGC	-1.0166	-1.32045	-1.3787
130	NT_Yali_130	CGCGTGCCTATTAACGTCTCTTTGT	-0.980222	-1.38829	-1.56536
131	NT_Yali_131	CCACGCTAGGTAATCATTGGTCCGA	-0.702306	-1.10616	-1.17949
132	NT_Yali_132	GCCGGCGCGAGCTCCCTAAGAGAGT	-1.1568	-1.2807	-1.15264
133	NT_Yali_133	TAAAGGCTCCCCATTACATCTTACA	-1.11184	-1.66647	-1.54792
134	NT_Yali_134	CGAATAATCGTGTGCACAGGATGTA	-0.893061	-1.29308	-1.5087
135	NT_Yali_135	ACCATCCGGCGTAATAATTGGGTTA	-1.21896	-1.53741	-1.54114
136	NT_Yali_136	GTCCGCGCCTAGCGATCACCTGCTA	-0.731573	-1.687	-1.6552
137	NT_Yali_137	AAGCGCTTACGCAGTTGTCGACTCG	-0.467627	-1.31914	-1.42252
138	NT_Yali_138	GGATTAACATAGTTTGGGCCCAAGG	-1.0633	-1.75392	-1.31307
139	NT_Yali_139	GTCGTGCTCCCGGTACCGCCCGGAG	-0.852875	-0.99054	-1.18284
140	NT_Yali_140	CAGTTCTAAGATGCCTAGCTATCAT	-0.735023	-1.53293	-1.77201
141	NT_Yali_141	TGGTACGCGATTGCCGTCCGGCCCT	-0.954277	-1.26151	-1.4746
142	NT_Yali_142	CCGCTCCGCGAGACATCATGATATG	-0.596374	-1.56899	-1.12543
143	NT_Yali_143	CTTATGAGGTGAAAGTCTTAGGTCA	-0.957959	-1.64743	-1.12515
144	NT_Yali_144	GATAAGGCTTAATCCGTGTTAAGCC	-0.927455	-1.70694	-1.6789
145	NT_Yali_145	GATTAGTAGATTTCCCTAAATAACC	-1.28604	-1.73946	-1.40662
146	NT_Yali_146	ACTATTGAACTCTCGACTACCGCAA	-0.738251	-1.22232	-1.521
147	NT_Yali_147	ATCCCACCCCGCACTTCTTGAGTTA	-1.00937	-1.65559	-1.42786
148	NT_Yali_148	GCGAACTCCTGAGCTAGTCGACTGT	-0.758995	-1.0884	-1.53186
149	NT_Yali_149	CTATAGAACTTACTGTGTGTGTTAT	-1.00791	-1.62102	-1.35759
150	NT_Yali_150	TATTAGCGGATTACCTTCTACGGGC	-1.2202	-1.93336	-2.25939
151	NT_Yali_151	GGGTGACGAATGCAGGCATTAGGAG	-0.581242	-1.07817	-1.62232
152	NT_Yali_152	GTCCGTAGGAGGACCAGTCAAATGC	-0.789685	-1.82304	-1.20292
153	NT_Yali_153	AAGCCTCGCGGGTATTGATTGTAAT	-1.27348	-2.01316	-1.99806
154	NT_Yali_154	TGCTCGTGAATAGAATAGTATTAAG	-0.96911	-1.50717	-1.58299
155	NT_Yali_155	GCAGCTCGCTAATTCAAACATCCGG	-1.34325	-1.44252	-1.47108
156	NT_Yali_156	GCCCTGCGTAACGAGCTTTTTCCCT	-1.1669	-1.28692	-1.16036
157	NT_Yali_157	CTAGGTTACCCGGTTCATACGCGAC	-0.969258	-1.81483	-1.70274
158	NT_Yali_158	CGCGACTTCCTGTTGATAGCAAGAT	-0.784688	-1.39937	-1.55736
159	NT_Yali_159	GTAACGTTAGTTGTCTTAAGGGCGA	-1.03782	-1.95139	-1.89852
160	NT_Yali_160	GTCGGACAACCGGTCGCGCGGTTCT	-1.2873	-1.68527	-2.39679
161	NT_Yali_161	CTAGCACTTGACGGCTGCAGTCACT	-0.956682	-1.98192	-1.83652
162	NT_Yali_162	TTGTTCACGCTAAGCTCTCGGGGTG	-1.10428	-1.8717	-1.87564
163	NT_Yali_163	CCTAATTATGAATTCGCGGCCGGAT	-1.13944	-2.23063	-2.33619
164	NT_Yali_164	TCCTGTATAAACTTCCAAGAACCCG	-1.69183	-2.20919	-2.34413
165	NT_Yali_165	AACCTATCTTACATAGCGATCGCCA	-0.951857	-1.63532	-1.14509
166	NT_Yali_166	CCTAGTGACAGGTTTGGAACGGACC	-1.26862	-1.95377	-1.46476
167	NT_Yali_167	GCGGGGCTAATCTAGATAAAACTCC	-0.697919	-1.90006	-1.52196
168	NT_Yali_168	TAAAAACTCGCGTGTTTGTTGGCTC	-0.908341	-1.50942	-1.64585
169	NT_Yali_169	GGATAGCTGACGCGTCGCACGGCTT	-1.10498	-1.61217	-1.97087
170	NT_Yali_170	GGCCTTAGATACGTGCACCATGGAG	-1.07934	-1.44139	-1.38749
171	NT_Yali_171	CGTTCCGGCATGGATGGTTCGATAA	-1.3475	-1.43932	-1.71514
172	NT_Yali_172	TACGGCCCTCGGCCTTCTCAGAGCC	-0.974369	-1.35288	-1.68361
173	NT_Yali_173	GCGCCGGATGGTAGAGAGACTATGC	-1.15038	-1.13832	-1.33741
174	NT_Yali_174	ATAGGTAGAATCTCCTTCTCTACCG	-0.788584	-1.52602	-1.55475
175	NT_Yali_175	GCTCGCGTAGTGAACCCCCGTGACG	-0.996071	-1.24534	-1.27795
176	NT_Yali_176	CATTCATTGCGCTTTTGAACGCCCC	-1.23163	-2.12373	-2.1434
177	NT_Yali_177	TATGGGTTAACCTGGGTACAACCCG	-1.21673	-1.7188	-1.7585
178	NT_Yali_178	CCAATTCGTAGGGGTTTATATTAAC	-1.03479	-1.25669	-1.09285
179	NT_Yali_179	CTAGCTTTCGAAGTTCCTATGAGTG	-0.810956	-1.62389	-1.46097
180	NT_Yali_180	TTCGCTTCGGGCGCGCGCATTTAGG	-1.1087	-1.43162	-1.72788
181	NT_Yali_181	GTCTAGTACGTTACCTTGAATGTGA	-0.908328	-1.61309	-1.62851
182	NT_Yali_182	TTAGCGCCCGCGCGACGTCAAGTTC	-0.88499	-1.53562	-1.87173
183	NT_Yali_183	CGGGGCCTTAACGTCCGTCGGCGGT	-0.988262	-1.6834	-2.19266
184	NT_Yali_184	GTGAGTTTACTCTTTAGCGTGCCGC	-0.963255	-1.40445	-1.69359
185	NT_Yali_185	TTAACCGTACATTTTCTTAGCACGA	-0.929969	-1.75957	-1.77171
186	NT_Yali_186	CTTCGAGATAGGTCTGTGGGATTGT	-1.12699	-1.99619	-2.07717
187	NT_Yali_187	TGCGCCGAACCGACCGCGGAGATTT	-1.37064	-1.8489	-1.94191
188	NT_Yali_188	TCGCGGGTTCACTGTGGTGCGGATA	-1.12753	-1.3908	-1.42495
189	NT_Yali_189	TACGCCGGTTATGTCCTACCGTTTG	-0.95428	-2.08257	-1.61182
190	NT_Yali_190	TTGTGCAACACGGCAGTACATTATT	-0.550444	-0.86347	-1.20661
191	NT_Yali_191	GTACAATAAGCTTGCCTAACCACGT	-0.824165	-1.23394	-1.27134
192	NT_Yali_192	ACAGCGTATATCCCCTGCGTGTGAC	-0.774848	-0.817857	-1.47705
193	NT_Yali_193	GGCGCGGCGACCACCTCGAAGGCTG	-1.41828	-1.58865	-1.50286
194	NT_Yali_194	CGGGGTATGACGTGCATCATATTGG	-0.656111	-1.40155	-1.2448
195	NT_Yali_195	CGCGGCCGGACTGGGCACGTCCGTC	-1.1199	-1.90483	-1.64854
196	NT_Yali_196	ATTCCGCGGTGCGTTAAATGAGAGC	-0.751311	-1.50959	-1.09461
197	NT_Yali_197	CTACGATTTATCGTGGCGTCTATCG	-1.1403	-1.71259	-2.29454
198	NT_Yali_198	GAGGGCCGGCACATCAGTACATAGA	-1.19022	-1.4662	-1.50751
199	NT_Yali_199	ATGGTAGATCAGATGTTAAAGGAAC	-0.923579	-1.48123	-1.86462
200	NT_Yali_200	TACCCGCCCCGTTGTAGAAAGGAGT	-1.31031	-1.65464	-1.54617
201	NT_Yali_201	TCTTAAACGTAAAACGAGCATTGAG	-0.814333	-1.14142	-1.64744
202	NT_Yali_202	GCACTGAAAGGATAGGGACTCCGGT	-0.763482	-1.55042	-1.85741
203	NT_Yali_203	GCCTAGATTAAAATGGGGGCGAAGT	-0.998719	-1.59807	-1.65642
204	NT_Yali_204	CGCCCTTCTAGCGTTGCACACGGTG	-0.823067	-1.03693	-0.701401
205	NT_Yali_205	GATTGCGTATATCTCAACGCCAGGC	-0.986547	-1.61986	-1.3857
206	NT_Yali_206	ACAGGGTGCCTCAGTGGGACGTAGC	-0.76749	-0.912727	-1.20459
207	NT_Yali_207	AATTAGATACGCCTACTCCATCCGC	-1.3414	-1.52032	-1.03325
208	NT_Yali_208	TTGCTACGTCGGAACATCTACGATA	-1.05661	-1.54236	-1.39722
209	NT_Yali_209	ACGAATGCCCGGACGTCTTCTTCAT	-1.32755	-2.04986	-1.87396
210	NT_Yali_210	GATTCGCAACCATCCATCAGCTAGA	-0.813927	-1.45049	-1.46307
211	NT_Yali_211	TGAACTACTAGGAGCAGTAGACCCG	-1.26465	-1.44359	-2.35019
212	NT_Yali_212	GAGTGCGCGACATGACATGACTACG	-1.25649	-1.41334	-1.58986
213	NT_Yali_213	TGCGTAAACTGGCGGTCTATAATTT	-0.718637	-1.83901	-1.8069
214	NT_Yali_214	GCGGACCCTACGAGCTACTGCCTCA	-0.689777	-1.54701	-1.86029
215	NT_Yali_215	AGTGTCATAAGGCCGGAAACACAGT	-1.06765	-1.48566	-1.82693
216	NT_Yali_216	CCTAAGTAGATCGCTTACTAGCAAG	-0.989669	-1.48461	-1.16093
217	NT_Yali_217	GCTAGTAACCATCACGAGACAGCCT	-1.24285	-1.60677	-1.71605
218	NT_Yali_218	CGTAAAGCAGGGTACCGGTTCCGTA	-1.16109	-1.57196	-1.48924
219	NT_Yali_219	GGTAGCTAAACCGTAGTTTTCGGCC	-0.926522	-1.23321	-1.10284
220	NT_Yali_220	TTTAGGGACCCTCTAGCATATCAGG	-0.682281	-1.79475	-1.37091
221	NT_Yali_221	CGTGTGCGGCGTTGGATTACGACGT	-0.993368	-1.43992	-1.64937
222	NT_Yali_222	GGCCTATTTAGTCAGGTATCAACCT	-0.574826	-1.02942	-1.16541
223	NT_Yali_223	TCGGGAATTTATAGCATGAAGGCTT	-0.891936	-1.40838	-2.01765
224	NT_Yali_224	GTGCGCTCGCGCGCATAAACACAGT	-0.89963	-1.51967	-2.28491
225	NT_Yali_225	CCCAGTAAGCGAGCATAGCACGTGA	-0.703813	-1.28305	-1.50894
226	NT_Yali_226	CTTCACAATTAATGATGGCTTCCGA	-0.840368	-1.26995	-1.82141
227	NT_Yali_227	AGGTATATGCCCTAGACGAAGTCCC	-1.09111	-1.85374	-1.87326
228	NT_Yali_228	GGACGTGGTATCGGATCTCCTCCTA	-0.818637	-1.34267	-2.02422
229	NT_Yali_229	GGTCATAGCGCTACCCGACCGTCCC	-1.30989	-1.96609	-2.01021
230	NT_Yali_230	GTGAGTTAATAGGTAAAGATCTCGC	-1.24658	-1.58201	-1.64806
231	NT_Yali_231	CGCTATTAGCGACACGTAGTTTGCA	-0.999633	-1.60549	-1.55938
232	NT_Yali_232	ATACCCCGACGTTTTTCCGCGGGCT	-0.998524	-1.35541	-1.50605
233	NT_Yali_233	GCCTTAGCTAAACTAATTATTAGGG	-1.01447	-1.30143	-2.04451
234	NT_Yali_234	GCGCGGCGTAACACCGCTCGTTGAC	-0.670555	-1.67736	-1.55874
235	NT_Yali_235	CAGGTCCTTTATATAAGTGGTGGCG	-0.814573	-1.36128	-1.75712
236	NT_Yali_236	AATAAGATAGGAACCCACAATCGGA	-1.18915	-1.73979	-2.38145
237	NT_Yali_237	TAGTAGCGGACCATAACTCGTTCAG	-1.0715	-1.6201	-1.66085
238	NT_Yali_238	TGACCGCGCAGGTCCATAAGGTAGG	-0.948489	-1.82938	-1.39002
239	NT_Yali_239	TTTAATTCAAGGTAACATGGCTGAA	-1.35723	-1.63134	-2.19799
240	NT_Yali_240	TCCTTGTAATATTTGTAATCCAATG	-1.2271	-1.83922	-1.94828
241	NT_Yali_241	GCGACCCGCACCCGATTACCTGGCT	-1.12261	-2.0013	-1.58287
242	NT_Yali_242	TTGCGTAAGTCTATCTCTTCTCCCG	-1.30605	-1.5287	-1.25246
243	NT_Yali_243	CGCGCTTAAGACAACGATCCGGATC	-0.792703	-1.14553	-1.69809
244	NT_Yali_244	CGCGCCTGATGGCAGGCACCCCAAT	-0.96127	-1.82849	-1.5317
245	NT_Yali_245	GGTAATAGCGTCGTCCTTGGGGCCA	-1.00688	-1.33212	-1.24018
246	NT_Yali_246	CGGCTCACGATAGAACTATATAAGT	-0.984259	-1.69686	-1.83866
247	NT_Yali_247	ACTCGAACTTAGTCGGACGATATTT	-1.29985	-1.75831	-1.80605
248	NT_Yali_248	TTGGGATACGACCCATAAAGACCGG	-1.25522	-1.61009	-1.57354
249	NT_Yali_249	AACGATTAAGATCCGTTCCAACGAG	-0.766633	-1.265	-1.33285
250	NT_Yali_250	TTCTGAATAGGGGCGGGCATTCGAA	-1.09175	-1.69531	-2.06746
251	NT_Yali_251	GCGTTCCTAGCTGATTGCCATACGA	-1.09352	-1.35282	-1.46054
252	NT_Yali_252	GTATTGGGTCGGTCTGCTAGCCACC	-0.858195	-1.27307	-1.68562
253	NT_Yali_253	ACCGTCCGCATAGCACATAAGTCGT	-1.00816	-1.05795	-1.30062
254	NT_Yali_254	CCCTTTATGGTGGACTCAGCCCAGG	-1.18133	-1.56962	-1.3731
255	NT_Yali_255	CCGTAGTACCTGTAATGGTGACAGA	-1.01632	-1.55295	-2.20562
256	NT_Yali_256	TACGGGCCCCCAGTTCATAGAACGT	-1.31448	-1.63766	-1.72705
257	NT_Yali_257	ACGGGACTAAGTACAGACTTGAAAT	-0.731112	-1.60282	-1.53435
258	NT_Yali_258	TAATTGAGGCGAATTAGACAGCCAT	-1.28473	-2.03403	-2.30908
259	NT_Yali_259	CGGTTAGCGCGGTTGCCATGTAGTA	-0.78101	-1.5016	-1.59739
260	NT_Yali_260	TTCGTCCTATGCAAGGCTTCATTCA	-1.15992	-1.45065	-1.19169
261	NT_Yali_261	ACCGGTGTGACGAATCTTACGTCCG	-1.22967	-1.62574	-1.37257
262	NT_Yali_262	ACTTATCCGTTAGAACGCGCTTCGT	-0.950988	-1.43331	-1.28143
263	NT_Yali_263	TCTATAGGCAATATATCGCTGCCGG	-0.674219	-1.58663	-1.37356
264	NT_Yali_264	CTCTACCCGTACTCACCCGCTGATT	-0.913905	-1.45278	-1.56587
265	NT_Yali_265	AATCCAGCCTACGTGGGTCTTAAGC	-1.12548	-1.70283	-1.33999
266	NT_Yali_266	ACCGTAAGCCGGGTACGCTACGTGT	-1.18506	-1.73457	-1.7649
267	NT_Yali_267	CGCCCAGGTAAGTCTCCGCTTAACC	-1.24369	-1.54935	-1.12305
268	NT_Yali_268	CCTAAATTTCGTCCTCTTCGAAGGG	-1.13385	-1.42734	-1.1663
269	NT_Yali_269	GCGATGCGTGCTAGGCGTGGTCACA	-0.86008	-1.34346	-1.51735
270	NT_Yali_270	TGCGCACGATATACCAGAATTCTCG	-1.10854	-1.47273	-1.34972
271	NT_Yali_271	AAGGTAATGCGGTAGCGGAAATACT	-0.68594	-1.2858	-1.18264
272	NT_Yali_272	ACTACAGGTCCACCCCCAAGAATGA	-1.07336	-1.81207	-1.59318
273	NT_Yali_273	CCGTTATGCTAGGGAGCGGGGCTGT	-0.901269	-1.52729	-1.51049
274	NT_Yali_274	GCAAAGCGGGTTCTGATTGGAGGCT	-1.01138	-1.41277	-1.20227
275	NT_Yali_275	ATCCCCCGTGCAAGCTGCCTGTTTT	-1.0202	-1.53796	-1.66657
276	NT_Yali_276	CGATACAGGCGCGCGTGTACCGCCG	-0.719098	-1.24689	-1.35446
277	NT_Yali_277	CTAGATTTACTCAGGTCGTGGTTGA	-1.18443	-1.43622	-1.93552
278	NT_Yali_278	GGCCGACTAATGGGTCCCGGATCTA	-0.848042	-1.73711	-1.67625
279	NT_Yali_279	CCCCCGGTATACCCGGTAATGGCTA	-1.16046	-1.63322	-1.56298
280	NT_Yali_280	CGAAATCGTAGGGGTGGAGAACCCG	-1.22518	-1.29118	-1.14457
281	NT_Yali_281	TCCGTACGGCTTTTCTCGACCCAGA	-1.12861	-1.52553	-1.25949
282	NT_Yali_282	TTAGTGGCTTACGATTTCATGATGT	-1.38394	-1.84711	-1.79345
283	NT_Yali_283	CGGATACTAACCCAATCGTATTGGC	-1.02757	-2.20792	-3.2736
284	NT_Yali_284	TCTAGCTTCGCGGTCTGAGGGGCTT	-1.27201	-1.94095	-2.11846
285	NT_Yali_285	GCGACTTAGCGCGGGGTTAACGTGG	-0.733613	-1.32653	-1.55513
286	NT_Yali_286	CGGTCTTTCTAGTCGATACGTATAT	-1.14198	-1.88383	-2.28016
287	NT_Yali_287	TTCAGATAGGCCTCAGAGACCGGCT	-1.03153	-1.79654	-1.76593
288	NT_Yali_288	CGCGGTTCCTTTTCCGTGAGCCCCC	-1.22463	-1.52349	-1.69879
289	NT_Yali_289	TGCCGTCTTAAAGACATCACCGATT	-0.908328	-1.29442	-1.54553
290	NT_Yali_290	GGCCTTCGCGCTTGAGGCAGAGGTT	-0.796676	-1.56031	-1.61328
291	NT_Yali_291	GCATTAATCCCCGCCACTATATAGC	-0.811706	-1.49353	-1.53047
292	NT_Yali_292	CGCGATGATTTACCCACAGGCCTAG	-0.774832	-1.29379	-1.37358
293	NT_Yali_293	TCGTGGGGCGTACCTCTGGCTTCTC	-1.33488	-1.91195	-2.06786
294	NT_Yali_294	GTTCGGCATACAGCGAGATTGAACA	-0.922284	-1.42604	-1.63205
295	NT_Yali_295	CGCAGCCTAAGTGCCTCGGAACTAC	-0.755573	-1.24671	-1.19683
296	NT_Yali_296	GTACTAAAATCGGGCCTGGGTGACA	-0.822911	-1.40553	-1.51644
297	NT_Yali_297	ATGGACGGCGGTCTTGCAATCTCTG	-1.03205	-1.75958	-1.30996
298	NT_Yali_298	GCTACGGTCCCTTAGTGCACGTGCG	-1.2867	-1.71789	-1.63248
299	NT_Yali_299	TGTCCTCCCGAACCTCTTATACACC	-0.803047	-1.76546	-1.07296
300	NT_Yali_300	GCGATTCTTAAGTTCTACACTCAGA	-0.856096	-1.56296	-1.19157
301	NT_Yali_301	AACGCGGCACAGTGCCTGTGTCACA	-0.92556	-1.60919	-1.76161
302	NT_Yali_302	GTGCGGACCCCCATGACGACAGCTA	-1.29228	-1.73548	-1.76861
303	NT_Yali_303	TTTATGGGGCCGCTTAATAGGCGAT	-1.32185	-1.5176	-1.76257
304	NT_Yali_304	TGAACTATCCAGGAATCAAATGAAC	-0.756618	-1.39624	-1.37523
305	NT_Yali_305	CCTGGATAAACGAACTCCACGCAAG	-1.11603	-1.76551	-1.27082
306	NT_Yali_306	ATCGGGCGCTTTGTGCGCTTGACGT	-0.89574	-1.58895	-1.28614
307	NT_Yali_307	AGTATGGGGCCTGAACGCAATCATA	-1.14169	-1.70854	-1.60474
308	NT_Yali_308	TATAGGCGGAAGCTTTAGGCGCGCG	-1.5257	-1.94238	-1.75381
309	NT_Yali_309	GGGCTCCGCGCACGCAAGATAAAGC	-0.950746	-1.55958	-1.44058
310	NT_Yali_310	GCCTATGTCGTCAGCGCATGTATCG	-1.16495	-1.73382	-1.91366
311	NT_Yali_311	GTAATTTGCGCTACCCTCTAAGTGC	-1.59551	-2.13877	-1.98987
312	NT_Yali_312	CTAATCGTCGGCTCGAATGGCCGAG	-0.771533	-1.5761	-1.7866
313	NT_Yali_313	GAAATACTATAAGTTACGTGTCGAT	-1.00339	-1.66652	-1.47876
314	NT_Yali_314	ACTAGTATAAACGCGGCACCCCGAA	-0.541488	-0.650346	-0.819873
315	NT_Yali_315	AACTTATGTCTTGTGGCATCCCATG	-1.04149	-1.49623	-1.51181
316	NT_Yali_316	CGCATACTTATGGGATATGGTCCGC	-1.00245	-1.45962	-1.3213
317	NT_Yali_317	AGCACGCTTCGTGGCCTCCGCGCCG	-0.938767	-1.51106	-1.60973
318	NT_Yali_318	CTAGTAGGGTTGATTTCCACATTGC	-1.09511	-1.46738	-1.50867
319	NT_Yali_319	TATGAGCGTTTAAGTATTAAATGAC	-1.18472	-1.55198	-1.908
320	NT_Yali_320	CGAGGCATAATCTCGTCGTGCAGAA	-1.20545	-1.79118	-2.07956
321	NT_Yali_321	GGTGTTAGACCCGACAGCTGAAGGA	-0.957037	-1.8355	-1.36933
322	NT_Yali_322	CACCTAGGCACTAAACAATGTCTCG	-0.896565	-1.0231	-1.56002
323	NT_Yali_323	CGTAACCCACCGAAATCCTGCACGC	-0.687265	-1.09824	-0.813968
324	NT_Yali_324	CTAGCCCGACTGACCGGTCGGCATT	-1.03219	-1.81603	-1.63361
325	NT_Yali_325	AATAACGCGCAATGGTAAGGTCCGA	-1.23783	-1.57906	-1.9817
326	NT_Yali_326	GGTTAACTTGCGTCCGGCGACATGT	-1.02483	-1.96778	-2.06832
327	NT_Yali_327	TGCGAACGAATGCGACCAGAAATAC	-0.691052	-1.15612	-1.29825
328	NT_Yali_328	TCCCGTAAGGTTAAGATTATGTGAA	-1.09109	-1.97557	-2.15345
329	NT_Yali_329	ATGCGTTCGCACCAGCCAATTGCAA	-0.845286	-1.45433	-1.43516
330	NT_Yali_330	GAAGTAACATAGCCAGACTGCGATT	-0.987934	-1.83294	-1.88719
331	NT_Yali_331	GTTGCTTCTAGGCTTTTGCTCATCA	-1.1541	-1.96019	-2.23586
332	NT_Yali_332	GTAAATTCGTGTACGGACCGGCGAT	-0.944365	-1.44774	-1.40806
333	NT_Yali_333	TGCGTGAACCAATTGCCAGGACCCG	-1.02376	-2.19994	-1.94894
334	NT_Yali_334	GCGCCTACCTTTTCAGCCCTTTAGT	-1.34994	-1.61948	-2.18741
335	NT_Yali_335	ATCCGGAATAGTTCTCGTTGCGGAG	-1.41396	-1.85461	-1.81876
336	NT_Yali_336	TAGTTCGGTTATAGGAGGGCATTTT	-1.17063	-1.63997	-1.54423
337	NT_Yali_337	AGTGTAAAATACCCATTTGGACGCG	-1.04242	-1.57294	-1.38174
338	NT_Yali_338	CACCGAAGCATCTCCGGCCCTGGCT	-1.1147	-1.68901	-1.58445
339	NT_Yali_339	GCGTAACCATAGAAGTCCCCGGAAG	-0.71489	-1.41086	-1.17913
340	NT_Yali_340	TACGTCCCGATTAAACACCGTCAGA	-0.626556	-1.58446	-1.71699
341	NT_Yali_341	GGCCCGATGTACCAAATCCAAGAAG	-0.97201	-1.44552	-1.67385
342	NT_Yali_342	CCGCTCCCTATGTTAACGATCACAA	-1.00671	-1.23651	-1.32575
343	NT_Yali_343	CCCTATCGGTTGCGGCAGTAGCAAG	-0.747256	-1.39637	-1.18561
344	NT_Yali_344	ACTTATGGTACCGTAATTAGTGCGG	-0.913292	-1.66301	-1.6425
345	NT_Yali_345	TAGAAGCGAAGGAACCACAGGCAAG	-0.98137	-1.58598	-1.79723
346	NT_Yali_346	GGCTAAATACAGAACTGCAATTCCT	-0.863026	-1.22296	-1.38572
347	NT_Yali_347	AAGTCGGATAGAAAAATGCCCCATT	-0.817225	-1.52726	-1.7856
348	NT_Yali_348	TACGGTCGAGAGTACGATAAGGTTT	-1.16399	-2.12977	-1.38659
349	NT_Yali_349	TAAGGGGAGTCATGAAGAGTTTTAA	-1.24564	-1.51934	-0.865711
350	NT_Yali_350	TAACCCGACGGTGGCAGGTCTAAGT	-1.10359	-1.04651	-1.52306
351	NT_Yali_351	GCCATATAAGTTTAGTGCGAGGTGC	-0.888221	-1.31064	-1.63277
352	NT_Yali_352	TACGATTAACTCTCCTGCCGTCCTG	-1.06138	-1.54594	-1.24115
353	NT_Yali_353	GCTCGCGGTCATAATGCGCGAAGGG	-1.194	-1.56771	-1.37886
354	NT_Yali_354	GTAGCCCGTAGGAGTCGGCTTGCTC	-1.17595	-1.31052	-0.876206
355	NT_Yali_355	CACGGCGAAGGGTTATCTCGCGTTG	-1.20898	-1.93953	-1.90099
356	NT_Yali_356	CTAGTACGAATTAGTATCCCCGTTT	-1.01532	-1.70864	-1.52444
357	NT_Yali_357	TAGCTTCGTACCAAATCAGAAGAAG	-0.97153	-1.72383	-0.976102
358	NT_Yali_358	CGATTTCTACGTGGGCTTTTCCTTC	-1.08206	-1.85215	-2.01781
359	NT_Yali_359	GCCATTTATCGTAGCTGTCTGTGCA	-1.04805	-1.30208	-1.78402
360	NT_Yali_360	CGCGCAGTGACGCCTTATGGAATTC	-0.937212	-1.69258	-1.75728
361	NT_Yali_361	CACGCGGAGTGAGACGATACTGGCC	-1.14551	-1.82593	-2.03978
362	NT_Yali_362	GGTATCTAGGATCTCTTTTAGTGAG	-1.32171	-1.27312	-1.39884
363	NT_Yali_363	GTTTACGTATACCTTAACACCGGCG	-1.39223	-2.05278	-1.68803
364	NT_Yali_364	CCGGCCCAATTACAGACGGGTTACA	-1.10753	-1.69747	-1.412
365	NT_Yali_365	TATACGGAATGTCGAGATCACACTG	-0.830912	-1.78903	-1.51017
366	NT_Yali_366	CGCAGTACCTACGGACCGTTCTCTA	-0.769486	-1.55021	-1.99407
367	NT_Yali_367	CTAGAGTCGCCAAGACTGACCGTAA	-1.4395	-1.60752	-2.02091
368	NT_Yali_368	GCCGCTAATTCACACTAAATGTCGA	-0.540328	-1.29255	-1.42028
369	NT_Yali_369	CCGCGTGAAGCCTTTCTCACTCTAC	-0.685166	-1.56105	-1.3178
370	NT_Yali_370	CTTAATCGAGGAGTCGAAGGGGTTA	-0.750743	-1.61064	-1.34728
371	NT_Yali_371	TCCGCTAGGCGTCAACGATCTCGTA	-0.998284	-1.30132	-1.43953
372	NT_Yali_372	GCGGGGACGCGGACAGATATTCCGG	-0.869702	-1.76311	-1.75674
373	NT_Yali_373	AATCCGCGATGGCCAAGCTATCACT	-1.13386	-1.27314	-1.65981
374	NT_Yali_374	AATTCGTAGGTACGTGATGTCAGAG	-0.865337	-1.51244	-2.08064
375	NT_Yali_375	CGGCTATAAGCCTGCTCGCAATGAC	-1.32833	-2.34947	-2.03996
376	NT_Yali_376	ATCTACGGACGATTATCGCCCCTCT	-1.34574	-1.38697	-1.80795
377	NT_Yali_377	CTAGCTAAGGGCGACAGTCAGCATT	-1.25756	-1.9315	-1.41044
378	NT_Yali_378	CGAAGTCACTAAGGGACTCTGGGTG	-1.12184	-1.39374	-1.55871
379	NT_Yali_379	CTAGGGCAGCGCCACAGTATGGTCT	-1.08901	-1.16119	-1.95153
380	NT_Yali_380	ACAATCGTTATGAGGGAAGGACTTA	-0.869192	-1.77628	-1.77995
381	NT_Yali_381	CGCATCCTGTGCCGACCCTGTCTTA	-1.5746	-1.31422	-1.18557
382	NT_Yali_382	CTAAGCCGTTCCGCCTGCCAGCAGG	-1.04195	-1.55426	-1.54137
383	NT_Yali_383	CCCCCTAAAGAATATAGCAAACACA	-0.629058	-1.35546	-1.21753
384	NT_Yali_384	CCGGCCTAGTTACCTTCGGCTCTGT	-0.989422	-1.20242	-1.58205
385	NT_Yali_385	TTTACGAAAGCGAGTTCATCATAAA	-1.11713	-1.31942	-1.52938
386	NT_Yali_386	GTCTTAGCTCGGTTCGTAAATATGT	-0.690753	-1.55592	-1.48362
387	NT_Yali_387	TCCCGTACGGGCCCCGAAGGATTGG	-0.628342	-1.44988	-1.57267
388	NT_Yali_388	CGGCAGGGAGTAGTTACAAAAAGCG	-0.871122	-1.34677	-1.97749
389	NT_Yali_389	CCCACCCGACGTGATACCGAACATC	-0.762919	-0.908319	-1.22162
390	NT_Yali_390	TATCGCGTTGATGTAGAACAATGGG	-0.646857	-1.59154	-1.16569
391	NT_Yali_391	GGGGGGGCCTGGGCGGCTTAGAGGT	-1.76635	-2.25392	-2.27076
392	NT_Yali_392	AATCTAGCCTTAGAAACAGCAGTGC	-0.886893	-1.204	-1.62824
393	NT_Yali_393	GCGAGCGTATCGTCTGTCTCCGCGT	-0.947279	-1.71769	-1.51907
394	NT_Yali_394	GGCTTACATACTAAAGGCCGGAATA	-1.09311	-1.69568	-1.83583
395	NT_Yali_395	GCCCTAAGTGCTCGAAAGGGAGGGC	-0.69675	-1.70593	-1.49819
396	NT_Yali_396	AGGGTTAACCAGGGGCACCAAGTGG	-0.73227	-1.6242	-1.76187
397	NT_Yali_397	TTAACGAGTGGATGCGGAACTGACA	-0.799998	-1.8631	-2.30498
398	NT_Yali_398	ATCTGCGCTATCTTCTGGCCTTCAA	-0.995875	-1.47117	-1.40422
399	NT_Yali_399	CTGTGCTTATGGTAGTCGTACAGGC	-0.93086	-1.32361	-1.78722
400	NT_Yali_400	TTGCTAATGCCTTCTACCGCGGCGA	-0.929204	-1.49535	-1.39519
401	NT_Yali_401	AACCGACGGTAGGCTAGTACATAGT	-1.05314	-1.55224	-1.44255
402	NT_Yali_402	AGGTTATGTACATTATTTATTATCT	-1.48529	-2.21736	-2.19553
403	NT_Yali_403	GCAATCCCGCATCCCCAAATAAGCA	-1.12436	-1.63414	-1.48786
404	NT_Yali_404	TCGGAATAGTCAGCTAAGTTCATTA	-0.766447	-1.31122	-1.28761
405	NT_Yali_405	CACAGCTATAATGTAATCCGCGCGA	-0.8409	-1.09701	-1.08312
406	NT_Yali_406	TGCGAAGTTACCGGAACATTTGCTC	-0.804488	-0.980367	-0.892573
407	NT_Yali_407	AGGTATCTTTCCTTCCACTCGTTCG	-0.830167	-1.57305	-1.79947
408	NT_Yali_408	TAAGTTCACCCCTCGCCTTGATACC	-1.37252	-1.86177	-1.92178
409	NT_Yali_409	GATGCGTGCATTGTTAATATCCACG	-0.970137	-1.85276	-1.26302
410	NT_Yali_410	TCCTAGCCTGACTCGGCTCCTAAAC	-1.61606	-1.84438	-2.4008
411	NT_Yali_411	ACCTTCCCTTGCTTTTTGCATGCGC	-1.02015	-1.73527	-1.62175
412	NT_Yali_412	TGCGGGCGATATGACTAAGGCAATT	-0.8027	-1.49433	-1.89138
413	NT_Yali_413	CTCCGATGTAAAGGTGGACGTGGTT	-0.235008	-0.661978	-0.233016
414	NT_Yali_414	TAGGTAATAAAGCATGTTCCGGCAG	-1.3996	-1.9541	-1.95655
415	NT_Yali_415	GATCCGCCCTAGGTCCCCCTATCAC	-1.29412	-1.38388	-1.92838
416	NT_Yali_416	GAGCTACACCGATGAAAGGAAAATC	-0.883343	-1.44337	-1.75573
417	NT_Yali_417	AACGACCTATTTGTCTGTCCTGGTA	-1.06189	-1.50664	-1.06219
418	NT_Yali_418	ACGTACGGGACTCATCGCGTCATGA	-0.720323	-1.06494	-1.43106
419	NT_Yali_419	GGCGCGACCTACGACGAGTGACGCC	-0.780208	-1.57589	-2.26777
420	NT_Yali_420	ATAGCCAAGCGCAGGGAAGGGAGTT	-0.50579	-1.37891	-1.39125
421	NT_Yali_421	CGCGTTGCCCTCTCGACGCTGAACT	-0.951125	-1.44177	-1.54377
422	NT_Yali_422	AGACTAGAGCGCAGTCCTTCGAGGC	-0.631388	-0.975979	-0.912974
423	NT_Yali_423	CGCCACTTAAGTACAAGATGGCCCG	-0.967132	-1.68509	-1.34501
424	NT_Yali_424	GTTTCGTTACGTGCCGACCCTCATA	-1.651	-1.68107	-1.25299
425	NT_Yali_425	TCACTACGGGGTTTGGATTGAATCG	-0.945342	-0.997694	-0.944468
426	NT_Yali_426	CGATTGGTCTCACCGCGGTTAAAGC	-0.987665	-1.87576	-1.46821
427	NT_Yali_427	ACGGGATGCTATTATAACCTTATCC	-1.03607	-2.14836	-0.97614
428	NT_Yali_428	GGTAAACCCAACGGCAAACACGCCC	-1.27363	-1.46985	-1.50315
429	NT_Yali_429	GTTGTAATACGACGTAGGCTATGGC	-1.06742	-1.68627	-2.00495
430	NT_Yali_430	TTGTACGCATAATTACCCTAATGGT	-1.16991	-1.8388	-2.04849
431	NT_Yali_431	ACGTATACTAGCTCTTCGGTGTGCG	-1.21983	-1.52584	-1.40492
432	NT_Yali_432	GGTGGGCGCCCAATCACTAGTCCGG	-1.07905	-1.32744	-1.57387
433	NT_Yali_433	TACCCTCGGTAGATTCGATCGTGAG	-0.761634	-1.48996	-1.36045
434	NT_Yali_434	AAGCGGACTTACGTGACAGGGGGAG	-0.867833	-1.71579	-1.58674
435	NT_Yali_435	CTAAGGTCCTGACCCACTTCACTTA	-1.14265	-1.09545	-1.24917
436	NT_Yali_436	AACCCTAGGAACGCATGTACAAAAT	-0.80737	-1.24995	-1.03946
437	NT_Yali_437	TCACCGCGCGCACGGGGAGTAGAGG	-1.08097	-1.54236	-1.44856
438	NT_Yali_438	GCGCACTGATCCGACGTTGGCATTT	-1.0933	-1.38236	-0.878805
439	NT_Yali_439	AAAAGGTTCCGTTACAGTTTGGAGG	-1.26928	-1.94697	-1.56153
440	NT_Yali_440	GCCCGTCATAGAGCCAAGTCTTAAC	-1.04388	-1.90295	-1.84801
441	NT_Yali_441	CATTAGGAAGATTTGGCAACTTCCA	-0.923422	-1.66389	-1.68435
442	NT_Yali_442	AGCTAGATCTTACTTGCTGTATCTT	-1.14001	-1.26927	-1.39018
443	NT_Yali_443	GGGAACGCTTATAAGGGGAGTCAAT	-1.1501	-1.61056	-2.02848
444	NT_Yali_444	TATGACAACGCGAATACTGACCCCA	-1.18306	-2.03953	-1.80784
445	NT_Yali_445	AGGACTTGCGGGAATTCCTGTGTAA	-0.890201	-1.52323	-1.49309
446	NT_Yali_446	CCGCTATTAACGATCCAACGAGTCG	-1.28815	-1.78763	-1.95592
447	NT_Yali_447	CTACGTCTAGGCCGGGGAGTCCTGT	-1.40437	-1.58408	-1.9971
448	NT_Yali_448	CGGAAGCCTCTCCCGGCCACGAGGT	-0.88642	-1.56795	-1.50557
449	NT_Yali_449	CGCCGAAGTTTCGCCCACGTGGAAT	-1.06095	-1.5328	-1.56523
450	NT_Yali_450	CGACTGAGTTCTCGAAGGTCCTACG	-0.834536	-1.22063	-1.01642
451	NT_Yali_451	TTGAAAACTTACCCCTTACGTACTA	-1.07595	-1.78804	-1.64428
452	NT_Yali_452	CGCCTAGTAGGGTGTCGCTTTAGGT	-1.19974	-1.60382	-1.23001
453	NT_Yali_453	GTTACTTCTAACGCCTACTCTGCTG	-1.09438	-1.78919	-1.72608
454	NT_Yali_454	CGATTCTTGATTATTCACCGAAGGA	-0.667856	-1.28082	-1.55324
455	NT_Yali_455	TAGTACGTCGCCTGGTTATGTTAGG	-1.2362	-1.58233	-1.99669
456	NT_Yali_456	TGCCTAGAGATAGTATACTACTAAG	-0.905429	-1.29437	-1.17412
457	NT_Yali_457	GGCGTAGCTCAAGCATGACTAACTT	-0.767404	-1.49761	-1.63259
458	NT_Yali_458	GCGGGGGGGCTTGCTAGTCAGGAGC	-1.56129	-1.60441	-1.76622
459	NT_Yali_459	GCATTATCCTTCAAAACTGCGTAAC	-1.06602	-1.51069	-1.79833
460	NT_Yali_460	TATTGACTCGCTATTCTTCAACACG	-0.919521	-1.59622	-1.70647
461	NT_Yali_461	GCTACGCTTGAGTCACCGTATGACT	-1.17553	-1.56748	-1.18208
462	NT_Yali_462	GCGGTAAAGTTTTCTCCCTTGGGGT	-1.22012	-1.7414	-1.68067
463	NT_Yali_463	TACGTTATAGCGTAACTAATACTGT	-1.00226	-1.92262	-1.8485
464	NT_Yali_464	GAAAGGTGCCGCTGACGTCATTCTC	-0.985078	-1.46662	-1.48226
465	NT_Yali_465	CAAATACGTAGAAAATGGTCTGACT	-0.943392	-1.51714	-1.75112
466	NT_Yali_466	ACTAACGCGTCCGAGTCTTGAAATC	-0.69526	-1.68338	-1.46638
467	NT_Yali_467	ATTACCTAGAAGCAACGGCTAAAGC	-0.763863	-0.925019	-1.51371
468	NT_Yali_468	TGCATTGCGACTCCTATTTCTGACT	-0.94793	-1.59958	-1.40584
469	NT_Yali_469	CGGCGTTTCTACTAGCATGTAAGAG	-1.45105	-2.11215	-1.73813
470	NT_Yali_470	TTAGTCGGCGGGGACCATCTGATAC	-0.871392	-1.68741	-1.31643
471	NT_Yali_471	TACGTTTGCCTACTAGCTGAATAGA	-1.16794	-1.30321	-1.58915
472	NT_Yali_472	GGCCTAGCTTATTTGCTACTCCGAG	-0.572541	-1.48645	-1.53575
473	NT_Yali_473	TCCTAGCCTAGCTTCCTGCGGAAAC	-0.8177	-1.37973	-1.46743
474	NT_Yali_474	CGAAGGCATAACATCACCCGCTAGA	-1.03022	-1.58131	-1.7586
475	NT_Yali_475	TAGCCGGGGCGTATATGTTGGTTCA	-0.925824	-1.50193	-1.31081
476	NT_Yali_476	GACCTAACGGGGATGTGCTCAGTAG	-0.80537	-1.20386	-1.41311
477	NT_Yali_477	CGGTACGTCGTTTTCGTCCAAAATT	-1.28259	-1.49633	-1.92676
478	NT_Yali_478	TAAAGATTATTTTCCGTAGCTACGA	-1.06429	-1.91143	-1.50404
479	NT_Yali_479	TTTCGCCGCGAACAAGCATAAGTGT	-0.648043	-1.49053	-1.22688
480	NT_Yali_480	TTAATCTAGCCAATTTGGCCCAGAT	-1.16365	-1.69209	-1.88898
481	NT_Yali_481	GCATTACGTATATACGAGGCGGTCT	-1.02913	-1.64935	-1.72304
482	NT_Yali_482	GATTCTATTAATGCAGGCATCGATG	-1.19852	-1.57284	-2.27736
483	NT_Yali_483	GCCGCCCCTCGCCTCCTGATAGTCT	-1.12623	-1.42604	-1.82969
484	NT_Yali_484	GTTCACCTCTAGCCGTGTAGACGAC	-0.786777	-1.17853	-1.76604
485	NT_Yali_485	CTAAAGGTTAAGAGGAGTTAACAGA	-1.16381	-1.54811	-1.51216
486	NT_Yali_486	TACCTCATCCGTCAGATGACATAGG	-1.3322	-1.81766	-1.79965
487	NT_Yali_487	CATATAGATTCGACCGCTTACCCTG	-1.0029	-1.27839	-0.936979
488	NT_Yali_488	GGGACGAATAAGAATATTCTGGACG	-0.960634	-1.75331	-2.39336
489	NT_Yali_489	CCGCTAGGTTCTTAACGACAACCTT	-0.8864	-1.39206	-1.20385
490	NT_Yali_490	ATGCAGAGCGTTGAACTCTAGCGCT	-1.13979	-1.25	-1.3917
491	NT_Yali_491	GATGGTACGCCTCAGGTCAAGGCTA	-0.841624	-1.87291	-1.62691
492	NT_Yali_492	ACGTACTGACTCCTGCCCATGTTAC	-1.19589	-1.66591	-1.86445
493	NT_Yali_493	GCAACGCAAGTGAGCGTTGAGGAGG	-1.09758	-1.29447	-1.49247
494	NT_Yali_494	CTTAACGCTGTGCACTTCGATGATA	-0.965773	-1.21986	-1.01303
495	NT_Yali_495	CTACCCGATAGCTGAGAGTCATATT	-0.874274	-1.59046	-1.50187
496	NT_Yali_496	GCTTAAGACTCGATTGAGTTCTGTG	-1.19203	-1.85841	-2.25915
497	NT_Yali_497	CGTTTAGGTCCTACCCTTGAAACTA	-0.412038	-1.01699	-1.43535
498	NT_Yali_498	TTAAGGACTGCGTTGCGACCCTGAA	-1.03701	-0.979894	-1.48322
499	NT_Yali_499	GAATCTAGCCCTCAATGCTGGAGTG	-1.2084	-1.68718	-2.09496
500	NT_Yali_500	GCCTTAACGTAACAAAGTGAGTGTC	-0.649271	-1.28198	-1.74708
501	NT_Yali_501	TATAGTGGACGAACGCTAGAAGGGT	-1.28535	-1.56773	-1.91244
502	NT_Yali_502	GTAAGGGCTGAGTCAAGATCCTACT	-0.891461	-1.2768	-1.88593
503	NT_Yali_503	ACCTTATCTCCAGAACGGGCATGGC	-1.01508	-1.77583	-1.70735
504	NT_Yali_504	AAGCGCGCACAGACCCGTAAGACTT	-1.15399	-2.17792	-1.47453
505	NT_Yali_505	ATGCAACCGTGGTGACGTACCCTGC	-1.10557	-1.52053	-1.29041
506	NT_Yali_506	GCGGCATCAATCCGCCGTGCACGGA	-0.663261	-1.14721	-0.670224
507	NT_Yali_507	CGCAAGCATCGGCGTGCAAATGCGC	-0.817118	-1.437	-1.39235
508	NT_Yali_508	CCCTCCCCGGTGGTGTGTCAAATTA	-0.941614	-1.39296	-1.31216
509	NT_Yali_509	AGGTTTCGTTATCTAAAGGAGCTTA	-1.09292	-1.56392	-1.6473
510	NT_Yali_510	CCACCTAGGGGGCGGGATATCCACC	-1.29636	-1.47814	-1.71018
511	NT_Yali_511	CGGAGGTTCATATCTGCCAAATGTC	-0.841106	-1.42434	-1.46882
512	NT_Yali_512	GGTTCCCACTTGCGTTTCGCATGGG	-1.17205	-1.55132	-1.73327
513	NT_Yali_513	TTAGGCGCCTCGGTCTAAAGTATCT	-1.2547	-1.85408	-2.21216
514	NT_Yali_514	GCGTAGACTGTGAAGTGATCAGCAT	-0.914957	-1.559	-1.58558
515	NT_Yali_515	AACTTAAACATCTTCCAAGTGTGTG	-0.825171	-1.49144	-2.07809
516	NT_Yali_516	GATAAAACGGAATATAGTTTACGAT	-0.817266	-1.26819	-1.29037
517	NT_Yali_517	ACTAGTGGGGCTCAGTGCGTGTGTG	-0.612977	-1.47103	-1.44667
518	NT_Yali_518	CCGACCGGAGTGAGTTGTTCTCTAG	-0.968411	-1.49746	-1.48401
519	NT_Yali_519	AAACGGTATGCATTTTCTGTAAATA	-0.836846	-0.738916	-0.892879
520	NT_Yali_520	AGCGGGACGATTGTCATGGTACCAG	-1.02995	-1.50976	-1.6798
521	NT_Yali_521	CTGAGGTACGCTAACAGGACAAATC	-0.851098	-1.66184	-1.71666
522	NT_Yali_522	GGACTCCTGATTATTCAGGCTTGCA	-0.935136	-1.52657	-1.3311
523	NT_Yali_523	GGGGCCCCGATCGATGCCGGTGGGC	-1.10609	-1.99369	-1.72088
524	NT_Yali_524	TTACGGCTCGAGTACAGGGATGGTG	-1.14902	-1.87785	-1.54429
525	NT_Yali_525	CAGGTGCGTGAAGAATGTACTAGTC	-1.0223	-1.29189	-1.38007
526	NT_Yali_526	ATTGTCCGCCCGTATGGGTTTTCCG	-1.07972	-1.35148	-1.25211
527	NT_Yali_527	TACGGTTTAGGTATGAACGTGGTAT	-1.01519	-1.85745	-1.77257
528	NT_Yali_528	GTGTACCGCACAGGTATTAACGCCT	-0.737166	-1.3122	-1.32461
529	NT_Yali_529	TCTTTTAAGCATCGAGGTTCCCTGG	-0.737565	-1.21615	-1.34106
530	NT_Yali_530	CTAGTTAGGAATGCCTGGTTTAGAT	-1.38192	-1.55227	-1.4796
531	NT_Yali_531	CTAGAAGGACCACATCAGCCAAGGC	-1.12703	-1.47497	-1.61081
532	NT_Yali_532	GGGAGACTAGAACTACTGATCCTCC	-1.06075	-1.79665	-1.95286
533	NT_Yali_533	CCCATAGGGGGATTTTGGGTACGAA	-0.817707	-1.72434	-1.70699
534	NT_Yali_534	TGCGCATCCTAGACCATGGTCAAGT	-1.04034	-1.50614	-1.85686
535	NT_Yali_535	AGCGTGCCCCGGACACAGATACCTG	-1.05406	-1.51816	-1.54986
536	NT_Yali_536	GGGGCGTAACTATGCCTTACCCTCT	-0.801874	-1.52642	-1.20201
537	NT_Yali_537	CTGAGCGCCGCCACGAGCCTCACTA	-1.04905	-1.64583	-1.50898
538	NT_Yali_538	TAGCATAAGTGTAGCCGCAAGAAAA	-1.07282	-2.62011	-2.01423
539	NT_Yali_539	CCTATCCGCCGCCCGTTATACATGT	-1.23133	-1.72628	-1.76655
540	NT_Yali_540	TCCCTTAGTTCCAAGTAATAGGGAA	-0.746977	-1.5234	-1.63024
541	NT_Yali_541	TCAGGTCCTAAGCTAGTTAGTCAAT	-1.51843	-1.93911	-2.23476
542	NT_Yali_542	ATCGCGACTACGGAGCCGAATTTCC	-0.778191	-1.32905	-1.41221
543	NT_Yali_543	CGACACGCGCCCAGTGCTCATACCG	-0.950408	-1.42007	-1.55414
544	NT_Yali_544	AGCAGTGCCCGAGGTAGGATGCTTT	-0.762136	-1.60361	-1.24089
545	NT_Yali_545	GTAGTGTCCGGTTAAATATAGACGC	-1.22515	-1.44941	-1.63066
546	NT_Yali_546	TACGGGTCCGGTTGGGGATTACGCC	-1.32653	-1.98423	-2.13617
547	NT_Yali_547	GGTGCCGCGCATCCTGGAGAGTTCG	-0.995267	-1.11909	-1.37372
548	NT_Yali_548	TCCCACCGCAGCAGGATGCGTAGCC	-0.924938	-1.45283	-1.63012
549	NT_Yali_549	ATACGCGGGTGATGAGCTGTAGGTT	-0.686852	-1.4359	-1.46344
550	NT_Yali_550	TAAGCCGGGCATTCGAGGGACGTCA	-0.926847	-1.57857	-1.27709
551	NT_Yali_551	CAACGCTAGAATCGGTTATTCGATA	-1.16525	-1.8528	-1.60586
552	NT_Yali_552	AGCGCATTGGCTAAACAACCCGCAC	-1.14122	-1.35319	-1.05477
553	NT_Yali_553	TTAACATCTCTTTCCCTGGATCTCA	-0.747186	-1.75874	-2.04653
554	NT_Yali_554	CTAATGACAGGAAGGAGCTTGTAGA	-1.04513	-1.52821	-1.38675
555	NT_Yali_555	TCTCTAAGGTCGGACGATGGATTGC	-0.878183	-1.18143	-1.02208
556	NT_Yali_556	TACGGATTCGTAGCTTTGAGACCTG	-1.06903	-1.52139	-1.50623
557	NT_Yali_557	CCTTGCTAAGTCCACTGCATCAGCA	-0.848683	-1.80307	-1.92998
558	NT_Yali_558	CTACCGTCCGTATCTAGAGGACAAT	-1.45033	-1.79894	-1.86058
559	NT_Yali_559	CCCTGTGCGCAAACAACAATAAGCG	-0.642175	-0.815589	-1.24539
560	NT_Yali_560	CAATCATAGTGTCATGACTTCAGTC	-1.04066	-1.3563	-1.39293
561	NT_Yali_561	CCGGGCTAGCGTACGGGCTTCAGAC	-1.01068	-1.33267	-1.58418
562	NT_Yali_562	TGCTTAGTAGGGCGCCGCCCTGTGA	-0.878095	-1.44827	-2.04431
563	NT_Yali_563	CCTGCCTTAGAAAGTCGATGAGGCA	-0.821615	-1.85897	-2.5896
564	NT_Yali_564	CGAAGCCTAACACTAGCGGTGATAC	-1.04941	-1.32173	-1.88703
565	NT_Yali_565	CCAATTTCTAAGGGCCTTGCTCTCA	-0.969758	-1.54792	-2.10119
566	NT_Yali_566	ACGTCAGTTCACGATCTCTTGCGAT	-0.796789	-0.951044	-1.02789
567	NT_Yali_567	TAAGCATGTCCAAGCCTCCAGGTGC	-1.10807	-1.74033	-1.97583
568	NT_Yali_568	ATATCCGCGAAGCGCCCCGCGCGGG	-0.766973	-1.3078	-1.20763
569	NT_Yali_569	CGGACAGTTAAAATGGAGCGGGTCG	-0.581058	-1.10959	-1.98843
570	NT_Yali_570	GCCGGATGTTTACGCCGCCGTACGT	-1.30742	-1.93423	-1.9612
571	NT_Yali_571	GCACCTAGGGGCGCGTCCTCTGGAT	-0.926511	-1.29361	-1.38657
572	NT_Yali_572	TAGTTCTACTACCTCGTAACAACGT	-1.05829	-1.16341	-1.1655
573	NT_Yali_573	AGATAGTCTAATATGAGAGGTCCAC	-0.619524	-1.31494	-0.764451
574	NT_Yali_574	ATGCCGCGATTACTAGGGGGAGCTA	-0.913757	-1.35875	-1.39632
575	NT_Yali_575	CGGCCGTCCTGGTCCTTGTATTGTC	-1.29632	-1.85075	-2.59448
576	NT_Yali_576	CGCAGACCGCTCCGACCGGAAGTCT	-0.356599	-1.16278	-0.563076
577	NT_Yali_577	ATAGAGAGGCCAAAACTTTTTTCCC	-1.21459	-1.87927	-1.55174
578	NT_Yali_578	GGGCCGGGATGAAATGTTGCATTCG	-0.885269	-1.74453	-1.91032
579	NT_Yali_579	GACCTTACGACACACTATAAGGTTC	-1.08937	-1.12729	-1.49798
580	NT_Yali_580	TTAACTAACCGGCAAGGCACCAGAA	-0.651735	-1.50328	-1.2265
581	NT_Yali_581	CGTTGTTTATATGCTCCAACACGAT	-1.09529	-1.49436	-1.65369
582	NT_Yali_582	CGTAACACGTTGGAGAATTAATATG	-0.710355	-1.20723	-1.64519
583	NT_Yali_583	CAACAAGTTAAGCGGGCAGGATTTG	-1.23922	-1.88022	-1.49078
584	NT_Yali_584	TCTAATATAGTATAACCATGTTCCT	-1.03266	-1.47521	-1.77393
585	NT_Yali_585	ACTGCATCCTACCTTCCGGCACATC	-1.22845	-1.7662	-1.89896
586	NT_Yali_586	GCGCGGCATTGTGTCTTAAAGCCTT	-0.968829	-1.8276	-1.54099
587	NT_Yali_587	CGCGTGACTGCGCGACGGAATTCGG	-0.800475	-1.98198	-1.93916
588	NT_Yali_588	ACCGTTCGCAACCGATGGGAGTATA	-0.953117	-1.60498	-1.69809
589	NT_Yali_589	GTCCTAACTCCGTAATTCAAATAGG	-0.815134	-1.60059	-1.30078
590	NT_Yali_590	AGTAAGCTAAGCTAGGCCACCCGGC	-1.20061	-1.44466	-1.77284
591	NT_Yali_591	CCGGTTAACGGTCCGCCGGGTACCT	-0.788856	-1.41828	-1.17882
592	NT_Yali_592	TAGCCTGACTAAAGTGCATTTTATC	-1.07883	-1.8705	-1.59283
593	NT_Yali_593	CCCTGCGTCGTCGCAGAACGACCTA	-1.01891	-1.31609	-1.5064
594	NT_Yali_594	TCCCCTAGCTCTAAGCCAGTAATCA	-0.879742	-1.72947	-1.31216
595	NT_Yali_595	AAACTAGGTAAACTATCTCGCAGCA	-1.02825	-1.55959	-1.50769
596	NT_Yali_596	CCTGACGGGAGTACCTATGGTGATG	-0.799355	-1.19061	-0.921095
597	NT_Yali_597	GGATTCGGGACTATTAAGATTAATC	-1.27906	-2.18217	-1.80489
598	NT_Yali_598	CCTACTAGATGCTAGACGAAAGGAG	-0.860698	-1.33284	-0.890447
599	NT_Yali_599	CCCCGGCACATCGGAATGTTGAGTC	-0.778834	-1.62676	-1.77301
600	NT_Yali_600	TAGCGGGACAGCGCTCCCTAAGACC	-0.726236	-1.3767	-1.05463
601	NT_Yali_601	GGTACCGATTATCACGCATCCACTG	-0.938379	-2.17337	-1.56162
602	NT_Yali_602	CCGAAATGTTAGGATTCGAAACGTG	-0.638325	-1.23636	-1.30996
603	NT_Yali_603	CCTTATTAGAGACGTGCAATCTAGT	-0.991329	-1.73332	-1.44022
604	NT_Yali_604	GTCCTAAACACCCGCCTTTTGGTTT	-1.00347	-1.9982	-1.65523
605	NT_Yali_605	TCTTTTACTGACCCTCGGTCCAACT	-1.25058	-2.16426	-1.88416
606	NT_Yali_606	GAGCTAATTCGCAGCCTAAGGAAAT	-1.05256	-1.55356	-1.25915
607	NT_Yali_607	AGTCTACGCATTGTATAATTGGTTC	-1.0691	-2.17904	-1.93698
608	NT_Yali_608	ATCCGTTAATATTTCGCAGGGGCGT	-1.12749	-1.61926	-1.93544
609	NT_Yali_609	CCGCGACCTTAACGGGAAAGTTTAT	-1.12056	-1.57988	-1.68977
610	NT_Yali_610	TTCGACGCAAGATCCCGCGTGAGGC	-0.891818	-1.74177	-1.53464
611	NT_Yali_611	TAGACGTATATCAGGGTTATGTCCT	-1.27669	-1.99257	-1.80596
612	NT_Yali_612	TTTGCAAGCCGCTTGCACTGATAAC	-1.02201	-1.4216	-1.53348
613	NT_Yali_613	TCTTCGCCGGGTTTTTTCTGGAAGG	-0.826514	-1.85566	-1.89465
614	NT_Yali_614	AGGCGGAATGGGGCGGTATCCAATG	-1.89712	-2.02945	-2.14419
615	NT_Yali_615	GCGTTGATCACGATGCGTATGGAAA	-0.817687	-1.24432	-1.10312
616	NT_Yali_616	GCCGGCTAGGATTACGTTAGAGCTC	-0.813678	-1.01845	-1.1869
617	NT_Yali_617	CATTAAGATAAGGATGCCCTCCGTT	-0.864248	-1.63552	-1.52163
618	NT_Yali_618	ATAGCGACCAGGGGAGGCAACAGTC	-1.23087	-1.64056	-1.36466
619	NT_Yali_619	GGGAGGCTTCGGGGTAATGCTACTC	-1.31871	-2.25657	-2.65756
620	NT_Yali_620	CACACCCTAGGCACCCATATTGGCA	-1.0178	-1.55905	-1.35299
621	NT_Yali_621	CCTAGTATGAACCCGCCGGTATAAC	-0.966587	-1.63045	-1.47398
622	NT_Yali_622	TTACTAGGCGGAGCGATCTCGTCCG	-1.02685	-1.6736	-1.30468
623	NT_Yali_623	CTAAGAATCTAACGCTTGCCGTACC	-1.05882	-1.10622	-1.6016
624	NT_Yali_624	TTCCTACGTAACGACTAAGGTACGA	-1.41025	-1.82194	-2.2157
625	NT_Yali_625	GTATGAACCGCAGTCCAGACTGCGT	-1.04749	-1.6356	-1.45743
626	NT_Yali_626	CCGCGTGCAATTCTCCTTTCTCGAA	-0.945311	-1.6817	-1.81119
627	NT_Yali_627	CTGCTGTATACGCTGGACTAAAGAT	-1.35605	-2.14858	-1.82727
628	NT_Yali_628	AGAGTACTAGCCAAGAGAACGGGCC	-1.39158	-2.04955	-2.13264
629	NT_Yali_629	GCACCCTAGCTAGTTCTCCCGAAGT	-0.933878	-1.60369	-1.75148
630	NT_Yali_630	TGGGTATAAGGAGTCAGTGCTTATC	-1.11769	-1.74253	-1.51541
631	NT_Yali_631	TCGCCCTAAAGACAGTTCGGCTAAC	-1.01431	-1.65741	-1.91147
632	NT_Yali_632	CCTGCCCATAGTATTGGCAACATCT	-1.0334	-1.19201	-1.59415
633	NT_Yali_633	TTTGAGCTAGGGGAACCCGCAGTGC	-1.15983	-1.80085	-2.04291
634	NT_Yali_634	GGGATAATCCTCGGTCCACTTTCAT	-1.03602	-1.52668	-1.31936
635	NT_Yali_635	CCGCGGGCGGCGATTGTTCCTAGCG	-0.766164	-1.36828	-1.50524
636	NT_Yali_636	TAAGCTAGGATAACGGATCATCGAA	-0.796296	-1.6579	-1.93571
637	NT_Yali_637	TAAACCCGGCGACCGTAGTACATTA	-1.31999	-1.41824	-1.59332
638	NT_Yali_638	ACGCCCCGTACCTGCTTACTGCCGC	-0.881501	-1.62468	-1.45273
639	NT_Yali_639	TATGACTTAATGAGCTTGTAAGACA	-0.913257	-1.56857	-1.77987
640	NT_Yali_640	AGGGCTAGGCTGTCAGCGCCTGAGA	-1.00726	-1.1615	-1.21544
641	NT_Yali_641	CTCATGATACGGATTCTGCGGCCAC	-1.23368	-2.20081	-2.23167
642	NT_Yali_642	GCCTAAGTCGCCATCTGAGCGCCGC	-1.09587	-1.28629	-1.42423
643	NT_Yali_643	GAAGGATCGCCTCTATAACTTTCAT	-1.10954	-1.94028	-1.84081
644	NT_Yali_644	CCCCAAATTAGTGTTAAAGGCCTAG	-1.02349	-1.48636	-1.16006
645	NT_Yali_645	TTAAACGTAATGTCGGCATCGAATA	-1.04883	-1.59449	-1.68222
646	NT_Yali_646	TTAAACTGAAGGACACTATGCTTTG	-0.800555	-1.38879	-1.58089
647	NT_Yali_647	TGGGGCGCTAGATGCTTGGTGGGAA	-1.09465	-1.84763	-1.30477
648	NT_Yali_648	GATGTACTCCGAAATATGCCGGTGC	-1.15503	-1.69526	-1.49721
649	NT_Yali_649	TAACGTTGCGTCGTTGGCTCGTCAC	-1.26864	-1.40308	-1.27591
650	NT_Yali_650	ATAATGGCTCGCTTGAAAGTCAATA	-0.718793	-1.257	-1.77085
651	YALI1_A00014g_1	CAAAAAGGTGCAGTAGGAGATATTG	-0.931345	-1.48737	-0.698038
652	YALI1_A00014g_2	TTAGCCGCCGGGCTTCTGGTGTTAA	-0.742605	-1.43913	-1.56228
653	YALI1_A00014g_3	GATTCTTCTGTGTGTTGTTGACGTG	-0.781741	-1.48085	-1.6661
654	YALI1_A00014g_4	CTTTGGATTCTTCTGTGTGTTGTTG	-1.06378	-1.66697	-1.21378
655	YALI1_A00014g_5	GAAATCTCTTATTTTGCTTTGGATT	-1.10646	-1.36625	-1.45822
656	YALI1_A00014g_6	GCGTCGTTCTAGTAAGAAGTGGCTG	-1.02832	-1.37169	-1.89459
657	YALI1_A00014g_7	CAAGTAAGCCTCAGCCCTCTGAGGT	-1.03987	-1.88138	-2.44904
658	YALI1_A00014g_8	GTCCCTAAGAGTGTTACTGTGTAGT	-1.07955	-1.73285	-1.63222
659	YALI1_A00019g_1	CGCCCAGAGTCCCTCAGCTTCTACT	-0.783932	-1.22493	-1.47816
660	YALI1_A00019g_2	GTCCCACGTGACGATGTCAGAATGT	-1.10114	-1.5979	-1.78146
661	YALI1_A00019g_3	TCTGTCTGCATGGTGCATCCACTAT	-1.0581	-1.65017	-1.45787
662	YALI1_A00019g_4	GAGTCTGAGTGCCAGTCTGAATATG	-0.772449	-1.53732	-1.00198
663	YALI1_A00032g_1	ACTGCGTCAAATGGTCTGTCGGTCG	-1.39308	-1.56378	-1.34802
664	YALI1_A00032g_2	ATATGACTGAGACAATGACTAGAAG	-0.750382	-1.22962	-1.55785
665	YALI1_A00032g_3	ACTCCGGTGGAGTCTCTCCAGCACA	-1.15491	-1.84963	-1.68554
666	YALI1_A00032g_4	CGAGGTCTCAAACGCGCTGGAAGAA	-0.76447	-1.76521	-1.81811
667	YALI1_A00032g_5	TATGCACACTTCTAGTCATTGTCTC	-1.3674	-1.84536	-2.19873
668	YALI1_A00032g_6	TACACACCACCCATGATAAGGTCAG	-1.3114	-2.07146	-2.19025
669	YALI1_A00032g_7	ATTTTGTACACACCACCCATGATAA	-1.15765	-2.3843	-1.95492
670	YALI1_A00032g_8	AAGTGTGCTTGAGTCTGTATTTTGA	-1.29487	-1.94384	-2.29402
671	YALI1_A00058g_1	TTGACATCAATCAACATACACACAA	-0.64001	-1.74469	-1.50054
672	YALI1_A00058g_2	TCTTCGGAGAAAGTCTCCTCTATGG	-0.806839	-1.62401	-1.94033
673	YALI1_A00058g_3	TCGCTCTTCAGCTGGAGATTCCTCC	-1.13239	-1.74512	-1.27244
674	YALI1_A00058g_4	CCTACCACGACCACGACAACAACTT	-1.05084	-1.7633	-2.06593
675	YALI1_A00058g_5	CTCATTGTGTGTATGTTGATTGATG	-0.914293	-1.73036	-1.90406
676	YALI1_A00058g_6	TCCGAAGAGAAAACCTCAGTGTGTT	-0.735073	-1.78231	-1.65755
677	YALI1_A00058g_7	TCCATAGAGGAGACTTTCTCCGAAG	-1.08665	-2.46256	-2.03302
678	YALI1_A00058g_8	AGGAGCTCTCTAACCTCGATTCTGT	-0.775571	-1.9578	-2.40505
679	YALI1_A00102g_1	CTGGAGCTGTCGGTATCGATCTTGG	0.212671	1.04566	1.55787
680	YALI1_A00102g_2	ACGCCAAGCGACTCATTGGTCGACG	0.923234	3.94908	4.23543
681	YALI1_A00102g_3	GATGTCTCTCTGCTTTCCATCCAGG	1.18556	2.47102	2.66686
682	YALI1_A00102g_4	CATCCAGGGCGGTGTTTTCACCGTC	-1.51911	-1.85797	-1.55896
683	YALI1_A00102g_5	CCTGCTCGTTGGCAATGATCTCGAC	0.153762	0.984257	0.679223
684	YALI1_A00102g_6	GCTTGAACTCAGCCTTGAAGTGCTC	0.48491	1.21547	1.62065
685	YALI1_A00102g_7	GGGGAACGACGGGGGCGAAGATGTT	1.02226	2.53101	1.59895
686	YALI1_A00102g_8	CGACGGAGTTGGAGATGGTGATGTT	1.04041	2.09776	2.07231
687	YALI1_A00135g_1	AAACCAGCCAGCCATGTGGGTTGTA	-0.306617	2.13754	3.85733
688	YALI1_A00135g_2	ATTCCTCCGGCAGCTATCATAGCAA	-0.287926	1.34442	2.04983
689	YALI1_A00135g_3	AAAACGATCGGCCGCTCGAGCGACC	-0.629873	-0.920723	-0.776686
690	YALI1_A00135g_4	TTCTGCCAAGAGCCCCTTCCCAATG	0.390094	1.21659	2.01137
691	YALI1_A00148g_1	CCCTCGCAACAGTGGCTCTGGCTGC	-0.854991	-0.377735	-0.212663
692	YALI1_A00148g_2	CGGCAAGCCCCTCTCCGATCACAAC	0.766506	1.24634	1.47341
693	YALI1_A00148g_3	CTGCTGCTTGGTCTTCTTCTGTCGG	-0.798245	-1.42894	-1.49921
694	YALI1_A00148g_4	GCACGTTCTCGGCAGGGTTCCAAGA	0.64039	4.21481	5.90533
695	YALI1_A00204g_1	TGGCACCCTGGCTAAGCGAGACGAA	0.428475	3.10938	3.0949
696	YALI1_A00204g_2	TGAGACTGGCACTCCCGTTGAGACT	0.610354	1.72675	1.95379
697	YALI1_A00204g_3	GTCTCGCTTAGCCAGGGTGCCAGAA	0.182409	0.4901	0.145338
698	YALI1_A00241g_1	CCGTCTTCAAAACCAGCATCTGAGT	0.223836	1.3658	1.79093
699	YALI1_A00241g_2	CGCTGCCCAATTGCATCTCTTTCAG	0.317754	1.50658	1.44081
700	YALI1_A00241g_3	AGGTCTCTCCTTACATATTTACAGC	0.555768	2.00698	1.11902
701	YALI1_A00241g_4	CAGCAGCCATTCTTCTGGCGTCTAC	-0.112568	0.107932	0.202928
702	YALI1_A00241g_5	AAGACGGTAAATTGTCACTGTGAGT	-0.0784944	1.10174	1.1593
703	YALI1_A00241g_6	GTTGACGAGAAACGAGTTGAGAAGT	0.913585	3.19803	3.35921
704	YALI1_A00241g_7	GATCGTCTCATAGTACTGGGACTCA	-0.102431	0.744449	0.449599
705	YALI1_A00241g_8	CTCTTTTCGATCGTCTCATAGTACT	-1.29302	-1.71034	-1.81742
706	YALI1_A00252g_1	CGCACCGCTTCTCTGACCCGAATCA	-0.119677	0.0587272	0.0669937
707	YALI1_A00252g_2	TGCAGCTGACAGGCACCAAGAACGC	0.460397	2.73608	3.99508
708	YALI1_A00252g_3	TGGGGAGATATTGGATATTTGCATA	0.401484	3.14816	3.19098
709	YALI1_A00252g_4	CATACGACGAGGGAGGAGGGGTGCT	-1.33668	-1.84398	-2.04473
710	YALI1_A00252g_5	TGTAACTGAGCTGGAGCAGGGACTC	-0.660457	-0.16017	0.249596
711	YALI1_A00252g_6	AGGCCACTGCCCGCAGTCTGGCGTT	0.109786	0.950227	0.779873
712	YALI1_A00252g_7	TTGGAATAGATTTGAGGCCACTGCC	0.225462	1.09232	1.1185
713	YALI1_A00252g_8	ATACCTTCTTGGTACCAGTCGGAGC	-0.842925	-0.861543	-0.451323
714	YALI1_A00309g_1	TCCAAGGAGGAAGAAGCGGTGCTCA	0.690806	1.47884	2.06346
715	YALI1_A00309g_2	ACCTTCTACGATGGGCCTCCGTTTG	-0.00750772	1.22256	2.37505
716	YALI1_A00309g_3	CCACTGGCACTCCGCACTATGGCCA	1.04112	2.49305	1.65019
717	YALI1_A00309g_4	GCGTCGACCATCAAGGACATTGTGC	1.4852	2.18996	2.92629
718	YALI1_A00309g_5	CAACACGGAAAAGTCGGCCTTCTTG	1.43218	5.80606	6.62373
719	YALI1_A00309g_6	GGGCGTCCTCCGAGTCTTCAAAGTC	0.695913	1.71721	1.5017
720	YALI1_A00309g_7	CCGGCGTCGTCGACGGGATTGGGGG	-0.985529	-1.21777	-0.990868
721	YALI1_A00309g_8	TTGATGATGGACCGGTCGGCGTCCT	-0.495601	0.357677	0.572596
722	YALI1_A00325g_1	TCGGGTTTCCTTCGGTTGGAAAGTC	-0.42895	-0.308781	-0.375647
723	YALI1_A00325g_2	CTTCGGTTGGAAAGTCGACTTTACT	-0.602123	-0.902727	0.0448931
724	YALI1_A00325g_3	CTGTCCAAGTTGACTGGTACTCATT	0.835691	2.10126	2.87912
725	YALI1_A00325g_4	TGGTGCTGGATGTGAACAAGCCGCT	0.758262	3.65604	2.05137
726	YALI1_A00325g_5	CAACCGAAGGAAACCCGATAAATCC	1.10403	2.45672	2.79744
727	YALI1_A00325g_6	TGCTCCAGCGGCTTGTTCACATCCA	0.217938	1.22752	1.79836
728	YALI1_A00325g_7	CTCCAGCAGCTCGTCCAGGTTCCAG	-0.569051	-0.0473032	-0.137395
729	YALI1_A00325g_8	TTCCACATTTCCTCCAGCAGCTCGT	0.801106	2.8545	3.98266
730	YALI1_A00375g_1	TGTCGGACCCGTCTATTCTGACCGA	0.226158	1.10623	1.09606
731	YALI1_A00375g_2	AGTCCAACAATGTGCGTCTTTTGGT	0.957217	2.16053	2.03393
732	YALI1_A00375g_3	GTGGCGGTGACGCGTCCGGAGCGGG	0.50932	1.27856	1.51423
733	YALI1_A00375g_4	AAAAGGCCGCGCAGATGGGGGTGGG	-0.891232	-1.02853	-0.936251
734	YALI1_A00375g_5	GCAGCACGCTCATGGGCCCCAGCCA	1.52301	3.33769	4.37709
735	YALI1_A00375g_6	GAACCGGGCCGAGTCGAACGTGGCC	0.0315238	0.0813548	0.542214
736	YALI1_A00375g_7	AAACAGCCCTATCAGCCAGTCCATC	0.981768	4.14743	3.98936
737	YALI1_A00375g_8	GCAGAACATGAGCGTGCCCACCCCC	0.894667	3.56648	4.03167
738	YALI1_A00406g_1	CGCCGCCAAGGCTGGTGAGGCTCGA	-0.64083	-1.07617	-0.985341
739	YALI1_A00406g_2	TCTTTACGCCCAGATGGACGATGAG	-0.365513	-0.0115236	0.503352
740	YALI1_A00406g_3	CGCCCAGATGGACGATGAGGATGTC	0.870909	1.56374	1.08677
741	YALI1_A00406g_4	CGTCATCAACAAGGTTGACCGAGCT	0.677094	0.992684	2.02601
742	YALI1_A00406g_5	GCACATTGCTAACCTTGTCCATCAG	1.25497	5.50055	5.24276
743	YALI1_A00406g_6	CGTGGTCGACGTGGGCAATGACGGA	0.0396292	-0.0241524	0.18746
744	YALI1_A00406g_7	TCGGTCAACACCAAACTTCTTGGCG	1.29061	3.55463	2.99788
745	YALI1_A00406g_8	CGTCAGCGTCGGTGTCCTTGTTGGT	-1.14671	-1.51147	-1.74826
746	YALI1_A00447g_1	ATACGGAGGACAGACACAAACCCAG	1.32223	3.63948	4.45346
747	YALI1_A00447g_2	CACCACGCCTGTTCACCCCCCTCAT	0.754723	1.83903	2.30966
748	YALI1_A00447g_3	CCGTAATTGCCGGCCATCACAGACA	0.975556	2.90174	2.85815
749	YALI1_A00447g_4	CTGATCGTAATCTCTCGAAGAGCCC	0.404706	0.988916	1.19881
750	YALI1_A00447g_5	TGTCTGTCCTCCGTATGAAAACGAT	1.08771	1.79471	1.54202
751	YALI1_A00447g_6	CACGACACGCTGGCTGACTGCAGAT	1.25124	5.15282	4.21805
752	YALI1_A00447g_7	GCCAGCAACTGGGTCAGACGAGCCA	0.889924	3.30991	3.36898
753	YALI1_A00447g_8	TTTGGCCAGCAACTGGGTCAGACGA	0.811556	1.7669	1.77693
754	YALI1_A00468g_1	ACGACGCTCTTCCTGCCGTTGCCGG	-0.0163457	0.736107	0.626947
755	YALI1_A00468g_2	TAGCGAGTGGGACGCCGCCACCGCC	0.657716	1.81442	1.79184
756	YALI1_A00468g_3	GGGTTCTGCTGATGCCTCGGGTTCT	0.479394	0.988445	1.34583
757	YALI1_A00468g_4	CCTGAATGTTCTGCAGGGCTTGGGG	-0.930438	-1.49417	-0.69173
758	YALI1_A00504g_1	GGTGCTGATGGAGCCTGCAATCTGC	0.655518	0.784088	0.981763
759	YALI1_A00504g_2	CAACCTGGGCAAATTGGAAAGCCAC	1.55767	3.75607	2.01554
760	YALI1_A00504g_3	GTAGTTGGAGGTACAATCGACCATA	0.867928	4.07348	3.042
761	YALI1_A00504g_4	TGGACGACTCCGGTTCCATGGCCTT	-0.279493	0.0708236	0.248508
762	YALI1_A00504g_5	AGGAGAACGGTGAGCGAATCGACGA	1.1725	2.50226	2.11362
763	YALI1_A00504g_6	ACCGAGACGGTATCGAGGTGCGATT	0.584594	1.27985	1.30534
764	YALI1_A00504g_7	ACGTGATCAAGCGAACCAAGCAGGC	0.526247	1.32213	0.294504
765	YALI1_A00504g_8	CAATTTGCCCAGGTTGGAAACGATC	0.0191047	0.519508	1.02576
766	YALI1_A00538g_1	CCGATCGGAGACCCGAGAGAGCACC	0.198134	1.14529	0.891898
767	YALI1_A00538g_2	GGATCTGGTCGAACCCACCTCGTCC	-0.377924	0.019732	0.234913
768	YALI1_A00538g_3	TGATATCCCGCCTCTGTACCCGGAG	0.659932	0.866645	0.729518
769	YALI1_A00538g_4	GGTCCTTCTGTGGCCTTGTGGTGTC	-0.756326	-0.986732	-0.731758
770	YALI1_A00538g_5	CTTGTCTTGGACTTCTCTTCCTGTC	-1.0218	-1.69867	-1.26829
771	YALI1_A00538g_6	GTCCGTTTCCTTGTCTTGGACTTCT	-0.910575	-1.46095	-1.86221
772	YALI1_A00538g_7	GGCCGCCCTCCGGGTACAGAGGCGG	-1.15186	-1.1709	-1.79468
773	YALI1_A00538g_8	GGAAATGTACGAGTTGACGGAACCA	-0.637707	-0.779366	-0.760948
774	YALI1_A00558g_1	TTGCCCACCTGCTCCACCTGCTGCG	-0.228967	0.311707	0.305374
775	YALI1_A00558g_2	AGGTCAGAGGGTTGCTCTCGACAAT	1.09256	1.6273	1.93612
776	YALI1_A00558g_3	ATGAGCTCTTGGTAGTCGGTCTCGT	0.322853	0.93062	1.30634
777	YALI1_A00558g_4	GCAGCAGGTGGAGCAGGTGGGCAAG	-0.0489906	-0.254171	-0.267464
778	YALI1_A00558g_5	TGGGGCTCATCAGTGGAGTTGTGAT	0.686204	2.37768	2.88836
779	YALI1_A00558g_6	CAAGATTCTCGTGTGGGTTCTGGGA	-0.743033	-1.38284	-1.9407
780	YALI1_A00558g_7	TCAAGAGCCGGGGAATTGTCGAGAG	0.169886	0.498219	1.11018
781	YALI1_A00574g_1	AACTGTACTTGTAGTCACGGCGATC	-0.955797	-1.29957	-1.67935
782	YALI1_A00574g_2	GCCTCTCAAATCACATTCTCTCTTC	1.06208	3.56792	4.15767
783	YALI1_A00574g_3	AACGCTCAGTTCTGTTGCTCAGTCG	-0.869622	-1.27787	-1.12615
784	YALI1_A00574g_4	ATACTGGAGCGGAGCCGTAGATAGC	1.18832	2.17764	1.6074
785	YALI1_A00574g_5	AGAGGCGAAAGTATCTGGCATCTTT	1.51146	4.25045	4.46289
786	YALI1_A00574g_6	TTGACCAACATTGAAGTTGACCTGA	0.197953	0.154193	0.465343
787	YALI1_A00574g_7	CCCCATGTATATAGATTAATTTTAT	-0.0937062	1.65862	1.63372
788	YALI1_A00574g_8	CCAAGTTCAAGGACTGTGTCCAGAA	0.322119	0.465079	0.257141
789	YALI1_A00601g_1	GCTCTCGTCTGACATACGGCCGGCG	-0.7867	-0.720126	-0.656243
790	YALI1_A00601g_2	TGCGAGAAAAACAGGAGGAGCAAAT	0.910394	1.7885	2.32915
791	YALI1_A00601g_3	TTCTCTGTCTTCCGACCATGGATCA	0.597522	2.00734	3.00241
792	YALI1_A00601g_4	TCGAAAACAATCTCAACTCGTTGCT	0.96426	2.32874	2.54702
793	YALI1_A00601g_5	TCGCAGAAACGACGACTTGTTGCGC	-0.151721	0.152377	2.31218
794	YALI1_A00601g_6	CTCCTCCTGTTTTTCTCGCAGAAAC	-0.981339	-1.58395	-1.62879
795	YALI1_A00601g_7	CTGCTGGTCCCACAGCATTTGCTCC	1.3915	3.43816	2.22826
796	YALI1_A00601g_8	AGCGCAGCCAGCGACGAGACGGAGT	-0.861572	-0.586875	-0.439347
797	YALI1_A00661g_1	TTCACCCTCATCGCCTTCACGGCCT	0.91937	2.08645	3.91269
798	YALI1_A00661g_2	CGAGCTGAACAACACCTACGCCATT	0.837282	2.08052	3.34983
799	YALI1_A00661g_3	TGTGGCCGGCCTAGGTCTGGGATGT	-0.701219	-0.649879	-0.381415
800	YALI1_A00661g_4	GTTCCGTTCTCCCACAAGTTTGGCA	-0.319878	0.176971	0.0554569
801	YALI1_A00661g_5	CAGAACCACCGTTCCAGGTGGCTCG	-1.21472	-1.56164	-1.58053
802	YALI1_A00661g_6	CGCCATCGGGCCCAGTTGAGAGGTT	-1.01878	-1.46385	-1.40076
803	YALI1_A00661g_7	CCAAACTTGTGGGAGAACGGAACCA	-0.361721	-0.633245	-0.584202
804	YALI1_A00661g_8	GGTGACACTCACGGCCAATCCCTGG	0.857205	2.90816	3.41671
805	YALI1_A00683g_1	TGAACTTCAAGAGCTAGATCTCACC	0.50871	2.62643	2.80131
806	YALI1_A00683g_2	ATGAGATTGTGCACAAGGCTTCTCA	0.344141	1.34278	1.4869
807	YALI1_A00683g_3	AATGTGGATATGGGCATGGTCAATC	0.847336	2.7333	2.68673
808	YALI1_A00683g_4	AATCCAGAAAAGTCTTACTTGGGGT	-0.577498	-0.56979	0.307836
809	YALI1_A00683g_5	TCATAATCAGGCTCTTGTCGAGTGA	0.302374	1.2632	1.14628
810	YALI1_A00683g_6	GTCCAGGACAAGTATTCGTTACTTA	0.588754	1.06775	0.394359
811	YALI1_A00683g_7	CTTCTGGCAATAAGAACACGAGCAC	0.662825	1.43912	1.9149
812	YALI1_A00683g_8	CATCCTGAGCCTTTTTGCTTCTGGC	-0.743914	-1.39924	-1.27488
813	YALI1_A00715g_1	CGACTCCCCTGAGCTTCAGCAGCTT	1.36038	1.90908	2.55707
814	YALI1_A00715g_2	AACACCATTGCCGAGCTTGAGGCTT	0.0380761	1.657	1.25478
815	YALI1_A00715g_3	CAGCGATGGGGGAGACAGAAGCAGA	0.0484452	0.797921	1.3252
816	YALI1_A00715g_4	ATGGTCTCAACAACCTTGTAGCCAG	1.17555	1.79595	2.58799
817	YALI1_A00715g_5	GACGGGAATGGGCAGGATGTCAGGG	0.722755	2.20072	2.43719
818	YALI1_A00715g_6	GAGGACTCTGGTGACAAGAATAGTT	0.511606	1.5292	1.44981
819	YALI1_A00746g_1	TTGCCCACTCCGCCTTCACCTCTCC	-0.587943	-0.996821	-0.750548
820	YALI1_A00746g_2	AGGTTCTGATGGACTCCAACCGACG	0.981379	3.22528	1.94012
821	YALI1_A00746g_3	AGTACCTCGACGAGGATGTTCCCGA	0.442929	1.15715	0.901841
822	YALI1_A00746g_4	GGTGGGCCCGTCGGATCTGGTCCTC	0.34486	0.940163	1.13246
823	YALI1_A00746g_5	CGGCCTTAGCAGCGGCCTCTCGGGC	-0.533674	-0.459206	-0.0154917
824	YALI1_A00746g_6	GCACAGCTCGCTTGTTCTTCTTCTT	0.937111	2.54409	2.70168
825	YALI1_A00789g_1	CCGCGGTCCGGTTCGTTCTCTCCGA	-1.03005	-1.54089	-1.32298
826	YALI1_A00789g_2	TGCAGCTGGACAAGCGGCGGAAGTG	0.148746	1.68534	1.55353
827	YALI1_A00789g_3	CGCTGCAGGACCGCGAGCTCAAGGC	-0.645768	-0.784856	-0.773946
828	YALI1_A00789g_4	CGAAGTAGAGGCTGAGATTGAGACT	-0.101801	0.0739606	0.386979
829	YALI1_A00789g_5	TACGACTTGAATCCTTGGATTCGAA	0.911131	1.84222	1.83293
830	YALI1_A00789g_6	GGCCAACCACCACGTTGAACCGTGG	1.23632	3.45716	4.34506
831	YALI1_A00789g_7	TCCTCCGGTGGGCAGTCGACGATCA	-0.995195	-1.36202	-1.25575
832	YALI1_A00789g_8	GCGTTGGTGAGCGCTGTGATTCGTC	0.799874	1.49234	1.17458
833	YALI1_A00801g_1	GTACTGGGCGTCGGTACCTGCTACC	0.0960954	0.404885	0.253168
834	YALI1_A00801g_2	TCCGACGGCTCAAGACCCGAATGCC	0.439543	0.719361	0.251425
835	YALI1_A00801g_3	TGAACCAGGCCAAACAGGATCTGGC	-0.333071	0.704312	1.02009
836	YALI1_A00801g_4	TGGATATTGGCGCCCAGGACTTTGT	0.333957	1.39068	1.4858
837	YALI1_A00801g_5	GCCTGGTTCACAAACTGCTCCACCG	0.601073	2.2293	2.98277
838	YALI1_A00801g_6	AGGCACAAAGTCCTGGGCGCCAATA	0.11202	1.05328	0.74649
839	YALI1_A00801g_7	AAGTACAGCACGAGATTCTCGTCGT	1.02181	1.95754	1.37499
840	YALI1_A00801g_8	CAGACCGTCAATGCATCGTTTGAAG	0.291733	1.32365	1.93209
841	YALI1_A00829g_1	GGAGCGGCGTCTTCCTTGGATCCAA	-1.00486	0.902693	1.28411
842	YALI1_A00829g_2	GCTTGACAGAGCCGCCGTCAGGAGA	-0.132434	0.515777	0.42616
843	YALI1_A00829g_3	GATCCAAGGAAGACGCCGCTCCCAA	1.16131	1.02368	1.49766
844	YALI1_A00829g_4	GCTCTGCCAACGCAGAGTCCACCCC	-1.04128	-1.16297	-0.903462
845	YALI1_A00829g_5	GCTCGGCAATGTCGCCGACCATGTC	-0.881437	0.279432	0.0958358
846	YALI1_A00829g_6	GGCTTGTTGCCGCCTACTCCAACTC	-0.366847	-0.92195	-0.576762
847	YALI1_A00867g_1	GTCCAGCAACCAGCCCCCCCGGAAA	-0.979717	-1.3313	-1.28278
848	YALI1_A00867g_2	AATTCAAAGCAAGGAAGAGTGAAGT	-0.572484	0.237746	0.131286
849	YALI1_A00867g_3	CTTTTTGCAACTTGTCTGGGATTGC	-0.864812	-1.47309	-1.56034
850	YALI1_A00867g_4	CAACTTGTCTGGGATTGCCGTGGTT	0.432537	0.93968	0.996328
851	YALI1_A00867g_5	CGGGGGGGCTGGTTGCTGGACCAAA	-0.201752	-0.4162	-0.407606
852	YALI1_A00867g_6	CGCTTATTTCCGGGGGGGCTGGTTG	-1.49404	-1.62812	-1.76475
853	YALI1_A00867g_7	AACAAGGTTTGCGCTTATTTCCGGG	-1.18457	-1.96689	-1.45092
854	YALI1_A00867g_8	AATTTAAACAAGGTTTGCGCTTATT	-1.07727	-1.91404	-2.08127
855	YALI1_A00905g_1	CAGTCCAGGACTAGGTCTGATCCAA	0.907904	3.57262	2.78156
856	YALI1_A00905g_2	ACATTGCTGGGGTCTTCTAGCCTAT	0.579118	1.67312	1.19751
857	YALI1_A00905g_3	GTTCAAGTGCAAGGTGAAAATCAAG	0.952898	2.53774	3.05781
858	YALI1_A00905g_4	AGTGCTGAGTACAGTGGCTAACTCA	1.24268	2.91701	3.98867
859	YALI1_A00905g_5	ACCTTGCACTTGAACGAAACATGGT	0.803603	1.24894	1.69654
860	YALI1_A00911g_1	CGATTCTGCCCTTGGGCCTGGAAGA	-0.83506	-1.58663	-1.78668
861	YALI1_A00911g_2	TCCGATCTGTGTCAATGTCTCGTAT	0.478696	1.77793	1.78225
862	YALI1_A00911g_3	TACTTGTTCCCTGTGAACTTGTCCC	-1.10443	-1.45661	-0.999619
863	YALI1_A00911g_4	GGTGAATTGATGATTTGTACTTGTT	-0.89843	-1.30043	-1.54037
864	YALI1_A00947g_1	AGCGGTTCCGTCGTGACCTGTCCAA	0.214528	1.4301	0.902853
865	YALI1_A00947g_2	GACGACTCTCGACGAGGCTCCGAGA	0.491082	0.865143	0.866295
866	YALI1_A00947g_3	TCGAAACCGCCAGCGCCGAAAACGT	0.964355	2.46701	1.81888
867	YALI1_A00947g_4	TTGCTGTCCATCTCCACCTCGGCGT	0.059139	1.80438	1.76693
868	YALI1_A00947g_5	GACAGGTCACGACGGAACCGCTGAA	0.801852	1.35189	0.72727
869	YALI1_A00947g_6	AGCACCTTGGAGAAGCCCGTGGCGT	1.18708	1.32451	1.60242
870	YALI1_A00947g_7	GACCGCTTGTCCCACTTTTTGAGCA	0.411823	1.66859	1.2449
871	YALI1_A00947g_8	GTCTGCTGTTTGGACCGCTTGTCCC	0.525585	1.10924	1.31196
872	YALI1_A00983g_1	TCGATCTGCTCGACGACGACGAGGC	-0.763483	-1.02218	-1.42029
873	YALI1_A00983g_2	CATCCCGATTTCACTCGATGCAAAA	-0.00928156	0.581526	0.638161
874	YALI1_A00983g_3	ACTCGATGCAAAATCATGGACAGCA	-0.030825	0.215156	0.244725
875	YALI1_A00983g_4	GTACGTGTGGATGCGTCCAAGGCAC	1.06389	3.91716	5.41435
876	YALI1_A00983g_5	CATCGAGTGAAATCGGGATGGAAAA	-0.314898	-0.280733	-0.302439
877	YALI1_A00983g_6	CTGTCCATGATTTTGCATCGAGTGA	-0.837284	-0.88717	-0.72413
878	YALI1_A00983g_7	TGGCGAGAAACGGTGCCTTGGACGC	0.165674	0.296638	0.133245
879	YALI1_A00983g_8	CAGTGCGCTGAGCTGGAAGTTGTCT	0.800777	2.2801	2.8807
880	YALI1_A01061g_1	TTGTATTCTGGGCCACGTCGATACC	-0.858102	-1.27474	-1.40117
881	YALI1_A01061g_2	ACCAACCTGCGATCCCGAGGTTCGT	0.140083	1.40832	1.49044
882	YALI1_A01061g_3	AGGACCGACTCGAGAAGACCAAGAC	1.20909	2.50834	1.23108
883	YALI1_A01061g_4	GGAACCACCATCGATGTTGTTCTGT	0.904578	1.65925	2.38392
884	YALI1_A01061g_5	GCAGCGCTCCCATCAGTCCTCCGCC	0.756208	1.20799	1.71479
885	YALI1_A01061g_6	CGTCCTTGGCGTCTCGCGCGTCCTT	-1.13965	-1.88595	-1.8308
886	YALI1_A01061g_7	GTGCGTCGGCAGCAGCCTTCTTCTT	0.381712	1.12132	1.43395
887	YALI1_A01061g_8	CGTCGGCAGCGGCCTTTCGTGCGTC	-0.955362	-1.35563	-1.47865
888	YALI1_A01074g_1	GAAAAAATGAGGTTCTTGATAACGG	-1.15672	-2.01137	-1.98445
889	YALI1_A01074g_2	ACCATAGCATTGACCCACTCCATGA	1.26497	2.39915	2.67267
890	YALI1_A01074g_3	CCGGATACATTAAGAATCTGAACGT	-0.846391	-1.43731	-1.49429
891	YALI1_A01074g_4	ACGCCATTGGCGACCTCAAGGACCA	-1.06698	-1.77408	-1.82124
892	YALI1_A01074g_5	CAAATACCGATGGGGACTGATGGAC	-0.798929	-1.42116	-0.860635
893	YALI1_A01074g_6	CCGACTCTTCTACTATGCCTACGCA	0.495592	1.73531	1.53625
894	YALI1_A01074g_7	GAGGACATCCGACACCTGAAGGAAT	1.47756	4.40183	4.79203
895	YALI1_A01074g_8	TAGGAAGCTGGTCTGTCATACAGAC	1.1409	5.45562	4.4992
896	YALI1_A01093g_1	GGATGTGCTCGGCGGAGTCAAGCAA	0.77928	2.60871	2.57146
897	YALI1_A01093g_2	CAGAAGGTTCGAGAAAACTCGCCCT	-0.433371	-0.52891	-0.917891
898	YALI1_A01093g_3	GGAAAGAATAGGGTCAGGCGTCAGG	0.890523	0.855692	0.348406
899	YALI1_A01093g_4	TTGCAAACATCCAGCCAAGAAGAGG	-0.343869	-0.617911	-0.661761
900	YALI1_A01093g_5	TGGTCAACTCGCCGCTGCCTCCAAC	0.829361	1.6279	1.81265
901	YALI1_A01093g_6	TGTTTCTGGTCAACTCGCCGCTGCC	0.66836	2.10677	3.48749
902	YALI1_A01093g_7	GACGTGGCCCGGCTGGTGTTTCTGT	0.308963	1.36665	1.30328
903	YALI1_A01093g_8	TCGAACCTTCTGGAAAAACCCACTG	-0.819537	-0.845983	-0.541727
904	YALI1_A01122g_1	TCGGCCCGTCCGGTCTGCGAGTGTC	-1.02869	-1.22074	-1.23802
905	YALI1_A01122g_2	GACAAAGCGTTCAAGTCCGGCATCA	0.777326	3.52997	3.15689
906	YALI1_A01122g_3	CCCACCGACCCGACAGATACACCCC	0.796584	4.14877	2.34757
907	YALI1_A01122g_4	TCGAGCTGTCGGAAGAGCTTGGGGT	-0.871925	-1.44986	-1.32707
908	YALI1_A01122g_5	TCGAAAATCTCGAGCGTCTTCTTGT	-1.12113	-1.68491	-1.56592
909	YALI1_A01122g_6	GAGACAGACCCAGCGCGTTGACCGT	1.20492	3.70999	2.64821
910	YALI1_A01122g_7	GAAGAAGTCTCGCTCCAGCAGGTTG	0.589506	3.22332	4.17292
911	YALI1_A01122g_8	AGGAGCCAGGCCAGAGCCAGGTTGG	0.766118	2.01721	2.45017
912	YALI1_A01143g_1	CAACCAGTCTCAATGTCGGCCTGCA	0.947218	2.28479	2.1443
913	YALI1_A01143g_2	TGCAAGTCATATCATCTGCCGAGAT	0.7514	2.27123	2.45223
914	YALI1_A01143g_3	GTCGGGAGCGGTTGGAATCCAGAAA	1.03841	2.44653	1.65707
915	YALI1_A01143g_4	TATTTCCCCTATGCCGTGTTTCCTC	0.766289	3.31135	3.71225
916	YALI1_A01143g_5	TCTGTTGATTGGAGAAGAAGGGTTC	0.30523	0.967646	1.27932
917	YALI1_A01143g_6	CAAGTCTTCACCCGAAGCCGACTCC	-1.02909	-0.723762	-0.864098
918	YALI1_A01143g_7	TCACTGATGGGGTCCACAGAGGTCT	-0.522497	-0.376997	-0.149907
919	YALI1_A01143g_8	TTGGCTTGTTGCGGCGTGAGCACGT	-0.935646	-0.727834	-0.819873
920	YALI1_A01173g_1	GTTATTTGGGGTCAAGGAAAAACGC	-1.08196	-1.44114	-1.39005
921	YALI1_A01173g_2	GGGTCAAGGAAAAACGCTGGCGGGC	-0.904688	-1.05368	-0.254534
922	YALI1_A01173g_3	AGGTAGCCCGCACCGGCGAAAAAGC	0.756727	1.5967	1.61426
923	YALI1_A01173g_4	TGGGAGACTACGTGGACCGAGGCTA	0.872919	1.99243	2.16179
924	YALI1_A01173g_5	CTTGACCCCAAATAACCAAATTCGC	0.556631	1.85183	1.53904
925	YALI1_A01173g_6	TCGGGAATACGAGCCCGCCAGCGTT	0.103948	0.110182	0.487119
926	YALI1_A01173g_7	GCCGGTGCGGGCTACCTGAAAAGCG	1.03234	1.48611	1.55831
927	YALI1_A01173g_8	ACCCAATCCCTGGCTTTTTCGCCGG	-0.0829861	0.290317	1.54344
928	YALI1_A01198g_1	AACTGGTTGAGCTCTCGAGAGGCTT	-0.429846	-0.459704	-0.924977
929	YALI1_A01198g_2	GGACAAGTCCAACTTCTGGCTGCCC	0.0879516	0.235179	0.62686
930	YALI1_A01198g_3	GACAATTCGCCCCTAGACAATCTTG	0.678676	3.10476	3.9961
931	YALI1_A01198g_4	TTGGTGTTTCCAAGTACCATGACAT	0.266428	0.084587	-0.768647
932	YALI1_A01198g_5	CGCCCCCGACGAAGCCTCTCGAGAG	-0.640583	-0.931308	-0.998706
933	YALI1_A01198g_6	TGTCTTGTCTTTTTTCCGCCCCCGA	-1.1944	-1.89896	-1.9326
934	YALI1_A01198g_7	CTTCGGTTCTTGTCGTTTGTGTCTT	-0.872648	-1.31499	-1.5459
935	YALI1_A01198g_8	TTTGCTTCGGTTCTTGTCGTTTGTG	-1.54856	-1.90164	-2.34918
936	YALI1_A01230g_1	ATCTCTTCTGGTCCTGCATTATCGA	0.867762	1.00919	2.33366
937	YALI1_A01230g_2	TTAGTAAGTGAAAATGAGGTGGGAT	-0.443214	-0.821803	-1.01867
938	YALI1_A01230g_3	CGTCGATAATGCAGGACCAGAAGAG	0.561025	1.39371	0.788874
939	YALI1_A01230g_4	GTGCGAGAGAGTACTCGTATAAGCA	0.697567	2.30258	2.0565
940	YALI1_A01230g_5	CCGATTGCCTTGCCATCCCACCTCA	0.604543	1.03961	0.834579
941	YALI1_A01230g_6	ACTTACTAACAAAGATGGGCGTCAT	-0.175864	0.385368	0.712181
942	YALI1_A01240g_1	ATGATGAGACCATCTATTGACATGA	1.3508	2.2199	3.1686
943	YALI1_A01240g_2	ACACGACACAACCAGTCAGCTTCAC	0.869281	2.56816	2.10747
944	YALI1_A01240g_3	GGTCATGTCAATAGATGGTCTCATC	0.979176	2.88149	1.64817
945	YALI1_A01240g_4	GGGGGCAACACTCTGACCGGCAACA	0.930416	1.9817	2.0185
946	YALI1_A01240g_5	ATCATTAATCCTCGCCCATTTCCTC	0.235979	0.968817	1.10893
947	YALI1_A01240g_6	CTCAACAACATTCCTTCTTCGAACT	0.596332	0.661691	0.758941
948	YALI1_A01240g_7	GTCTCGATGCGATCAATATTCTCTT	1.27402	1.32897	1.16767
949	YALI1_A01240g_8	GAATGCAGAGGGTGACTGCAGGTTG	0.998742	3.74587	5.39295
950	YALI1_A01241g_1	TCCCGAGGCCCTGTCTTGGCACTAT	0.957522	1.69202	2.441
951	YALI1_A01249g_1	TGAGCCCAGCAGAGATCGATGAGAT	0.857894	2.195	2.0059
952	YALI1_A01249g_2	TTCTTGTTTCGGAAACAGACACCCA	-0.481007	-1.11949	-1.43716
953	YALI1_A01249g_3	GGAAACAGACACCCAGACACACATG	0.941578	2.43846	3.71327
954	YALI1_A01249g_4	TGGATCCAGAATGCTTCGGGTCGGG	0.58221	1.75179	1.28962
955	YALI1_A01249g_5	CGAAACAAGAACAAAGGCCTTGATG	0.60192	1.71551	1.50889
956	YALI1_A01249g_6	TACGAGCTGAGACCCGATTCCCGAC	1.02687	3.45325	2.95868
957	YALI1_A01249g_7	TGCCTCGCCTGTTCCACCACTCTTT	0.680429	1.09531	1.54285
958	YALI1_A01249g_8	CGTAGAATTGCGCCGCCCGGGGGTT	-1.43313	-1.57	-1.96708
959	YALI1_A01260g_1	AAGTCGGGGGTGGTAAATGGTTATA	0.426238	1.9222	2.06205
960	YALI1_A01260g_2	ACCACTGCCAGATGATAAGCTTGAA	1.10228	2.86712	2.38692
961	YALI1_A01260g_3	CCACCCCCGACTTTAAACTCTTTCT	1.05373	4.15337	4.0655
962	YALI1_A01260g_4	AACTCTTTCTCTAAGGTACACTTGC	0.557695	0.668246	0.652977
963	YALI1_A01260g_5	TCTAAGGTACACTTGCTGACACTTG	0.437972	1.39164	0.945672
964	YALI1_A01260g_6	CTTTTTTTTCTTCGATTTTTCTTCG	-1.21259	-1.75378	-1.47233
965	YALI1_A01260g_7	TTCGGAGCTTCTGTGCACGGCACCA	1.234	3.78041	3.86708
966	YALI1_A01267g_1	ACGGGCGACGAGCAGGCGTGGTTTC	-0.141331	-0.0397747	0.350869
967	YALI1_A01267g_2	TGACGTTTGCGTCGTCGGTGGCCTG	-0.967835	-1.24997	-1.46485
968	YALI1_A01267g_3	CGTCGTCGGTGGCCTGCATTCTGGG	-0.790369	-1.28419	-0.974988
969	YALI1_A01267g_4	TGATCATCTCGCTGTCGCTGTCAGG	-0.910391	-1.10341	-1.29981
970	YALI1_A01267g_5	GCCCGCAGGTTCTCCGGTGATCCAG	0.636984	2.95928	3.69425
971	YALI1_A01267g_6	TTGGGGCGTCAGCAGCTCCGAGTGT	-0.81005	-0.293989	-0.360159
972	YALI1_A01267g_7	GAGGTGGCGGCGTGAACCAGGTAGT	0.7834	1.25753	2.18528
973	YALI1_A01267g_8	GTTCGTCTCCGTGCACGCAATGGAC	0.286793	0.793947	1.27566
974	YALI1_A01298g_1	CAGTCCTTCTACACAAAGTACTCGC	1.08166	2.83566	2.86971
975	YALI1_A01298g_2	GCGCAGGTGGCGTGGGAGTTTCCCA	-0.369046	-0.524212	0.40866
976	YALI1_A01298g_3	CCAGCCAGCGCGGAGTCATTCGACA	1.63432	4.95852	4.961
977	YALI1_A01298g_4	AGGGCTCTCGAGCCACCCGCACCCA	-1.16253	-1.519	-1.68375
978	YALI1_A01298g_5	TGTAGAAGGACTGGAAAATGACGAT	0.392391	1.19899	0.299442
979	YALI1_A01298g_6	AAGCCACCCGGATGCGACTCATCCT	0.736214	2.54031	2.63298
980	YALI1_A01298g_7	ACAGCGATGGGGAGTAGTGCGGTGA	-1.02003	-1.41401	-1.85411
981	YALI1_A01298g_8	TTCTGCAACGCCTTGGACAGGTTGA	0.110121	0.889349	0.712451
982	YALI1_A01394g_1	CTCCAACTCCACCACGGCTCGAACA	0.891623	1.33879	0.900706
983	YALI1_A01394g_2	CGACTCTGAGGTCAAGGACCGTCTC	-0.0574459	-1.17955	-0.701471
984	YALI1_A01394g_3	GCTCATCAAGGTCATTGTCGGCCAG	-0.581092	-1.12414	-1.18032
985	YALI1_A01394g_4	CATGTGCATTTCGTTCGGAATCCGA	-0.0199578	-0.0498281	0.742082
986	YALI1_A01394g_5	CACGTAAGGAGGAGGCACTTCTAGA	0.995102	2.22897	3.03965
987	YALI1_A01394g_6	CTGCTTGGTCACCTGCTCAATGGTT	-0.356786	0.589931	0.653399
988	YALI1_A01394g_7	GAATCACTCGAGCGGTGGGAGAAGA	-0.525293	-0.438212	-0.598892
989	YALI1_A01394g_8	GCAATGGGTAGGGACTCACCGGTCA	0.919509	1.06302	0.902077
990	YALI1_A01430g_1	GCTCGTATTCGACTTTTTCACACTG	-1.22753	-1.6026	-1.65446
991	YALI1_A01430g_2	ACACTGCGGAGGCCATTGTCATCTG	1.0674	1.78962	2.42113
992	YALI1_A01430g_3	AAGCAAACAATCAATTATCTATCAT	1.14374	6.43011	6.59842
993	YALI1_A01430g_4	CTTGAAAAAGAAGTTTGTAGTTGTA	-0.418806	0.0612383	-0.150988
994	YALI1_A01434g_1	TCCATTCTCATCTCAACATGGTGCA	0.109299	0.764907	1.12286
995	YALI1_A01434g_2	CGTGCACAGCTCCATATACTGCACC	0.392621	2.28737	3.10506
996	YALI1_A01434g_3	TGTCCCGCTAGCAGTGGGGTGAGTT	-0.804108	-1.43748	-1.3143
997	YALI1_A01434g_4	ACCACAGTATCTTTGTGTCCCGCTA	0.812201	1.37447	1.17638
998	YALI1_A01468g_1	GCCAGCGAGTAGTCACACGTCTGCT	1.06758	2.01171	2.79546
999	YALI1_A01468g_2	ATGCACGGAGGCGAGGCGATTCCGC	0.475165	1.2971	1.39439
1000	YALI1_A01468g_3	CCGAGGAGACGCTCGACGACTGGCG	0.666991	2.2902	2.52584
1001	YALI1_A01468g_4	CGTGACGCCGATCTGCCCGATGCGG	-0.257153	0.691851	0.756422
1002	YALI1_A01468g_5	CCGCCGGCGCGGTCGTCAGCAGACG	-1.18929	-1.74616	-1.57676
1003	YALI1_A01468g_6	AACCCGTACAGTTCTGCCACCTGTC	0.575781	1.07218	1.98694
1004	YALI1_A01468g_7	CGTGAGCCGGTGGTACGGCCACACG	-0.849938	-0.764481	-0.615328
1005	YALI1_A01468g_8	TTGGGGAGCACCCAGAAGTCGTCCT	0.795234	3.88032	2.03113
1006	YALI1_A01505g_1	GCGGACAGTCGCTGGACGACACAAA	0.842477	2.50994	2.58074
1007	YALI1_A01505g_2	CAGCACGCACCGACTGCTGGAGCAG	0.115083	0.701465	0.682605
1008	YALI1_A01505g_3	CGGACACAAACTTGACAGTGAAGGG	1.29183	1.92843	1.84523
1009	YALI1_A01505g_4	TGTCGTCCAGCGACTGTCCGCCAAA	-0.845611	-1.35746	-1.09289
1010	YALI1_A01505g_5	GAGTCGAGGTCAAGCTCCTCGATGG	-0.0923753	0.775698	1.39077
1011	YALI1_A01505g_6	GGGGCCGAGTTGCGGCTGGCCACGT	-0.643007	-0.996859	-0.439508
1012	YALI1_A01537g_1	TCTATTCGCCCTATGACTACGAGCA	-0.0123913	1.14114	0.671387
1013	YALI1_A01537g_2	ACTACATGTACATGCAGCAGTTGCA	1.30794	2.64877	5.59469
1014	YALI1_A01537g_3	CCACTCCGCTCCCAAGCCCGTGCAA	0.757772	1.71094	1.97309
1015	YALI1_A01537g_4	CTCAGGCTCTCAAACAGCTCGGAGT	0.448818	0.996719	0.434391
1016	YALI1_A01537g_5	CAGAGAGGCGGCCTTGGCAGCAGAC	0.859838	2.99157	3.07599
1017	YALI1_A01537g_6	CTCCTGGCGCTTCTCCTCTTCCAAT	0.800092	2.61743	3.04678
1018	YALI1_A01537g_7	CTCCTGGCGCTTTTCCTCCTGGCGC	-0.931738	-0.905636	-1.09609
1019	YALI1_A01537g_8	GCCTCAGCCTCAGCCTGGCGCTTTT	1.03155	2.52553	2.17944
1020	YALI1_A01577g_1	AGCCGTGTGCCACTCTCAAGCAGCT	1.16307	2.14719	2.55467
1021	YALI1_A01577g_2	CAGGCCTCATCTACGTTGTTTTTGT	1.48027	4.47864	5.11009
1022	YALI1_A01577g_3	TCAACGGACGATCGCGGGAGGTCAT	0.0128398	-0.546239	-0.174431
1023	YALI1_A01577g_4	ACGCCATGTGTGATATTGCAAAGGA	-0.140192	1.44605	0.532947
1024	YALI1_A01577g_5	TGCTCCGCCTGAGAGTGGGACGAGT	-0.741701	-0.940244	-1.05389
1025	YALI1_A01577g_6	TTCGTACTGCTTGTTGAGTCTCTCG	0.257901	0.206616	0.570923
1026	YALI1_A01577g_7	CATGATGACCTCCCGCGATCGTCCG	0.72769	2.92338	2.69672
1027	YALI1_A01577g_8	ACGTCTCCTCTGTTGATCCGCTCCA	0.894099	3.74189	6.8286
1028	YALI1_A01602g_1	GCGCGCACAACGATCTCTGGAGTGC	0.655312	1.99436	2.63134
1029	YALI1_A01602g_2	TCTTTACGGGTTCCTCTCAACGTTG	-0.157537	0.0463184	0.122882
1030	YALI1_A01602g_3	CGGGTTCCTCTCAACGTTGCGGGAC	0.510414	1.6765	1.79739
1031	YALI1_A01602g_4	ACGTTTCTGGCGTCGTATGCCGACG	-1.13397	-1.55894	-2.02584
1032	YALI1_A01602g_5	CCCGTCTTCACCAGGTCCTTCAGGG	-0.937678	-1.4297	-1.89587
1033	YALI1_A01602g_6	AGACGATTGGCCAGTCGGCAGCCCT	0.952174	2.51815	3.42075
1034	YALI1_A01602g_7	TCGTTTGAGACGATTGGCCAGTCGG	-1.02984	-1.12487	-0.930007
1035	YALI1_A01602g_8	TTCTGGATGAACGTCTCCGAGTCCT	0.464367	1.11996	1.72009
1036	YALI1_A01618g_1	GAGAAGTCCTTAGAAGCTCTCTATG	-0.490622	-0.894299	-1.23236
1037	YALI1_A01618g_2	ACGACTTTGACACATTGGGGATCAC	-1.15551	-1.76566	-1.62248
1038	YALI1_A01618g_3	ACACATTGGGGATCACGGTGTCATG	-1.19529	-1.73461	-1.83181
1039	YALI1_A01618g_4	GTCCCATGTCTCCTCTCAATTCGCT	0.822083	2.79937	2.35299
1040	YALI1_A01618g_5	GGGTCTCATATCACCACATTTTCGT	1.61185	3.52924	3.42624
1041	YALI1_A01618g_6	ACGTCGATACTAGACTCTCCAGTCC	0.634196	1.06304	1.23328
1042	YALI1_A01628g_1	TGATGAACGTGGTCAACCGCCGGGG	-0.154695	0.340131	0.138828
1043	YALI1_A01628g_2	TGCCATGCAGCAGGTGGAGAAGGGT	-0.24483	-0.984398	-0.745953
1044	YALI1_A01628g_3	GTACTCCTTTTTCCACCCCTGGCTC	0.485006	1.28124	1.2357
1045	YALI1_A01628g_4	CACCCCTGGCTCATCAAACTGTTCC	0.898648	2.57448	2.47282
1046	YALI1_A01628g_5	GCCGGCCGCGTAGTTGACCAGCAGC	0.582048	0.681421	1.07676
1047	YALI1_A01628g_6	CTCCAGCTTGTCGGAGTCGTCCAGG	-0.768433	-0.912709	-1.08374
1048	YALI1_A01628g_7	AGTTCGGGGCAGATTTCCTCCAGCT	-1.12858	-1.37457	-1.02188
1049	YALI1_A01628g_8	ATCACCTTGACGTCTTTCAGTTCGG	-0.37586	0.363062	0.14603
1050	YALI1_A01670g_1	CAAGACAACAATCTCCCTTTCCCGG	0.598292	1.42034	1.48162
1051	YALI1_A01670g_2	CCGGTCCGACTCGCCTCTACCTTCG	-0.0801365	0.0116526	-0.39494
1052	YALI1_A01670g_3	AACAAGTGATGCACGAACAGAGATC	0.563803	1.4237	0.923031
1053	YALI1_A01670g_4	CACCCATTGTCACCGTGAAGTACAC	0.703209	1.9474	2.45086
1054	YALI1_A01670g_5	ACCCGCATGCTCTTCGTGTACTTCA	1.30211	2.17112	3.44882
1055	YALI1_A01670g_6	AGTCCTAGTCTCCGACACGATCATG	0.458558	1.30341	1.39203
1056	YALI1_A01670g_7	TTTGAGTCCTAGTCTCCGACACGAT	0.429892	-0.107576	0.148065
1057	YALI1_A01670g_8	AGAAATGGGCCCTTCCACAGGCTTG	-1.0613	-1.60961	-1.5763
1058	YALI1_A01717g_1	TTTCCGAAACCACCATGACGTGGCC	-0.852851	-0.433698	-0.324145
1059	YALI1_A01717g_2	CGAAACCACCATGACGTGGCCGTCT	-0.332717	0.0440197	0.545883
1060	YALI1_A01717g_3	GCAGGACAAGGAGGAAAAGGAGAAG	0.422979	2.80794	1.62495
1061	YALI1_A01717g_4	ATGGCATCTATCAACGGTGAGGGCA	0.263798	0.810149	0.166656
1062	YALI1_A01717g_5	GGAAACAAACGAGTACATGTACGGA	-0.620717	-1.04053	-1.66607
1063	YALI1_A01717g_6	CTCCTTGTCCTGCGAAAAGGTGCCC	-0.826432	-0.93246	-1.38256
1064	YALI1_A01717g_7	CCCAGGTCGCCCAAGTCGAGCGGAA	-0.948077	-1.0182	-1.08184
1065	YALI1_A01717g_8	GAGTAACAGGTGTCTCATCGACGCT	1.07471	2.90531	4.69627
1066	YALI1_A01732g_1	CAGAGTCAGGGCTTGAAAAATCAAG	0.719932	1.5461	1.75788
1067	YALI1_A01732g_2	TGCTTCAAGGAGGACCTCTGATATC	-0.0362688	-0.358467	-0.104292
1068	YALI1_A01732g_3	CCGACATCTGTGGGCAAGAAAAACC	0.548821	1.4786	0.93452
1069	YALI1_A01732g_4	ACTCTCCTCTGCTCTTGATTTTTCA	-1.2527	-1.9942	-1.6361
1070	YALI1_A01732g_5	AAGCCCTGACTCTGTAAAAGTCGGC	0.510516	1.61122	3.5503
1071	YALI1_A01732g_6	TGGGCTCCGGGGCTGGCAGAGAACG	-0.914821	-1.03383	-0.448527
1072	YALI1_A01732g_7	TTGCCCACAGATGTCGGGAAACTCA	0.689966	2.16619	1.42746
1073	YALI1_A01736g_1	GAGGCTGGGCTAGTGCCAGGAGCCG	1.21451	3.98354	3.73496
1074	YALI1_A01736g_2	TCGGCCTATCGACATCTGAACAGCT	-0.673131	-0.785398	-0.546009
1075	YALI1_A01736g_3	GAGATCTTCCTCTCGGGCGTTTCTG	0.802622	2.97495	3.33803
1076	YALI1_A01736g_4	TGGACAAGGGTACTCGTATCGGCTC	1.37652	2.81538	1.64261
1077	YALI1_A01736g_5	GGTGGAAGCAGCATAAGATCTCCCG	1.72309	5.07098	5.70807
1078	YALI1_A01766g_1	ATCTACCGAGACCAGCTGCAAGACA	1.02183	2.10591	1.2028
1079	YALI1_A01766g_2	CCGACTGGTTCGAGTGCCCGGAATC	0.0173304	1.13487	0.768053
1080	YALI1_A01766g_3	CTCACACTGCAAAGACCAGATCAAA	0.589966	1.42023	1.98213
1081	YALI1_A01766g_4	TCGACCAGCAGGTGCTCAAGATGCA	0.697017	1.76207	3.13867
1082	YALI1_A01766g_5	GTAGTCGCTCGTCTGCCTCATCCAT	0.70835	1.76847	1.07442
1083	YALI1_A01766g_6	CAGTGTGAGCAAATGAGAGTGACCG	1.26607	3.25239	3.15389
1084	YALI1_A01766g_7	ATCTGGTCTTTGCAGTGTGAGCAAA	-0.819388	-1.11962	-1.09694
1085	YALI1_A01766g_8	GCTTCTCCATTGGGGTTGGGGGGTC	-1.01635	-1.35303	-1.46073
1086	YALI1_A01777g_1	CATTCGAGGTCATGCTTCAAAGGCT	-0.61521	-1.38383	-1.02415
1087	YALI1_A01777g_2	GAGGGGGGTTGAGGCGCAGCTCCTC	1.27659	3.52186	3.50305
1088	YALI1_A01777g_3	GCACCACATGGTCCACCTGCACCTT	1.17071	3.31095	5.04457
1089	YALI1_A01777g_4	GTTACTCAACATTGACGTTCTCAAC	0.704881	0.968766	1.31817
1090	YALI1_A01777g_5	AGTGTCTCGAGCCTTTGAAGCATGA	-0.687674	-0.337864	0.288656
1091	YALI1_A01777g_6	AAGCATGACCTCGAATGGAAACTCA	-0.873831	-1.43607	-1.4526
1092	YALI1_A01777g_7	GAACACGACCAGGAACTCGACTCGC	1.00123	2.53741	3.2484
1093	YALI1_A01777g_8	TGTCACCGTCATCATTCTGTCGTGT	0.0991443	1.12823	0.653626
1094	YALI1_A01794g_1	CTCATAGCCCTCACCCACTCCTCCA	1.25438	3.10734	3.67259
1095	YALI1_A01794g_2	CAGTGGCGGTCCACTCCCGCAGCGC	1.16408	1.75022	1.42044
1096	YALI1_A01794g_3	AAAGCAGCGGTACCAAGCCCGTGCT	0.940941	3.80548	5.18012
1097	YALI1_A01794g_4	CACAAATCAAAGATCAAGGCAACGA	0.769185	1.589	1.97715
1098	YALI1_A01794g_5	ACGCTTTGCGGCGCAGACACCGGCC	-0.825962	-1.17496	-0.747989
1099	YALI1_A01794g_6	GTGATGATCTTGCGGTTGACGCCGT	0.737107	1.86501	1.55873
1100	YALI1_A01794g_7	AAAGGTGATGTTGCCTGGCTCCAGA	1.3038	2.1967	2.03196
1101	YALI1_A01794g_8	GTCCTCCAGAACAACGGCATTCTCG	1.05318	2.28991	2.10974
1102	YALI1_A01824g_1	CCGAGACCGTCAAGTTTTCGGGATC	-0.967829	-1.20538	-1.92592
1103	YALI1_A01824g_2	GGGATCCAAGCAGGAGCTCCAGAAG	0.233669	0.435039	0.228369
1104	YALI1_A01824g_3	CCGATTTGTACGAGGTCCAGTTCTC	-0.558285	-0.480975	-0.776965
1105	YALI1_A01824g_4	TACGAGGTCCAGTTCTCCATCCCCA	1.15891	3.62867	2.31149
1106	YALI1_A01824g_5	AGCGACACCGATTTGTCGACGACCT	0.832395	3.24929	2.76971
1107	YALI1_A01824g_6	TCGACGACCTGTCCATCCAGAACGT	0.514253	0.843863	0.471428
1108	YALI1_A01824g_7	TGGACAAGTTCCTGAAGAACCGTGC	-0.902297	-1.52951	-1.65372
1109	YALI1_A01842g_1	CGCACCGGGTCGAGGCCATTGCCAC	1.41279	2.12059	2.25323
1110	YALI1_A01842g_2	CCATCCCCGACTTTATCAAGCTGGC	0.977746	2.00954	1.94265
1111	YALI1_A01842g_3	TCAAGCTGGCTCCCTCATTGTCCTA	0.27176	1.38684	0.954243
1112	YALI1_A01842g_4	CTACCCGAGAGGGCAGTGAGCCGTT	0.514042	1.03069	1.61521
1113	YALI1_A01842g_5	TCTCCGAGAACGGCGTACTTGTGGA	-1.04713	-1.5796	-1.06677
1114	YALI1_A01842g_6	CGGATCCAAGAAGAGCGGGGCTCGG	0.0772651	1.5006	2.11402
1115	YALI1_A01842g_7	GCCATCCATACCAGCTATCGGGGAA	0.407579	1.22268	0.335546
1116	YALI1_A01842g_8	GGAAGGTACTAGGAGTCTGTAGCCA	0.947113	2.00222	1.87934
1117	YALI1_A01854g_1	ACTCTAAAATGCCTCCATACAGCCC	1.00323	2.16966	2.31775
1118	YALI1_A01854g_2	CAACCGTCCCTGGGCCTGATACACA	-1.1935	-2.00581	-1.16949
1119	YALI1_A01854g_3	TCAGAACAGTGGTTATCCGTGGAAT	1.35884	3.44537	2.76292
1120	YALI1_A01854g_4	ATCTTTTATCAGAACAGTGGTTATC	-0.899991	-1.51488	-1.33862
1121	YALI1_A01854g_5	AATGATCTATTTTCATCTTTTATCA	-1.16853	-1.62444	-1.22719
1122	YALI1_A01854g_6	GAGTGAAAGAAGACTTTCAATGATC	1.57879	2.10671	2.74052
1123	YALI1_A01864g_1	TTCTGGAGCAGGACCAGGTAGTTTC	1.47067	3.51558	2.56173
1124	YALI1_A01864g_2	CTGCTGAGACAAGAGCCGCTAACAG	1.19905	3.12288	3.58464
1125	YALI1_A01864g_3	ACACGATGGCCTTCTTGACCTGGTC	0.14998	1.35982	1.7353
1126	YALI1_A01864g_4	CATATTCCTTGGTGGTCTTGAGGTA	0.858486	1.8161	1.94849
1127	YALI1_A01868g_1	ATTGTCTGTGAGCGTCGATGGACGG	-1.11091	-0.871306	-0.844456
1128	YALI1_A01868g_2	ACCAATATCACAACACCAACCAACA	-1.62221	-1.48887	-1.79086
1129	YALI1_A01868g_3	GCCGATTTTTCACCAATATCACAAC	-0.907301	-0.979633	-1.38263
1130	YALI1_A01868g_4	GCCGACTTTCGCCGATTTTTCACCA	-0.983896	-1.08693	-1.12773
1131	YALI1_A01868g_5	TCCCCGATTTTCGCCGACTTTCGCC	-1.14138	-1.59232	-1.52268
1132	YALI1_A01868g_6	CATTTCTCCCCGATTTTCGCCGACT	-1.18941	-1.99215	-2.00751
1133	YALI1_A01868g_7	GTTTCCATTTCTCCCCGATTTTCGC	-0.828719	-1.06503	-1.24568
1134	YALI1_A01868g_8	CCAATTGATGGGTTTCGTTTCCATT	-0.924256	-0.825216	-1.01048
1135	YALI1_A01888g_1	CGGGACGACTTTGTGTCGCTTTCGG	-0.970508	-1.28668	-1.59129
1136	YALI1_A01888g_2	TGTCGCTTTCGGCGCTCACAGACAC	-1.16404	-1.72278	-1.22865
1137	YALI1_A01888g_3	GGCGCTCACAGACACGTGTCAAACG	0.501966	1.08493	1.07804
1138	YALI1_A01888g_4	TGTGGAAAAACGCGGCCCGCGATCT	0.845638	2.23902	3.09902
1139	YALI1_A01888g_5	CCATCAGCTCCGCCGGTAGATGGTT	-0.203412	1.39714	1.83527
1140	YALI1_A01888g_6	ACACGTGTCTGTGAGCGCCGAAAGC	0.373577	1.09924	0.584864
1141	YALI1_A01888g_7	AGCATCGGCCAGCACATTGCGGGTC	-0.272735	-0.579233	-0.510093
1142	YALI1_A01888g_8	CACAGAAAGTCGTTTTCAGCATCGG	0.799025	1.25855	1.262
1143	YALI1_A01905g_1	CGCCTATCCAAGTTGGCAATTGCCA	0.753996	2.37759	2.50667
1144	YALI1_A01905g_2	CGCCATTGACTCGGTGCAGAAACGT	-0.556703	-0.755071	-0.863472
1145	YALI1_A01905g_3	GTCTTCCGAGCAAACCGAAGGCTGG	-1.15715	-1.1649	-1.15416
1146	YALI1_A01905g_4	AGCCTCTGATCACTACACCGAAGAC	0.909988	1.86912	1.84736
1147	YALI1_A01905g_5	TGCACCGAGTCAATGGCGCAAACAC	0.518243	1.85041	1.72571
1148	YALI1_A01905g_6	CGAGATCATTGTAGCCTCTGAGATC	0.575682	0.621318	1.23934
1149	YALI1_A01905g_7	CTCGGAAGACCAAATTCCAGGCAGG	-0.673169	-0.733463	-0.0385372
1150	YALI1_A01905g_8	TCCAGCCTTCGGTTTGCTCGGAAGA	-1.04633	-1.17118	-1.12957
1151	YALI1_A02022g_1	TGGCCTCTCTATATACTCATACCAC	1.10936	1.51264	2.83376
1152	YALI1_A02022g_2	TGAGTGGTATGAGTATATAGAGAGG	0.936003	2.5807	2.98461
1153	YALI1_A02022g_3	TGGAGTCGACAGTAACTGCGGGTCC	-0.74635	-0.53745	-1.02979
1154	YALI1_A02037g_1	AGGACGAAATAAAAGACAGGATTGT	0.140962	0.189756	0.463799
1155	YALI1_A02037g_2	CGAGAGAAAAGGCCCCGGCTGGCTC	0.0428598	1.19875	1.52542
1156	YALI1_A02037g_3	GCCATTGACCAAAACACCTTTCTTT	1.09714	3.64911	3.38029
1157	YALI1_A02037g_4	TTTTTGACAGCACGTTGCTCTTACT	-1.26584	-1.89195	-1.89065
1158	YALI1_A02037g_5	GTGTCTCTCGCGTTTCTGCCATCTC	-0.819569	-1.2373	-0.837069
1159	YALI1_A02037g_6	GTTCTTGTCGTTCCCGTTCTTGTAG	0.604941	1.04997	0.950945
1160	YALI1_A02037g_7	GTCTGTTTTTTCGTTCTTGTCGTTC	-0.713114	-0.914881	-1.75664
1161	YALI1_A02037g_8	GTGTTTTGGTCTGTTTTTTCGTTCT	-0.941534	-1.59534	-1.84456
1162	YALI1_A02075g_1	TGGCAGCGGAAAGAAGACGAGTTTT	0.846996	4.52758	6.91908
1163	YALI1_A02075g_2	TGGATCAAGTCTGATGACCAAGGAG	1.34693	2.28589	3.19193
1164	YALI1_A02075g_3	ATCGAGGGTCCGAGAATGTGACTGG	0.393854	2.14686	2.05862
1165	YALI1_A02075g_4	CAGAGGAAGGAGCTCTCGCCAAGAC	0.82434	2.8327	2.90177
1166	YALI1_A02075g_5	GAGACATTGGAGTCGATTTCAGCCG	-0.391684	-0.679009	-0.350427
1167	YALI1_A02075g_6	GCGCGTGTCGGGATTTTGGAGACAT	-0.475076	-0.798717	-0.595136
1168	YALI1_A02075g_7	CGCTGCCATAAAAAGCTCTTGGGTC	1.10776	3.07981	2.88554
1169	YALI1_A02075g_8	CTGCTCCTGCTCCTTGGTCATCAGA	0.810475	4.23453	3.67126
1170	YALI1_A02083g_1	TGGACATTCCCCAGAGTGAAGCCAT	0.846716	2.46358	2.30547
1171	YALI1_A02083g_2	TATGCCAAGTTTGGCAACTCCATTT	-1.09486	-0.94251	-0.51552
1172	YALI1_A02083g_3	GCAACTCCATTTCTCTTGAGAGATA	-0.830062	-0.836136	-0.422453
1173	YALI1_A02083g_4	CTGGTCGACGACTCCTTCTCATCGT	0.706966	0.640532	0.798407
1174	YALI1_A02096g_1	AACACCCTCACAAAACTTCCCAGAC	0.748968	2.22576	2.01851
1175	YALI1_A02096g_2	AGCGAGAAAACCACAGCATACACCG	1.1827	2.24027	2.65187
1176	YALI1_A02096g_3	AACGACACAAAAGAACTTTCAATGC	-0.932502	-1.1871	-0.708899
1177	YALI1_A02096g_4	AATGCGACAGGCGCGTTATTCGAAA	0.309787	0.952283	1.53467
1178	YALI1_A02096g_5	TGATATCATGTAGGCCAGTGCCATT	0.54742	1.53508	1.75925
1179	YALI1_A02096g_6	TCGCTCAAACCGGGTGTTTGTGATA	-0.992187	-1.7007	-1.85305
1180	YALI1_A02096g_7	GGCCTCCGAAGACGATTCACTCCGT	0.855842	3.68758	3.59924
1181	YALI1_A02096g_8	GTGAACGTTTTGGGCCTCCGAAGAC	0.192133	0.816243	0.664041
1182	YALI1_A02113g_1	ATTGGACCCTCGAATGCGAAATTGA	1.24919	1.89851	2.47683
1183	YALI1_A02113g_2	AACGTTTTCAAGTGTGCACTCGCCA	-0.704836	-1.04532	-1.07947
1184	YALI1_A02113g_3	AAGTGTGCACTCGCCATAGAGCTTG	0.460351	2.50572	3.20808
1185	YALI1_A02113g_4	TTTTCAAAAACTGCTCTGCAGTGCA	-1.33998	-1.96798	-1.70069
1186	YALI1_A02113g_5	GCGTTAACGAGGGAGTTGATCGGGA	0.311017	2.13146	2.84096
1187	YALI1_A02113g_6	TGAAGCTCAACTTCTATTTTTGGCG	-0.135724	0.559568	0.771831
1188	YALI1_A02113g_7	ACGTATTCTTGAAGTTTTATGAAGC	-0.734585	-1.7893	-1.7047
1189	YALI1_A02113g_8	GCATTCGAGGGTCCAATGAAAGCTC	0.502251	1.55254	0.967806
1190	YALI1_A02131g_1	AAGGCATCAAATCAATCCCCCCCGG	1.01427	2.26909	2.30143
1191	YALI1_A02131g_2	AAATGGGACTCCAAAAAGGAAGAAA	0.524244	0.642787	0.577832
1192	YALI1_A02131g_3	TTCCACCACTGCGACTGCCCAGGAG	0.593055	1.5427	1.9243
1193	YALI1_A02131g_4	AGAATCTTGACAAGGAGCCCACTCT	-1.02241	-0.999312	-0.720118
1194	YALI1_A02131g_5	AAAGTGGGAGTTGAAGTGAAGTAGT	0.886068	0.75301	0.585211
1195	YALI1_A02131g_6	ATGCCTTTAAAAGTGGGAGTTGAAG	-0.594664	-0.310856	0.133521
1196	YALI1_A02131g_7	GTCCTGGCCCCAGTGCAAGATGTGC	0.22995	2.42884	1.94047
1197	YALI1_A02131g_8	GGACACTGGTTTCGTCCTGGCCCCA	0.846612	1.10464	1.37382
1198	YALI1_A02150g_1	TCTCACCGACCTAACCATTTGCGAC	-0.613558	0.294125	0.145827
1199	YALI1_A02150g_2	CGACCGGTCGGAAACCGACTTCGAC	-0.837191	-0.847632	-0.556267
1200	YALI1_A02150g_3	ACAGAAACCCAGGCGAATGGCACCC	0.821671	2.4956	1.86016
1201	YALI1_A02150g_4	CGAAAATGACTGACCGAACCTCCAT	-0.219005	0.967953	1.99868
1202	YALI1_A02150g_5	AACATGTGGAGCTCTCTGAGCGTCC	0.898825	1.62954	1.69039
1203	YALI1_A02150g_6	CGACCGGTCGCAAATGGTTAGGTCG	-0.942462	-1.54577	-1.31722
1204	YALI1_A02150g_7	TGTAGGGTGCCATTCGCCTGGGTTT	0.818701	3.51673	4.47478
1205	YALI1_A02150g_8	TCAGCACCACTACATCACCGACTTG	0.995592	3.44581	2.83346
1206	YALI1_A02190g_1	TACGACCCGATTTCCGACAGCCACG	0.02249	0.459243	0.368433
1207	YALI1_A02190g_2	CGACAGCCACGCTTCCAAACAACTC	-0.205925	1.02099	2.12987
1208	YALI1_A02190g_3	GACGTTCTGGAACTACGGACTGATC	0.30721	0.558892	0.144141
1209	YALI1_A02190g_4	TATCTTCAGAGGTATCCACGACGAT	0.863522	1.69225	1.39907
1210	YALI1_A02190g_5	GAAGCGTGGCTGTCGGAAATCGGGT	-0.726829	-0.460821	-0.649278
1211	YALI1_A02190g_6	TTGATATCTCGTTAGTATCTCGGAA	-0.759898	-1.05171	-0.992033
1212	YALI1_A02190g_7	GTTCCATTCTCTTGATACACGCTAC	0.263108	0.700129	0.557925
1213	YALI1_A02190g_8	AGCAGTGCAACTGTGCAGAAGGCCG	1.17635	5.26072	4.74095
1214	YALI1_A02198g_1	CGTGGTTTCTTTCCTCGACTCGTTT	0.509029	0.255587	0.358603
1215	YALI1_A02198g_2	TTTCCTCGACTCGTTTTCTGGCAAA	-1.00592	-1.57555	-1.34682
1216	YALI1_A02198g_3	CTCGACTCGTTTTCTGGCAAACAAA	-0.188787	-0.351792	0.202571
1217	YALI1_A02198g_4	TGGCAAACAAACCAACGGAACGGGA	0.752716	1.56694	1.66725
1218	YALI1_A02198g_5	CCAGAAAACGAGTCGAGGAAAGAAA	0.851325	1.927	1.7137
1219	YALI1_A02198g_6	TTTGCCAGAAAACGAGTCGAGGAAA	-0.774833	-1.04822	-0.703749
1220	YALI1_A02198g_7	GCCTCCCAGACTTGTCATGGGTCCT	0.832994	3.66701	2.8947
1221	YALI1_A02198g_8	GTCCCAGCGACTGACAGATTGAAAT	0.821951	2.45875	2.98447
1222	YALI1_A02263g_1	CGGTGCTCAGGTGGAGCCGACACAG	0.0317686	0.968017	1.50866
1223	YALI1_A02263g_2	GCCAAACAGGCCATCCGCAAGCTGT	1.47053	2.82044	2.40623
1224	YALI1_A02263g_3	CGCGCCGTCCCAGCGACAAGCGCTC	-1.31489	-1.64345	-1.59937
1225	YALI1_A02263g_4	ATTTCGACGAGGCTCTTGCGCACGA	-0.99435	-1.18392	-1.31717
1226	YALI1_A02263g_5	AGGGTCTCTGACTGTGTCTCTGTCT	0.72777	2.42292	1.75312
1227	YALI1_A02263g_6	AGGGTCTGTGTCTGTGTCGTTGTCG	0.464431	1.76252	1.89681
1228	YALI1_A02263g_7	GGTCGCTTCTTTCAGGGTCTGTGTC	0.169349	0.884573	0.301931
1229	YALI1_A02263g_8	TGTCGCCTGTGTTGCTTGTGTCGCT	0.402175	2.06599	1.58949
1230	YALI1_A02301g_1	GCAAAAGAAAGCGCGATGACTATTC	0.528493	1.11549	0.963984
1231	YALI1_A02301g_2	GGCCATTACGTTTGGCAAAAGAAAG	0.721344	2.20587	3.51556
1232	YALI1_A02301g_3	GGAGCATAAAGAGGCAGGCAGGAAA	1.19384	3.75959	2.18382
1233	YALI1_A02301g_4	TTTTGCCAAACGTAATGGCCCAAAA	-1.0757	-0.75364	-0.334438
1234	YALI1_A02301g_5	CCAAACGTAATGGCCCAAAAAGTTC	1.26138	2.55111	3.31406
1235	YALI1_A02301g_6	CTGCCTGCCTCTTTATGCTCCGAAA	0.969714	1.70847	2.09373
1236	YALI1_A02301g_7	TGCTCCGAAACAGCGTGGTTCCTAT	1.20838	3.83793	3.95558
1237	YALI1_A02301g_8	GTGTCCCTGGCTCGCCGATATTTAG	0.820589	1.32071	2.05721
1238	YALI1_A02335g_1	CGTCATTGTCTTTGGTCTTCTGGGC	-1.0153	-1.13398	-1.08222
1239	YALI1_A02335g_2	GTCTTCTGGGCTCTGCCCGAGGTTT	-0.709072	-1.38147	-1.07639
1240	YALI1_A02335g_3	GACGAAGGCATGATTGCTGGAACAA	1.47992	2.59373	2.35384
1241	YALI1_A02335g_4	TGCAGGATCGAATTGGACGAATCAG	0.503254	0.627096	0.474604
1242	YALI1_A02335g_5	AGATTGAATTGACGCTCGAAGGAGG	-0.72146	-1.39778	-1.03427
1243	YALI1_A02335g_6	TGGGGTCTTTGAGATTGAATTGACG	0.239202	0.739804	0.68316
1244	YALI1_A02335g_7	GGGGCCACTTCAGCCAGATAGGTGG	0.759849	2.36851	1.29808
1245	YALI1_A02335g_8	GAGACATGTGCAAAGTGGTGGAGTA	0.559611	2.30572	2.08946
1246	YALI1_A02365g_1	GACTGCGCTCTTCCAACACCAACCA	0.968113	2.24926	5.01525
1247	YALI1_A02365g_2	CAAGGAAATCTCGTCTCCAGCTCAT	0.0710589	1.03288	1.25054
1248	YALI1_A02365g_3	CTCCTCTGGCTCCCAGATCAATTGA	-0.876029	-1.06241	-0.952534
1249	YALI1_A02365g_4	AGGTCTCTCGGAACTCAACCTGCCC	0.287326	-0.0624246	0.074672
1250	YALI1_A02365g_5	TAGCTCCATCACTTCTCGACGATGG	-0.788749	-1.23087	-1.36274
1251	YALI1_A02365g_6	CTTGCAAATGTGGTTGATTTGTAGC	-0.882818	-1.44291	-1.58224
1252	YALI1_A02365g_7	AGGTGTAATGAGCTCGGGCAGGTTG	-0.37833	0.386956	-0.166163
1253	YALI1_A02365g_8	GCTCATCGTCTACCACAAAGTCGTC	1.13529	2.55372	2.71345
1254	YALI1_A02394g_1	CCGTGCTTAATGGAGCCATTGCGGC	0.210459	0.900368	0.571777
1255	YALI1_A02394g_2	GGTCGGCCCCGTGACTCTCAGCAAC	0.158577	0.565402	0.291568
1256	YALI1_A02394g_3	AGTTTGCCGTGGCCGACAAGGCGGT	-0.903488	-0.378956	-0.78282
1257	YALI1_A02394g_4	CCGTGGCCGACAAGGCGGTGGGCAA	-0.523945	-0.904959	-0.647007
1258	YALI1_A02394g_5	GGGGCTGAAGGGGCCGCAATGGCTC	-0.225941	-0.415384	-1.10118
1259	YALI1_A02394g_6	TGACGGGGATCTGGAGCACTTTGGG	1.28983	4.30864	2.8861
1260	YALI1_A02394g_7	GGTGTACGCTCCGTCTCGACGAGCT	1.25354	1.96419	2.34003
1261	YALI1_A02394g_8	CGTTGAACTGGCCTGTGAATTCGCA	-0.741621	-0.883398	-0.787222
1262	YALI1_A02426g_1	AGTTTCATGACTTTGTGAAAGACGA	-0.75081	-1.23417	-1.2119
1263	YALI1_A02426g_2	ATGACTTTGTGAAAGACGAGCATGG	0.863659	1.95295	1.75046
1264	YALI1_A02426g_3	TGAAAGACGAGCATGGGGAAATACA	-0.106703	0.0955951	-0.00537507
1265	YALI1_A02426g_4	CGGAATCTGGTCAGGCCCAAGGAGT	-0.593825	-0.504872	-0.20583
1266	YALI1_A02426g_5	ACCACTCCGATTCTATGCTCTGCCT	1.47945	3.75992	3.84319
1267	YALI1_A02426g_6	CATGCGCTTTAACCACTCCGATTCT	0.702609	0.762443	1.58825
1268	YALI1_A02426g_7	ACAAAGTCATGAAACTGAAAGAACT	-0.755068	-0.761358	-0.458447
1269	YALI1_A02426g_8	CCCATGCTCGTCTTTCACAAAGTCA	-0.322586	-1.20215	-1.47201
1270	YALI1_A02443g_1	TCTGCAACATAAACACGCAGGTGGG	0.0565188	1.27195	2.69056
1271	YALI1_A02443g_2	CGATGCCTTCAACCGACGCCCCACA	0.809165	2.86461	2.79176
1272	YALI1_A02443g_3	AGAGCAACTTCTTCCATCACGTGAA	0.269037	1.48128	1.91557
1273	YALI1_A02443g_4	GGCGCCAGCTCCAGGGCCATATCAT	0.770509	1.47981	2.39483
1274	YALI1_A02443g_5	TGTTGCAGATAAACCACACCTGCGC	1.10756	3.55487	6.74772
1275	YALI1_A02443g_6	GACGCCCACCTGCGTGTTTATGTTG	1.07145	2.60689	2.29138
1276	YALI1_A02443g_7	CCCCACCTCCAGATTGCCCAGACCC	0.849931	0.806428	1.08109
1277	YALI1_A02443g_8	CTCAGCAGAAGTTGCAGGTTGTCTT	0.796942	1.47303	1.46642
1278	YALI1_A02461g_1	CCAGCTCGCGGCAGATTTTCCAGCG	-0.925049	-1.34674	-1.68144
1279	YALI1_A02461g_2	CAGCGTGGTGGCGAAGAGAATGCGC	-0.988986	-1.00177	-0.888862
1280	YALI1_A02461g_3	CATTCTCGCCAACTACACACACAAG	-0.407798	-0.0604132	0.16742
1281	YALI1_A02461g_4	CCCGAGGCAGCCATCGACAAACGAA	0.90706	1.2465	0.943641
1282	YALI1_A02461g_5	GCGATTCCTCGAATCCCTCCATGTT	-0.406537	-0.700035	-0.639278
1283	YALI1_A02461g_6	CTTGCCCTTTCGCGATTCCTCGAAT	-1.04608	-1.59502	-1.33578
1284	YALI1_A02461g_7	CGGGCTTGATGGTGTCGACAGCAAT	-0.884723	-0.952602	-1.42313
1285	YALI1_A02461g_8	GACCCAGGGCAGATGATCCTTTCCG	1.27473	3.49181	2.73404
1286	YALI1_A02470g_1	TGGGCAACGTGACCGACGACGACTC	0.651246	1.61858	1.51924
1287	YALI1_A02470g_2	CATCACCGCCAACATCTGTGCCGGT	0.112965	0.207519	0.344815
1288	YALI1_A02470g_3	CATGGACAACTTCGAGTTTGGATTC	1.03389	1.07191	0.88934
1289	YALI1_A02470g_4	GATTCGCCAACTTGACGATTGATGT	0.125144	0.382149	0.572056
1290	YALI1_A02470g_5	TGGACTCTGTGTGCGTCGTAGTACT	0.880685	1.34685	1.24302
1291	YALI1_A02470g_6	ATCACGTAGTCCACGGGCTGGTTGT	1.20713	3.15558	5.33626
1292	YALI1_A02470g_7	TAGTTGAGGTTAGGTGGACCGGCAC	0.939608	2.55217	2.80507
1293	YALI1_A02470g_8	TCGACATTGTTGACATCTGAGTCGA	0.586508	1.33402	1.48225
1294	YALI1_A02499g_1	GATCTCCCTCAAACTCGTCGTATCG	1.20301	2.4444	3.08192
1295	YALI1_A02499g_2	CACCTCGCTACGACGGGCCAATCAC	-0.168381	-0.186314	0.203346
1296	YALI1_A02499g_3	AACGTCTCCAGAAGGCGGCAAGCAC	1.025	2.20658	3.27288
1297	YALI1_A02499g_4	CCGATCTTATGACTGACGAGGACAA	-0.0039954	1.33373	1.59935
1298	YALI1_A02499g_5	GTCCAAGGGCCCTGAACTCATGCAT	0.799233	1.10264	0.770811
1299	YALI1_A02499g_6	AGGGAGATCGAAACCCCAAGACTGG	0.697864	2.57744	2.94044
1300	YALI1_A02546g_1	AGTTGGCAGTAAGATGCATACAGGA	1.2287	3.03019	2.01286
1301	YALI1_A02546g_2	GTCAGAAGCCGCAATTCAACTTTGG	0.156061	0.336253	0.578379
1302	YALI1_A02546g_3	GTGCCACTACCGCCAAGTCTGACGA	0.829132	2.12405	1.74473
1303	YALI1_A02546g_4	ACACCCCGGCCAAACCCAAGGCCTC	-0.524452	0.12104	0.705298
1304	YALI1_A02546g_5	CTGTATGCATCTTACTGCCAACTGA	1.10539	4.1857	4.34669
1305	YALI1_A02546g_6	GGGCCCTGCATTACGAGGTTATTTT	0.402284	1.51233	1.22349
1306	YALI1_A02546g_7	AACTTGATTTTTGGGGCCCTGCATT	-0.836214	-0.847251	-0.236155
1307	YALI1_A02546g_8	GCCGTCACCAGCGTTCGAATTGGAC	-0.784648	-1.16344	-1.04748
1308	YALI1_A02552g_1	CGAGATTCGTGTGGTCTACGACTCG	-0.484424	-0.3848	-0.0362993
1309	YALI1_A02552g_2	GGCGCCTCGTTGAGCACCTTGCGGG	-0.556895	-0.440666	-0.565045
1310	YALI1_A02552g_3	CCCTTGCCCTTTTTGGGCGCCTCGT	-1.25345	-1.8674	-1.70612
1311	YALI1_A02552g_4	GGACTTTGCCCTTGCCCTTTTTGGG	-0.798713	-1.37171	-1.02833
1312	YALI1_A02552g_5	CAGGATTGATGTCAAGGTCTGAACG	-0.88275	-1.39523	-1.65509
1313	YALI1_A02552g_6	AGGAAGTAAGCCCGTTCCGCAGCAT	0.703802	1.3341	1.69539
1314	YALI1_A02552g_7	CACTTCGGGACTCTCCAGCAACTTG	0.859377	1.48964	1.61466
1315	YALI1_A02552g_8	TTTTCCACTTCGGGACTCTCCAGCA	-0.989631	-1.25726	-1.46079
1316	YALI1_A02561g_1	TATGTGTCCAGCAAAATGGCCTTTG	0.466971	0.904581	1.22991
1317	YALI1_A02561g_2	TGTCTGCTCTCAAGAAGGTGACCAA	0.274803	1.82625	1.65727
1318	YALI1_A02561g_3	AGAAAGAGGGATACAAGGTGGATAT	0.394867	2.4171	1.36169
1319	YALI1_A02561g_4	ATGAGATCAAGGTGGCTCACGAGAC	0.872983	2.27861	3.14262
1320	YALI1_A02561g_5	CAACCAGTCTGATCGGCGCATGCTT	0.46514	1.26249	1.00419
1321	YALI1_A02561g_6	CTGGACACATAGAAACAGTCCTGCG	-0.374337	0.185216	0.872006
1322	YALI1_A02561g_7	GCAGCTTGGTCACCTTCTTGAGAGC	1.08047	2.60049	2.71887
1323	YALI1_A02561g_8	CCATGCCCATCATTCGAATGTACTG	1.2395	2.9749	2.20511
1324	YALI1_A02568g_1	GTGGACAGAGTTTGGTTTTAACATC	1.05627	3.03751	3.74228
1325	YALI1_A02568g_2	GTTTTAACATCAATGAAACGAGGGA	1.17131	1.57724	2.21853
1326	YALI1_A02568g_3	ACATCAATGAAACGAGGGATTGAAC	0.681092	2.4734	2.74441
1327	YALI1_A02568g_4	GAGCAGCAGCAGCAGGTTCTTCTGG	1.00534	2.10694	2.28024
1328	YALI1_A02568g_5	ATTGATGTTAAAACCAAACTCTGTC	0.758991	2.77889	2.58695
1329	YALI1_A02568g_6	CGCGTGTAGAACTTGCCCACGTGTC	-0.775085	-1.03176	-1.21416
1330	YALI1_A02568g_7	GCCGCGATTTTGCGCGTGTAGAACT	-1.17338	-1.73958	-1.87351
1331	YALI1_A02568g_8	GTCTGCGCCAGAAGAACCTGCTGCT	1.67102	3.19203	2.71325
1332	YALI1_A02615g_1	CGCAATTCATCAAAAAGCGAGGAGC	-0.85014	-0.692528	-0.221717
1333	YALI1_A02615g_2	ACGAGATTGCACGTGTGGGCGAGCG	-0.793961	-0.794756	-0.660294
1334	YALI1_A02615g_3	TCACAAAGCTCAATGCTATGAACGA	0.970164	0.757846	1.68014
1335	YALI1_A02615g_4	TACGACGATCTGGAACGGGCACGAA	0.544099	1.08053	1.06967
1336	YALI1_A02615g_5	TGTGGTCGACGAGTTGTTGCTGGGC	-0.924451	-1.61268	-1.4684
1337	YALI1_A02615g_6	TGGTGGTGGGGGTTTCTGTGGTCGA	-1.09716	-1.31563	-1.53617
1338	YALI1_A02615g_7	TGTCCTCCACAGACATGCGTGACAT	-0.52817	-0.103775	-0.162714
1339	YALI1_A02615g_8	CTGCAGCTTGGGGTCCTCCAGCAGG	-0.981451	-1.82449	-1.68639
1340	YALI1_A02653g_1	GACGGCTACCAGGACTCGCGGTGGC	1.26185	1.85637	1.35378
1341	YALI1_A02653g_2	TGCATCACGGCGGTCATTATGACGG	-0.0194476	0.54003	0.991542
1342	YALI1_A02653g_3	TGGTCTTCATCTTTTGCTGGGCCAC	-1.66086	-2.2329	-2.02342
1343	YALI1_A02653g_4	CTGGGCCACGGTGGTTTACTGCCCC	0.686654	1.15908	0.566164
1344	YALI1_A02653g_5	TTTTTTCCGACCTGATCTGGAATAC	-1.35628	-1.9455	-1.86257
1345	YALI1_A02653g_6	GTTCGATTCTGTAGTCCAGCACGGC	0.734099	1.88114	2.2207
1346	YALI1_A02653g_7	TCGGCAAACAGCCCGACTAGCAGCG	1.33145	1.85559	2.07062
1347	YALI1_A02653g_8	GCCACTTCTTTCTCGGCAAACAGCC	0.181144	0.607932	1.02135
1348	YALI1_A02682g_1	ACCGTTCGAAGCCAATTCTGTATCG	-0.889336	-1.1695	-1.16291
1349	YALI1_A02682g_2	TCAATGAAGGACATCGATTCGTTCA	1.04635	1.68339	1.79549
1350	YALI1_A02682g_3	GACAAACAGACATTGATATGGAGCC	0.854136	2.24126	2.34733
1351	YALI1_A02682g_4	TCGTTGAGAACACTTACGTCGACTA	-1.07588	-1.23421	-0.750784
1352	YALI1_A02682g_5	TAGTCGAGTCGATACAGAATTGGCT	-0.912332	-1.21316	-0.894329
1353	YALI1_A02682g_6	TCGAAACACATGGCTCAGTGTGTTG	0.967193	2.65516	2.65947
1354	YALI1_A02682g_7	GAGGAACAGCTCTGCCCCGAGTTCT	1.3774	2.91829	3.64209
1355	YALI1_A02682g_8	GAAGGTCCCCTGGTTTCGAGGAACA	1.44052	2.48138	2.68119
1356	YALI1_A02728g_1	CCGTGTGGCTCGCGCCGGCAGCAGC	-0.806537	-1.17097	-0.800025
1357	YALI1_A02728g_2	CGACTGCTTTCACCAGCGCAACAAC	0.60342	1.96235	1.31988
1358	YALI1_A02728g_3	ACCAGCGCAACAACCCCCTGGGGCT	0.199896	0.457042	0.711128
1359	YALI1_A02728g_4	GCCGACTACGACAAGGACGATGGCC	1.01597	2.46573	3.76546
1360	YALI1_A02728g_5	CGTCTCGTTGAGGTCGCTGAGCACC	-0.7243	-1.31322	-1.28752
1361	YALI1_A02728g_6	GGGCTTGGTGTCCTTGCTGACCTCG	0.868715	2.71494	3.64557
1362	YALI1_A02728g_7	GCGAGTCCTGTCAATAGAGATGCAA	0.752189	3.50126	3.77524
1363	YALI1_A02728g_8	GGATTGCGAGTTAAGATCGTCGTTG	0.869727	1.54603	2.17995
1364	YALI1_A02775g_1	GCATCTGCGAAGCAGCCACGGTGGT	0.89315	4.17646	3.71516
1365	YALI1_A02775g_2	GCTGTCGAGCTCGTTGTTCTCGACG	-1.1281	-1.7742	-1.6377
1366	YALI1_A02775g_3	AACACCGACGAGGACACCCAGACCA	1.58787	5.88627	6.37079
1367	YALI1_A02775g_4	ACCAGTCGCGGTTCCCCCGAGTCTT	-0.165225	1.05934	2.32186
1368	YALI1_A02775g_5	AGGACTCCAACCTGCCCGTGCCCAA	0.93054	3.4621	2.7836
1369	YALI1_A02775g_6	AGTCTCTGCACAACTCCGGCGTTCT	-0.663184	-1.10903	-0.953334
1370	YALI1_A02775g_7	GCGGTTCTCCTCTCATCAAGCTCGG	1.08818	2.58403	2.86868
1371	YALI1_A02775g_8	GAGCTTGACCATCTGACCATCACTG	0.720649	2.1907	1.81629
1372	YALI1_A02813g_1	AAAAGGACATCAAAAAGCTGCGGCA	-1.13061	-1.90592	-1.79259
1373	YALI1_A02813g_2	GAGTCGGAGCTGTCTCGGCCCTTAT	1.01182	3.03111	3.03705
1374	YALI1_A02813g_3	CGACTACGTGCGATCTACCCAGCCG	-1.00058	-1.87178	-1.57553
1375	YALI1_A02813g_4	ATCATCAACGTGAAGAGTTTCAAGG	0.926035	2.79359	2.89232
1376	YALI1_A02813g_5	ATGTCCTTTTCAAAGTCGCCATCTC	-0.756589	-0.898539	-0.297347
1377	YALI1_A02813g_6	CGTCTGCCGCAGCTTTTTGATGTCC	-1.08516	-1.6571	-1.36437
1378	YALI1_A02813g_7	CAGCTCCGTCCACCTGAGCACTATT	-0.544351	-0.287886	-0.263916
1379	YALI1_A02813g_8	CACCTTGAGCGCCGTGTCTCTGACG	0.448397	1.89518	2.35424
1380	YALI1_A02819g_1	TTTGCCAGGGGGGGGGGGGGATGTT	-2.66024	-2.85681	-2.60832
1381	YALI1_A02819g_2	CCAGGGGGGGGGGGGGATGTTATGG	-1.97741	-2.35781	-3.56593
1382	YALI1_A02819g_3	AGGTCACGTGACCGGTGGCGTTTGG	-0.858054	-1.74989	-1.92361
1383	YALI1_A02819g_4	GTTCCGTCGGCTGTCGCTTTTTTTT	-1.22985	-1.55056	-1.27588
1384	YALI1_A02819g_5	GCACCATCTCTAGCAGCCCTTTTGG	1.3023	4.15967	3.48421
1385	YALI1_A02819g_6	TTGGCACGCTTTAGCACCATCTCTA	0.956787	4.3956	5.26732
1386	YALI1_A02819g_7	TCGTATTGATAGGCGACAGGCGATC	0.846268	2.86011	3.70959
1387	YALI1_A02819g_8	GACAGGCACTATCTTTGTCGTATTG	0.67919	3.02971	4.83683
1388	YALI1_A02833g_1	TGGCCGAAAGGAGAGCACCTCTCCC	-0.912498	-1.1293	-1.00071
1389	YALI1_A02833g_2	CATGATCCCCGAGCACAACATCCGA	0.811643	1.33531	1.12318
1390	YALI1_A02833g_3	CTGGGTAACTCAGCTGCTTCTCTCA	1.12527	2.69254	2.72136
1391	YALI1_A02833g_4	GACGGCTCAAGTACGAGTACTGCGA	1.38481	4.01781	3.73017
1392	YALI1_A02833g_5	GGCCAGAAAAGAGCGCCTTGGGGTT	-1.36199	-2.06019	-1.67253
1393	YALI1_A02833g_6	GCTCGAGAATGAAGGTGGGAAGTGT	0.867004	1.54306	1.45075
1394	YALI1_A02833g_7	TGATTCGCTCGAGCATGGACTTTCG	-0.443679	0.134773	-0.110619
1395	YALI1_A02833g_8	CCACTTGGATGAACCGCTGCATGGG	0.709861	1.932	2.19203
1396	YALI1_A02875g_1	CCAGTAATGTCGACCGTGCTCTTCC	0.548096	2.18643	1.72974
1397	YALI1_A02875g_2	CGACGACAACTGCAAGGGTCAGAAT	1.11483	3.31896	3.45343
1398	YALI1_A02875g_3	CCAGGCGGTTCGAGAGGTTACACGA	0.959046	1.87677	2.17219
1399	YALI1_A02875g_4	AAGGCCCCCAGTTTCCCCGGGCTCC	0.851313	3.28511	3.78265
1400	YALI1_A02875g_5	TCCGCCAGGGCTCTCAAGCCCATGG	-0.832663	-1.29033	-1.11883
1401	YALI1_A02875g_6	CAATTTCTCCGCCAGGGCTCTCAAG	-0.484806	-0.960452	-0.857946
1402	YALI1_A02875g_7	TGCAATTCTGACCCTTGCAGTTGTC	0.66789	1.38483	1.38571
1403	YALI1_A02875g_8	GAGACGGTCTTCTGTGAGCTTCGTG	1.19828	2.99449	4.16503
1404	YALI1_A02895g_1	TTTTACGCGTTTCAGTCTCCTTCAA	0.00641196	1.13105	1.30997
1405	YALI1_A02895g_2	CGCGTTTCAGTCTCCTTCAACATGG	0.782117	1.74286	1.31971
1406	YALI1_A02895g_3	AGTCTCCTTCAACATGGCCAAATCG	1.64271	3.18111	4.76738
1407	YALI1_A02895g_4	CATCATGGGACCAGGTGCAGCCGCT	0.63511	1.14552	1.48916
1408	YALI1_A02895g_5	GCCATGTTGAAGGAGACTGAAACGC	1.11534	1.58143	2.52904
1409	YALI1_A02895g_6	AATTCGATTTGGCCATGTTGAAGGA	-1.0473	-1.71069	-1.70298
1410	YALI1_A02895g_7	TGACGGCGTAGTATGGCTTTGAATT	0.739731	1.12043	1.63992
1411	YALI1_A02895g_8	GGCCCTTTCTGACGGCGTAGTATGG	-0.298152	0.0347681	-0.253016
1412	YALI1_A02947g_1	AACTGGTGGAGGACAAGAACATCAC	1.37839	1.59258	1.69504
1413	YALI1_A02947g_2	GTGGCTCAGAAGACATTTAGAAGCG	0.591547	0.84032	0.187534
1414	YALI1_A02947g_3	GAAGCGCCATTGATGCATCGCCAGT	-0.170017	-0.0393025	0.25886
1415	YALI1_A02947g_4	GCTGCTTATGAACACCATTCGGCTA	0.741592	2.08309	3.17623
1416	YALI1_A02947g_5	CACTTGATCGGCGGCCAATAATGCT	-0.942326	-1.2853	-1.64774
1417	YALI1_A02947g_6	GGCACACAGGCGGTCGTGATGTTCT	0.900412	1.77938	1.98286
1418	YALI1_A02947g_7	GACGTGAGCAGCAGATCCAGAAACC	1.67783	2.03001	2.43123
1419	YALI1_A02947g_8	TTGAGTTTAGACGTGAGCAGCAGAT	-0.335867	-0.522859	-0.128173
1420	YALI1_A02974g_1	TGGATCTCGAGTCCAACCAGCAAAA	0.461922	1.06046	2.13131
1421	YALI1_A02974g_2	TCTCGAATCGGACGAAAACTATCTA	0.216245	0.278649	1.37571
1422	YALI1_A02974g_3	CTGTGCGACGACCAGACCGCAACCC	0.139399	0.50606	0.817706
1423	YALI1_A02974g_4	GGAGAAGTCATTGAGTCGGTGATCG	1.2674	3.48798	2.45807
1424	YALI1_A02974g_5	AACACTCTGTCTCCGTCGGTGACGT	0.821098	2.00469	1.51822
1425	YALI1_A02974g_6	GTTGTTGCTTATTCCCTCCTCAGTG	0.474888	2.72631	2.5593
1426	YALI1_A02974g_7	CGGAGAGGGCATCAGGTCCTTGGTG	0.632637	1.79042	1.7214
1427	YALI1_A02974g_8	CTGGTTGGACTCGAGATCCACAAAA	0.626479	1.16631	1.717
1428	YALI1_A02977g_1	ATATAAATGGCTGCTCCAATCACGC	0.682875	1.56219	0.830313
1429	YALI1_A02977g_2	TCCTTACACCGCATGACGTCGGTTG	0.80948	2.06065	2.54306
1430	YALI1_A02977g_3	TATGAAACCGGGCTGTCAGCCACAC	-1.10673	-1.84513	-1.3211
1431	YALI1_A02977g_4	TCGCAGCTGGAGACCCCAGGTGGCG	-0.750765	0.0193375	0.0389412
1432	YALI1_A02977g_5	GCCGTCGCTGGCGGTCTTTTCTCGC	-1.27864	-2.03171	-2.11747
1433	YALI1_A02998g_1	GACTGCGGGTCGGAAGTCGAGCGGT	-0.682536	-0.778055	-0.622523
1434	YALI1_A02998g_2	CGCTGGACCAAAACAAGCTCCTGGT	0.32202	1.09836	0.477632
1435	YALI1_A02998g_3	GACTTTCAGAAACGCTGGCAACAAG	0.68096	1.54078	1.53324
1436	YALI1_A02998g_4	AGAAACGCTGGCAACAAGGATGTGA	-0.850624	-1.41551	-1.5962
1437	YALI1_A02998g_5	GTCCAGCGCAAAGAACCGCTCGACT	-0.619796	-0.342363	-0.718023
1438	YALI1_A02998g_6	TCATGGGGGTACCTGACCTTGAGAT	0.0289111	0.798575	0.667277
1439	YALI1_A02998g_7	TGAAAGTCGAAAACAGCGTTTTGTC	-0.730912	-0.999395	-0.732216
1440	YALI1_A02998g_8	CGGTCCTGGCAAAATGGGGCCACTG	-1.09397	-1.37038	-1.78872
1441	YALI1_A03017g_1	AGAAAGTAGGACAACAAGTAGAGTC	0.44631	1.38042	0.333629
1442	YALI1_A03017g_2	TCTATTGCGAGTATTCGTATTGTAC	0.482127	1.54473	1.73138
1443	YALI1_A03017g_3	TGAGACCTTCCGTGCTTGCAGCGTT	1.74158	3.42497	4.8557
1444	YALI1_A03017g_4	GGTTGGACTGCAGATGGTGCAGGGG	0.496612	1.38719	2.39916
1445	YALI1_A03017g_5	TGAAACTCACATGCATTCCTCAGCA	-0.00697764	0.818931	0.61851
1446	YALI1_A03017g_6	AAGTTGAGTGGTAGGAGTTGAGTGG	-0.000369135	0.656621	1.02075
1447	YALI1_A03017g_7	GTGTAAGATTCGGGCTTTGAAGTTG	0.95767	4.14756	4.73868
1448	YALI1_A03017g_8	CCAGACAACGTTGGTGAGCGATGAC	1.36148	4.06132	3.29642
1449	YALI1_A03029g_1	GTGGTAACAACTCCAACTCTGGATT	1.11151	1.36307	1.80206
1450	YALI1_A03029g_2	GAATGGACCAGAAGAACGAGACTGC	0.121871	1.24581	0.579342
1451	YALI1_A03029g_3	TAGCCAGCTGTCTGGAAACTCCAAC	1.34858	2.34989	2.80141
1452	YALI1_A03029g_4	GGCTGTTGCCTCGGTTGTCGTCGTA	0.375067	1.36304	0.765686
1453	YALI1_A03029g_5	GGCCCTGGTTGCCGTAGGAGTCGTT	0.709661	1.92558	1.1275
1454	YALI1_A03029g_6	GGCCCTCGTTTCGGCCCTGGTTGCC	-0.872966	-0.382241	-0.2585
1455	YALI1_A03029g_7	CGTAGGACTCGTTTCGGCCCTCGTT	0.743163	0.804221	1.03943
1456	YALI1_A03029g_8	AGTTGGAGTTGTTGCCGTAGTTGGA	-0.289982	0.621111	0.201208
1457	YALI1_A03069g_1	TACACCTGCAAACCATACCGACGTC	1.60589	6.15712	6.58193
1458	YALI1_A03069g_2	ACAAAGCCTACAACTTCAGAAATGT	-0.664321	-1.03252	-0.605402
1459	YALI1_A03069g_3	CAGCAAGCTTGGAGTTGAAAAAGCT	0.515704	2.45992	1.67833
1460	YALI1_A03069g_4	CAAAGGCTGCGGGAGTTGAAATCAC	-0.413945	-0.204721	-0.240142
1461	YALI1_A03069g_5	GATCGGGTCGAGTCCGACGCGGTGT	-0.146927	0.287224	0.269127
1462	YALI1_A03069g_6	AGGAAGACCACATCTTTGGATCGGG	-0.801784	-0.643427	-0.682609
1463	YALI1_A03069g_7	AGCAGCAAGTCTTTGAGGAAGACCA	1.01597	2.00725	2.34943
1464	YALI1_A03069g_8	GTTGCCATGCATCTACTCCAATGAA	0.993345	0.646144	1.02832
1465	YALI1_A03081g_1	CCTCCAATGAACCAACCACCTTTTC	0.493051	2.28101	1.9878
1466	YALI1_A03081g_2	CGTGACACAACGATTCAACTACCCC	0.665477	1.59026	1.07868
1467	YALI1_A03081g_3	TGCCCTTTTGCGAAGGCTCGACAAT	-0.924733	-1.64697	-1.52472
1468	YALI1_A03081g_4	CGAAGGCTCGACAATCACAAAAACA	0.688544	1.4889	1.9144
1469	YALI1_A03081g_5	TGATTGTCGAGCCTTCGCAAAAGGG	-0.587585	-0.92465	-0.78986
1470	YALI1_A03081g_6	CGTCTCCATCTGTTTTTGTGATTGT	-1.07898	-1.46252	-1.31249
1471	YALI1_A03081g_7	GCACCGCCTCGACCGGGTTTCCGTC	0.76045	0.932502	0.680667
1472	YALI1_A03081g_8	CTGGCGAATTCCTCGTTGAATTGGT	-0.395494	0.263847	0.696296
1473	YALI1_A03091g_1	CACCCCCTTGGCAGTGCTCCGCTCA	0.202882	0.995668	0.187718
1474	YALI1_A03091g_2	GAGTCAAGTACACCGGTGATATCCG	1.15992	2.23045	2.14042
1475	YALI1_A03091g_3	CGGCTAAACTATCCCTCGGACGACG	0.516224	1.25839	1.68765
1476	YALI1_A03091g_4	CGACCTGGACGACTCGGACCATGCT	0.104717	0.408644	0.458011
1477	YALI1_A03091g_5	GAGCTCGGGAGGGATCGTTCCAAGA	0.193687	-0.0317402	-0.0890782
1478	YALI1_A03091g_6	TGTGGATGTGGGGGGTGCTGGGTGC	-0.514107	0.311724	0.543101
1479	YALI1_A03091g_7	TGGCCCAGGAGGGAATGTTAAGGGG	-0.818356	-1.31379	-1.34881
1480	YALI1_A03091g_8	GGCTTCAATCGGCGTGTTGAGAGGC	-1.12523	-1.67162	-1.71522
1481	YALI1_A03116g_1	GCGGTTCGACCTGGAAAGAACAACG	1.01168	2.80855	2.0752
1482	YALI1_A03116g_2	CTCGGGTGTGTGGGCCGGAAAGATC	0.16285	0.238959	0.28514
1483	YALI1_A03116g_3	TGACCGAGTTGGAACGAATCGGATT	0.578435	1.62848	1.76683
1484	YALI1_A03116g_4	GAACTTCATATCGAACAGGGTCCCA	-0.408732	-0.638171	0.071161
1485	YALI1_A03116g_5	AGCCTGCAAGTATGTCTGTGCCTGA	0.766708	1.92413	1.99438
1486	YALI1_A03116g_6	TCGTCATCATTGAGAGTGAGCCGGT	-0.0994908	0.128442	0.78939
1487	YALI1_A03116g_7	CAGCCCAGAGCTTCGGCTTCGGCAA	-0.814673	-1.14762	-1.17488
1488	YALI1_A03116g_8	CAGGTCGAACCGCGAAAATGTTGCC	-0.142763	0.504464	0.779339
1489	YALI1_A03137g_1	TATATTGCCATCTTCCACATTTTCG	1.20475	3.44044	3.49803
1490	YALI1_A03137g_2	GTCAACACGTCGAGCGGGTCGATCG	0.010405	0.868628	1.65717
1491	YALI1_A03137g_3	TCACGGTGGTCATCAACTCGCTGGT	0.538038	1.48588	1.1925
1492	YALI1_A03137g_4	CGGACCTGCAAGTTGCGGATGTTGG	0.550606	2.11924	4.33573
1493	YALI1_A03137g_5	CGATGCCTTTGCGGACCTGCAAGTT	0.175434	1.78403	3.57313
1494	YALI1_A03137g_6	AGGTACAGATGTGGTGGTGAGGCGC	0.885894	2.14847	2.17908
1495	YALI1_A03137g_7	GTGAGGATCTCCATGCACAGAACCA	0.770521	1.71172	1.53968
1496	YALI1_A03153g_1	TTGAAAACAGGGACGGGACCGCCAG	-0.938629	-1.45804	-1.28263
1497	YALI1_A03153g_2	CGAGGGCCTGGGTGAAAGAAACACC	0.795599	2.7733	3.12653
1498	YALI1_A03153g_3	AAGAAATACACAGTCGGCTCTAAGG	-1.17101	-1.40983	-1.34468
1499	YALI1_A03153g_4	GATCAGAAGACCGTGACCGGTCTGC	1.20819	2.55202	2.66612
1500	YALI1_A03153g_5	TTTCACCCAGGCCCTCGGAAAGTCC	0.327314	0.972245	1.58063
1501	YALI1_A03153g_6	ACCCAGGCCCTCGGAAAGTCCTCTA	1.16977	2.20576	1.87425
1502	YALI1_A03170g_1	CCGACCACAAGTCGCTTGAGGAGCT	0.956551	2.47478	2.20953
1503	YALI1_A03170g_2	GAACATTGAGGTGCTAGACAAGCTG	0.455563	1.70622	1.00003
1504	YALI1_A03170g_3	AAGAACCAGACGTGGTTCAAGATGC	0.0444053	0.631254	0.469716
1505	YALI1_A03170g_4	GACGGGCCTGAGAAGGCCAAACTGA	0.389609	1.44504	0.8987
1506	YALI1_A03170g_5	CTCCAGGCTTGGTAATTCGATGCAG	-0.0640942	0.615358	0.491453
1507	YALI1_A03170g_6	GGTGGAGATCTTCTGCCAATGAGAC	0.548102	2.65172	3.91695
1508	YALI1_A03170g_7	CTGGTAGGGCATCTTGAACCACGTC	0.80935	2.84553	2.15432
1509	YALI1_A03170g_8	GCCTTCTCAGGCCCGTCCAAAGCAG	-0.920994	-1.30019	-0.535548
1510	YALI1_A03183g_1	TGTGGATGCTGATCCCACCACCACC	0.71835	2.55969	2.48072
1511	YALI1_A03183g_2	CCCTGATGGAACCAAGCTCATTGTT	1.40728	3.76457	6.11044
1512	YALI1_A03183g_3	CGTGTTCAACGTCAAGGCCGACGTG	-1.12464	-1.20953	-1.35936
1513	YALI1_A03183g_4	GTTTGCCGTGTGGTCGTACGGAGGC	-0.672428	-1.03676	-1.43435
1514	YALI1_A03183g_5	CCGTGTGGTCGTACGGAGGCAAGTA	0.955544	3.02574	3.14815
1515	YALI1_A03183g_6	TCATTCTGGGAGGAGGACAGGACGC	-1.11056	-1.7253	-1.64659
1516	YALI1_A03183g_7	AGGCCCGATTCTACCACAAGATCTT	0.779701	3.16975	2.32393
1517	YALI1_A03183g_8	AGGACGAGGTTGGCCGAGTCAAGGG	0.339003	1.45933	1.18463
1518	YALI1_A03210g_1	TGCGGCCGCTGATTTCCGCCCACCG	-1.22193	-1.43664	-1.73868
1519	YALI1_A03210g_2	CGCCCACCGCTCGGCCTCCGCCAAC	-0.8775	-1.25947	-1.38468
1520	YALI1_A03210g_3	TGCTCGGCTTTTCCGGGCCCCAGGG	-1.07096	-1.85535	-1.75351
1521	YALI1_A03210g_4	CGGGCCCCAGGGCTGTGGAAAGTCC	0.388393	1.84779	2.17852
1522	YALI1_A03210g_5	CACAGCCCTGGGGCCCGGAAAAGCC	0.957151	2.55662	3.49146
1523	YALI1_A03210g_6	GCCCAGAGCGACATCGTGGGTGCCA	0.492636	1.36662	1.92749
1524	YALI1_A03210g_7	TGTCCAGCGAGTCAAGGTGCACAAA	0.647475	0.660521	0.428464
1525	YALI1_A03210g_8	TGGATCAACGCGTGTTCCTGTTGCA	0.366	1.49228	1.50862
1526	YALI1_A03258g_1	AAGACTCTTCTCATCTCTGCCACTG	0.972803	2.91005	3.06687
1527	YALI1_A03258g_2	AGGGAGAGAACTCGGTCAAGTCTGT	0.890177	2.59043	2.19004
1528	YALI1_A03258g_3	CAAGGTTGTCGCCAACAGCCTCCAG	0.834302	2.16974	2.24743
1529	YALI1_A03258g_4	CTACGGAAGCAGGGTGCTCGTTGAT	1.45796	3.76797	3.74263
1530	YALI1_A03278g_1	GACACACCGTAGAACAGGTTGAACA	1.0639	2.71206	2.96301
1531	YALI1_A03278g_2	GATCGGGGGCATCCTCCTCGGCAAC	0.119975	1.03741	0.625158
1532	YALI1_A03278g_3	TGACCCAGCTGCTGCGACCATGGAA	0.870044	1.28158	0.624199
1533	YALI1_A03278g_4	TCGTTCCTGCCGGTCTGGAGGCTTG	-1.38492	-2.02248	-2.14448
1534	YALI1_A03278g_5	TGTCCCCCACCCTGGAGCCCATCAA	0.829274	2.8172	3.0665
1535	YALI1_A03278g_6	CGAGGCTTCTCGGGTCCCCTCGACC	-0.437416	0.413488	1.20231
1536	YALI1_A03289g_1	ATCCGTTGTGGATCTCGTAGTCATC	-1.14431	-1.0916	-1.33207
1537	YALI1_A03300g_1	GGAGCAGGTCCCGAAACCAACGTCC	1.3087	1.79194	2.80542
1538	YALI1_A03300g_2	TTACCAGCCCGGAATCGGAACCCAC	0.458441	1.90312	1.64387
1539	YALI1_A03300g_3	AAGTCGACATTCAGTGTCCCTTCTG	1.08739	1.35981	1.40662
1540	YALI1_A03300g_4	TGGGACTCCATCAACAGCAGTGGCA	1.02222	2.59948	2.63214
1541	YALI1_A03300g_5	CCCATGCCTGGTCGAAGCCGATTGT	0.349428	0.211366	0.637031
1542	YALI1_A03300g_6	GGGACCTGCTCCGAAACTGTTGGAC	0.514309	1.97753	2.386
1543	YALI1_A03300g_7	GAGCATGCGGAACAGCTTGAGGACG	1.29907	2.28819	1.4706
1544	YALI1_A03300g_8	GGCAGGTCGACGGTGATGTGGGTTC	0.726292	1.52355	1.70872
1545	YALI1_A03322g_1	CGGCCACAAGAGGAGTGTAGGCCTT	-1.13864	-1.63546	-1.48709
1546	YALI1_A03322g_2	GGTCCTTCTTGAGGTAAGGAGTGAA	0.760643	2.30294	3.90383
1547	YALI1_A03322g_3	CTCGCCACTTGATGATGACGTTCTT	-0.592531	-0.279237	0.0421483
1548	YALI1_A03322g_4	CTCAGACCCGATCTGTCTCTTCACA	0.622359	2.83555	3.7622
1549	YALI1_A03322g_5	GCATGCTCTCCGCTGCCGGCGCCAA	0.340266	1.62885	1.01479
1550	YALI1_A03322g_6	CAACATGTCTGCTTCCGCTGACGTT	1.0366	1.8644	3.06149
1551	YALI1_A03322g_7	ATCCGACACCGAACCTCCGAAGAGA	0.596969	1.24659	1.42144
1552	YALI1_A03322g_8	GCGGCTGGTTCTGCCCCTGCCACGG	0.579367	2.04697	3.55442
1553	YALI1_A03351g_1	TGCGGTACCTGTCGGAACAGGCTGG	1.02585	3.07147	2.9795
1554	YALI1_A03351g_2	TGCAGGACATCATCCCCAGAACCAT	0.854624	1.70589	1.63769
1555	YALI1_A03351g_3	GCTAACCAACTTCTTCAAGCCCAGC	0.719075	1.23039	0.811128
1556	YALI1_A03351g_4	TTCTTCCTGGGCCTCGTGAGTGTCC	-0.618475	-1.32563	-1.27841
1557	YALI1_A03351g_5	CGCGTTGTTTTCTTCTTCCTGGGCC	-1.34264	-1.21548	-1.38893
1558	YALI1_A03351g_6	ATTTGCGCGTTGTTTTCTTCTTCCT	-1.34542	-1.84137	-2.0029
1559	YALI1_A03351g_7	TGTGGACGCTCCGGATTCTTTGATT	1.04074	2.64352	2.88365
1560	YALI1_A03351g_8	GAGTCTTGTCGGCGGCAGTTGTTGG	-0.938524	-1.63341	-1.33234
1561	YALI1_A03356g_1	GACCGAGTGGCTCGCCGACCTCAAA	0.579952	1.43697	1.36457
1562	YALI1_A03356g_2	CTGCTGGGGCACCGAGGGAGACCAC	-0.941951	-1.27038	-1.21375
1563	YALI1_A03356g_3	GACTGCTCAATTACTTTGTCTATGT	0.68267	2.82477	3.09291
1564	YALI1_A03356g_4	TCTATGTGGGATTTGCTGCCGGATT	0.0200191	0.688857	1.31265
1565	YALI1_A03356g_5	AGGTCGGCGAGCCACTCGGTCGAAA	-0.628261	-1.12321	-0.941236
1566	YALI1_A03356g_6	TGAAATGCCTGAGCCAGCAGCGTAA	-0.422901	-0.710917	-0.596075
1567	YALI1_A03356g_7	CGACGGACAGACCAGACGCAATGGC	1.22138	4.45093	6.99178
1568	YALI1_A03356g_8	GGTACCGTCCAAAGAGCGAGGCAAT	1.36361	4.92536	3.78921
1569	YALI1_A03396g_1	ACAGAGACGACAGAGACCTGGACCG	0.97106	2.19878	2.03529
1570	YALI1_A03396g_2	GCGAGGTTCTCAAGTGCCAGATCAT	1.46629	3.90079	5.41149
1571	YALI1_A03396g_3	GTTTCGTCATGATGGCCGACGTTAC	-0.898444	-1.18806	-1.50096
1572	YALI1_A03396g_4	GTCATGATGGCCGACGTTACGGGCG	-0.160297	0.722925	0.908737
1573	YALI1_A03396g_5	GTCGTCCCGGTCATCTCGACGGTCG	1.00671	1.80389	2.19555
1574	YALI1_A03396g_6	ACCGTCGGTCCAGGTCTCTGTCGTC	0.169185	0.0942852	0.487924
1575	YALI1_A03396g_7	GCCAGAGCCTCGTCGGCGCCCGTAA	1.33926	3.62527	2.82943
1576	YALI1_A03396g_8	GCTTGGCCTTCTCAATGGCAAGAGT	0.621762	1.00125	1.79408
1577	YALI1_A03402g_1	TGAGGGCAGCTCCCAGAGATCGAAG	0.724393	1.94999	2.65033
1578	YALI1_A03402g_2	GTCGGTAAGGCACAGGTCGGCCTCC	0.841366	1.53002	1.07038
1579	YALI1_A03402g_3	GCTGAGGGCACGACTCGAGATCGGG	0.634387	1.76934	1.57599
1580	YALI1_A03402g_4	GCTGGGCAGAGTTGGGCTTCTTGGG	1.18571	1.51622	1.25708
1581	YALI1_A03422g_1	CAGGATCTGGTCAAGTGCGGCGCCA	0.960493	2.65787	2.43995
1582	YALI1_A03422g_2	GCTGCTGCTCAACCTCACAGACGGC	0.947562	4.02587	2.05487
1583	YALI1_A03422g_3	CTGCTCCATTCGAAAAGGCCTTTGA	0.463124	1.47712	1.89893
1584	YALI1_A03422g_4	ACAAGTTCGACCAGCTGGCCGAGGA	-1.07727	-1.65915	-1.6756
1585	YALI1_A03422g_5	GGGGTCCAGACGCTCGCTGAGCACC	-0.251092	0.0611067	-0.301614
1586	YALI1_A03422g_6	TCTTGAGCAGTGCAATCTTGTTGAC	0.807369	2.2478	2.00921
1587	YALI1_A03422g_7	GAATGGAGCAGCAAACGTGTTTCTC	0.634729	1.2452	1.50487
1588	YALI1_A03422g_8	GGGGGCGTACAGGTCCTTGCCCTCG	-0.622548	-0.404179	-0.906235
1589	YALI1_A03442g_1	CCCCTTCCTTTCTCCTACTGTAACG	0.85433	1.66042	1.24365
1590	YALI1_A03442g_2	TCCTACTGTAACGCTTCTTGGGTGG	-0.332083	-0.546392	-0.329204
1591	YALI1_A03442g_3	GGCCGAAGTTACGTTGACACAAGTT	1.01299	1.72265	2.4579
1592	YALI1_A03442g_4	AACTGGCCATCTGTTGTTGAATGAA	0.268683	2.42686	2.4419
1593	YALI1_A03442g_5	AACATTAATCGACTTTGAACTGGCC	-0.730678	-0.895093	-0.643182
1594	YALI1_A03442g_6	TCGACTATTCCCCTCGCCTTAACGA	0.897783	2.33175	2.1417
1595	YALI1_A03442g_7	CTCTCAATACCTCTTTTATCGACTA	-0.999798	-1.34407	-0.837065
1596	YALI1_A03442g_8	TTCCTCTTTTGCTCTCAATACCTCT	-0.941677	-1.46046	-1.23995
1597	YALI1_A03450g_1	TGTCCAACACAGCGTCACTTCTGGA	0.586002	0.904715	1.27857
1598	YALI1_A03450g_2	AAAGAAGAAAGAGGGCCATCTGAAA	0.853326	3.04476	2.14746
1599	YALI1_A03450g_3	TTGCTTCTCATATTGTTTCAAGGGA	-0.719452	-1.59681	-1.32556
1600	YALI1_A03450g_4	AAGGGACGTGATTGGAGTGACTGTC	1.34982	3.99158	5.08496
1601	YALI1_A03450g_5	GTGTCCTCGAGATGTTCAATTGAGG	0.791653	0.6542	0.463428
1602	YALI1_A03450g_6	AAATGGAGACGTCTGACACTTGTCC	0.59488	1.34336	2.1189
1603	YALI1_A03450g_7	TTCTTTGAAATGGAGACGTCTGACA	-0.991713	-1.0565	-0.810913
1604	YALI1_A03450g_8	AGATGGCCCTCTTTCTTCTTTGAAA	-0.473742	-1.02211	-0.820542
1605	YALI1_A03487g_1	TGGTTGCCCGTATGGTGCGTCTGCG	0.393507	0.283879	-0.00581346
1606	YALI1_A03487g_2	CGCCTGGATGGCGGCCGTTTTGTGG	-1.12753	-1.51161	-1.075
1607	YALI1_A03487g_3	GCACCCGGTTGGCGCCTCGTCGGAA	-0.721137	-0.964115	-0.423423
1608	YALI1_A03507g_1	CTTGTTCGAGTCTTGGCAGGCTTGG	-1.00114	-1.89881	-2.00175
1609	YALI1_A03507g_2	TCGACCACAATACCCTCCAACGCCC	0.353757	1.95755	2.46181
1610	YALI1_A03507g_3	GACGGCGCGAAGCTTGATTGGATTC	0.770092	1.8557	0.537311
1611	YALI1_A03512g_1	CAAGCTGCAAATGTTTGGAATCGCC	-0.0932842	0.867785	0.849983
1612	YALI1_A03512g_2	TGTGTGCGTTTTGCGTCATGAGTGT	0.941196	2.26799	1.58036
1613	YALI1_A03512g_3	CGTCATGAGTGTGGGGCTCACCATG	1.49518	1.96838	1.91108
1614	YALI1_A03512g_4	TTTTGCGCCCGACAAGCTGAAGCGC	-1.04878	-1.50656	-1.43263
1615	YALI1_A03512g_5	CAGCTTGGAAAAGTTGCGCTTCAGT	-0.852296	-1.22714	-1.32759
1616	YALI1_A03512g_6	GACGGGTTCCAGCGTCCATCTGTTG	0.006892	0.0734047	0.13402
1617	YALI1_A03512g_7	TGGCGCCGATTGGCAGAGCAATCAT	0.605009	0.664213	0.957363
1618	YALI1_A03512g_8	CCAAACAGTCGTAAACCAGCTGGGC	-0.65999	-1.08707	-1.37175
1619	YALI1_A03549g_1	GACTCACGGGTTTCACTGAGTGCGG	1.05399	2.70416	1.83324
1620	YALI1_A03549g_2	ACTGAGTGCGGAAATCTGCTGGGGA	-0.809256	-1.84648	-1.92117
1621	YALI1_A03549g_3	CTTCCACAACGCCAGGCTGATGGTG	-0.827761	-1.12442	-1.38977
1622	YALI1_A03549g_4	TTCTAACGCACACGTCGAGCACCTG	0.759374	2.28405	1.35358
1623	YALI1_A03549g_5	CTCTTCCACCTGATCTGGACGCCAA	0.232242	2.03127	1.86446
1624	YALI1_A03549g_6	CGCACTCAGTGAAACCCGTGAGTCC	0.945379	2.95704	3.40001
1625	YALI1_A03549g_7	AGACTCGTGGGGCACCATCAGCCTG	-0.944909	-1.40613	-1.65309
1626	YALI1_A03549g_8	CGAGCCGTTTTTCAGACTCGTGGGG	-1.57062	-2.13568	-2.14341
1627	YALI1_A03567g_1	GGGCTGTGTGTCGACTTTTCAGGTG	-0.0178317	0.292437	0.546976
1628	YALI1_A03567g_2	AGGTGCGACGTCATATTGAGGCTGA	0.846151	1.70707	1.29209
1629	YALI1_A03567g_3	GGCGGTTCGATTTCGTCTTCAACGG	0.693481	1.90138	2.124
1630	YALI1_A03567g_4	GTCTTCAACGGATTGCCAGAAACCA	0.56231	2.22935	1.95868
1631	YALI1_A03567g_5	TATCAGCCTCAATATGACGTCGCAC	1.37704	2.25457	4.26707
1632	YALI1_A03567g_6	ATAGTGGTCATGTGGGAGAGGTGTT	1.22302	2.52627	3.27098
1633	YALI1_A03567g_7	GCTTTCATAGTGGTCATGTGGGAGA	-0.552583	-0.923362	-0.439845
1634	YALI1_A03567g_8	GTTTCGCTTTCATAGTGGTCATGTG	-1.05202	-1.20782	-1.57534
1635	YALI1_A03579g_1	AGACATACACCAGTCCCATATCTGA	0.579032	1.50167	0.58982
1636	YALI1_A03579g_2	ACACGAATTACACCTTCGACGATCC	1.75427	5.90862	7.16795
1637	YALI1_A03579g_3	CATTACAACTCCCAATAAGGGGTGC	0.601395	1.84384	1.09513
1638	YALI1_A03579g_4	CAGTCGTTTTGTGATTTTATACCGT	-1.12104	-1.68025	-1.87403
1639	YALI1_A03579g_5	TGATTTTATACCGTTTTTGCAGCGT	-1.3206	-1.74517	-1.6517
1640	YALI1_A03579g_6	TACCGTTTTTGCAGCGTTGTTTTTA	-0.897997	-1.5365	-1.44289
1641	YALI1_A03579g_7	CAGCGTTGTTTTTAATTTGTATTCT	-1.149	-1.80322	-1.87425
1642	YALI1_A03579g_8	ATTTGTATTCTAATGATCAATTACC	0.0577165	1.34326	0.899673
1643	YALI1_A03599g_1	CGTGAGATTGGTGAGTACGTGGTCG	-1.08194	-1.5651	-1.28847
1644	YALI1_A03599g_2	TGCTTGTAGATGTCTGTGAAGGCAG	0.386993	1.3944	2.17751
1645	YALI1_A03599g_3	AGAAACTCTTCAAAGCCCTCAGGGT	-1.60562	-1.92548	-1.55811
1646	YALI1_A03599g_4	TTCTCCGACACACCCTCTATTGGCC	0.675953	1.72344	1.47001
1647	YALI1_A03599g_5	AAGAGTTTCTGAAAGAGGTTCCTGA	-0.497897	-0.930426	-1.33328
1648	YALI1_A03599g_6	TGAAAGAGGTTCCTGAGTCGGTTCT	0.759984	1.30308	1.66207
1649	YALI1_A03599g_7	CAACGACAGCTTGACTCACCCGAAG	1.53633	5.92483	7.07218
1650	YALI1_A03624g_1	GCAGTGGCTTGCGGTTCTGGAACGC	0.341683	2.09038	1.87113
1651	YALI1_A03624g_2	CCCAATGGCCAGAATCTTGTTTCTG	-0.562975	0.431567	0.392696
1652	YALI1_A03624g_3	GTCATGCTCGCCCATGGCCTTCTTG	0.905197	2.23935	2.21565
1653	YALI1_A03624g_4	TTAAGGACCACATTTACCGAGAAGG	-0.265278	-0.434982	-0.058323
1654	YALI1_A03624g_5	GAGCCGAAAAGAGCAACGCACACTT	1.48586	3.21209	3.34592
1655	YALI1_A03624g_6	CCCTCGGTAATGACCATCTTCTCGG	1.25145	2.30207	2.90635
1656	YALI1_A03624g_7	ACCAGCGAAGGGCTCTCAGAAACAA	1.57132	3.36691	3.1145
1657	YALI1_A03624g_8	CGAGCTTAAGGCTGTGTCTGGAGGC	-0.553389	-1.11717	-1.05921
1658	YALI1_A03669g_1	TGATGACCCCCCTCGCAAATAATCA	1.12464	4.28957	5.2444
1659	YALI1_A03669g_2	TGAAGGCGAGCGTCATGTGTTTGTG	0.975194	1.8001	1.26567
1660	YALI1_A03669g_3	TGAAAAAGTCCGACTATTCTCCCAT	1.07687	2.32418	1.89326
1661	YALI1_A03669g_4	GAGGATCTCGAACGTGCCGACGCAA	1.15582	2.61524	2.76391
1662	YALI1_A03669g_5	CCTTCCTCAATGCGGCGAATATCTG	-0.621573	-0.493767	-0.988394
1663	YALI1_A03669g_6	CGAGGGGGGTCATCACAAAATTTCC	1.6014	4.99091	5.40641
1664	YALI1_A03669g_7	ACAAACACATGACGCTCGCCTTCAG	0.885647	2.22335	1.27487
1665	YALI1_A03669g_8	GAATGGGAGAATAGTCGGACTTTTT	1.27786	2.80006	3.8485
1666	YALI1_A03688g_1	CTACTTCTATGCCGACTCGGTTGGA	0.148512	0.351243	-0.100673
1667	YALI1_A03688g_2	TCGTCCTACGGCACCACCCAGTTCT	0.364445	0.955072	1.90662
1668	YALI1_A03688g_3	TGTCTTCAACGGAGGCTACGCCTGC	-0.707714	-0.909739	-0.812533
1669	YALI1_A03688g_4	GGGGTTCTTCGCAGACAATGGGGGC	-0.767628	-1.15702	-1.25332
1670	YALI1_A03688g_5	CAACCGAGTCGGCATAGAAGTAGGA	-0.0208323	0.588057	0.641994
1671	YALI1_A03688g_6	CAGCTCCAATGGTGAACTTGATGGG	0.768983	2.5243	2.45811
1672	YALI1_A03721g_1	GGCGGCCACTACAGCCGTGGAGCGA	0.779551	1.74539	2.4405
1673	YALI1_A03721g_2	GACATGTTCCATCCCATAGACGGCC	1.06556	2.58937	2.00238
1674	YALI1_A03721g_3	CTACAAGCGGCTTTTGGAGACCATC	1.3124	3.53094	3.83236
1675	YALI1_A03721g_4	GAGACCATCAACGTTTCGGGCGAAG	1.20095	2.36539	2.12928
1676	YALI1_A03721g_5	GCAGGGTGACAAAAGTTCGCACTGC	1.73961	2.25028	2.25764
1677	YALI1_A03721g_6	CAGCCGCTGATATCGTTTCGCAGGG	0.931601	2.37088	2.99935
1678	YALI1_A03721g_7	GATCAATCGTTCGTCCGTTGAACTC	-0.315339	-0.113221	0.364895
1679	YALI1_A03721g_8	GCCACTCGGTCCAGAAGAACACACA	0.56157	1.63079	3.43274
1680	YALI1_A03757g_1	TTTGTGCGGTCCATCCCTCTGGAGG	-1.0468	-1.98488	-1.75754
1681	YALI1_A03757g_2	TGCGGTCCATCCCTCTGGAGGTGAC	0.747318	1.28851	1.7975
1682	YALI1_A03757g_3	TCACAGGACTTCCCCGTGAAGCATG	1.5817	3.92575	5.54897
1683	YALI1_A03757g_4	TGTCTTTCACGACCGAGGAGGATGC	-0.683335	-1.14259	-1.09851
1684	YALI1_A03757g_5	GGCACTTGAGCAGCGCCTCCGCAGC	-0.121144	0.95989	0.940997
1685	YALI1_A03757g_6	GCTCTCGAGGCTTGGCAAACTCGAT	0.863245	1.92883	1.3407
1686	YALI1_A03757g_7	GCTTCTCCACAGAAGTATTGTTGTC	-0.61368	-1.00354	-0.292501
1687	YALI1_A03757g_8	GCACAATTAGTCGCGGCTTTCGCTT	1.18452	2.97351	2.25045
1688	YALI1_A03763g_1	CGACGAAACGCGCTCAACAAGTGTT	-0.595959	-1.16984	-0.890816
1689	YALI1_A03763g_2	TTCGACTTGGACGCGCTCTCAGACG	-0.77149	-1.83675	-1.79563
1690	YALI1_A03763g_3	GGGAGACGTTTTTGAACGTCCAGAA	-0.629801	-0.844287	-0.812122
1691	YALI1_A03763g_4	AACGTCCAGAAATGCTGGTTTGGAG	0.790996	1.12174	0.759797
1692	YALI1_A03763g_5	GTCGCAAATTCGTGGTCTGCTTCAG	0.0779526	0.437608	0.31574
1693	YALI1_A03763g_6	GACCCCAGCCACAGCTGAGTCAGGT	1.26495	2.21934	3.62902
1694	YALI1_A03763g_7	GTACTTGGGACCACCTCGAGCCACA	0.688554	1.58152	2.43571
1695	YALI1_A03763g_8	CGAGCATCGTCCATGATCTTTTCGT	0.894345	2.4719	2.8075
1696	YALI1_A03803g_1	ATTCGTCGGTGGTGGCTCTGGCACC	0.889562	1.81788	2.15029
1697	YALI1_A03803g_2	GGGCTCGGGAAACCTGATTCGACGT	0.597594	2.16917	3.33807
1698	YALI1_A03803g_3	GAACAGCGGTTTTGTGTGTCTGCTC	-0.0143437	0.14525	0.619907
1699	YALI1_A03803g_4	TGTGTCTGCTCAACAATGGCCAATT	0.96997	1.54219	2.15206
1700	YALI1_A03803g_5	CCGTCCGTCTCGTTCCAGCTCATAG	-0.556849	0.591701	0.729118
1701	YALI1_A03803g_6	CCATGGCCACGAGCTTGTGCTCGTC	-0.279863	-0.985348	-1.00635
1702	YALI1_A03803g_7	ACGAGCTGCGTTTCCCATGGCCACG	-0.944327	-1.12105	-1.39896
1703	YALI1_A03803g_8	CCGAGCCCGAAAACACACCTATCGA	0.94232	2.06134	2.23553
1704	YALI1_A03809g_1	CAGCGACGGACACGAGTTCTGGATC	0.101741	1.73886	2.33854
1705	YALI1_A03809g_2	GAGAAACACTGGACAATAAGATCCC	1.04055	1.68278	2.03744
1706	YALI1_A03809g_3	AAATCCCCCCGGAGATGGCTTTGGA	0.402156	0.775074	1.05854
1707	YALI1_A03809g_4	GAGCTGTTGGTGGCGGCGGACTATT	-0.143953	0.227594	0.263285
1708	YALI1_A03809g_5	AGCACCTTGGAGACACAGGCCGCCT	0.239714	0.826321	1.12419
1709	YALI1_A03809g_6	TCGAAAATGTCCGTCTCCCTGAACC	0.909369	2.56715	2.86056
1710	YALI1_A03809g_7	TGCCACGTCATGGGGAATGTCCTGT	1.45709	3.89153	3.14735
1711	YALI1_A03809g_8	AAGCTGTAGTACAGATACTCGCACA	1.015	1.40359	1.71542
1712	YALI1_A03815g_1	CGCCACCAAAACCTGGTATCTTCCA	1.37415	3.77799	4.6054
1713	YALI1_A03815g_2	TCCAGTCGGTGCTGTAGATCATGTG	0.465271	1.37699	1.59376
1714	YALI1_A03815g_3	GTGGCGTAAACAGTGACTCGGTAGG	0.887252	1.52657	1.94869
1715	YALI1_A03815g_4	CCCCCCAGTCGGGGCGTGACGAAGT	-1.08882	-1.5733	-1.55687
1716	YALI1_A03815g_5	AAGTCTGGTGAAGGTGATGTTCCAC	1.08552	3.35961	4.25803
1717	YALI1_A03815g_6	CAACAACGACAAGATGCAGTACGAC	0.449359	0.956076	0.833601
1718	YALI1_A03815g_7	CACAGCAAGTACGACAAGATTTACA	0.811598	2.01344	2.19552
1719	YALI1_A03837g_1	TCAAGCCCGGCAACTCGTCTTCCGA	1.45889	3.45638	3.26135
1720	YALI1_A03837g_2	CGGCCTCAACACCTACCAGTGGTGC	0.571759	1.77001	2.51595
1721	YALI1_A03837g_3	ACGAGGTCGACCAGGGTTTGTACGG	0.741562	0.887522	1.18674
1722	YALI1_A03837g_4	TACGGCGGCCTCAAGGACACCTTCT	1.34845	3.97999	4.35976
1723	YALI1_A03837g_5	ATCCTCGGAAGACGAGTTGCCGGGC	0.152878	0.732731	1.4734
1724	YALI1_A03837g_6	CTTGTTGTTGAAGACCTCGTTACCG	-0.447361	-0.228136	0.0763701
1725	YALI1_A03837g_7	GACCAGACCGTAGTTGTTGGCCTCC	0.900055	0.992917	1.02381
1726	YALI1_A03837g_8	CAACGTTGTTGTTGCCAGAGCCAGA	0.725598	1.91824	1.30938
1727	YALI1_A03842g_1	ATCGACCGCCGGTCACGTGACGAAA	-0.908715	-1.82556	-1.05336
1728	YALI1_A03842g_2	CTGGCCACTCCTCCTGTTGTGCGAG	1.13328	1.35979	1.55786
1729	YALI1_A03842g_3	CACTCCATCTTTCCTGGCCACTCCT	1.22056	4.09222	4.38235
1730	YALI1_A03842g_4	TCTGTTGCGACTTGCCCTCGCTGTG	0.10981	1.5174	1.84456
1731	YALI1_A03842g_5	TCTCCTATTCCAGACCCCTGTCAGA	0.735951	2.56107	1.95298
1732	YALI1_A03842g_6	GCGGTCACATGATTGGCCGCGGCGA	-0.793489	-1.55698	-1.42741
1733	YALI1_A03842g_7	ACTGCTCACATTCTCCGCGCTGTTG	1.14577	3.84412	3.13519
1734	YALI1_A03857g_1	TCGACGGGCTTCCGCTGGAGATTCT	1.3947	4.17935	3.05381
1735	YALI1_A03857g_2	GTCGAGTCGGCCAACCCGGACTTGG	0.949169	2.36891	2.48173
1736	YALI1_A03857g_3	TCCGCGCTCAACTCCACGTGCATAT	0.873663	2.30329	2.22848
1737	YALI1_A03857g_4	CGCTCCAGCATGCTTCTCAACTGGG	1.28558	4.21683	4.39237
1738	YALI1_A03857g_5	GGAATCAGCATTCGGCGCTTCATAT	1.04708	4.56902	4.6243
1739	YALI1_A03857g_6	TTCCTCACTCGAAGATGTTTAGGAA	0.382331	2.3928	2.49612
1740	YALI1_A03857g_7	GTTTCTTCCTCACTCGAAGATGTTT	0.675287	1.12002	0.520808
1741	YALI1_A03857g_8	GGGCTCCTTCTTCTCAACCCAGTTG	0.921088	4.2656	3.89295
1742	YALI1_A03883g_1	CACCTTCCACTCGTCGCACGATTCG	0.242445	1.31271	1.43217
1743	YALI1_A03883g_2	CGTGTGTCAGGCGCCGCAGGACCAA	0.738146	2.60134	3.80386
1744	YALI1_A03883g_3	GTACTCGGCGTTCTCGTTCCGCCAC	0.535876	0.652555	0.0907705
1745	YALI1_A03883g_4	AGCTGCCGCGGCAGTCATACGAGCT	-0.74165	-1.23737	-1.0836
1746	YALI1_A03883g_5	TGTTCCATGCGAATCGTGCGACGAG	-0.735233	-1.16146	-1.06628
1747	YALI1_A03883g_6	TGGTCGCCGCCCTGCGACATATTGT	-0.27472	0.508265	0.662663
1748	YALI1_A03883g_7	CTCCCGTGACGGTTGTCTGTTGCGT	-1.00162	-1.01766	-1.02547
1749	YALI1_A03883g_8	GCGTGACAGCTCGTATGACTGCCGC	-0.0145404	2.31946	3.12941
1750	YALI1_A03900g_1	CAAGTTGGGGATCGCTCTGTGTTTC	0.981754	1.61343	1.84187
1751	YALI1_A03900g_2	TTCAACGGGGCTCTGGACTCGGTGG	-0.925396	-1.28023	-1.28305
1752	YALI1_A03900g_3	GCAGTGTGCTCCAGGGTTGTATCCG	1.55192	3.94794	4.81408
1753	YALI1_A03900g_4	GGGAGCCGCTCCAGAAAGGAGGAGG	0.789699	2.68065	2.62455
1754	YALI1_A03900g_5	AGAGACTCCAATGGGCTTTGAACAC	0.741209	1.38522	2.04405
1755	YALI1_A03900g_6	CCGAGTTTCAGAGACTCCAATGGGC	-0.249618	-0.656968	-0.535212
1756	YALI1_A03900g_7	TGAAGCGCTTCCAGCTGTGATTCGA	1.08807	3.95229	4.24273
1757	YALI1_A03900g_8	GGGTCGATCTCGCGGTAGGAGGCTC	-0.919002	-1.3007	-1.56234
1758	YALI1_A03907g_1	TGTTCCTCGATATTCCCGGCTGCAG	-0.704221	-0.976282	-0.640229
1759	YALI1_A03907g_2	CAAACCGCAGGAAGAAGACCGACAG	0.781935	2.03949	3.59552
1760	YALI1_A03907g_3	TACGTGAAAATAGCCGCTGATAATG	0.717852	1.68117	1.25208
1761	YALI1_A03907g_4	CTTACCTCTACAACTCGCAGACAAA	0.683533	2.5596	1.74061
1762	YALI1_A03907g_5	GACCGTTCCGTAGGATGTTGCGTTG	1.02738	2.44483	1.89286
1763	YALI1_A03907g_6	GAAAAACTGCACATTAGGGAACGAG	-0.476622	-0.363057	0.066643
1764	YALI1_A03907g_7	ACGTAGAAATGCGACTCTCTGCCAA	-0.23492	0.106585	0.199229
1765	YALI1_A03907g_8	TCTGCGAGTTGTAGAGGTAAGTAAA	0.555746	0.780546	0.766234
1766	YALI1_A03937g_1	ATCCCAGTGTGCGAATGACAGCAAG	1.4655	2.83693	2.33925
1767	YALI1_A03937g_2	ATCCGATCATGACTGAGCAGGACAT	1.36282	4.77558	3.38886
1768	YALI1_A03937g_3	CGGCTGGGACGCCTGCCACCGAGCT	-1.11065	-1.34746	-1.53193
1769	YALI1_A03937g_4	AGCGGAGGAGAAAAAGATACCCAAG	1.00653	3.99503	3.0384
1770	YALI1_A03937g_5	TCCTCCGCTGAAAGTTGCCTGTTGG	1.09834	3.20047	4.09329
1771	YALI1_A03937g_6	AATATGGCTTGGGTATCTTTTTCTC	1.03715	3.51543	3.40321
1772	YALI1_A03937g_7	ACCGCACAGCCGCCAGAATCACCCA	0.199226	0.797581	1.57934
1773	YALI1_A03937g_8	CACCTCCGCAAACCAGCTCCGAGCC	0.684955	0.88427	1.22293
1774	YALI1_A03964g_1	CTTCGAATTAACCTGCCCAAGTCCA	0.403278	1.85146	1.16307
1775	YALI1_A03964g_2	GCCTACGTTGACGTCCCCACCGCCG	1.33619	3.53819	4.23637
1776	YALI1_A03964g_3	TTGGAAACCTGCCTTTCAACGCAAC	0.780582	1.97733	1.47712
1777	YALI1_A03964g_4	AACGCAACCGAGGAGATGCTGCAGG	0.658728	1.71041	1.52761
1778	YALI1_A03964g_5	GCTTGACGGTCACCTCGGAATCACT	1.55321	2.05072	0.994731
1779	YALI1_A03964g_6	CTCCTCGATCTTTCGCTTGACGGTC	-0.738583	-1.44585	-1.38905
1780	YALI1_A03964g_7	CAAGTCGATCTCAATTTCCTCCTCG	-0.140252	-0.781552	-0.628315
1781	YALI1_A03964g_8	TTGGACAGAGGAGCGGACTTTTCCA	0.637527	2.36629	2.58901
1782	YALI1_A04006g_1	CGCCCAGTCTCAGGACAATGTGGCT	1.01272	2.50847	2.69704
1783	YALI1_A04006g_2	CGAGTCGCTGTCAAGCCCCGAACCA	0.576378	1.82643	1.34419
1784	YALI1_A04006g_3	GAGCAATGAAGTTGTCATCGTGGGT	0.895979	2.93644	2.12465
1785	YALI1_A04022g_1	GAAGACGCTACGCCTGATGTGGTGA	0.609948	1.31668	1.15945
1786	YALI1_A04022g_2	CCGATGATGGCCTCACAGATGAGGA	0.861927	2.25209	1.6647
1787	YALI1_A04022g_3	AGGAGGGAGGAGGGCTCCCCGAGCA	1.15684	2.83843	3.3548
1788	YALI1_A04022g_4	ACCAACATGACCGGTGTTTCGCCCG	-0.613569	-0.96589	-0.763916
1789	YALI1_A04022g_5	CGTGTGTCGTAGGGTAGCCTCGTAG	1.53871	2.56799	2.50103
1790	YALI1_A04022g_6	GTCGCTCCTCATCTGTGAGGCCATC	1.40683	3.21039	2.31642
1791	YALI1_A04022g_7	CGTGAGCAACATGACCAATAGTACC	0.713782	1.79827	1.25831
1792	YALI1_A04022g_8	GCTCCAGCTCGTTCTTGAATCGCAC	0.435222	1.09559	2.59094
1793	YALI1_A04044g_1	AGCAACCAAGAAGCTGGGTTCGTCA	1.08173	2.70189	1.95087
1794	YALI1_A04044g_2	GGAGTCAAAGCTCGTTTTCAGCAAC	0.836977	1.93243	1.28637
1795	YALI1_A04044g_3	GACCAGAACCGGAATGGTCTTGACA	-0.530302	-0.689896	-0.490534
1796	YALI1_A04044g_4	ACTCCGAAAAAGCTCCAGATCAGAA	-1.04178	-1.53304	-1.21717
1797	YALI1_A04044g_5	CAGTCTTTTGCCAAGCGCTTTGTCA	-0.934914	-1.60027	-1.6151
1798	YALI1_A04044g_6	CCAAGCGCTTTGTCAAGACCATTCC	-0.131684	0.44509	0.363326
1799	YALI1_A04044g_7	TCAAGACCATTCCGGTTCTGGTCCA	0.365528	2.73809	2.69603
1800	YALI1_A04071g_1	GCGACTACGAAATCAACACTTGGCA	0.763284	1.01426	0.713036
1801	YALI1_A04071g_2	CATCTGGGAAGTTGATGGTGCGCGT	-0.531804	-0.946762	-0.798953
1802	YALI1_A04071g_3	TCAACTCGAAAACGCTTTACTACGA	-0.574301	-0.908502	-0.171823
1803	YALI1_A04071g_4	CTACGACGTGGAGCCCTTCATGTTC	0.67372	3.01474	1.84247
1804	YALI1_A04071g_5	CGCGGCCGCCCGACCTGCCGCTTGA	-1.09774	-1.94283	-1.78518
1805	YALI1_A04071g_6	GGGCGGTTGCGTCTTCGGGGCTCGA	-0.865057	-1.28903	-1.30969
1806	YALI1_A04071g_7	GGGGGCTGCTTTTGGGGCGGTTGCG	0.903999	2.82774	4.01497
1807	YALI1_A04071g_8	GCGGCCGTCGCACCCTCACTCTCAG	0.951373	3.08507	3.56055
1808	YALI1_A04109g_1	ATTCCGGTGAGCATGTGAGCTCATC	-1.15292	-1.33735	-0.840134
1809	YALI1_A04109g_2	GGCTGGTGGTTGTGGGGAACAAGGC	0.817819	1.43981	0.944555
1810	YALI1_A04109g_3	CACATAGTCTGGGAGTCCAGGATAA	0.612782	1.21636	0.860955
1811	YALI1_A04109g_4	AAGGACGTTGGACATCCCGGTCTGG	0.183986	0.515992	0.25005
1812	YALI1_A04109g_5	CCGCAGCTTTCGAATATTGCCAATT	-0.47278	-1.13426	-1.28382
1813	YALI1_A04109g_6	CGTCACATCGTCGTTGAAGAGCGTC	-0.799411	-1.3651	-1.18112
1814	YALI1_A04109g_7	GGAGCCATAATCCGCCAGACTGTCC	0.757848	2.85544	2.19503
1815	YALI1_A04109g_8	TGTCTCGCAGAGTCCAGTAGTTGAG	-0.826558	-1.02026	-1.36304
1816	YALI1_A04119g_1	TGCCCGGCCAGACCTCCAACCAGCT	1.39491	2.82039	3.64612
1817	YALI1_A04119g_2	TGCTCTCAAGCTGCCCGATGGCAAG	-0.11074	0.730642	1.02461
1818	YALI1_A04119g_3	AGGATGTGTCCTCGTTGGAATTCTT	-0.783262	-0.992112	-0.846264
1819	YALI1_A04119g_4	GTCGTCTAACAAGAAGCGACCCAAC	0.898675	2.42388	2.87294
1820	YALI1_A04119g_5	TGTTCTCGACAATCTTGGGCTCCTT	-1.11833	-1.44509	-0.882455
1821	YALI1_A04119g_6	GTTCTTCTTGTTGAATCGCTTGCCA	-1.08168	-1.63492	-1.99911
1822	YALI1_A04119g_7	CGAGAAGAATTCCAACGAGGACACA	0.548442	0.726648	0.452571
1823	YALI1_A04119g_8	AAAGCCGGTACCGTTGAAGGTAAAC	1.07917	2.33251	2.41173
1824	YALI1_A04164g_1	CATTATCCCAATCTTCAGGAGAGTA	0.670068	1.7387	2.55783
1825	YALI1_A04164g_2	TACCTCCACAGAGAGAAAACCAGAA	0.244241	1.5107	1.31216
1826	YALI1_A04164g_3	TTGCTGTCTACCCACTCAAATACCT	1.12331	1.6921	2.37612
1827	YALI1_A04164g_4	CTCGTCCATCGCCAGCAACCAGCGG	-0.902209	-1.21666	-1.04662
1828	YALI1_A04164g_5	GACTATTCCTCTTAATCCTACTCTC	0.931801	1.89483	1.24287
1829	YALI1_A04164g_6	CTCACGAAGCAACTTGTTTGGACTA	0.0489004	-0.267243	0.299068
1830	YALI1_A04164g_7	TCTCTGTGGAGGTATAAATGACACG	-0.180891	0.118156	0.665267
1831	YALI1_A04164g_8	AGTGGGTAGACAGCAATAAAATCAA	1.03597	1.17151	1.07846
1832	YALI1_A04178g_1	TTTGCTGTTACCAGAAGGAAATGCA	-1.16572	-2.29254	-2.35109
1833	YALI1_A04178g_2	CTGTTACCAGAAGGAAATGCAGGGG	0.902391	2.10198	2.68653
1834	YALI1_A04178g_3	GACAAGGTCAAGGAGGGCCAAAGTC	1.03789	1.81547	2.09475
1835	YALI1_A04178g_4	CTGGCCCGGCTGGCACCGGCAAGTC	0.15	0.311142	0.965418
1836	YALI1_A04178g_5	CGGTTAGAACTTAGCGAGTCATTCA	0.736065	1.13779	1.43548
1837	YALI1_A04178g_6	CTTCTGGTAACAGCAAACAAATGTC	0.838387	2.06831	2.34969
1838	YALI1_A04178g_7	ACCCCCTGCATTTCCTTCTGGTAAC	1.06144	1.89181	2.08316
1839	YALI1_A04178g_8	AAGATTGAAGAGAGCATCTCTGTCC	0.72953	1.48211	1.40311
1840	YALI1_A04261g_1	TGCCTGAGGGCTGGGTTCCCACCTT	0.0441333	0.666282	1.19364
1841	YALI1_A04261g_2	TTGCCGAGGCAGTGGAGCCTGATCT	0.563438	0.555436	0.680913
1842	YALI1_A04261g_3	TACACAGTCCATTTCGACGACGGAA	0.394167	1.31047	0.943135
1843	YALI1_A04261g_4	GACGACGGAAATCTCAGCTCAGAGT	-0.577084	-0.0723385	-0.142713
1844	YALI1_A04261g_5	GGCGGCTCGTTGTGGAAGGTGGGAA	0.609073	1.88766	1.10518
1845	YALI1_A04261g_6	TCTGTATTTTTGGGCGGCTCGTTGT	-1.04422	-1.76184	-1.49342
1846	YALI1_A04261g_7	TCGTATCCCTTGTCCTGGTCCACGG	1.17364	1.48458	2.4129
1847	YALI1_A04261g_8	ACCCACACGCTGGGCAATGTACCGC	-0.506553	0.147217	-0.110803
1848	YALI1_A04309g_1	TGTCTGAAAACCACAAGTGGATAGA	-0.711948	-1.59898	-1.63816
1849	YALI1_A04309g_2	AACCCCTTGTTTGTTACAGAGATGC	-0.0338861	-0.276211	-0.147879
1850	YALI1_A04309g_3	TTACAGAGATGCCTACACCTTGTGG	0.390878	0.0516734	0.225815
1851	YALI1_A04309g_4	TCGACCTGACGACATTGGAATACTC	-0.389725	0.0861151	-0.303893
1852	YALI1_A04309g_5	AGAGAGTGCGACAATTGACTCCAGC	-0.131211	-0.117466	-0.606908
1853	YALI1_A04309g_6	GGAGAAGAGGGCAGGTTTGAGAGAG	0.529099	1.0599	1.13778
1854	YALI1_A04309g_7	ACAATGGTGCCATCCAGACCCTCCA	1.01925	1.70703	1.36852
1855	YALI1_A04309g_8	TTTGACAATGGTGCCATCCAGACCC	0.247773	0.629323	0.967865
1856	YALI1_A04332g_1	TCTGGTGAGAACGAAATGCGCCCCA	0.411455	1.33664	1.74206
1857	YALI1_A04332g_2	ACGAAGCGGTGGAACTGGTTATGGT	-0.72032	-0.584866	-0.666707
1858	YALI1_A04332g_3	CGAGTCGATTAATGAGCTCTCAAGA	0.304184	2.11085	1.33894
1859	YALI1_A04332g_4	GTTCTCACCAGAGAAAGGCCAGATT	-0.605188	-0.0413476	-0.0230551
1860	YALI1_A04332g_5	GGGCGCATTTCGTTCTCACCAGAGA	-1.08728	-1.66831	-1.23171
1861	YALI1_A04332g_6	CGACGCTTCCCGCATGCCCGAACTG	0.906407	1.42374	1.5878
1862	YALI1_A04332g_7	CGCTACCATAACCAGTTCCACCGCT	0.518482	1.72807	2.07141
1863	YALI1_A04332g_8	CGCCACAGGATCATAGCTTGGGTAA	1.12804	1.13486	1.28902
1864	YALI1_A04341g_1	CAGGACCTTTGCTTGGCGTCGTTGG	0.747658	2.00523	2.35074
1865	YALI1_A04341g_2	CTTGGCGTCGTTGGTCGCTCTCCAC	-0.0653514	0.0817455	0.498369
1866	YALI1_A04341g_3	GGACCCTTTTAGCATCTCTGGATGG	0.338243	0.540618	0.674244
1867	YALI1_A04341g_4	GCATCTCTGGATGGCTCTGTCATTC	1.3368	3.28614	3.6516
1868	YALI1_A04341g_5	TCGAATGACAGAGCCATCCAGAGAT	0.574911	0.980348	1.82921
1869	YALI1_A04341g_6	CATCCACGGGACCCGCTCGGTGACT	-0.599594	-0.702423	-1.29682
1870	YALI1_A04341g_7	CGGACAGGAGATCATGGATTGTCTC	1.08589	3.23741	3.3014
1871	YALI1_A04341g_8	CAGTAAGTCCTCCGCAGGGAGTGGG	1.31665	2.67828	3.61411
1872	YALI1_A04385g_1	GCGAGGTTGAGGGTGTTCTTTTTGA	0.836767	0.741306	0.559386
1873	YALI1_A04385g_2	AGGTCAAAGACGGAGTAAAAGTTGT	0.852861	2.69264	3.24167
1874	YALI1_A04385g_3	CTTGTCTCCGTTGTTCAGAACGTCA	-0.966274	-0.832705	-0.537458
1875	YALI1_A04385g_4	CGGCATCTACGAACCAGAGAGACGA	0.348261	1.23767	1.13345
1876	YALI1_A04385g_5	ACCTCAAAAAGAACACCCTCAACCT	0.342968	2.09788	2.2376
1877	YALI1_A04385g_6	CTCCGTCTTTGACCTCAAAAAGAAC	0.379021	1.19103	0.810995
1878	YALI1_A04385g_7	TCAACAACTTTTACTCCGTCTTTGA	-0.607636	-1.11945	-0.951238
1879	YALI1_A04385g_8	AACAATCTCGGAGACTCCAATGTTC	0.299334	0.864862	1.31487
1880	YALI1_A04415g_1	AGCCTGGAACACAGCGACTGGAGCT	-0.131297	0.0683414	-0.371615
1881	YALI1_A04415g_2	ACACACATCCAGATGGACGACCACT	0.832654	1.36204	1.90002
1882	YALI1_A04415g_3	TGGATCTCAGGACAGACTCCGGCAC	0.897499	1.13821	1.00817
1883	YALI1_A04415g_4	GAAACGTGAGATCCGACGATGACTA	-0.31408	-0.147873	-0.640073
1884	YALI1_A04415g_5	CGCCAGAGCAAGAAGATCCCGGGGC	-0.0957101	0.547842	0.229062
1885	YALI1_A04415g_6	CGGATGTCTGAGAGCGCCACGTGCT	0.727361	1.55599	2.43363
1886	YALI1_A04415g_7	TGGCTGTTGTAGTTGTCTGCTAGCG	0.612053	0.688821	0.261377
1887	YALI1_A04415g_8	TTCGTCGCTGTCGCATCGGTACACA	-0.527766	-0.604948	-1.30701
1888	YALI1_A04462g_1	GAGTATGTGAGAATCATGGAGCCTC	1.16856	2.57251	2.43182
1889	YALI1_A04462g_2	CAGAGTTCAGAGACCAGGAGAAGGC	-0.136708	-0.761947	-0.600806
1890	YALI1_A04462g_3	GGAGGCTTTCGTTTCAAGGTGCAGG	0.167433	0.915279	1.20875
1891	YALI1_A04462g_4	GTTTCAAGGTGCAGGCTACCAAAGA	1.15677	2.97837	2.5599
1892	YALI1_A04462g_5	CTTAGATCCCATTCCAACAGATGTT	0.910094	2.23288	1.53804
1893	YALI1_A04462g_6	GTAGCCTGCACCTTGAAACGAAAGC	1.20609	2.89487	3.08883
1894	YALI1_A04462g_7	GGTGAAGAGTTCGTTGTCGTCTCCT	1.54202	2.09975	1.36172
1895	YALI1_A04462g_8	CACTTCCCGGAACCGTAATGACGAC	0.898754	1.79489	2.20338
1896	YALI1_A04495g_1	ACTCGGGGTCGCCTCTGTCGTCTCC	-1.49757	-1.98557	-1.34172
1897	YALI1_A04495g_2	TCAGGACACTTATAGATGGTACACC	1.22898	2.41096	2.95895
1898	YALI1_A04495g_3	CAAAGTACATCAAATTGATCACTCG	0.194603	0.213525	0.067064
1899	YALI1_A04495g_4	TGGCCCCGTACTCTGCGGGAGCTCT	-1.13056	-1.51256	-1.36114
1900	YALI1_A04495g_5	CTTGTACACGTCTGTGATGGACTGG	0.819088	1.35592	0.95623
1901	YALI1_A04495g_6	TGAACGCGAATTGCATCGCCCAATT	-0.507302	-0.720342	-0.843355
1902	YALI1_A04495g_7	TCTCAATTTCTGAACGCGAATTGCA	-1.11918	-1.80893	-2.17287
1903	YALI1_A04495g_8	TGCCCGCTGTTGCCATTGTTATTGC	-0.198867	0.793354	0.841302
1904	YALI1_A04533g_1	GAGTCGACTACACCCAATTCCCTGA	0.634771	-0.286882	0.700011
1905	YALI1_A04533g_2	GAGAGTTTGCCGTCAAATACCCCTC	-0.331442	-0.39732	-0.580977
1906	YALI1_A04533g_3	CCGTCAAATACCCCTCCTTCCTGCG	1.12216	2.54428	2.52881
1907	YALI1_A04533g_4	GACTCTACCTCCACCTGCTACAGGC	1.27051	3.35169	2.89206
1908	YALI1_A04533g_5	TATCCGGGGGCCGCGGACAGCGCGT	0.408838	1.65603	1.93303
1909	YALI1_A04533g_6	ATCGGCCGAGCCCTGCACGTACTTG	1.2403	2.43599	1.94713
1910	YALI1_A04533g_7	ACGGCAAACTCTCCAAAGACTCCGT	0.484048	1.59846	1.67845
1911	YALI1_A04533g_8	CAGATCCATTGACCTGACCCTTGTT	1.34812	2.45245	2.5656
1912	YALI1_A04561g_1	CAACACCAACGGCATCACACATTTC	1.34323	2.99786	3.98131
1913	YALI1_A04561g_2	CCGTTTCTGCAGCGCTCGGACGTGA	-1.24902	-1.24202	-1.31527
1914	YALI1_A04561g_3	TGCAGCGCTCGGACGTGATCAAGTG	0.439388	1.75974	1.11117
1915	YALI1_A04561g_4	GAGTACGGCAACTTTGTGGAACCTC	0.473919	2.25102	3.64857
1916	YALI1_A04561g_5	TGTCGTTAGCCCCTCCCTTGATGGC	-0.219906	0.350359	0.0504967
1917	YALI1_A04561g_6	AGAATATTAGTGTAGCAGTCCTTCT	0.718631	1.531	1.58469
1918	YALI1_A04561g_7	TTCGGTCATGCGCATTCTGCTGCTT	0.473549	0.841734	0.368497
1919	YALI1_A04561g_8	GTGGCTGTCCACAACCACATATGTG	0.628261	2.05227	2.98018
1920	YALI1_A04576g_1	TGACCCGCTACGTCAACAACAAGTT	1.07131	1.77131	2.25857
1921	YALI1_A04576g_2	CTACGACGTGACGAGCCGCGCGTCG	-0.933236	-1.53983	-1.6781
1922	YALI1_A04576g_3	AGGTGATCATCACAAAGCTGCTGGA	1.07549	2.00325	2.66982
1923	YALI1_A04576g_4	CATACAGACGAAGACGAACAGAAGA	0.704925	1.20787	0.656477
1924	YALI1_A04576g_5	CCCACTCCCTGGGCGCCCAGCAGCA	1.26556	3.13405	3.63149
1925	YALI1_A04576g_6	CGCGAGAAGGAGGCCCCGATGGTCG	0.51462	0.713055	0.910093
1926	YALI1_A04576g_7	CAGCCGCACCGTCGTGTCGTTGACC	-1.41342	-1.75709	-1.5707
1927	YALI1_A04576g_8	AGCTCCAGCAGCCACAGATGCATGG	1.05213	1.86785	1.72237
1928	YALI1_A04620g_1	GGACGACTTTTACGCCCTCATCAAG	0.437065	0.696082	1.24629
1929	YALI1_A04620g_2	CGCCCTCATCAAGCATCTGGAATAC	1.4239	3.26327	4.55368
1930	YALI1_A04620g_3	TGCGGTGCTCCAACTACAACAGAAG	1.36806	3.77934	2.11343
1931	YALI1_A04620g_4	TCAAGAGCCTGTTCAACGTGCTTAC	0.0325697	1.02943	0.670292
1932	YALI1_A04620g_5	TCCGGCCGTGCCCTTGAAGATCTCG	1.05169	2.4984	3.31348
1933	YALI1_A04620g_6	GCAAGTACACGTTGAGGGGGTTCTT	-0.0735003	1.39396	1.00393
1934	YALI1_A04620g_7	AACATGACCTCGTTATCCTCCTCCA	-0.389943	0.125678	-0.380921
1935	YALI1_A04620g_8	TCGTCGCAGCAGCTTGAGAACTCGA	0.323133	0.711999	1.28591
1936	YALI1_A04653g_1	GAGCAACAGAATCACTCTGACCAGC	0.590291	0.693475	0.802788
1937	YALI1_A04653g_2	ATGCTGACCTCTAATATTGTGTTGG	0.621239	0.648205	0.2976
1938	YALI1_A04653g_3	GACTCATCACTTCCAAGAAACAAGA	0.404508	0.716416	0.350036
1939	YALI1_A04653g_4	GTCATCGGAGGGGCCTCTAGCAGGG	-0.0674755	0.073053	0.151775
1940	YALI1_A04653g_5	TTGGAAGTGATGAGTCCAAAGGCCT	0.320765	0.23827	1.27046
1941	YALI1_A04661g_1	CTGACTCTAGCGTCGATAATGCAGG	-0.155832	0.424062	0.0906627
1942	YALI1_A04661g_2	CACCAAATTTCGGGCGCGGACAGTT	-0.854208	-0.971435	-1.44352
1943	YALI1_A04661g_3	GGGCGCGGACAGTTCCACTCGCCCT	-1.07862	-1.82125	-1.79607
1944	YALI1_A04661g_4	CAGCGAGCATGAAGTTACCCAAGCC	0.176044	0.539117	0.571886
1945	YALI1_A04661g_5	GTGTAAAGTAAGGTTCTTATCTCAT	0.669795	1.14325	0.831515
1946	YALI1_A04661g_6	AAACATTCGGGCCCGAGCTCCGCTC	-0.235251	0.11711	0.0936584
1947	YALI1_A04661g_7	TTATCCACATGGCTCGCCCTGTGTT	0.573169	0.688554	0.42277
1948	YALI1_A04661g_8	CTGGACCCCAGATATATCCCCGGTT	0.774649	1.4129	1.90929
1949	YALI1_A04676g_1	AACTGGCAGGACGCCGAGAATCAGG	0.450432	0.336346	0.866666
1950	YALI1_A04676g_2	GGCTCCGGAAACCGCTGCAACCACG	0.200523	0.725671	0.710315
1951	YALI1_A04676g_3	CAAGAGCTCCAAGTCCGATCCTGCC	-0.474425	-0.0537812	-0.348507
1952	YALI1_A04676g_4	ATGCATGGAGAGAGGGCGAGATGGA	-0.0706779	1.03895	0.699297
1953	YALI1_A04676g_5	CGGAGCCCAAAAATACCGCAGAGCC	0.0527658	0.658085	-0.0685721
1954	YALI1_A04676g_6	AAGGAGACAAGGTGGCGTGGTTGCA	0.452691	1.10025	0.251636
1955	YALI1_A04676g_7	TAGAAGTGCAAGATGGCCTCTAGTC	0.509474	0.651848	0.445553
1956	YALI1_A04676g_8	TACGATGCAGCGGTGGCAGGATCGG	-0.0796822	-0.172136	0.28115
1957	YALI1_A04715g_1	GGAAACAGCCGATTGAAGAGGTGCG	0.142836	1.34229	2.05046
1958	YALI1_A04715g_2	CCAACGAGAAGTTTGAGATACACGA	0.456443	1.37224	1.05204
1959	YALI1_A04715g_3	AGATACACGAGGAGAACACTCTGTT	1.17746	2.48396	1.09743
1960	YALI1_A04715g_4	CGAAACCCGTTCTCAGGATCGTAGT	0.886375	1.95433	2.1927
1961	YALI1_A04715g_5	GCGCACCTCTTCAATCGGCTGTTTC	1.17031	6.73601	6.99788
1962	YALI1_A04715g_6	GGCCTGCGCGTCTAGATAACACTGC	0.0492637	0.833427	0.819604
1963	YALI1_A04715g_7	TGCGAGTTCCTTCATTTCGGCCTGC	-1.20486	-1.58864	-1.70491
1964	YALI1_A04715g_8	GTCACCTGCAACGCAGACTCTCTCA	0.538396	1.44775	1.97219
1965	YALI1_A04742g_1	GGCGAGATGGGCATTCTGGGCGACT	0.273916	1.56351	2.27482
1966	YALI1_A04742g_2	GCGGGTCGAATATGGCGGTCAGCAG	1.37335	1.75058	2.0639
1967	YALI1_A04742g_3	GTCGTTCTCAGGCTCGCAGGTGGCA	-0.627117	-0.712828	-0.34207
1968	YALI1_A04742g_4	CGGTTCCCAGCTTTGGAGGATTCAA	0.670714	1.32487	1.63661
1969	YALI1_A04742g_5	GGCAGCTCCACCGGATGCACCGCGT	0.539197	1.64103	1.35703
1970	YALI1_A04742g_6	TGCCACCTGCGAGCCTGAGAACGAC	-0.213773	-0.265335	-0.0662314
1971	YALI1_A04742g_7	GCGTCAGTTGCACCTGGGCCAGACT	0.929824	2.59024	2.75765
1972	YALI1_A04742g_8	TCCTCCCACAAGCACCGAGCCCTCC	0.610048	4.42249	3.65561
1973	YALI1_A04781g_1	CTGGTGAATGAGACTGTCCGAATTC	1.29874	2.40918	2.12978
1974	YALI1_A04781g_2	TTCGACAGATCATACTCTGCCCTTC	1.14992	3.96678	2.83754
1975	YALI1_A04795g_1	TGAGATTGAGGCCTGTGTTGATCTC	-0.728741	-1.55682	-1.56855
1976	YALI1_A04795g_2	TGGAACGAGGCCTTCAAACAGGCCG	-1.2549	-1.58976	-1.70561
1977	YALI1_A04795g_3	TGGCGCGTTTGCGCAGCTCTAAATG	-0.983414	-1.73857	-1.73056
1978	YALI1_A04795g_4	CGCAGCTCTAAATGGAGGGCTATCG	0.0882472	-0.368025	0.360706
1979	YALI1_A04795g_5	AAGGCCTCGTTCCAGAAAGAGCTAA	1.01995	1.84371	2.10296
1980	YALI1_A04795g_6	ACAATCTCATCGGCCTGTTTGAAGG	0.182062	0.363891	1.4104
1981	YALI1_A04795g_7	GTCCCAGCACCTTGTGTTTGACAAT	1.42295	3.24728	2.99311
1982	YALI1_A04795g_8	GAGCTGCGCAAACGCGCCACAAATA	-0.569527	-1.10352	-0.717196
1983	YALI1_A04815g_1	GAAAACAGCAGGAGACGTCCAATCT	-0.870755	-1.48081	-0.950628
1984	YALI1_A04815g_2	CGAGCATCTCGAAACAGCCAGTCTC	-0.561495	-0.472854	-0.779804
1985	YALI1_A04815g_3	AGAGAGGTGGATCAAGATGCCCAAG	1.04226	2.88787	2.39505
1986	YALI1_A04815g_4	TGAGACGAAGAAAGTCAAGATCTAC	1.37558	5.98639	6.47965
1987	YALI1_A04815g_5	AACAGGCCAAGTACCAACGTTACCA	1.83646	6.49305	6.41347
1988	YALI1_A04815g_6	CAAACGATGTGAGCTGTGTTAGAGC	-0.988552	-1.57473	-2.04379
1989	YALI1_A04815g_7	GATGCTTGAAGTCCTCACGAAGAGC	0.363692	1.71523	2.27463
1990	YALI1_A04815g_8	GCTGATTTCGATGCTTGAAGTCCTC	0.293437	0.506328	0.135982
1991	YALI1_A04817g_1	GTCGGCGGCCCACCCCAACAGATGG	1.64888	4.65687	4.77167
1992	YALI1_A04817g_2	AGTGAGTCTGCCGTGCGAGAAACGT	-0.836224	-1.11916	-1.23557
1993	YALI1_A04817g_3	CGAAATGGAGGTCGAGAACCTGGCA	-0.604487	-0.803982	-0.56482
1994	YALI1_A04817g_4	AAGAGGCCAAGGCTGATCTGACCAA	1.09861	1.84261	1.44277
1995	YALI1_A04817g_5	CCGTCTTTGGCCTCTTTGGTGTCTT	-1.83276	-2.06066	-1.83471
1996	YALI1_A04817g_6	CTTCTTGTCTTTACCGTCTTTGGCC	-0.365031	0.136505	0.11155
1997	YALI1_A04817g_7	TCGCACGGCAGACTCACTGAAATCG	0.47081	0.967335	1.05497
1998	YALI1_A04817g_8	AGATCTTGCCCGTGACTCCGGCCTC	-1.23488	-1.41934	-1.48185
1999	YALI1_A04848g_1	AGCGAAACCGGTCGACGTCGGCGTC	0.516776	1.34465	1.56077
[truncated: 56,422 more rows]
