# Supplementary material for: Genome-wide functional screens enable the prediction of high activity CRISPR-Cas9 and -Cas12a guides in Yarrowia lipolytica
Source: Nat Commun. 2022 Feb 17;13:922. doi: 10.1038/s41467-022-28540-0 (PMC8854577; doi:10.1038/s41467-022-28540-0)
Supplement: Supplementary file 7 — Supplementary Data 3 [file 41467_2022_28540_MOESM7_ESM.xlsx]

## Sheet: sgRNA Abundance - Cas9  
Guide No.	Guide/Gene ID	Spacer Sequence (20-mer)	Normalized sgRNA abundance
			PO1f day 2 #1	PO1f day 4 #1	PO1f day 6 #1	PO1f day 2 #2	PO1f day 4 #2	PO1f day 6 #2	PO1f day 2 #3	PO1f day 4 #3	PO1f day 6 #3	PO1f Cas9 ku70 d2 #1	PO1f Cas9 ku70 d4 #1	PO1f Cas9 ku70 d6 #1	PO1f Cas9 ku70 d2 #2	PO1f Cas9 ku70 d4 #2	PO1f Cas9 ku70 d6 #2	PO1f Cas9 ku70 d2 #3	PO1f Cas9 ku70 d4 #3	PO1f Cas9 ku70 d6 #3
1	Nontargeting	AAAAAATGATGGACAAAACA	16.7913	21.1169	15.2287	16.999	18.8919	14.628	18.2602	24.3204	25.3798	24.0246	588.506	568.676	18.6576	169.016	156.173	24.989	198.95	233.02
2	Nontargeting	AAACGGCTTCCTCCTCCGGC	20.1574	20.8567	24.6861	22.1973	19.4938	21.907	18.4948	18.8366	19.9071	17.8165	200.665	247.239	22.145	128.038	120.297	24.989	121.068	122.017
3	Nontargeting	AACGAGAGTAACCGGTCGAA	18.0438	15.5666	23.1967	19.389	16.6851	28.3461	19.4332	14.6903	12.9294	17.3913	112.98	94.6483	20.4013	148.449	193.619	24.989	135.36	156.348
4	Nontargeting	AAGTACGAATGCTAGGAGCC	4.89258	1.60436	2.56914	5.04891	7.79083	6.64907	4.34021	2.87565	2.53114	3.9545	19.5866	22.2856	3.31303	47.3371	50.7872	6.36974	34.6945	30.1825
5	Nontargeting	AATGAGCTCGTACCCTTTTG	22.271	37.1605	57.303	21.1815	50.1221	69.5003	20.528	47.1473	66.4254	23.6845	455.94	518.861	23.8887	426.505	527.94	30.4233	311.008	407.821
6	Nontargeting	AATTTACGCGCCTAAGCTCA	24.0715	19.209	15.2287	25.0056	17.4207	14.348	23.4997	22.6708	24.9694	29.4674	303.398	281.847	31.9097	166.033	167.16	30.156	173.887	152.343
7	Nontargeting	ACCACTATCCTTGCATAAGA	25.0109	30.8298	29.3031	27.8138	17.6213	12.2483	24.4381	14.1553	11.8348	27.6815	181.208	189.559	33.6534	188.171	178.596	31.6705	216.556	188.104
8	Nontargeting	ACGAAAACTTTATTAGTCGC	26.8114	37.5941	31.0159	25.0056	34.4067	34.0853	23.1869	24.6325	22.0962	28.1917	191.067	193.754	24.2374	207.797	203.261	35.6795	225.462	224.151
9	Nontargeting	ACGGCCAAACTCCCTAAAGG	24.9326	20.2496	19.9202	26.0811	23.7737	26.2463	22.0139	20.085	18.5389	28.3618	109.607	105.66	25.9811	130.079	121.194	33.185	190.043	166.361
10	Nontargeting	ACTTTCCGATGCGGCGGCTT	9.74602	8.3687	13.1436	8.21568	5.65086	6.50909	7.62469	6.97736	4.30979	9.05707	19.0677	15.4688	9.93908	34.6197	34.6429	12.9622	71.3567	63.0828
11	Nontargeting	AGACAGCGCGTAGAAAGGCT	10.0591	5.07325	0.632977	10.3069	1.37092	2.1697	9.57974	2.65273	2.25751	11.9485	62.3917	47.4552	14.8214	87.0595	77.4701	12.6949	73.2209	56.7889
12	Nontargeting	AGATAAAAGCACCATGACCG	5.75368	2.64503	0.18617	8.75344	12.5389	14.7679	6.60807	11.8816	14.1607	7.5263	47.6045	49.5527	9.59034	34.1487	44.9573	10.8241	36.3515	54.214
13	Nontargeting	AGGAATCGGTTGCTAAGGCA	10.294	3.94586	6.21807	12.936	6.25273	9.44869	11.8476	7.60153	6.77252	13.3092	74.3253	66.8568	13.7752	93.3397	71.416	16.4366	74.4637	81.9648
14	Nontargeting	AGGTTCTTCCCTGGTAGGGG	13.5818	13.0517	8.07976	16.6405	17.0863	25.4065	15.9141	19.6391	18.6757	18.3268	130.361	135.549	20.75	151.903	146.307	19.8219	115.269	118.298
15	Nontargeting	ATAAAGGGTGGTGTCTATAG	60.6289	114.43	134.005	56.016	116.461	130.252	54.5459	81.8335	106.24	63.4846	889.698	1053.19	62.5988	819.804	992.312	84.0538	743.705	1055.82
16	Nontargeting	ATAGGCCTTGTACGTCATTA	18.5918	41.2364	42.9307	19.5085	29.1237	42.3441	22.4049	9.42946	17.1707	19.2622	270.451	284.469	25.9811	287.556	292.951	27.038	250.732	301.396
17	Nontargeting	ATCCCCCATGCATTTAACGA	2.93555	3.33881	9.79253	4.03315	8.1252	6.92904	3.01078	3.05399	3.07842	4.46475	4.79936	6.03022	2.61555	34.6197	36.8852	4.40982	19.781	14.1615
18	Nontargeting	ATCTCCTCGGCCAGCGAAAC	10.0591	4.89981	5.84573	8.33518	15.8157	19.3873	10.3618	7.37861	10.6034	10.7579	97.6736	118.245	12.0315	68.0619	73.6582	14.1203	98.4909	110.288
19	Nontargeting	ATGATTTGTGCTAAAGTCGA	15.5388	34.819	46.5797	14.1907	31.1968	31.1457	16.5397	11.9707	12.2453	15.2652	270.191	229.411	20.4013	126.154	128.369	17.4166	114.233	100.847
20	Nontargeting	ATGTGTAGACTACCCAAAGG	14.1298	13.0517	11.5053	14.7882	14.6789	20.6471	13.177	19.7283	22.233	15.9456	69.6556	70.003	19.7038	119.874	93.1659	19.2874	81.7133	96.2693
21	Nontargeting	ATTGCAGGTGTGCTATTGAA	16.3217	17.648	11.2074	13.9517	15.2138	12.3883	12.6296	9.34029	14.1607	18.1567	89.6314	92.5508	20.0525	122.543	124.109	20.0892	161.252	192.682
22	Nontargeting	CAACCCTGGGAACCCTGAAA	22.0362	25.8866	21.7074	21.6595	23.7069	23.3068	18.182	16.2508	14.9816	19.7725	211.821	212.631	20.0525	218.63	221.199	26.4144	157.523	178.091
23	Nontargeting	CACCGTGGTGCTAGCCTCCG	12.5642	19.0355	10.0904	13.8322	5.85148	13.9281	14.5065	6.88819	9.09844	16.881	74.5847	65.8081	20.0525	58.4845	51.9083	19.911	92.0699	105.138
24	Nontargeting	CATAGGTTGATAACGCGACA	1.60477	0.0433611	0.111702	1.76264	0.033437	0.0699903	1.99415	0.735632	0.478865	1.91347	0.389138	0.786551	2.61555	23.9433	22.9832	2.09355	4.66045	5.29266
25	Nontargeting	CCAAATTGTATTCCGTATGG	25.4023	29.4422	22.9733	23.0338	33.6711	24.1466	22.7177	28.4221	33.8626	28.4469	371.108	389.867	29.8172	307.181	340.263	35.4122	244.518	322.853
26	Nontargeting	CCAGGTTGTCAGGATTGATA	17.809	20.1629	16.0478	19.867	28.5887	32.1255	21.4664	22.9829	32.7681	20.9631	173.426	193.754	30.8635	212.978	243.173	29.4433	205.371	185.529
27	Nontargeting	CCCACTCGCTAAGCTGGATA	61.8031	54.3315	47.3988	61.3338	61.6245	45.8436	60.0982	53.8795	66.1518	67.2265	219.863	227.837	77.9433	606.12	665.166	81.9158	468.842	505.378
28	Nontargeting	CCCTCGCGAACGGTTTCGTA	38.1621	50.0821	62.4413	42.0344	47.5809	59.7017	40.3913	39.0331	53.4277	44.3499	337.382	321.699	53.5315	327.435	384.211	55.5459	382.261	491.36
29	Nontargeting	CCGGATTCCTTGTGCGAGCT	9.90259	1.43092	1.74999	9.29119	3.91213	5.38925	9.26693	12.3274	15.1185	11.0981	45.5291	67.9055	10.9853	104.173	94.0628	13.8531	78.1921	93.4084
30	Nontargeting	CCTCAGGACTCTACACCTGC	8.65009	11.1438	32.2818	8.81319	3.71151	5.38925	9.34514	5.59526	5.67797	8.63186	19.846	29.6267	7.14916	58.6415	59.7562	10.4678	58.9288	67.9464
31	Nontargeting	CGAGGAAGGTAGGAAAGACC	10.2157	1.60436	3.16488	10.3667	11.1345	12.6682	8.71952	17.7666	19.9071	11.6084	33.855	39.0653	16.2164	71.359	75.6762	13.2295	67.6284	80.2482
32	Nontargeting	CGCAGCTGCAGAGCATATAG	43.407	27.5343	19.4733	43.1099	32.3336	38.5646	43.6758	22.8046	26.748	42.479	268.375	261.921	51.7878	287.242	263.353	57.7731	242.033	234.165
33	Nontargeting	CGGAGGTGGGCGCGTTAAAC	20.1574	32.3908	34.5159	20.823	33.8048	27.5062	23.1087	35.4664	36.3253	21.6434	249.697	314.882	25.2836	314.56	414.706	31.136	261.918	284.23
34	Nontargeting	CGGTCCAATGATTGCTGGCT	14.2863	5.85375	5.17552	13.892	21.5669	15.8878	12.004	9.11738	14.9816	14.0746	226.348	203.192	19.7038	146.565	140.926	18.7529	121.275	148.052
35	Nontargeting	CTAGGGCCAGAGCCAGAGGT	19.5312	20.0762	12.4734	19.3293	21.5669	10.9885	20.6062	14.9133	24.1485	20.5379	122.319	114.574	23.8887	112.808	109.086	26.5035	155.038	151.771
36	Nontargeting	CTATTGGGTGTCCTCGGAGC	42.2328	40.9763	41.218	40.8992	44.6384	38.7046	36.6376	23.6071	21.6857	41.9687	332.453	303.871	41.6744	318.329	367.394	51.6261	328.614	355.181
37	Nontargeting	CTCGTGAGTATCACTCACAG	9.82431	8.88903	6.51594	8.45468	6.0521	4.26941	9.11053	9.34029	12.7925	10.4178	87.8154	86.2584	10.9853	50.6343	55.7201	10.9132	60.793	71.6655
38	Nontargeting	CTGTAGATCGGGCAGACCCA	10.6071	3.16536	4.95211	12.2787	19.36	14.068	8.95413	10.0982	12.2453	13.7344	127.507	133.976	16.2164	57.6995	73.6582	18.3074	118.376	111.146
39	Nontargeting	CTTGAAGGTAATTCACAACC	10.9985	9.06247	7.26062	14.3102	28.9899	19.9472	10.6746	8.89446	17.8548	14.4998	175.761	176.45	9.59034	89.1006	95.1839	16.0803	113.197	107.141
40	Nontargeting	GAAACATACATCCTCTAACT	39.0232	36.6401	57.0052	41.9149	74.5311	82.3785	44.3796	80.2284	98.5778	44.9452	479.547	495.265	40.6282	540.962	643.64	53.9423	564.122	790.037
41	Nontargeting	GAAGACTTGTTCATGTATGT	20.314	36.9003	47.3988	18.433	26.6493	29.6059	17.9474	25.0338	34.4099	23.7695	279.531	348.966	29.4685	252.386	340.935	28.5525	257.982	354.322
42	Nontargeting	GACCGGCGTTACTATCCGAG	45.2857	29.7024	22.5265	50.8775	35.3429	38.8446	50.714	58.1149	60.5422	53.2794	352.688	347.393	57.0189	334.971	304.387	63.2074	346.013	399.525
43	Nontargeting	GATGAGCCCGCGGAGCGGCC	18.6701	23.7185	29.3031	15.9832	17.8219	28.486	17.6345	20.5754	17.5812	18.0716	77.179	99.8919	25.2836	141.383	129.939	23.2072	166.016	134.891
44	Nontargeting	GCAGGTTCAAAAATTTCTAG	15.852	6.37408	6.59041	17.8355	8.99456	13.3681	15.1321	15.7158	17.3076	16.6259	73.547	71.5761	11.334	93.9678	103.032	17.862	84.6131	100.561
45	Nontargeting	GCCACACGATGCAACCTTGT	16.4782	15.0463	9.34572	16.8795	20.2294	16.3077	20.6062	23.8746	15.9394	19.4323	200.925	266.116	23.8887	126.468	146.98	24.009	106.569	159.209
46	Nontargeting	GCCTCAGACAGTTTATTAAT	26.3417	66.7328	60.7285	30.5623	52.3958	61.1015	26.706	57.0449	59.174	31.5935	461.647	555.567	35.3971	372.809	468.296	41.381	296.301	349.745
47	Nontargeting	GCGGACCACCCCTTGAACTT	23.6801	45.6593	45.686	25.1251	43.301	35.4851	25.924	35.1097	42.4822	30.5729	250.734	299.151	28.4223	349.887	440.94	38.0848	369.212	489.643
48	Nontargeting	GCTGAAAGGGTTGGGAGACA	21.7231	13.7455	16.1223	26.0811	36.881	30.0258	27.488	29.7596	24.5589	29.4674	142.814	140.268	29.4685	91.6127	84.4211	30.6906	144.681	138.038
49	Nontargeting	GGACCGTAACGCCGACTAGC	13.0338	18.6886	8.0053	11.8605	6.98834	9.02874	14.5847	8.98362	6.49888	12.884	50.977	54.7964	14.8214	84.7044	88.0087	16.793	95.7982	116.296
50	Nontargeting	GGATTCTCGTGGGTCCCTGG	13.6601	17.3011	11.9521	13.5335	11.6695	11.9683	17.7909	19.4608	15.9394	14.6699	55.3873	62.1375	14.8214	113.122	103.032	20.0892	123.554	129.742
51	Nontargeting	GGGCGCAGCGACGAGGGCGC	4.97086	3.33881	1.74999	6.30367	13.4083	10.1486	5.43504	14.9578	21.4121	6.16561	21.9214	25.4318	5.7542	18.7622	24.5527	7.08244	40.287	42.1983
52	Nontargeting	GGGTGTGGTTGTTAAATAGG	4.42289	5.76703	3.8351	3.2564	3.17652	4.26941	2.07235	0.869383	1.16296	3.69937	3.50224	7.07896	2.26681	10.7549	11.5476	3.34077	18.7454	15.878
53	Nontargeting	GGTATACGCTCCGTCCTACC	32.3693	43.4045	50.6754	32.3549	71.7224	65.5809	30.4597	28.868	45.9026	33.1242	402.239	491.594	40.2794	385.841	457.533	45.39	464.492	548.864
54	Nontargeting	GGTTTGCGGCGCCCCATCCT	4.10977	3.85914	3.68616	3.31615	1.70529	0.349951	3.40179	3.67816	2.12069	2.93398	12.5821	13.8957	6.80042	31.4796	49.8903	5.21161	33.6588	17.5945
55	Nontargeting	GTAGATGTGGGCATAATTGG	10.4506	5.85375	4.80318	11.5617	10.2652	7.62894	11.8476	17.9004	16.6235	14.0746	92.4851	85.734	16.5651	78.5812	68.0526	18.5747	75.4994	99.4163
56	Nontargeting	GTCAGAAGCGGTGTAAATGC	32.9956	53.2041	40.3988	37.9714	51.6602	49.9031	33.5877	38.4535	46.0395	35.1653	268.116	330.613	47.9517	352.399	374.121	45.8354	260.468	329.433
57	Nontargeting	GTCTGATTCGCAGTCGAGGC	18.5135	19.4691	17.0159	18.672	15.8157	6.78906	14.6629	14.9578	11.2875	18.2417	295.874	275.555	17.9601	122.857	133.302	24.009	106.776	98.8441
58	Nontargeting	GTGATCTGGGCGGGTTCCAC	14.9126	4.63964	8.07976	15.1467	16.2838	11.2684	13.4898	12.2828	11.2875	13.7344	69.9151	85.734	20.0525	117.519	120.521	22.5836	151.517	213.566
59	Nontargeting	GTGTATCTCGGTCTCCTCGA	30.1774	23.9787	28.4095	29.8453	23.1719	21.347	29.3648	25.6134	24.9694	29.7225	139.96	123.488	37.8382	119.403	75.9005	38.7084	136.81	140.899
60	Nontargeting	GTTGCGAAACATCTGCGAGA	25.1674	22.6779	18.7287	25.1848	11.4689	15.6078	26.315	17.0087	23.3276	26.1507	111.942	122.44	27.0273	126.468	122.091	35.5904	159.18	168.936
61	Nontargeting	TAAATGCGTAGGGAAGGTAG	17.6524	13.3986	19.5478	20.2255	12.0708	6.22913	20.6062	22.3142	14.8448	19.3473	97.1547	99.8919	24.2374	154.729	142.271	25.0781	155.245	146.621
62	Nontargeting	TAAGCGGCCCAGTCATGTAT	14.4429	44.8788	70.037	14.0115	12.4051	11.4084	12.6296	9.25113	13.8871	12.7139	117.39	128.732	17.2626	204.657	232.186	17.6838	175.337	233.879
63	Nontargeting	TACCCGCAGTACCTCGGGGC	9.90259	10.9704	4.35637	11.8605	11.2014	13.7881	9.26693	7.15569	7.86707	12.2887	63.17	57.4182	13.4265	90.9847	81.0577	14.2094	56.8575	48.7783
64	Nontargeting	TACTTAATTTTGCACGATGG	8.41524	3.94586	2.94148	7.55843	13.9432	18.5474	7.07728	6.17485	8.00389	7.61134	145.408	146.036	12.0315	171.685	223.441	11.8041	92.6912	115.723
65	Nontargeting	TAGGACATAACAGGACGGGT	5.91024	1.86453	0.781913	5.10866	0.300933	0.349951	5.35683	6.70985	4.17297	6.84596	100.787	119.294	9.2416	63.0377	63.7923	9.39871	64.5214	73.096
66	Nontargeting	TATTGAGGCACAATGAACTA	20.3923	18.6886	26.3244	19.9268	16.4176	22.7468	19.9806	29.9826	27.7058	20.708	328.821	380.428	22.8424	194.765	212.23	27.3943	192.114	231.59
67	Nontargeting	TCAGCGGTAAATCGAAAGCA	19.9226	23.7185	21.484	20.9425	15.2138	21.627	17.5563	7.86903	13.3398	24.3648	171.35	200.046	29.4685	242.338	275.013	27.7507	173.472	176.088
68	Nontargeting	TCCTACTGGTTTTCGGAAAT	38.945	71.329	79.42	34.5656	43.7022	73.6997	32.1019	51.9178	71.0773	37.9717	342.571	407.695	37.8382	494.018	625.03	46.8154	349.327	433.283
69	Nontargeting	TCGCCCTCCACTTCAGGTTC	23.9149	14.6127	13.218	22.3765	35.4098	26.1064	23.8125	12.0153	21.2753	22.1537	142.035	171.73	29.1198	168.388	187.565	27.9289	238.719	298.821
70	Nontargeting	TCTCAGACATCGGCTTTAAC	11.7031	18.7754	16.4946	13.3542	18.3569	16.0278	13.568	24.2313	25.243	14.1597	117.13	123.488	18.6576	154.572	206.624	19.6437	131.011	154.918
71	Nontargeting	TCTTGTGAAGAGTGTCTGAA	19.1398	16.694	18.2819	18.7318	17.9557	21.0671	21.1536	14.1108	22.7803	23.0041	222.716	219.972	17.2626	192.724	212.454	29.9779	173.68	168.936
72	Nontargeting	TGAGTCCTAGGCAACCGGAT	10.6854	8.80231	9.86699	10.6654	15.7488	30.1658	12.395	13.7987	11.5612	11.0131	81.8486	68.9543	13.7752	82.1924	80.1608	15.6348	83.5775	67.9464
73	Nontargeting	TGCGTGGACGCACCAGTCTT	35.8137	47.1335	65.6434	35.5814	76.203	59.8417	37.576	35.7785	53.7013	36.7811	822.767	924.721	48.3004	444.718	573.234	52.0715	460.556	622.103
74	Nontargeting	TGGCCAGAAGGCCGTGAATC	19.4529	23.1982	20.5159	20.106	26.7162	41.7842	17.8691	42.5106	58.4899	20.3678	169.794	238.325	25.6324	243.594	294.521	24.7217	261.71	323.711
75	Nontargeting	TGGGTGTATGGCGTTGACTC	24.0715	29.2688	36.0052	21.6595	25.9137	16.0278	19.9024	34.3072	36.599	25.9806	414.432	396.684	35.3971	313.932	356.407	33.5414	224.22	307.404
76	Nontargeting	TGTAGTGCAGCTACCATCTC	21.0185	25.3663	28.7818	23.2728	26.5824	25.6864	20.528	14.7795	18.5389	26.0657	213.637	179.071	31.9097	212.821	254.609	29.9779	188.8	215.283
77	Nontargeting	TTAAGCTCACTAATGGCAAT	16.1651	16.9542	14.5585	15.6247	12.7395	9.44869	18.1038	7.24486	15.9394	16.9661	108.051	120.867	22.145	146.094	144.514	26.5926	114.854	115.151
78	Nontargeting	TTATGCAGGGCCGCCCCGAC	7.08446	8.28197	3.90956	8.69369	4.98212	6.22913	8.95413	11.1682	6.49888	10.843	19.846	27.5293	14.8214	37.9168	42.0424	14.833	74.0494	62.5107
79	Nontargeting	TTCGACTCTTCTATGGTGTT	32.3693	52.6838	47.6967	29.1283	22.9044	36.3249	30.3033	38.4981	52.8804	34.655	482.92	501.557	41.6744	350.201	393.629	40.8465	295.266	375.207
80	Nontargeting	TTGGGAAGTTTAACTAATTT	15.5388	27.621	38.9839	16.9392	30.3943	37.5848	18.182	34.3964	45.7658	20.2827	748.052	848.688	17.6113	282.06	382.642	28.0179	299.201	378.64
81	Nontargeting	AAAATGCTTTGACCGGGGCT	23.2887	15.3065	6.81381	24.9458	26.4487	21.207	25.2201	27.7088	29.8949	27.9366	143.851	137.646	25.6324	154.415	153.931	32.3832	188.593	208.417
82	Nontargeting	AAAGCGACCTGATTCAGTAA	8.41524	11.6641	12.25	8.69369	11.6027	16.7277	7.7811	7.24486	9.64571	7.61134	50.977	65.2837	9.2416	131.021	134.423	11.0914	78.8135	110.574
83	Nontargeting	AACGTACCGAGCCATTGAGC	13.8167	10.0164	13.7393	12.8762	19.2932	36.6049	10.6746	2.25148	4.85706	12.9691	54.3496	68.4299	15.5189	95.3808	90.9236	15.7239	86.8916	112.862
84	Nontargeting	AAGTCTTAGTGGAGTCACTT	34.5612	80.695	88.2072	29.1283	47.2465	59.4217	27.488	23.6071	34.4099	32.3588	233.612	292.859	33.6534	395.732	500.809	39.1539	325.093	370.63
85	Nontargeting	AATGTGTGCTCGCCGGTATA	28.2987	30.6563	31.9095	31.8768	60.6213	60.9615	32.5711	37.651	34.6835	35.7606	249.437	273.982	38.5357	350.672	337.348	45.8354	316.807	378.64
86	Nontargeting	AATTTCGGGGGTCTCATAGG	13.4252	27.8812	23.4201	14.0712	5.31649	6.36911	12.395	4.70358	6.08843	15.2652	101.824	74.1979	14.8214	68.0619	52.8052	16.7039	75.9136	61.0802
87	Nontargeting	ACCACTGCATTACTAATGCA	14.4429	12.7048	6.81381	16.282	4.44713	0.629912	14.0373	5.23859	7.45661	17.2212	56.1655	41.1628	17.6113	93.0257	78.1427	21.3364	82.5418	57.6471
88	Nontargeting	ACGAATCATTGTGACCGGAC	15.5388	13.1384	10.1649	18.6123	20.0957	11.1285	18.6512	20.7983	23.6012	20.3678	102.343	80.4903	23.1912	111.081	115.588	23.8308	155.245	120.301
89	Nontargeting	ACTAATCATTAACGAAGTAG	10.6854	8.45542	2.79255	11.263	14.9464	8.04888	9.26693	7.64611	9.64571	13.3092	54.3496	49.5527	17.2626	77.3252	65.5861	17.1493	82.9561	83.3952
90	Nontargeting	AGAAAAGTACTTTTAAACAC	22.271	51.8165	50.1541	22.8545	43.301	60.1216	20.3716	39.256	48.2286	25.0451	345.943	337.43	25.9811	344.234	410.221	32.6505	288.637	320.85
91	Nontargeting	AGACATTGGCGTTGTTAGGC	30.9603	51.4696	51.569	30.5026	22.57	18.6874	28.5046	32.7022	42.2085	32.1037	138.403	137.646	35.7458	234.959	251.245	38.0848	256.946	332.293
92	Nontargeting	AGCAGCCATCCTGAACTCGC	36.5182	41.9302	35.335	36.4179	38.4192	35.625	37.7324	64.8916	65.3309	42.0537	625.344	640.514	45.8593	319.271	350.577	59.1985	463.456	490.501
93	Nontargeting	AGGACATGGTTTTTTGGGCG	12.6424	14.6127	22.8244	15.087	52.4627	67.1207	11.5348	14.9133	21.1385	12.3737	483.439	530.922	17.2626	233.703	315.822	19.6437	232.091	334.868
94	Nontargeting	AGTAAGTCCAAGCATCACAA	19.766	10.3633	14.0372	19.389	18.0226	8.46882	18.964	8.18112	18.8126	18.6669	109.607	101.465	24.9349	142.639	134.648	24.7217	173.472	203.553
95	Nontargeting	ATAAGTATTGATACACTATG	32.291	56.7597	42.6329	34.6254	47.5809	54.3824	33.6659	50.0453	56.4377	36.696	351.651	392.489	38.5357	398.715	426.366	48.0626	359.476	486.21
96	Nontargeting	ATAGGGGATCAATCCCAGAA	18.6701	16.4339	17.4627	18.1343	34.3398	30.4458	18.964	18.9258	23.4644	23.8545	147.483	155.475	25.9811	187.857	191.377	24.989	191.907	231.304
97	Nontargeting	ATCGACATAAGCATCAACTC	44.4246	59.0145	71.5264	40.7199	63.0288	78.4591	42.5028	57.7582	67.6568	45.5405	617.821	690.329	54.5777	369.826	447.443	60.5348	456.621	578.617
98	Nontargeting	ATGAAAATCCTGTTTACATC	16.2434	26.06	32.8031	15.565	22.2356	22.7468	18.2602	16.4291	23.3276	19.5174	283.681	320.65	19.0063	210.623	305.732	24.6326	175.337	256.194
99	Nontargeting	ATGCGACTGATCGCCGGAAT	10.2157	13.4853	24.6861	11.5617	18.4238	14.488	11.7694	13.1745	10.0562	14.1597	132.437	155.999	16.9139	127.096	157.294	15.7239	98.9052	134.033
100	Nontargeting	ATTAACTGGTGACTCCCAGT	17.261	7.58819	7.40955	16.6405	23.5731	22.0469	14.0373	12.2382	11.1507	17.7315	143.851	131.878	18.6576	95.8518	92.4932	22.94	122.932	121.159
101	Nontargeting	ATTGGAGGCCAGCGACCAAG	69.553	70.722	63.2605	73.4631	58.147	49.4831	71.2811	44.1156	45.4922	76.4961	395.753	384.623	79.3383	394.476	405.288	94.388	481.684	450.163
102	Nontargeting	CAACTAGGATCAACATTATT	11.7031	43.8381	38.3882	10.785	32.2667	50.463	8.79772	15.1362	26.8849	12.2037	185.878	248.288	15.5189	224.125	309.095	16.1693	220.906	259.913
103	Nontargeting	CAGAAGTATGACTGACCCTC	16.9479	13.8322	15.8989	18.194	20.1625	8.04888	18.964	29.8934	22.3698	18.0716	160.714	200.046	19.355	115.792	113.57	24.3654	186.522	176.374
104	Nontargeting	CATATCGTGCTTAACCGGTG	11.3899	8.45542	9.42019	11.6215	9.19518	10.0086	9.97075	17.2762	10.0562	12.4588	55.6467	53.7476	10.6366	62.2527	54.3748	15.0112	59.7574	79.9621
105	Nontargeting	CCAACGAAGCCGCAACAGGT	23.367	18.5152	17.3138	21.7193	13.542	15.3279	21.6228	9.47405	14.0239	26.746	162.789	176.974	32.2584	107.156	89.1298	32.6505	165.394	210.705
106	Nontargeting	CCATACGTCCATCAAGATGC	10.5288	6.20064	6.59041	10.4264	8.66019	8.18886	11.222	10.8561	5.67797	11.2682	46.3074	45.8821	9.93908	60.2116	46.3026	14.1203	56.4433	74.2403
107	Nontargeting	CCCAGATGGCAGGTGTTGGC	11.9379	15.0463	11.8776	11.8007	7.52333	4.96931	14.2719	7.60153	8.00389	14.755	29.9636	27.5293	12.729	93.9678	64.9134	19.911	172.644	203.553
108	Nontargeting	CCCTGTCATGGGTCTAGCCA	5.44055	7.84836	7.70742	5.82567	2.30716	3.28954	5.66964	4.3915	4.4466	5.57031	24.7751	22.81	3.31303	37.6028	45.4057	9.39871	55.2005	59.6498
109	Nontargeting	CCGGGGGCTCCAATGGATAT	14.5212	59.7083	66.3881	7.49868	19.4938	36.185	7.15548	3.81191	6.6357	8.88699	80.0326	84.6853	9.59034	78.7382	103.48	11.9822	120.033	164.073
110	Nontargeting	CCTCTAACGCTTCTTTCCCC	18.0438	19.816	31.0159	18.6123	32.0661	32.2655	17.3999	20.8429	30.1685	20.2827	284.2	325.894	20.0525	225.852	254.16	25.1672	168.294	176.374
111	Nontargeting	CGAGGCGTGCTTCCTCAAAC	20.1574	20.4231	15.5266	26.7981	28.5887	28.906	22.6395	19.5946	22.9171	25.5554	150.856	164.913	24.9349	202.302	218.732	30.5124	254.047	327.716
112	Nontargeting	CGCCAACCCCTGTGTTACAC	18.1221	13.3119	17.5372	19.6878	25.8468	20.3672	19.2768	14.7349	9.23526	22.9191	323.633	345.82	22.8424	142.639	142.944	25.3453	214.899	251.044
113	Nontargeting	CGGCCTAAAGGTCATAGTCC	26.9679	29.7891	33.7712	27.3358	22.4362	22.3269	32.1019	26.728	37.4199	31.5084	236.207	300.2	34.3509	173.256	202.812	36.6594	368.176	383.218
114	Nontargeting	CGTCATAACAAAACTACTGG	29.0815	27.2741	28.6329	33.3706	32.9355	31.0057	29.443	21.5562	25.243	33.4644	257.998	268.738	36.792	254.27	300.351	39.1539	335.035	424.414
115	Nontargeting	CTATAGTATCCGCGCTTGAC	23.1321	28.3148	31.984	23.452	15.4813	18.4074	28.3482	42.6889	33.589	27.5964	223.235	202.668	33.6534	191.311	257.523	35.0558	222.977	227.298
116	Nontargeting	CTCAAGCTATAACTTCATAC	30.6471	48.6945	47.6967	30.6221	27.1843	23.4467	28.0354	36.6255	49.1863	31.7635	665.036	759.546	33.3046	421.638	510.002	42.8064	406.288	545.717
117	Nontargeting	CTCGTGGGCATATTTAATCG	5.75368	10.7969	8.4521	6.30367	12.9401	23.4467	6.92087	13.6649	12.3821	6.08057	42.1566	43.7847	7.14916	45.6101	52.3567	7.70605	73.428	87.9727
118	Nontargeting	CTGTGCCTGATTCACACAAC	18.9049	20.0762	21.6329	20.0463	21.7006	17.1476	17.7127	20.5308	28.8003	18.6669	100.268	129.781	27.0273	222.869	226.58	25.6126	169.123	201.836
119	Nontargeting	CTTGATAACCACCATGGGGT	50.1392	46.2663	52.5371	52.3115	40.6929	30.3058	44.2232	52.319	51.649	59.4875	628.717	591.224	51.7878	428.389	408.876	66.5037	395.517	441.866
120	Nontargeting	GAAAGGGTCTTATCTATCCG	58.1239	49.9086	54.7711	57.6293	60.4876	54.6624	56.1881	44.829	61.7736	62.8042	327.524	396.159	72.3635	482.242	485.785	74.2542	377.29	399.239
121	Nontargeting	GAATATATGCCACTCCGCTC	15.4606	8.54214	7.40955	13.1152	13.7426	13.0882	12.3168	4.25775	3.76251	13.9045	112.72	87.3071	18.3088	99.934	79.7123	19.8219	117.133	116.868
122	Nontargeting	GACCTCTTGCGGCCCAAGAG	23.0538	10.9704	5.9202	24.3483	19.8282	20.6471	24.4381	11.302	7.31979	26.9161	88.5937	75.2467	36.0945	179.693	159.761	33.8977	179.479	153.487
123	Nontargeting	GATGAGGATAAGGGCCCACT	1.29164	0.39025	0.0372339	1.04563	0.9028	1.04985	0.899323	2.60815	1.57341	0.892951	0.129713	1.83528	0.871849	11.0689	9.97805	1.38085	1.76062	3.29003
124	Nontargeting	GCATCAACCCAACAGTACGA	19.4529	9.49608	5.62232	19.5683	14.4114	11.2684	18.7294	22.6262	15.2553	24.6199	199.109	235.703	27.3761	175.768	153.483	29.1761	140.124	164.359
125	Nontargeting	GCCACCGTAAGGACTTATTT	12.4076	23.1982	30.9414	9.82894	29.2574	38.1447	13.6462	15.3145	22.233	14.4148	522.093	603.809	16.5651	174.669	243.846	21.96	250.111	348.028
126	Nontargeting	GCCTTCGAGGGTTCGTCTGA	3.48352	1.51764	1.15425	5.04891	1.23717	3.28954	4.26201	2.2069	1.16296	3.3592	9.46902	13.8957	4.35925	13.581	17.6017	4.67708	29.3091	38.4791
127	Nontargeting	GCGTACTTTTGTCCTAAGAT	4.26633	11.7509	15.8244	3.7344	10.0645	9.02874	3.71459	5.19401	7.31979	3.9545	215.971	233.081	5.40546	94.2818	138.459	6.36974	54.5791	72.8099
128	Nontargeting	GCTGAGCAATTTGTGTGGGG	3.71836	0.303528	1.52659	2.41989	0.969674	0.0699903	1.99415	1.04772	0.205228	3.18911	3.50224	4.45712	1.91807	14.68	12.893	3.60803	17.7097	19.8833
129	Nontargeting	GGACGGAGGATACGTCATTT	18.357	24.6725	21.1861	17.3575	36.4798	34.2252	18.3384	17.9004	39.8826	24.79	1577.95	1913.15	26.6786	488.68	676.826	31.7596	268.546	408.107
130	Nontargeting	GGCACCAGCCTCGGCGCTAT	10.7637	10.1899	18.8031	9.17169	9.06144	15.0479	11.222	19.1041	24.0117	9.82246	208.189	265.592	13.0777	189.427	263.802	15.2785	168.294	215.569
131	Nontargeting	GGGCGCAGTCCAGGTTGACG	4.34461	0.216806	0.111702	4.69041	2.4409	3.28954	3.871	1.80564	2.66796	4.63484	14.9169	18.0907	5.05672	13.738	15.5837	6.01339	43.8083	44.487
132	Nontargeting	GGTAAAATGCTCCCCGGTGA	5.75368	2.47158	2.34574	5.82567	3.51089	6.92904	8.0939	10.767	5.67797	7.18613	20.8837	16.5176	5.05672	42.627	38.0063	7.70605	36.7658	32.4712
133	Nontargeting	GGTGGGCTGTCAAATGTTCT	5.83196	7.67492	13.8138	6.18417	19.4269	31.5656	7.54649	24.8109	24.6958	4.97501	20.8837	41.6872	8.54412	209.681	257.075	8.68601	53.5434	71.6655
134	Nontargeting	GTAATGCCATGAGTCGCGAC	2.77899	4.98653	2.86701	2.71864	5.38336	1.88974	3.08898	0.0222919	0.0684093	2.1686	2.20511	3.93275	3.31303	15.779	18.4986	3.78621	24.7522	22.172
135	Nontargeting	GTAGCGCGTTCGCCACCCTT	7.86727	8.19525	11.3564	9.70944	6.38647	5.52923	8.87592	6.62069	5.81479	10.6729	106.494	124.013	9.93908	84.8615	108.189	14.833	147.995	200.406
136	Nontargeting	GTCAGGAGCCATCGGGGCGA	22.8973	21.377	20.5159	23.9898	20.5638	21.627	22.4049	25.5688	37.4199	27.0862	279.531	269.787	29.1198	239.669	276.134	34.3431	175.544	215.569
137	Nontargeting	GTCTGCCGTACCTTAACTCT	51.3917	36.1198	36.3776	52.6102	49.0521	42.3441	62.6007	42.8673	51.1017	61.0183	496.929	477.436	72.0147	370.297	374.794	76.1251	396.76	467.328
138	Nontargeting	GTGCCGAACCCTCTAGCAGA	8.72837	1.34419	6.59041	8.81319	8.32582	3.98944	10.3618	17.722	6.49888	10.5878	24.5157	49.5527	10.2878	128.509	115.588	11.0023	61.2073	44.2009
139	Nontargeting	GTGTTGGTATTCCCCTGAGG	16.2434	12.5314	11.8032	14.848	28.2543	25.9664	15.9141	15.6712	21.2753	16.4558	110.904	96.7457	17.2626	136.202	200.122	22.1382	111.747	113.149
140	Nontargeting	GTTTAACCGCTCCTCCTAAA	80.0426	102.549	132.962	76.9287	120.741	115.414	91.8482	111.571	141.539	89.2526	986.464	1095.67	98.8677	1056.41	1342.33	114.967	1051.71	1174.83
141	Nontargeting	TAACAAACTACCTATCGACC	4.26633	6.02719	7.93083	4.86966	5.18274	8.88876	8.0157	13.0407	6.90934	6.84596	74.0659	62.6619	9.2416	48.1222	57.9624	7.17153	57.4789	59.3637
142	Nontargeting	TAATAATGATGTAATGATAA	38.2404	63.6975	69.069	37.0751	62.6944	69.6403	43.2066	41.9756	60.1318	46.1358	461.647	519.91	46.9055	702.835	791.63	54.3878	492.04	610.373
143	Nontargeting	TACCCTGTATCATGGCCAAA	10.6071	8.28197	4.2819	9.70944	9.12831	13.2282	12.4732	8.67154	8.00389	12.4588	49.1611	57.9426	17.2626	75.7551	84.1968	16.882	118.168	145.191
144	Nontargeting	TACTTGCTCTGGCGGGTCAT	26.1851	29.3555	37.6435	23.691	20.965	24.2866	26.3932	19.4608	32.2208	30.3178	627.679	717.072	33.3046	242.966	281.964	42.8064	331.928	353.178
145	Nontargeting	TAGGCAGCGAAGCGCTTTCT	8.5718	25.5397	31.7605	9.17169	29.0568	36.6049	11.7694	20.5754	39.7458	11.1831	173.426	261.397	9.93908	157.084	222.993	12.1604	138.882	188.39
146	Nontargeting	TATTTACTTCCTACACCTGG	33.4653	52.1634	61.3988	38.5689	49.9884	46.4035	41.8772	71.2225	75.4555	44.2649	352.948	423.951	48.3004	465.757	443.183	61.9602	495.147	573.753
147	Nontargeting	TCCCAGACCTCCTCGCGAGA	12.3293	7.32803	6.367	12.219	5.18274	5.52923	16.3051	21.9129	15.1185	14.755	54.0901	58.4669	14.124	64.1367	67.8283	20.0001	123.761	121.159
148	Nontargeting	TCCTGTGCGACCATAGACCC	5.51883	8.62886	7.48402	6.84142	0.367807	0.209971	6.68627	2.69732	3.35206	9.05707	64.7266	83.6365	9.93908	101.504	109.759	10.2896	46.2938	65.9437
149	Nontargeting	TCGTAGAACTGGTCACAGTT	81.1386	108.62	99.005	76.2117	86.6354	115.414	86.0613	131.232	161.925	93.8449	906.042	1062.63	108.632	1052.96	1290.98	117.372	861.355	1088.14
150	Nontargeting	TCTCTCAGCTTAGGCGGGCC	7.94555	5.76703	7.55849	10.2472	9.9308	8.04888	11.4566	18.8812	20.3176	12.7139	48.6422	56.8938	13.0777	74.0281	49.2176	14.4767	110.919	121.159
151	Nontargeting	TCTTTAGCCCTCACATCTGT	62.6642	61.356	62.8881	61.5131	76.4036	82.6585	72.4541	99.5778	124.573	69.9478	735.859	786.813	84.5694	744.127	824.815	90.0227	673.073	757.137
152	Nontargeting	TGATTCACGCGCCATAAATA	82.7042	91.015	89.9944	73.9411	90.514	87.5578	81.4473	98.4632	110.755	86.3611	658.81	593.846	107.237	876.64	948.363	117.907	938.201	1042.37
153	Nontargeting	TGCGTTGCATTTCCGATGAC	17.4176	20.5098	18.2819	18.7318	16.6182	10.0086	19.355	22.0021	24.5589	20.708	104.159	107.757	20.0525	138.871	121.643	23.9199	121.897	151.771
154	Nontargeting	TGGCTCCTAAGGTGCCGCGG	37.0662	32.9111	38.1648	37.0751	38.0848	26.5263	40.0003	24.4096	28.253	46.1358	170.313	179.071	54.229	250.188	235.325	48.5971	263.16	259.054
155	Nontargeting	TGGTATGGAAATGTCTATAA	46.6948	58.4941	46.4307	45.9182	52.9977	34.3652	45.1616	72.0696	81.8859	52.514	426.365	434.438	55.624	514.899	551.708	66.6818	485.205	595.782
156	Nontargeting	TGTGACGGGTCTCTCAGCTA	4.65774	6.02719	2.1968	3.79415	7.45646	13.7881	4.34021	13.977	11.698	3.78441	40.6	48.504	6.80042	18.7622	16.4806	6.81518	21.8524	28.466
157	Nontargeting	TTAATAATTGTAACCACTCT	33.6218	32.1306	35.5584	35.1034	29.5249	31.9855	36.0902	56.1532	67.9304	47.0713	607.703	638.941	47.9517	567.182	564.264	44.41	352.02	386.937
158	Nontargeting	TTCACTTCTCAAATCTGGCT	9.90259	9.32264	4.20743	9.05219	4.04588	3.42952	9.34514	7.15569	12.2453	9.56733	57.7221	72.1005	13.0777	76.2262	100.341	12.3386	73.2209	73.096
159	Nontargeting	TTCGATACTGCTGCATCCTA	6.53649	17.5613	11.7287	6.30367	2.64153	1.60978	6.21706	5.99651	3.21524	9.14212	56.6844	31.1998	6.80042	40.1149	50.3387	8.24057	35.9373	37.6208
160	Nontargeting	TTGTGCGACTGGGTGGGACT	51.5482	53.4643	48.069	52.3712	64.0319	70.0603	57.2047	29.3584	30.4421	62.8893	688.125	777.899	70.9685	676.144	727.052	77.9959	503.64	568.89
161	Nontargeting	AAAATTGTTGGTCCCTCACC	19.1398	21.8974	27.218	18.1343	9.46268	12.1083	21.701	40.5043	33.8626	19.7725	99.4895	99.3676	22.8424	236.529	256.851	27.1271	187.765	229.015
162	Nontargeting	AAATCCCCCAGCCCTCCGAC	30.6471	11.6641	9.49465	30.2038	29.3912	15.0479	32.4147	38.9885	35.5044	32.5289	235.169	216.301	37.8382	208.739	191.153	42.0937	222.563	199.834
163	Nontargeting	AACTGAATCCTCGCGTACCT	12.0162	18.4285	19.3989	10.3069	14.2107	13.6481	9.73614	7.82445	7.18298	12.799	83.4052	89.929	16.2164	144.681	190.704	20.0001	152.552	179.235
164	Nontargeting	AATAGGAAGTTAATGGAGTT	16.7913	31.6103	37.1222	16.4612	23.5731	31.0057	17.5563	12.4612	28.9371	18.2417	233.872	260.348	22.4937	188.799	200.346	24.6326	182.586	229.301
165	Nontargeting	AATGTTCATCGGTTAGGAGA	16.7913	17.4745	16.2712	16.2222	7.92458	7.209	15.9923	13.2191	7.45661	17.6464	106.494	88.8802	18.6576	63.8227	51.2356	23.0291	98.2838	104.566
166	Nontargeting	ACAAGTTGCGAAGCCTTCCA	10.3723	7.76164	9.94146	7.85718	4.11276	6.92904	7.46829	3.18774	8.8248	10.4178	48.9016	55.3207	17.6113	103.074	145.186	11.6259	58.7217	49.9227
167	Nontargeting	ACCGGCCTTTCTTTTTCTAA	4.65774	2.81847	8.07976	4.2124	20.6975	28.906	4.34021	10.767	22.7803	4.80493	113.239	130.83	5.05672	126.625	180.614	5.83522	93.3126	98.2719
168	Nontargeting	ACGACTCCGGATTAGCCTGG	8.02384	4.46619	6.29254	6.84142	6.0521	8.46882	9.34514	1.18147	1.57341	9.48229	27.3693	25.9562	9.59034	49.3782	55.4959	12.6059	63.6929	72.8099
169	Nontargeting	ACTCAACCACCGATTAGAAT	11.3117	25.453	20.2925	11.8007	12.6726	5.10929	11.6912	22.8492	24.6958	11.6084	107.013	105.136	15.8677	167.132	174.784	16.9711	83.1632	86.5422
171	Nontargeting	AGACCGACAACCCGAGATAC	7.39758	11.0571	11.5798	9.70944	18.8919	29.7459	11.7694	22.225	21.0017	11.4383	139.441	178.023	14.8214	136.359	155.725	14.5658	154.624	208.989
172	Nontargeting	AGCCCATCCCCAGCTGTCTT	2.15274	9.66953	8.52657	1.52364	0.702178	3.5695	2.15055	0.735632	0.752502	1.57329	19.5866	43.7847	0.871849	35.8757	53.9263	2.80625	4.86759	8.15356
173	Nontargeting	AGGGTGTCCCCGGTACACTT	2.46586	9.84297	15.8989	1.94189	2.37403	9.02874	2.85437	0.0222919	0.0684093	1.65834	13.3604	16.5176	2.96429	14.523	18.2744	2.4499	32.0018	44.487
175	Nontargeting	ATAATCAATACTTAATGTTT	56.0886	102.896	100.643	53.387	103.086	121.853	54.6241	114.959	131.825	58.8922	1124.74	1295.97	63.9937	892.184	1050.39	80.9358	690.886	933.941
176	Nontargeting	ATAGGTTGTTCACATAGCAA	19.1398	26.3202	22.8989	12.8165	13.2076	18.9674	13.8026	9.74155	13.8871	14.84	325.449	296.53	21.0987	152.374	161.779	20.5346	137.639	189.535
177	Nontargeting	ATCGACCCGAGAGTGCAGCC	1.52649	0.0433611	0.0372339	1.76264	0.033437	0.0699903	2.69797	0.0222919	0.0684093	2.08355	8.95017	5.50585	2.96429	6.20172	4.59663	1.64811	12.5314	12.1588
178	Nontargeting	ATGAACCATCGCACGTTTAC	16.8696	51.8165	67.6541	19.0903	25.5793	39.8245	19.1986	21.7792	33.1785	22.4939	268.116	292.335	23.8887	258.195	366.273	29.8888	295.266	432.139
179	Nontargeting	ATGCGTAGGACCGATCATCA	25.0892	25.9733	19.101	28.8296	28.388	37.8647	25.5329	25.3459	32.9049	29.0422	366.697	374.66	33.6534	229.463	261.111	35.5013	277.245	357.755
180	Nontargeting	ATTCAGCAAGCCGTGTGCCA	34.4046	23.0248	18.1329	39.3457	35.2092	33.5253	41.4861	42.5106	51.649	44.605	335.566	289.713	51.0904	301.215	296.09	55.1896	270.617	285.947
181	Nontargeting	ATTGGATTCCCCACATCTGA	21.1751	6.02719	5.32445	16.9392	8.79394	7.06902	21.1536	13.0407	13.6135	20.793	88.3342	96.7457	27.3761	109.197	86.8875	30.2451	151.102	154.918
182	Nontargeting	CAATCACAACCGCAGTTCAT	36.7531	28.575	23.718	34.0279	57.1439	40.1044	34.6826	34.0843	41.9349	39.5875	408.724	494.216	38.187	371.239	398.562	54.655	427.208	540.281
183	Nontargeting	CAGGGATCGGCTGGAGACGT	7.47587	12.011	13.4415	8.63394	5.58398	5.80919	9.34514	5.72901	13.3398	8.03656	40.6	60.04	9.2416	58.4845	66.7072	11.0023	31.1733	37.6208
184	Nontargeting	CATATGGACGCCGTGGACAT	23.9149	30.136	35.0371	22.8545	28.5887	31.1457	27.097	16.8304	27.0217	24.705	232.056	271.884	39.2332	253.956	276.134	35.5013	268.96	350.889
185	Nontargeting	CCACAGGGTCCACGTTAGTC	9.11977	11.3173	28.484	8.09618	3.71151	1.32981	9.11053	12.9516	13.8871	9.56733	269.672	297.054	12.0315	90.0426	112.225	13.6749	87.7201	86.2561
186	Nontargeting	CCATAGACTTCTCAAATTCC	36.5182	53.7244	41.2924	36.6569	51.794	56.6221	42.3464	68.5029	105.008	41.7136	476.694	558.189	47.2542	586.494	697.679	59.9112	428.865	537.134
187	Nontargeting	CCCAGGTTGTTGCACTGGGG	5.51883	6.46081	4.95211	6.00492	4.2465	6.92904	5.43504	3.0094	7.73025	8.29169	221.16	200.57	8.19538	35.8757	32.4006	7.88422	31.7947	26.4633
188	Nontargeting	CCGACGTGACATTAGCCCAC	0.430547	0.563694	0.484041	0.567629	0.033437	0.0699903	0.742919	0.0222919	0.0684093	0.977994	15.1764	5.50585	0.523109	0.0785027	0.112113	0.48998	9.42447	5.57875
189	Nontargeting	CCGTCATTCAACACACAAAA	78.477	102.289	140.633	71.4914	82.9573	96.9365	74.5656	94.2277	107.061	73.2645	0.389138	0.262184	67.8299	0.549519	0.112113	76.036	0.932091	0.429135
190	Nontargeting	CCTCTACCCCTTCCAAACTT	74.015	111.655	130.133	71.6109	112.181	137.111	81.2127	99.2211	127.036	77.8568	764.396	922.624	90.8467	1057.82	1391.43	113.987	845.613	1059.82
191	Nontargeting	CGATAGTGCGACGGGTTTGA	67.1262	34.3854	28.9308	63.4848	42.3647	37.0248	68.7004	42.0648	49.3231	77.1765	377.074	345.296	96.4265	401.698	364.255	97.7733	445.643	509.669
192	Nontargeting	CGCCGCCCTGTGAATGATTC	28.8467	44.3584	49.2605	28.7698	38.8873	48.2233	33.5877	36.9822	58.3531	32.7841	402.239	422.378	44.813	397.93	495.876	46.459	445.022	556.016
193	Nontargeting	CGGCTGCTACTGTGGCATAG	52.6442	43.6646	47.2499	49.4435	31.063	27.0862	51.1832	69.6175	96.5255	57.2764	299.506	308.59	73.0609	434.67	482.422	76.4814	390.132	453.023
194	Nontargeting	CGTGTTAGTAGCAGCAGTCG	24.9326	38.1144	41.3669	23.5118	18.6244	17.8475	24.2035	27.575	31.3999	28.617	158.898	204.241	31.2122	166.033	146.756	33.7195	154.002	135.464
195	Nontargeting	CTATATCCCGTGCACGTTGG	32.9956	45.2256	34.3669	35.3424	13.8764	20.6471	37.6542	30.3392	27.0217	36.4409	175.242	180.12	43.4181	185.973	178.372	45.8354	198.121	194.398
196	Nontargeting	CTCACGAACTTAATACATAG	60.4723	57.1933	56.1115	53.9845	85.0304	86.018	64.3993	40.9502	64.2363	68.6722	469.949	465.9	80.7332	660.6	677.274	86.8156	558.115	598.357
197	Nontargeting	CTCTCCCCTTGGTTATCAAA	81.4517	69.6813	60.5796	76.7494	47.1797	53.1226	89.5804	68.4583	70.1195	91.1235	537.14	529.349	100.263	545.358	531.079	114.433	530.981	499.37
198	Nontargeting	CTTAACCTGTCTAAGTGGGA	25.2457	14.8729	13.5159	23.691	11.6027	3.42952	29.5994	22.6262	17.1707	29.5524	64.986	61.6131	26.3298	71.83	72.5371	33.4523	97.041	85.97
199	Nontargeting	CTTGGAATAGAGGAGCAGTA	12.0162	16.2604	23.6435	10.9642	9.46268	6.36911	10.9092	15.3145	17.718	12.6289	66.2831	81.5391	17.9601	123.014	133.078	17.0602	123.968	138.324
200	Nontargeting	GAACAACCAGACAGCGCTAA	9.98087	8.02181	8.82444	10.8447	14.4114	15.3279	12.0822	6.70985	5.1307	13.0541	150.337	180.12	13.4265	88.1586	107.292	15.4566	79.642	78.2456
201	Nontargeting	GACACTAATTGTGGGCTGGA	3.17039	8.10853	9.12231	3.7344	2.50778	3.98944	4.0274	5.10484	7.04616	2.84894	4.79936	10.2252	5.7542	19.8612	23.6558	5.9243	22.2666	15.3058
202	Nontargeting	GAGAAAGCACTGCCGAAAAG	18.0438	12.7048	6.367	19.7475	14.077	21.767	21.6228	17.4991	28.3899	22.749	149.559	137.646	24.2374	99.777	118.728	26.4144	152.552	133.747
203	Nontargeting	GATTTGATAGGTTCTTGCTC	39.3364	59.4481	63.0371	38.5091	53.1983	59.4217	45.6308	48.2619	67.9304	47.9217	518.721	539.836	52.4853	465.6	502.602	64.7219	514.411	638.696
204	Nontargeting	GCATCGCCCTCCCTCCACGA	15.5388	13.7455	12.6223	15.7442	10.4658	8.88876	14.1937	5.37234	9.78253	15.6904	53.0524	71.5761	21.4475	88.9436	98.0988	23.7418	124.589	101.705
205	Nontargeting	GCCATATTGTTGTGACAATC	13.4252	13.2251	19.5478	14.0115	15.4813	15.8878	17.3999	26.0592	30.3053	17.0511	73.0282	85.734	23.8887	208.425	254.833	25.9689	155.038	227.012
206	Nontargeting	GCGACAGGCAGTTCGGTTAC	13.1904	22.1575	18.8776	15.3857	24.9775	14.628	13.6462	19.3271	17.0339	13.9045	67.8397	83.1122	20.4013	156.77	171.645	20.7128	125.004	159.495
207	Nontargeting	GCGTAGTCTCACTGTCCGCG	3.71836	5.33342	6.44147	4.2124	3.91213	2.44966	4.80942	1.76106	0.615684	4.5498	11.0256	15.9932	6.10294	53.4604	61.55	7.3497	19.5739	19.3111
208	Nontargeting	GCTGGCAACTGAGCCCCTAC	3.32696	3.16536	5.77126	2.24064	7.92458	10.0086	3.871	3.94566	1.71023	4.71988	45.2697	46.4065	8.89286	65.7068	70.0706	5.83522	34.6945	63.9411
209	Nontargeting	GGACGTCCAATGCAAAACAA	12.3293	9.1492	13.1436	10.9642	4.84837	4.96931	12.5514	9.47405	5.95161	14.2447	187.694	207.912	16.2164	76.6972	82.1788	15.0112	84.6131	79.9621
210	Nontargeting	GGCCAAATTCTCGATCTTTT	15.5388	73.9307	136.165	13.175	39.0879	73.5598	15.3667	35.9568	53.154	16.4558	334.269	448.072	14.4727	332.145	526.819	21.6928	297.751	468.758
212	Nontargeting	GGTACCCTAAAGGTATATAC	1.13508	0.303528	0.856381	0.926132	1.90591	0.909873	0.899323	0.0222919	0.205228	1.14808	2.72396	2.35965	1.56933	13.267	19.6198	2.27173	24.1308	25.8911
213	Nontargeting	GGTTCTACTACCGCTGAGGC	4.65774	1.43092	1.15425	2.8979	2.30716	0.489932	5.20043	0.0222919	0.0684093	4.71988	7.13419	12.847	5.05672	27.2404	23.2074	5.21161	58.9288	65.0855
214	Nontargeting	GTACGAAACTTTATATCCTC	1.91789	1.43092	0.260638	2.59914	1.23717	5.10929	1.99415	0.0222919	0.205228	2.93398	39.8218	51.6502	2.61555	34.3057	23.8801	3.42986	19.1596	29.0381
215	Nontargeting	GTAGGAGCGATAACGGGCTA	9.58946	4.72636	4.35637	9.64969	9.99767	3.70948	11.3784	24.4096	17.4444	9.73742	10.2473	17.5663	13.4265	102.603	111.104	15.4566	93.3126	92.8362
216	Nontargeting	GTCAGTCAGCGACGGCGGAA	18.6701	17.648	17.0904	18.194	10.4658	5.80919	16.8525	10.7224	22.7803	20.9631	90.4097	79.4416	25.2836	123.014	133.302	24.5435	149.652	132.603
217	Nontargeting	GTGACAGACCCTCCTCCGTT	20.7054	24.9326	22.1542	17.3575	11.1345	15.8878	22.2485	15.6266	29.4844	16.2857	34.6333	54.7964	24.9349	207.483	234.652	27.4834	254.047	353.178
218	Nontargeting	GTGCTCATCTGGTTTTGTAT	35.8137	86.2453	93.271	33.2511	55.5389	70.4802	37.2632	51.249	103.64	38.652	927.056	1179.04	40.6282	638.934	853.964	52.9624	461.178	661.011
219	Nontargeting	GTTAAGCGACGCTTGACAAT	5.12743	8.88903	8.67551	4.63066	8.52644	9.16872	3.32358	0.0222919	0.478865	4.80493	19.3272	38.0166	5.7542	89.4146	68.9495	3.69712	31.1733	41.0539
220	Nontargeting	GTTTTAGCTTACCCGAATAG	151.983	189.098	198.271	152.035	161.066	205.841	160.353	183.351	207.349	176.081	1336.69	1487.89	193.376	1512.2	1522.61	215.012	1446.29	1569.92
221	Nontargeting	TAACGGTTCACGATGCGTAG	29.8643	25.7999	19.9946	31.0403	12.7395	11.2684	33.5095	30.8742	30.0317	38.3118	203.778	205.814	39.2332	361.348	316.046	43.7864	229.605	244.464
222	Nontargeting	TAATAGGAAGCAGAGGTTGA	61.49	90.5814	78.2285	55.6575	51.1252	60.4016	60.9584	64.0445	74.2241	64.6752	341.014	370.465	73.0609	541.276	573.906	85.6574	544.237	546.861
223	Nontargeting	TACGATGATGGTACAACTAC	1.99617	0.0433611	0.0372339	2.47964	4.31338	1.4698	1.52494	0.824799	1.71023	2.42372	34.6333	38.0166	2.61555	37.2888	29.4857	3.07351	33.2446	34.1878
224	Nontargeting	TACTTTACCGCCTCGTATCG	44.5029	44.2717	32.6542	41.0187	48.049	48.2233	43.9104	56.2424	76.55	47.5815	374.999	361.027	54.229	291.324	276.358	58.0404	338.97	368.341
225	Nontargeting	TAGTATGCTCCGTCCGCACC	4.65774	5.59358	4.0585	4.98916	0.033437	0.0699903	4.88762	1.44897	2.66796	4.12458	48.1234	53.2233	6.45168	46.0811	42.715	7.3497	31.3804	38.4791
226	Nontargeting	TATTTTTCTACGTCCGTTCG	72.3711	170.366	243.771	68.8624	164.41	208.221	82.7768	201.407	296.554	83.7248	1739.58	2274.44	95.0315	1785.54	2621.99	124.232	1463.9	2051.41
227	Nontargeting	TCCCATTGCCGGGGCAGTAA	57.0279	44.7053	32.3563	44.1854	37.8173	35.905	49.6974	47.3702	37.6935	54.2999	185.878	170.681	67.1324	313.461	325.464	67.3945	306.036	346.312
228	Nontargeting	TCGAGTCTATTTGTACAGCT	17.261	10.7102	9.04785	16.1625	12.2714	12.5283	17.4781	11.0791	20.5912	18.837	87.8154	85.734	23.5399	196.492	201.691	24.2763	173.887	211.277
229	Nontargeting	TCGTGAAGGAGCCTCCTGTC	9.51118	21.4638	23.6435	8.93269	6.3196	7.06902	8.79772	17.41	27.2953	9.48229	151.375	193.754	14.4727	85.4895	82.1788	12.1604	74.2566	89.117
230	Nontargeting	TCTGACGTTATCTCCCGTCA	8.96321	4.81308	3.61169	10.4264	3.31027	2.72962	12.0822	9.20654	8.00389	12.6289	75.363	63.1862	14.124	74.8131	96.0808	12.9622	65.9713	77.1012
231	Nontargeting	TCTTTCGGTACCTGAATCAA	44.1898	43.3178	34.1435	41.8552	42.6322	45.7036	44.4578	60.9683	62.8681	45.2003	449.973	478.485	52.1366	341.251	353.492	64.7219	403.388	465.325
232	Nontargeting	TGCCGGGCACCGCCGAAGGG	5.12743	3.25208	2.94148	3.79415	2.84215	5.66921	3.63639	0.780215	1.29978	4.46475	93.2633	113.525	9.2416	32.1076	28.1404	6.28065	18.7454	28.752
233	Nontargeting	TGCTCACCCCTTAGTTCAGG	2.62242	2.03797	2.86701	2.12114	3.51089	2.02972	3.55819	1.18147	1.02614	2.67885	17.2518	24.3831	2.26681	10.5979	8.6327	4.40982	21.4381	23.3163
234	Nontargeting	TGGGCAGAGCATAGGCCGGA	12.1727	1.17075	3.53722	12.5775	4.44713	13.2282	14.1155	14.512	21.2753	14.925	77.179	105.136	12.729	96.0088	96.5293	19.8219	95.5911	122.303
235	Nontargeting	TGGTGGCAGTCGATTTCGGT	4.97086	0.650417	1.74999	2.77839	0.769052	0.629912	4.34021	1.85023	4.30979	4.03954	44.232	44.8334	4.35925	17.0351	25.2254	6.10248	49.6079	60.7941
236	Nontargeting	TGTTCCCGAAGTAGTCGGGG	13.8949	3.94586	1.52659	14.4895	11.0008	13.3681	12.2386	10.4103	6.36206	12.884	29.7042	44.309	16.9139	168.388	165.815	18.2183	92.0699	101.419
237	Nontargeting	TTAATTAAGACCATTCGAAT	75.972	74.7979	101.611	67.0101	93.7909	96.5166	74.5656	68.4583	88.59	81.3436	589.025	625.832	78.6408	909.14	1087.38	94.9225	680.53	774.016
238	Nontargeting	TTCATAACCTTTCGTCAGAG	26.1851	12.965	12.0266	27.8138	25.9806	22.4669	32.0237	34.8868	25.7903	30.9131	259.814	279.225	29.8172	160.381	174.336	38.0848	183	181.81
239	Nontargeting	TTCGTTGTAATTCGTTCAAG	25.872	26.4936	23.0478	23.5118	9.59643	13.2282	25.4547	23.0275	22.5067	30.4029	176.539	210.009	27.7248	191.625	176.129	37.283	217.591	228.443
240	Nontargeting	TTTGTGCTTACAGATCTGCT	46.0686	47.5671	67.6541	43.4684	63.0288	94.9768	43.9886	59.9874	73.6768	47.8367	469.43	602.76	62.25	580.842	721.895	71.5816	665.824	828.66
241	Nontargeting	AAACAAAAAGGCCGTGCCCG	17.5742	5.94047	9.49465	17.6562	13.8095	18.4074	19.355	9.6078	11.4244	21.5584	122.838	138.171	21.4475	156.77	145.635	25.1672	153.174	151.199
242	Nontargeting	AAATGAGGTCTTATTAACAC	15.852	31.1766	32.6542	15.1467	26.9837	28.766	19.355	51.2936	59.0372	14.6699	49.9393	50.6014	15.5189	100.405	122.539	21.6037	185.693	239.6
243	Nontargeting	AAGAAGTGGGACTTCTAGTT	22.7407	33.6916	42.186	23.1533	34.6742	44.3038	20.7626	32.5684	41.6613	24.2798	215.193	325.37	29.1198	315.974	426.141	31.4924	271.86	330.577
244	Nontargeting	AATCCCGATGGACCGAGAGG	14.5995	10.6235	4.2819	13.1152	6.98834	4.54937	14.9757	18.7475	14.8448	17.1362	0.907988	1.31092	17.9601	2.43358	1.00902	17.4166	4.03906	0.143045
245	Nontargeting	AATTATATGTGGGCTTTCTA	12.4859	9.06247	14.9308	12.7567	26.6493	31.7056	12.9424	18.5691	12.9294	15.9456	123.616	106.184	10.6366	147.664	177.026	19.2874	177.408	186.96
246	Nontargeting	ACACTGGTGAGCCCCATTCG	12.4859	14.3525	6.73934	16.043	19.895	18.1275	15.2103	10.0536	7.45661	16.5409	57.4627	52.6989	22.145	155.985	176.354	19.911	117.754	101.991
247	Nontargeting	ACCGGGCTTTGCCGCAACGA	2.46586	0.0433611	0.0372339	1.88214	4.58087	5.80919	1.68134	1.31522	1.16296	1.40321	22.6997	19.6638	2.26681	16.7211	22.5347	1.55903	9.6316	3.57612
248	Nontargeting	ACGATTACACTGACAGGGTC	23.367	16.0003	17.1648	24.169	15.3476	11.1285	26.7842	12.9516	12.5189	25.3853	143.332	162.816	29.8172	267.93	292.278	28.107	159.595	150.626
249	Nontargeting	ACTCCGCGCGCCAAGCCAAG	9.27634	9.66953	4.50531	7.19993	7.12209	6.50909	7.7811	9.65238	6.6357	8.46177	15.6952	10.7495	10.9853	67.4338	88.0087	7.70605	29.3091	24.1746
250	Nontargeting	AGAAGCACGTTAACGTCGTC	25.4806	34.6455	32.8031	24.647	30.9961	27.0862	24.6727	24.9892	31.3999	27.9366	174.982	191.132	39.5819	312.99	297.211	31.3142	234.783	299.107
251	Nontargeting	AGAGCACGATAACTATTTGC	21.7231	17.7347	24.984	19.0903	16.752	15.7478	22.7177	15.4037	30.8526	21.5584	278.493	323.272	33.6534	343.606	430.85	22.94	184.45	226.726
252	Nontargeting	AGCCGGGTAAAGATGGCCCA	38.6318	20.77	15.5266	38.5091	39.9573	45.1437	40.7823	20.5308	24.4221	44.0948	180.949	224.167	52.834	296.191	335.554	47.6172	257.982	289.666
253	Nontargeting	AGGTAACGTTGTGCGTGGAA	21.0185	14.526	12.0266	26.9773	24.5762	11.5484	23.5779	30.5176	35.9149	26.1507	110.904	120.342	27.0273	161.951	143.392	29.1761	148.617	177.519
254	Nontargeting	AGTCCATGTTAGGGTGCTCG	26.3417	18.255	14.4095	27.9333	13.3414	15.4678	31.3199	43.5806	30.3053	28.702	134.252	133.451	37.4895	159.596	169.627	37.1939	234.576	265.921
255	Nontargeting	ATAATGCCGGATATGTTTAT	9.51118	13.3986	23.2712	9.94844	18.0894	22.1869	10.2836	17.2762	22.233	11.1831	111.423	114.05	16.9139	163.521	238.688	17.3275	155.659	196.401
256	Nontargeting	ATATAACCAGGTAAAGAGCA	19.3746	14.0924	18.7287	17.8953	11.8701	26.5263	21.9357	26.6388	32.084	20.4528	176.798	179.071	23.1912	137.772	155.052	24.5435	175.958	233.02
257	Nontargeting	ATCGATGCGGCATCAATCAG	5.12743	2.55831	3.68616	4.75016	3.57776	0.489932	4.26201	5.23859	1.71023	4.71988	41.8972	40.1141	4.70798	28.1825	14.2383	5.74613	41.737	48.7783
258	Nontargeting	ATGAAGTAATAGATACTTGG	30.7254	40.8028	23.1223	29.7856	47.7815	50.8829	27.0188	39.256	43.8504	32.699	311.699	344.771	34.3509	357.737	336.451	36.4812	289.052	310.551
259	Nontargeting	ATGGATCAGGCTTTTTAAAA	10.6071	14.6994	21.4095	10.3667	17.9557	14.348	12.1604	4.16858	9.23526	12.5438	146.964	161.767	10.9853	189.898	225.235	13.3185	117.547	135.464
260	Nontargeting	ATTCGTATCAGTCCTTTAGT	24.0715	15.133	15.4521	26.6786	26.1143	32.2655	29.443	47.8161	37.4199	25.8956	137.625	145.512	31.9097	188.171	226.132	34.3431	267.303	353.75
261	Nontargeting	CAAAAGTAAGTAGGCTCATT	25.0109	39.0684	40.2499	22.1973	35.6773	30.0258	28.661	29.5813	33.3153	25.8956	92.2256	106.709	27.3761	255.055	307.526	34.7886	314.943	333.438
262	Nontargeting	CAATGCGCTCAATGTCCACG	22.819	21.5505	20.6648	23.6313	26.1143	22.4669	25.2201	21.5562	18.5389	24.1097	115.574	117.72	31.9097	192.881	196.758	36.1249	212.206	224.724
263	Nontargeting	CAGTACATCGCCGCGAAAGA	12.251	15.2198	13.0691	10.6057	5.71773	7.76892	11.3784	12.3274	8.55116	15.4353	205.854	161.767	13.4265	66.4918	57.0655	15.1894	64.9357	59.9358
264	Nontargeting	CATCAACGGGCTTTAAACCG	7.71071	2.29814	3.98403	5.58666	5.58398	2.44966	6.76447	15.8941	9.78253	5.91049	38.5246	41.1628	5.7542	56.4435	52.1325	9.39871	54.1648	55.9306
265	Nontargeting	CCACATCGGCACTCAGGTCG	19.4529	9.23592	11.5798	20.1658	17.4876	23.1668	19.9806	22.2696	24.0117	22.6639	98.7113	104.087	21.4475	105.115	99.22	27.3943	155.866	178.091
266	Nontargeting	CCATGCCAGTTGAGCCCACA	16.2434	14.7861	15.3031	16.5807	11.7364	14.348	17.8691	6.75444	14.708	19.9426	125.173	115.099	22.145	151.432	136.217	23.2963	141.781	147.765
267	Nontargeting	CCCATGATCAGCGGAGGATC	5.28399	7.67492	5.62232	5.46716	5.31649	7.76892	4.73122	0.423546	3.89933	5.99553	14.9169	8.65206	6.45168	24.1003	36.6609	7.79514	59.3431	61.9385
268	Nontargeting	CCGATCATGGAACTTTCGCA	7.86727	7.06786	5.69679	6.24392	2.17341	1.32981	5.74784	1.04772	2.12069	5.31518	20.3649	21.2369	6.10294	45.2961	53.0294	7.61696	51.265	45.6313
269	Nontargeting	CCGTGGATATGTGGTGTGCG	34.3264	23.892	24.6861	38.5091	41.8297	45.4237	41.0169	57.357	62.0472	47.5815	287.832	244.093	48.6492	274.995	266.044	58.8421	300.444	362.905
270	Nontargeting	CCTTGAGATCAGGGCTAGTG	13.8949	7.58819	12.9946	12.8762	9.6633	14.628	11.5348	10.9007	15.3921	13.3092	38.0058	36.9679	15.5189	103.231	106.395	14.7439	99.9408	86.2561
271	Nontargeting	CGATGCTCATCCATCGCCGC	17.4959	12.011	4.87765	17.4172	14.077	6.08915	17.2435	27.575	25.7903	20.9631	244.768	270.311	25.2836	155.985	199.449	21.6037	118.997	144.332
272	Nontargeting	CGCTATAAATCAGCCCTTGA	16.0085	19.0355	17.2393	16.521	12.0708	13.9281	19.4332	12.9962	9.09844	21.1332	166.94	159.145	20.4013	122.229	131.284	22.4945	138.053	126.595
273	Nontargeting	CGGGATGTCCAATAGGGGGG	9.82431	16.5206	15.4521	8.75344	8.86081	10.4285	9.81435	1.53814	3.76251	10.5878	35.9304	25.9562	10.9853	58.6415	66.0345	12.9622	65.1428	76.8152
274	Nontargeting	CGTTACTGGCGGTCTCGGTA	6.0668	7.84836	6.88828	5.16841	7.65708	6.22913	6.45166	5.37234	4.72024	6.67587	41.1189	59.5157	9.2416	55.9724	51.0114	7.3497	41.9441	44.7731
275	Nontargeting	CTATGCCGACATAGTCAGAG	18.6701	52.6838	71.8987	13.2347	10.3989	9.02874	15.0539	10.232	20.8648	15.0101	48.1234	60.04	16.2164	86.9025	108.189	16.6148	108.019	154.632
276	Nontargeting	CTCGCGATCCTTAAGCTCTA	12.9556	8.02181	6.44147	11.98	7.79083	5.38925	10.5182	6.5761	12.1084	12.884	38.7841	41.6872	14.4727	81.2503	84.8695	16.882	105.326	108.285
277	Nontargeting	CTGATCGAATTGGTTCATCA	11.6248	12.4446	9.12231	12.7567	10.2652	12.9482	11.9258	18.7475	19.3598	10.7579	108.31	93.5995	9.2416	86.7455	108.637	17.2384	91.4485	98.8441
278	Nontargeting	CTTCAAAGCAGTGGCTTCAG	38.7101	28.575	29.8244	37.7324	24.1081	16.1678	32.1019	34.3964	45.9026	37.9717	332.713	316.456	38.8845	259.452	264.923	42.5392	267.717	262.774
279	Nontargeting	CTTGTCACATGCGTTGTTAT	34.9526	72.7166	96.1753	28.3516	50.3896	47.1034	30.8507	60.3441	85.9905	35.3353	461.647	602.76	35.3971	507.049	735.349	48.8644	529.531	873.29
280	Nontargeting	GAACAATACATGAATTGGGT	12.4076	13.3119	9.04785	12.936	10.8002	14.348	13.0206	15.8495	9.50889	14.4998	45.5291	62.6619	18.3088	100.876	116.934	16.882	101.391	112.862
281	Nontargeting	GACACTATTGTATCAGCCCT	19.8443	29.8758	33.2499	24.8263	19.0257	24.8465	22.2485	30.1163	27.5689	27.5964	249.956	267.689	32.9559	180.164	189.807	32.2051	202.471	274.217
282	Nontargeting	GAGCCACACTGTACCCTAGA	9.66774	3.85914	2.79255	11.9202	9.19518	6.64907	12.4732	10.3211	13.0662	11.2682	77.6978	79.4416	14.4727	116.734	136.89	14.4767	62.6572	77.9595
283	Nontargeting	GCAATAATGTGACATTCGGA	13.9732	11.6641	9.34572	17.0587	11.5358	9.3087	14.6629	25.435	21.5489	14.4998	78.7355	92.5508	19.0063	170.272	175.681	22.8509	170.573	188.39
284	Nontargeting	GCATGAAGTCTCCAGCCCTC	4.42289	2.47158	1.00532	5.58666	2.57465	1.32981	4.41841	0.780215	1.71023	5.23014	2.72396	6.03022	7.4979	46.3951	51.4598	7.43879	31.3804	35.6182
285	Nontargeting	GCCCAATCATTCTTATCGCG	1.68305	0.0433611	0.0372339	2.06139	1.83904	1.18983	2.22876	0.0668756	1.02614	1.74338	4.79936	2.88402	2.61555	0.235508	1.68169	2.89534	7.97455	4.1483
286	Nontargeting	GCGAGCCCCCTTCCACGCGT	9.66774	10.1899	4.57977	11.502	8.59332	7.209	11.6912	12.4166	14.0239	10.5878	143.851	122.44	12.3803	65.8638	59.9804	13.2295	110.297	130.886
287	Nontargeting	GCGTGTCAGCAATCGGGTAG	23.2887	11.8376	7.03721	25.6031	25.6462	19.5273	29.1302	16.2508	14.5712	31.7635	240.876	178.023	36.4433	227.893	186.444	33.7195	138.053	103.708
288	Nontargeting	GCTGTACTAATGGATCAGGA	20.9403	24.2389	24.0159	19.7475	29.3912	31.2856	22.7959	11.7478	18.1285	22.834	228.943	258.251	27.7248	245.635	242.276	30.8687	237.062	297.677
289	Nontargeting	GGAGAGAATTTCTAGCGGAT	4.50118	6.63425	7.33509	2.77839	3.04277	1.32981	2.38516	2.25148	2.9416	3.86945	18.2895	23.8587	1.56933	24.2573	23.6558	4.05347	23.5094	31.3269
290	Nontargeting	GGCGGACAGTGTGATGGCCA	7.08446	6.11392	3.98403	6.90117	3.71151	3.00958	6.76447	11.3911	16.6235	8.20664	35.4115	40.1141	12.3803	40.2719	46.3026	10.3787	53.7506	70.8073
291	Nontargeting	GGGGGGTGTGCTCACAATAC	15.4606	49.3883	50.5265	16.4612	22.3694	20.3672	15.4449	14.3783	21.9594	16.0306	229.202	222.594	16.5651	144.524	212.006	23.3854	179.479	231.018
292	Nontargeting	GGTACCGTATCCGAGTAAGG	18.0438	10.1031	6.81381	17.8953	10.3989	5.10929	21.701	27.3075	40.8404	20.708	101.046	144.987	21.4475	179.379	213.351	22.4945	100.148	116.009
293	Nontargeting	GGTTGGCATGCGGATTATAG	6.22336	10.3633	7.63296	6.78167	9.79705	11.2684	5.51324	4.3915	1.71023	5.99553	39.5623	60.5644	8.19538	34.9337	45.1815	8.32966	54.9934	62.2246
294	Nontargeting	GTACGACAAACCGGGCAAAT	25.2457	63.2639	68.9945	23.213	38.4192	32.9654	25.6111	20.0404	41.9349	26.9161	159.676	167.535	28.771	333.087	359.995	35.6795	275.795	360.044
295	Nontargeting	GTATTATCCATCGGGCCGAT	3.40524	1.69108	0.409573	3.6149	2.17341	2.8696	4.0274	2.69732	1.4366	4.20963	1.42684	9.70079	2.61555	29.7525	23.8801	6.28065	46.0867	55.0723
296	Nontargeting	GTCCCTGACTTGTCGGTCTC	13.4252	14.4393	15.3776	14.848	23.5731	18.1275	15.0539	10.4103	16.6235	15.1802	63.6889	93.0752	18.6576	147.036	178.147	19.4656	113.819	140.899
297	Nontargeting	GTGACTGTCCACTGGGCTGG	20.9403	14.8729	16.2712	21.6595	20.965	18.9674	19.355	23.8746	15.8025	25.5554	545.182	507.325	24.2374	144.995	159.985	25.5235	147.374	166.075
298	Nontargeting	GTGGTGTAATGCACGAGGTT	13.6601	14.7861	22.0797	14.131	16.3507	16.4477	17.1653	10.232	19.223	16.1156	83.1457	86.2584	17.2626	130.079	109.983	18.931	82.9561	89.4031
299	Nontargeting	GTTAGCGTGAACCAGCTAAA	33.0739	39.5887	62.2179	32.4744	29.458	33.2454	29.443	15.6266	22.3698	35.0802	221.938	245.142	40.2794	270.442	328.155	38.5302	282.631	320.278
300	Nontargeting	GTTTTGGAACATCAGGCCTC	24.776	27.5343	35.7073	24.3483	23.3725	26.8063	27.0188	38.2751	44.9449	28.4469	242.952	288.664	34.6996	253.171	266.941	33.0959	230.848	264.204
301	Nontargeting	TAACGTTAAGCACCACGGCG	9.66774	10.6235	5.99466	10.2472	3.37714	5.66921	9.42334	8.31487	11.4244	10.7579	30.4825	55.8451	14.124	61.1536	55.7201	14.9221	44.2225	37.6208
302	Nontargeting	TACAAGGCGACAAGAAATGC	12.4076	9.66953	9.71806	12.3982	12.2045	14.488	13.8026	12.4612	14.5712	12.0336	107.791	115.623	18.6576	108.412	93.8385	17.9511	152.345	136.894
303	Nontargeting	TACGCTATGAACTATAAAAC	15.9302	17.648	9.04785	16.282	7.52333	10.7085	19.6678	7.46778	17.0339	19.6024	110.385	96.7457	21.4475	132.591	127.921	20.6237	124.589	102.849
304	Nontargeting	TAGAAGTGCGTACCGTAATT	21.5665	43.4045	62.6647	19.7475	46.0428	53.9625	21.9357	23.9192	42.619	22.2387	205.076	260.348	25.2836	354.597	459.103	26.4144	285.323	425.273
305	Nontargeting	TATACGGCCAATCTGAGGCT	17.809	15.3932	13.0691	21.4205	18.8919	21.207	24.0471	26.4159	23.1908	24.79	363.325	330.613	24.9349	145.937	142.047	23.5636	166.43	172.941
306	Nontargeting	TCAAAGTAGTAAGGAATTGC	9.4329	15.0463	15.2287	6.90117	8.92769	8.04888	7.46829	7.33403	11.0139	9.3122	111.164	114.574	7.14916	46.5521	36.2125	10.4678	51.0579	53.0697
307	Nontargeting	TCCCCCGACTAGGTAGGGTT	18.9049	9.58281	5.99466	16.2222	14.4782	7.9089	16.3833	13.3082	18.8126	16.9661	296.134	290.237	17.9601	60.8396	65.3619	18.0402	75.2922	69.949
308	Nontargeting	TCGATTATTTAGAGAAAAGG	1.29164	3.07864	0.18617	1.34438	1.57154	1.18983	1.29033	1.93939	1.71023	1.31817	1.68626	0.262184	2.26681	0.0785027	0.112113	2.53899	1.76062	0.143045
309	Nontargeting	TCGTTGTTAATTCTACCATA	29.4729	33.5181	43.0052	27.8736	41.7629	39.8245	31.4763	56.6882	52.8804	33.2943	342.571	388.818	38.5357	457.592	499.687	43.8755	348.084	391.8
310	Nontargeting	TCTGATCCACACATTGTAAA	9.19805	9.06247	10.0904	8.21568	1.03655	0.769893	13.0206	7.33403	11.5612	9.65238	105.975	90.9777	9.93908	41.3709	42.715	13.9422	97.6624	90.8336
311	Nontargeting	TGAACTACACCATCGCCGAC	16.6348	15.8268	23.4946	15.5052	7.38958	1.88974	16.8525	15.3591	14.708	18.1567	280.828	240.947	25.2836	148.763	163.573	22.4945	187.35	192.109
312	Nontargeting	TGCGAAGGGTGGGCTCGCAC	34.6395	40.9763	52.6116	38.0909	33.9386	28.766	34.7608	30.1609	46.3131	37.2063	307.548	293.908	40.9769	208.111	270.08	38.7084	239.754	279.939
313	Nontargeting	TGGAAGCACACCTATCCCGA	16.1651	11.0571	9.12231	15.326	16.1501	10.4285	15.6013	8.18112	16.7603	16.1156	133.993	159.67	16.5651	93.9678	95.8566	19.8219	118.583	140.899
314	Nontargeting	TGGGGATATTTTTCTATTTA	14.2081	32.5642	40.3988	12.936	43.301	37.3048	13.9591	70.7321	81.7491	18.2417	412.875	469.046	10.9853	256.154	364.255	18.931	211.792	314.842
315	Nontargeting	TGGTTCTCGAGTATAAACGG	10.1374	8.45542	4.72871	11.4422	18.9588	21.627	12.5514	12.7287	23.0539	12.0336	72.2499	92.0264	14.4727	93.1827	101.238	17.5057	103.255	124.02
316	Nontargeting	TGTTGAACGCGGTTAGGAAA	3.87493	4.98653	2.56914	3.9734	1.70529	5.24927	4.18381	1.27064	2.80478	4.46475	33.855	45.3578	6.10294	46.8661	44.5088	4.49891	23.0951	22.7442
317	Nontargeting	TTACAGGACCGAAATCCGTC	3.79664	3.51225	2.86701	3.0174	6.45335	4.96931	3.24538	3.63357	6.36206	3.27415	0.648563	4.98149	2.61555	8.87081	10.2023	3.07351	23.3023	33.9017
318	Nontargeting	TTCATGGGGGGCTGTAGAAA	3.95321	1.17075	1.30319	4.27216	1.57154	2.8696	4.0274	6.70985	5.40433	5.1451	18.5489	17.0419	4.35925	43.569	51.6841	5.47887	22.2666	17.3084
319	Nontargeting	TTCTCCCTAGCTGATACCGG	7.47587	6.89442	8.89891	8.15593	9.86392	4.54937	9.03233	13.0853	8.27753	10.2477	89.1125	74.1979	10.2878	50.6343	60.4289	11.0914	59.7574	56.7889
320	Nontargeting	TTTGTTTCAAACACCAGTCG	20.862	25.1928	26.8457	17.3575	14.7457	27.2262	21.7792	25.0784	33.0417	19.0921	169.534	202.144	26.6786	212.664	289.139	27.3943	240.583	271.929
321	Nontargeting	AAACCGAAGATCGAGCCCAT	21.5665	15.6534	18.5797	18.7318	34.0055	37.1648	19.355	26.0592	28.253	27.0011	168.237	178.547	28.771	142.011	150.792	28.0179	191.286	234.165
322	Nontargeting	AACACGCCGTGTAATAGACG	32.6825	25.5397	14.4095	33.6096	31.4642	20.9271	35.9338	31.4092	30.7158	40.2678	211.042	240.947	36.792	163.992	186.22	42.5392	243.069	283.658
323	Nontargeting	AAGCAGCTTGCCCACCATGC	22.819	16.5206	10.3883	24.2288	14.2776	14.7679	26.1586	31.4538	32.084	25.3853	114.536	115.623	26.3298	142.168	119.625	27.2162	175.751	184.385
324	Nontargeting	AATCCCTGACACCAAAACCT	38.397	50.8626	56.4839	30.7416	27.1843	30.5857	38.8273	47.0581	64.51	41.3734	262.668	305.968	40.9769	368.256	425.02	47.3499	346.013	402.672
325	Nontargeting	AATTATGGGACTCCTGTGTG	20.7837	18.1683	21.1116	20.823	27.2512	44.4438	23.6561	26.0592	33.0417	24.4498	183.803	190.083	24.9349	187.229	190.48	25.5235	177.615	214.711
326	Nontargeting	ACAGCCGGCTCTTCACACCA	23.1321	19.7293	24.1648	22.1375	18.1563	16.7277	25.6893	27.3075	36.599	28.5319	177.058	183.266	29.8172	165.091	178.147	34.165	234.99	275.934
327	Nontargeting	ACCTCGTCACCAAGCAGCCT	15.852	11.404	12.6968	15.7442	9.86392	12.1083	16.1487	17.6329	14.9816	16.1156	167.978	172.255	18.6576	113.122	116.037	16.1693	91.6556	111.146
328	Nontargeting	ACGCATGAGGCGAACTCGCC	12.6424	19.9895	13.2925	14.7882	27.6524	25.9664	15.4449	5.41692	5.26752	12.6289	75.8818	101.465	21.0987	95.0668	98.7715	18.931	123.347	132.603
329	Nontargeting	ACTGGAAAGCACCACTACAA	8.5718	12.1845	11.6542	8.03643	5.04899	7.62894	8.0939	4.21316	8.00389	8.97203	41.6377	45.3578	7.14916	89.4146	79.0396	11.2695	65.3499	75.9569
330	Nontargeting	AGAAGCGGAGATAGGAAGGA	9.51118	15.0463	8.74997	11.263	6.5871	2.1697	9.50154	15.2253	15.5289	9.65238	26.3316	25.9562	11.6828	98.2069	106.619	13.4967	72.5995	80.5343
331	Nontargeting	AGAGTCCCAGGAATAAATGT	35.5006	49.0414	51.7179	35.8204	45.3741	43.184	33.9006	52.1407	77.9182	40.0978	277.974	290.762	46.5567	443.148	459.103	47.3499	374.183	486.782
332	Nontargeting	AGCGAGGAATTTAGACCACA	18.8267	18.3418	9.56912	21.1815	18.9588	17.0076	17.0089	17.0979	14.4344	18.4968	69.1368	71.5761	17.2626	118.618	125.679	22.5836	136.81	129.456
333	Nontargeting	AGGTCGATGGATACAAGATA	16.7913	13.7455	16.7925	15.326	19.36	18.6874	16.5397	16.8304	16.4866	13.5644	127.248	131.878	16.9139	108.255	99.6684	19.8219	112.162	136.894
334	Nontargeting	AGTGTTTATTGGCTCAGGAG	45.0509	32.1306	25.3563	42.2734	31.7986	41.5042	45.6308	36.1351	35.7781	43.7546	271.229	240.422	49.3467	337.64	357.08	59.4658	359.269	382.073
335	Nontargeting	ATACTCCATATCTATTTGTG	31.4299	34.7323	31.3137	32.3549	44.5047	55.5023	28.661	36.7147	35.3676	35.0802	270.71	276.604	30.166	244.85	259.093	42.8064	376.047	462.178
336	Nontargeting	ATATCACCTGCGCGTTGCAG	5.28399	2.03797	4.65424	6.18417	1.97278	1.60978	5.82605	2.4744	1.98387	6.84596	30.4825	28.578	7.4979	50.1632	44.7331	6.637	67.6284	61.6524
337	Nontargeting	ATCGCCCAGGTTTACCTTTA	39.5712	43.1443	42.4095	42.0942	59.6182	53.2626	39.5311	36.6255	40.0194	42.1388	629.236	695.573	48.6492	384.585	458.654	57.1495	525.388	612.376
338	Nontargeting	ATGATATGTGGTCGGGTCTA	17.1045	21.377	18.1329	16.1027	11.5358	6.22913	18.8076	22.3142	16.8971	18.752	67.0614	67.9055	22.145	79.3663	82.8515	22.8509	103.462	107.999
339	Nontargeting	ATGTCAAGTCGGATCGTATG	8.96321	11.0571	5.39892	9.94844	10.8002	12.5283	10.3618	12.1491	22.0962	9.56733	140.998	139.219	14.124	52.2043	56.1686	13.4076	89.9985	150.054
340	Nontargeting	ATTCGTTATACCTCCCTGGC	40.8237	35.5128	28.9308	40.3017	45.9759	29.8858	38.4363	38.4981	48.9126	45.9657	275.38	240.422	48.9979	337.012	315.822	50.2898	298.994	295.388
341	Nontargeting	CAAAGTCTGTATAAATGAGT	10.9202	11.6641	12.9946	8.81319	7.45646	6.64907	15.2885	22.1804	20.3176	12.1186	124.135	159.67	12.0315	107.156	134.423	14.9221	91.4485	105.138
342	Nontargeting	CAATTCTGGTCAATTAACAC	22.0362	30.743	24.2393	22.9143	46.7115	51.0229	22.2485	31.543	52.7436	29.3823	226.348	233.081	27.7248	240.14	273.219	35.0558	242.033	278.795
343	Nontargeting	CAGTTTATATAAACATCGGA	20.2357	29.182	18.5797	21.8985	22.2356	32.1255	18.1038	16.652	25.5167	27.0011	208.448	212.631	24.9349	169.33	174.336	28.107	218.627	253.333
344	Nontargeting	CATCAGACAATAAACACCGT	24.2281	32.4775	21.7819	27.3956	28.0537	21.767	28.8174	23.2058	24.0117	27.7665	182.246	180.12	35.0483	230.72	209.539	38.7975	274.76	274.217
345	Nontargeting	CCAGGCACCATGAAATAACA	36.3617	68.5539	65.42	35.4619	38.2854	49.7631	37.8107	38.9439	48.0917	44.7751	261.89	318.029	45.1618	310.478	353.492	52.517	417.473	475.338
346	Nontargeting	CCATTAGTATTTATTGATCC	19.6878	34.9924	51.8669	18.8513	31.3974	28.626	24.3599	37.7847	41.9349	22.5789	201.444	245.142	22.8424	286.613	377.036	30.9578	256.739	321.136
347	Nontargeting	CCCGACACGTTATTTAGGAT	22.1145	17.9949	19.3989	26.6786	39.2216	32.2655	29.8341	39.5681	47.5445	28.617	241.136	214.204	34.3509	192.41	181.287	39.2429	271.238	295.674
348	Nontargeting	CCGCGGCCAAACGTGACTAG	28.9249	21.2903	14.4095	29.9051	27.0506	19.8072	31.0071	25.0784	29.8949	33.5494	136.068	131.878	39.2332	156.299	166.264	35.9467	145.303	149.768
349	Nontargeting	CCGTTCCAAGGAGTGCGGTC	23.1321	15.7401	17.9095	24.169	12.1376	7.9089	24.5163	21.2442	23.738	26.4058	188.732	175.401	27.0273	191.154	204.382	32.4723	154.624	143.474
350	Nontargeting	CGAAACAAGTCCTGCGTTGG	20.3923	25.3663	22.601	21.8388	13.2076	8.04888	21.0754	12.5057	9.50889	24.1947	96.3764	88.3559	27.7248	73.7141	97.4262	23.7418	140.539	124.878
351	Nontargeting	CGATTAACGTGCCAACTGCT	21.1751	16.8675	20.1436	21.9583	25.3118	25.9664	26.8624	20.7537	48.2286	24.8751	102.343	170.681	35.7458	170.115	180.614	28.9088	188.179	227.585
352	Nontargeting	CGCTGATCCTGGCCATTGGC	18.5918	11.4907	11.3564	15.8637	19.36	18.1275	16.9307	20.7537	19.0862	21.6434	140.219	152.853	23.1912	133.219	144.514	24.3654	96.4196	117.726
353	Nontargeting	CGGGGGAAATCCTAATGTTC	6.9279	9.1492	6.88828	5.64641	4.64775	6.50909	8.17211	20.3971	31.1262	9.56733	53.0524	64.235	8.54412	83.2914	103.929	10.9132	55.6147	61.0802
354	Nontargeting	CGTTGCGTATCCACAGGGTC	13.4252	8.3687	7.40955	14.131	6.25273	3.5695	14.3501	23.0275	16.213	15.6904	68.8774	60.04	23.5399	97.2649	92.269	17.0602	125.004	102.277
355	Nontargeting	CTATGTCAGTAGGGCAGTTG	18.6701	18.1683	9.42019	15.9235	18.6913	27.9261	15.6013	2.96482	3.35206	16.6259	50.977	58.4669	20.75	99.777	100.565	21.6037	137.846	146.621
356	Nontargeting	CTCGGGCCGCGGTAATCCTC	21.8013	43.3178	47.9201	23.8703	41.6291	34.5052	22.1703	20.7537	36.8726	25.3853	142.554	185.364	25.6324	277.978	346.317	31.4924	199.571	236.739
357	Nontargeting	CTGCGGTGTTCCAGCTGGCG	15.7737	12.011	11.9521	17.8355	10.3989	3.98944	16.4615	28.0209	22.3698	19.4323	28.9259	25.9562	23.5399	120.188	132.854	23.0291	105.948	127.453
358	Nontargeting	CTTCAGTTAAAGCATCAACT	20.314	21.4638	21.4095	21.779	35.4098	44.4438	20.528	24.2313	23.3276	22.3238	279.271	309.639	21.7962	200.888	234.877	23.7418	172.437	213.852
359	Nontargeting	CTTGTCGGCGCTCCTCATTT	18.0438	38.7215	50.7499	21.4803	35.1423	47.9433	20.528	57.9812	67.2463	22.4088	330.378	419.756	18.6576	397.145	514.038	31.0469	302.515	423.27
360	Nontargeting	GAACCATCTCCCAATTGAAC	17.4176	15.2198	14.6329	16.76	8.05832	3.00958	18.4166	15.2699	12.5189	16.0306	143.851	168.06	19.355	76.5402	95.8566	20.8019	99.9408	115.151
361	Nontargeting	GACAGGCTCATCTCTAGAAA	19.6878	22.5911	21.8563	17.716	16.9526	19.6673	18.8076	15.1362	23.738	23.1742	96.6359	91.5021	17.2626	139.499	129.939	27.038	153.795	150.626
362	Nontargeting	GATACCCGGACAAGCGTTGA	10.6071	4.89981	3.09042	10.5459	7.8577	7.76892	9.50154	3.18774	4.4466	13.0541	254.107	215.777	9.93908	78.5812	77.0216	12.6059	50.4365	55.0723
363	Nontargeting	GCACAAAACAAAGAGGTGTA	36.1268	36.987	37.0478	34.8046	22.9044	27.2262	30.5379	21.1104	27.7058	40.8631	220.641	217.875	40.2794	264.319	279.273	43.6082	220.491	229.015
364	Nontargeting	GCATTTCAACTATCCATATC	31.8996	31.7837	39.6541	32.4744	39.3554	48.9232	24.9855	32.8359	53.8381	36.8661	336.345	363.124	47.9517	399.971	515.159	46.3699	333.171	434.142
365	Nontargeting	GCCCTGAAGTTGAATGAAAA	32.6825	53.7244	58.8669	31.9963	33.4036	48.3633	31.2417	50.7586	55.6168	31.9336	287.573	278.701	35.7458	355.539	435.335	46.7263	393.032	436.43
366	Nontargeting	GCGCACATCTTTACCGTGGC	6.84962	24.7592	21.2606	5.40741	4.38025	5.10929	4.88762	5.63984	6.90934	6.3357	96.6359	113.525	9.59034	20.6462	28.813	7.61696	50.0222	50.2088
367	Nontargeting	GCTCCCTCATCGACAAGCCA	5.59711	0.650417	0.18617	6.00492	2.4409	5.10929	5.43504	3.63357	1.71023	6.16561	2.46454	4.98149	6.80042	16.4071	24.5527	8.50784	33.4517	35.9043
368	Nontargeting	GCTTAGTTAGATCACCGACA	9.27634	12.5314	10.8351	8.03643	3.51089	3.42952	9.34514	6.0411	7.04616	9.73742	29.9636	24.9074	10.2878	27.0834	34.4187	11.1805	75.9136	69.6629
369	Nontargeting	GGATAGCCCCATGAATGTGA	22.819	14.4393	10.3138	23.691	18.0226	16.4477	22.7177	9.69696	16.8971	22.0686	81.0703	76.2954	29.1198	128.98	150.568	32.2051	219.248	240.745
370	Nontargeting	GGGAACAACCATGTCCCGTA	18.5135	25.8866	36.7499	17.955	21.2325	21.907	19.6678	21.6454	32.084	22.1537	160.714	206.338	23.5399	163.05	160.209	24.7217	167.673	192.109
371	Nontargeting	GGGGTTGTCATTCGACGAGG	25.5589	18.7754	11.9521	25.2446	16.4176	11.8284	17.1653	18.5245	15.2553	26.9161	243.47	280.799	27.7248	195.864	196.086	32.4723	162.08	182.096
372	Nontargeting	GGTACTCCGCTCTCGGCAAT	23.4453	51.5564	55.4413	25.2446	25.1781	34.5052	25.2983	44.829	48.5022	27.7665	305.992	321.699	28.0735	198.847	224.114	26.6816	203.921	262.201
373	Nontargeting	GGTTTCCTATTAGTCGAATA	28.377	34.3854	35.0371	28.1723	37.1485	39.2645	25.4547	33.9505	33.9994	28.4469	160.973	195.851	34.3509	362.447	379.054	39.2429	305.829	351.748
374	Nontargeting	GTACGAGAGGCCCTTGACAT	13.5035	6.54753	8.0053	11.3825	12.0708	17.0076	10.44	12.0153	14.1607	11.2682	40.3406	50.6014	15.5189	117.676	122.764	15.3676	118.376	168.65
375	Nontargeting	GTCAAATCCATCACCGGAAT	16.9479	13.9189	8.2287	18.0148	13.542	12.2483	16.4615	14.1108	15.5289	20.878	67.8397	81.0147	20.0525	204.5	205.951	26.1471	175.751	204.411
376	Nontargeting	GTCGCCATGTTCCGCCGTGC	25.6371	20.4231	16.3457	34.8046	27.1843	38.1447	29.9905	29.7596	42.0717	33.9747	121.8	107.233	45.8593	209.524	199.897	47.439	278.902	336.871
377	Nontargeting	GTGAGCACCAGAACTTCCTC	48.8867	56.0659	59.0903	45.2609	66.3725	68.6604	39.2965	41.1731	44.9449	54.0448	352.688	398.781	51.4391	451.469	492.961	56.4368	469.049	580.62
378	Nontargeting	GTGGTTTTGCCGTTTCTGGT	29.6295	35.9464	40.0265	32.4744	45.1066	53.8225	31.1635	49.109	60.4054	38.9072	283.681	374.136	37.8382	549.127	641.174	45.5681	442.536	545.431
379	Nontargeting	GTTCGATGGGGTGCTTGCGT	41.2934	48.2609	63.4839	40.4212	44.7053	52.1427	37.9671	27.4413	46.7236	37.8866	232.575	273.982	58.4139	348.945	375.466	55.8132	334.621	388.939
380	Nontargeting	TAAAGCTGAGTAATCAAGGC	14.8343	11.1438	8.74997	13.2347	15.8826	16.5877	12.786	11.0345	14.1607	14.1597	201.184	222.594	13.7752	117.205	132.63	20.8019	138.467	168.364
381	Nontargeting	TAACTCAAAGGTGGGCAAGC	13.1121	12.7915	11.1329	12.3982	4.514	5.52923	11.4566	13.0853	15.9394	13.7344	117.649	139.219	15.5189	110.453	106.619	17.5947	116.718	96.8415
382	Nontargeting	TACACCAGTTGGATAAATGC	31.0385	26.06	26.9201	29.2478	16.217	18.6874	28.4264	26.9509	39.609	37.3764	221.419	278.701	42.7206	369.355	385.556	45.2118	363.619	393.803
383	Nontargeting	TACGGCAGCGACTGTTTCAT	25.5589	55.5456	61.6222	25.7226	46.1765	45.7036	23.3433	19.1487	29.4844	28.702	397.828	453.315	29.1198	410.805	525.698	34.2541	369.419	548.005
384	Nontargeting	TAGACTACGATGAGCTGATT	35.7354	68.3805	71.0796	31.6976	78.6105	108.415	35.3864	42.5998	74.4977	42.3939	586.949	630.027	47.603	480.515	503.275	51.1806	419.13	589.202
385	Nontargeting	TATAGGTCATGGTAAAAGAT	36.9096	50.429	49.5584	31.6378	64.0319	54.1025	31.4763	30.2947	53.5645	28.9571	310.402	336.906	46.208	455.08	535.115	41.5592	360.926	372.632
386	Nontargeting	TCAACCATGACTACCACACA	17.261	26.4936	25.4308	17.238	20.0288	15.1879	15.1321	8.67154	8.00389	16.7109	53.5713	60.04	24.5861	165.091	161.779	21.6037	105.119	85.97
387	Nontargeting	TCCCGAAAAGTGTCCCACGT	17.0262	27.2741	14.8563	14.1907	8.86081	10.4285	13.8808	8.09195	9.50889	18.6669	91.1879	70.5274	21.0987	96.6369	82.8515	21.1582	121.69	116.009
388	Nontargeting	TCGCAACGTCTATATACACG	11.1551	19.1223	21.7074	9.17169	20.1625	14.348	10.049	14.1553	21.6857	11.4383	43.9726	47.9796	13.4265	50.3203	43.3877	12.8731	83.3703	95.6971
389	Nontargeting	TCTACGAAGACAGGCATATT	30.0992	42.4505	42.2605	29.4271	51.1252	78.4591	26.5496	49.5994	74.4977	34.9952	524.947	642.087	50.7416	588.692	761.135	42.0047	427.001	568.032
390	Nontargeting	TCTGTTAAAAGTCAATTCTC	18.8267	33.7783	19.3244	19.5683	18.4907	24.8465	18.0256	29.403	21.1385	22.3238	374.221	384.623	17.6113	218.159	209.988	22.2273	172.023	197.545
391	Nontargeting	TGAGGGTGCGGCCACACTCT	36.9879	56.673	61.0264	37.9116	44.5716	74.9596	37.8107	52.1407	52.0595	40.608	419.88	456.462	62.25	597.013	735.125	62.9402	624.812	785.746
392	Nontargeting	TGCGATACGAATTAAGGGAA	12.7207	7.24131	5.10105	11.4422	19.36	22.1869	13.0206	25.4796	22.7803	15.6054	227.386	257.202	17.6113	158.968	185.323	18.3965	129.561	139.183
393	Nontargeting	TGGACATGCTGTCTATGGGT	12.799	4.20603	3.31382	13.2347	24.3756	37.7248	11.9258	11.3466	19.223	14.2447	140.219	149.707	21.0987	146.565	135.096	17.5057	139.71	134.033
394	Nontargeting	TGGGGGTGTCTATACAATCC	9.74602	4.03258	4.65424	11.0837	11.2014	10.4285	12.3168	14.6903	22.6435	13.1391	112.201	132.927	18.3088	161.009	164.245	18.2183	177.822	220.718
395	Nontargeting	TGGTTGAACCTTCGTTAGCC	23.6801	10.1031	14.484	22.0778	12.8733	9.72865	18.964	31.9888	33.4521	24.9601	205.854	213.68	28.771	180.792	179.044	30.9578	219.87	234.165
396	Nontargeting	TGTTGCGGGTCCCCGTAAAC	19.3746	22.4177	21.2606	20.8828	24.7768	19.3873	20.137	50.8032	55.2063	21.1332	172.647	228.362	23.1912	263.848	298.557	31.4033	179.894	213.28
397	Nontargeting	TTACTTCACACGCACTTCGG	23.4453	14.526	9.42019	20.4645	8.1252	7.209	18.4948	16.6966	27.1585	24.4498	270.71	219.972	27.0273	195.079	170.748	26.7707	125.004	138.038
398	Nontargeting	TTCCAGGAGCAGAGTTGTCC	25.6371	12.965	18.8031	26.8578	29.7255	32.1255	26.1586	26.1038	33.1785	27.7665	227.127	248.288	34.3509	223.811	221.872	33.185	208.063	232.734
399	Nontargeting	TTGCGATTGTCAGGTTTTCT	28.6118	32.0439	55.5158	31.2793	90.3134	96.2366	28.7392	67.0317	106.787	34.9101	1251.86	1502.05	39.9307	658.873	886.926	51.3588	503.64	664.73
400	Nontargeting	TTTTATAGGTACCGTCGACT	27.281	115.818	135.941	22.1375	64.2325	71.74	23.6561	56.1086	71.2141	29.2973	360.212	497.887	39.5819	625.902	880.423	39.4211	417.266	599.215
401	Nontargeting	AAACCGCGTCAGTCTCTGGG	17.3393	6.98114	8.15423	19.5085	6.65397	2.44966	15.6795	17.7666	24.9694	17.8165	125.173	116.672	21.4475	110.924	124.782	24.8108	122.725	106.282
402	Nontargeting	AACAGTGTCCCGGAATTTAT	13.4252	14.4393	18.2819	15.8637	58.4145	58.3019	14.3501	38.9439	37.2831	17.2212	225.57	282.372	20.75	270.128	412.464	23.6527	266.682	386.078
403	Nontargeting	AAGGCCTGCAAGGCGGATGG	16.3217	9.06247	7.11168	18.3135	20.1625	15.1879	19.0422	10.4995	8.41434	21.3033	288.092	202.144	19.7038	62.2527	64.2407	22.4055	115.683	83.6813
404	Nontargeting	AATGACGAAGACCCGGTTGG	16.8696	17.648	10.5372	16.1027	5.38336	4.26941	14.2719	10.1428	10.6034	19.0071	63.6889	57.4182	17.2626	168.545	130.163	24.0981	113.197	104.566
405	Nontargeting	AATTCTTACGCGCCCATGCT	27.281	21.9841	24.6116	28.0528	29.2574	27.2262	22.8741	18.8812	27.4321	27.1712	223.754	232.032	29.8172	211.879	220.526	35.7685	255.082	314.27
406	Nontargeting	ACATCAGACGACGAGACCAA	25.7937	17.4745	22.6755	28.9491	33.0692	34.2252	32.6493	37.2497	34.2731	32.9541	225.051	242.52	39.9307	299.174	304.835	35.5904	252.389	288.522
407	Nontargeting	ACCTGCCGTACAATTATCGC	15.304	12.3579	11.8776	14.6687	8.25895	17.0076	14.7411	15.0916	30.0317	13.8195	86.7777	97.2701	16.2164	105.272	117.382	17.862	143.853	188.39
408	Nontargeting	ACGCTTAACGAAATAGTCTC	17.4176	24.9326	26.3244	16.8197	11.5358	10.1486	16.0705	12.9516	22.0962	19.9426	110.385	104.087	21.0987	180.635	203.261	18.7529	134.739	158.065
409	Nontargeting	ACTGTGCTAAAGATCGGTGT	25.1674	30.6563	38.835	26.9773	42.5653	37.4448	27.4098	38.9439	33.9994	30.2328	125.691	134.5	37.1408	281.275	307.974	37.7285	236.026	310.551
410	Nontargeting	AGAAGTCAGATTTCTTCTAA	10.9985	12.6181	10.3883	13.7725	16.0163	18.5474	12.395	16.117	16.6235	16.5409	117.909	130.83	14.4727	182.362	203.485	17.5947	98.4909	102.849
411	Nontargeting	AGAGTGATAACCCGACGTAA	11.6248	6.20064	4.0585	13.2347	13.0739	19.3873	14.6629	21.2442	11.698	15.0951	30.223	33.8217	20.75	99.149	107.741	19.6437	95.7982	120.873
412	Nontargeting	AGCGTTTCGTCGGTGTGTAC	28.1421	25.5397	30.8669	30.6818	50.9246	36.7449	27.2534	38.5426	54.9327	33.1242	310.921	379.904	43.4181	360.406	391.386	43.6973	279.109	374.063
413	Nontargeting	AGGTGTAAAGCTCGGATAAA	19.9226	5.94047	4.0585	19.9865	7.8577	1.60978	17.1653	2.96482	2.66796	22.5789	68.0991	59.5157	27.0273	145.152	127.921	27.3053	106.362	61.0802
414	Nontargeting	AGTTATTCTATTGGCATTTC	14.5995	27.1007	36.0797	13.2945	20.8981	32.9654	12.786	28.6896	28.9371	17.7315	177.836	254.58	15.1702	283.63	313.58	22.5836	221.941	304.543
415	Nontargeting	ATAGCTCTTGTTGTAGTTAA	36.9096	30.3961	24.984	36.3581	31.063	35.765	29.443	24.4988	30.8526	38.9922	334.788	297.578	42.7206	242.966	262.232	51.8933	236.44	253.333
416	Nontargeting	ATCAGGGGACAGGAAATCGC	14.9909	7.15458	9.12231	16.999	18.2901	17.2876	15.5231	15.582	16.0762	17.3913	56.1655	70.003	18.6576	101.347	123.661	22.4945	136.603	162.642
417	Nontargeting	ATCGGTTGCACATCCGCCCA	34.4829	35.5128	25.3563	36.1191	26.8499	22.6069	29.1302	27.04	31.3999	37.7165	286.794	273.982	40.9769	249.089	249.003	41.381	164.773	204.125
418	Nontargeting	ATGATGGGTCTGAAACGGCG	27.1245	29.7024	26.7712	26.0811	15.4145	27.2262	22.3267	11.6586	23.0539	31.1682	221.679	228.362	39.2332	230.72	237.567	33.4523	219.248	273.645
419	Nontargeting	ATGTCTGCCAATTCTACCCG	7.78899	5.94047	8.15423	8.51443	8.05832	2.72962	8.48491	10.8116	6.6357	8.80195	36.9681	24.9074	7.4979	58.7985	38.2305	9.66597	55.8219	80.8204
420	Nontargeting	ATTCTCAGCCTTCGGTTAGC	43.4853	18.255	13.9627	40.3017	32.0661	38.4247	34.1352	33.148	40.9772	44.6901	773.217	830.86	45.8593	302	333.312	53.2296	312.043	308.834
421	Nontargeting	CAAATCGGTTTTCCGGAGTG	30.4906	31.9571	33.6967	30.0843	41.2947	28.2061	26.3932	29.6705	32.3576	34.57	218.825	178.023	37.8382	249.089	254.384	38.8866	278.281	265.635
422	Nontargeting	CACACAAAGTCCGTACGCCG	25.4023	26.6671	24.835	29.9051	30.7955	24.5666	27.7226	18.48	25.5167	28.9571	114.536	135.025	34.6996	213.92	241.155	35.9467	232.712	261.629
423	Nontargeting	CATACTCGCCTGTTTCGCCG	42.9373	35.2526	39.8031	37.9116	35.6773	27.2262	35.4646	11.2574	21.5489	39.5875	198.33	189.559	52.834	236.686	200.122	50.2007	246.797	260.771
424	Nontargeting	CATTCGGGGGAGTACAGCAA	9.4329	10.3633	7.70742	9.23144	9.9308	8.74878	8.95413	4.83734	20.3176	9.56733	15.9546	25.9562	8.19538	36.1898	19.844	12.4277	67.2141	71.9516
425	Nontargeting	CCAGGTAAAGCATCCCTTGT	6.0668	16.0003	11.8032	5.94517	5.11587	3.00958	5.51324	5.32776	11.698	6.76091	48.6422	45.3578	6.10294	22.3733	46.0784	8.50784	80.8848	90.2614
426	Nontargeting	CCATTGGATTCCGGATACCG	5.12743	0.39025	1.74999	4.2124	4.31338	1.32981	3.47999	0.557297	0.889321	3.27415	46.048	32.7729	6.45168	37.9168	35.9883	4.85526	28.8948	28.1799
427	Nontargeting	CCCTAAAGCAACTATATTGA	25.5589	21.2903	17.2393	25.5433	21.7675	24.5666	24.9855	22.1804	23.8748	30.9131	180.43	173.828	30.166	221.613	208.194	35.4122	211.17	201.264
428	Nontargeting	CCGCTCTAGCTTAGGAGGCT	33.7001	25.1061	28.6329	29.9648	23.9075	17.1476	27.9572	18.8812	24.2853	36.3559	459.312	466.949	33.3046	167.603	119.849	39.5102	171.401	176.374
429	Nontargeting	CCTACTTAGCTGTAGCCCCA	36.2834	16.7808	10.8351	42.4527	45.9759	28.906	34.839	34.3964	43.7135	48.0067	242.692	261.397	54.5777	412.218	451.927	51.8043	287.602	349.173
430	Nontargeting	CGAACGGACTCCAGATGCGG	5.20571	1.95125	3.68616	5.46716	12.0039	18.2675	5.20043	4.03483	2.53114	4.37971	12.8415	18.0907	9.2416	57.2285	56.3928	6.45883	44.8439	54.214
431	Nontargeting	CGATTCTTACGTCTCACTAG	37.9273	44.6186	42.7073	38.6286	29.5918	30.7257	32.1019	27.8425	38.104	40.8631	232.834	260.873	44.4643	232.133	229.944	48.3298	239.754	240.459
432	Nontargeting	CGGAGATGTCGGCCTCCTTT	37.9273	66.5593	94.4625	34.7449	74.5311	90.0775	32.9621	74.8784	96.5255	37.0362	1495.72	1811.95	40.6282	586.18	830.645	44.1427	442.743	677.89
433	Nontargeting	CGGTCAACTTGCGATATCGA	28.6901	30.3094	44.1967	31.2196	30.4611	34.5052	29.7558	40.5043	50.2808	31.5084	184.84	212.631	40.6282	311.42	360.667	43.1628	317.429	385.506
434	Nontargeting	CTACCAGACACGTATTGTTA	28.2987	38.8082	47.1754	29.8453	55.8064	53.1226	28.0354	42.8673	67.3832	32.614	262.668	327.467	29.8172	385.527	452.6	44.41	436.943	556.016
435	Nontargeting	CTATTATCGGTCTTGATGTG	15.4606	12.011	12.8457	16.521	22.5031	23.1668	13.8026	17.5883	20.0439	17.9866	89.3719	114.574	23.5399	210.623	251.469	23.2072	232.505	263.06
436	Nontargeting	CTCGTAAAAGCGGTACATTC	7.39758	4.81308	5.54786	7.91693	8.92769	11.4084	6.06065	10.6778	16.7603	6.50579	62.6512	78.9172	7.14916	49.0642	49.666	9.30962	114.647	148.338
437	Nontargeting	CTGGGTAGAAACATGGAATC	20.2357	8.45542	5.84573	16.999	35.8111	37.0248	17.7909	12.4612	20.3176	22.2387	154.488	159.145	21.7962	259.295	249.676	23.2963	191.493	219.002
438	Nontargeting	CTTCATGAACGTCAAGGGGC	18.1221	32.6509	31.2393	15.804	15.4813	17.0076	14.1155	7.15569	5.1307	15.8605	89.3719	96.2214	14.4727	102.446	92.7174	19.5547	126.661	131.172
439	Nontargeting	CTTGTGCTTGCGGACGCTAT	20.0009	49.9954	56.6328	18.672	25.1112	35.4851	18.182	11.2574	23.738	23.7695	224.532	257.202	27.0273	276.879	292.503	26.5035	264.817	328.002
440	Nontargeting	GAACCCCAGTACATCCATGC	27.5159	14.8729	19.5478	31.3391	43.1672	33.3854	28.5046	26.8171	32.6312	33.7195	314.553	300.2	42.0231	250.502	290.933	47.6172	305.622	351.462
441	Nontargeting	GACCGCTGGACCGGCACCGT	14.5212	18.6886	15.3776	12.3385	16.217	11.9683	12.395	3.99024	9.91935	16.2857	43.1943	68.9543	20.75	132.905	157.519	21.2473	121.068	130.314
442	Nontargeting	GATATACGCCCAATCTCCTC	19.3746	35.5128	33.0265	17.1185	20.8313	28.766	15.1321	35.5555	38.104	17.2212	181.208	204.765	23.1912	197.905	252.815	24.989	188.386	212.708
443	Nontargeting	GCAGCCAGACCGCGATCGTG	34.6395	18.9488	11.7287	33.8486	26.4487	16.4477	30.5379	18.3462	17.8548	39.2473	256.182	239.374	60.5063	210.309	201.019	53.6751	344.77	366.338
444	Nontargeting	GCATTTGCGGAGCTAAGCGT	25.7937	38.3746	51.7924	27.6346	55.3383	49.6231	20.137	10.0536	13.4766	29.4674	234.909	291.81	28.771	174.512	162.003	28.5525	185.486	225.868
445	Nontargeting	GCCGCCCCTGTAAGTACTGT	36.0485	41.4099	36.3776	35.8204	39.4891	41.3642	30.5379	27.4413	45.7658	43.9247	513.791	547.177	45.1618	411.119	480.628	47.2608	399.038	517.108
446	Nontargeting	GCGCCTCACCTATTAAGTCT	4.03149	9.49608	13.2925	4.57091	5.24961	4.40939	6.06065	4.83734	8.00389	3.27415	41.6377	57.9426	7.14916	74.0281	84.8695	4.76617	20.4024	25.6051
447	Nontargeting	GCTCGGAAACCGTAATGCGG	10.842	14.0056	8.0053	10.6654	4.04588	6.50909	8.87592	4.83734	8.8248	10.4178	79.7732	78.3929	13.7752	44.04	36.8852	14.1203	47.1224	57.6471
448	Nontargeting	GCTTGTATGTGTTTAGTAAA	42.2328	48.6078	49.9307	38.5689	32.6011	40.9443	35.3864	25.6579	18.5389	42.3089	342.311	368.368	41.3256	359.621	334.657	50.2007	262.332	304.257
449	Nontargeting	GGATCGTATAATAGAGATAG	17.7307	15.8268	15.0053	17.3575	33.8048	28.906	18.8858	14.1553	19.3598	16.2857	82.3675	75.2467	20.4013	133.376	168.506	25.8799	201.435	270.784
450	Nontargeting	GGGAAGGTGCCATGTGGGGG	27.9073	20.9434	21.484	25.1848	27.9199	26.1064	26.5496	19.55	24.9694	30.8281	258.777	259.824	35.7458	342.507	351.026	38.8866	220.284	257.91
451	Nontargeting	GGGTCTATGGTATCGAATCG	40.0409	58.234	49.4839	37.9714	40.6929	26.6663	36.1684	32.5684	43.4399	46.1358	322.076	386.196	50.0441	379.247	375.691	55.5459	425.551	522.829
452	Nontargeting	GGTAGATGGTAGGTGCGCAG	22.9756	25.2795	22.1542	23.3923	26.7831	28.486	21.2318	19.7283	23.3276	25.6404	169.015	153.902	23.1912	157.398	164.694	28.1961	130.596	121.731
453	Nontargeting	GGTTTGCCTCGCGCCGAGAT	55.7754	56.4995	62.3668	52.8492	83.2248	87.9778	42.3464	52.5419	64.7836	51.4935	449.973	484.777	70.9685	545.201	589.826	70.3344	588.771	702.78
454	Nontargeting	GTACTTCCAGCGTAATCGTC	28.377	24.4123	18.5053	29.9051	34.8748	40.3844	23.3433	23.0275	31.1262	32.614	272.786	289.713	39.9307	344.391	405.961	39.332	234.783	312.839
455	Nontargeting	GTCACCGAGCCACCCCCTCG	49.5129	33.6049	27.3669	56.255	54.937	52.9826	46.2565	25.3459	21.6857	60.1679	235.428	242.52	57.0189	320.37	367.843	69.4435	467.392	464.181
456	Nontargeting	GTCTGATGGGATCTCAAAAA	18.1221	25.7999	32.8031	14.7285	18.9588	19.6673	11.7694	17.4545	15.2553	17.9866	172.388	183.266	18.3088	170.743	225.459	22.8509	213.449	271.07
457	Nontargeting	GTGAGCGGAACGTATCATCC	36.2051	33.4314	35.4839	37.3739	40.2916	39.2645	33.9788	15.7604	30.0317	40.3529	628.198	645.234	47.9517	267.773	311.562	49.3098	353.884	416.976
458	Nontargeting	GTGTACTGCCCCACTACGTA	18.5135	14.4393	11.5053	22.496	24.5093	30.1658	20.137	12.907	13.8871	24.79	161.233	119.294	30.5147	190.212	145.41	24.989	131.632	130.6
459	Nontargeting	GTTCTTTTCGTTCTTTTGAG	31.8996	79.6544	125.665	32.6536	59.1501	83.6384	30.9289	76.3051	113.354	34.9952	549.592	690.329	33.3046	489.308	711.357	47.2608	470.706	656.147
460	Nontargeting	TAAATCACCTAAATCCTATC	15.5388	18.3418	16.4946	14.3102	22.57	21.767	15.9141	18.7029	30.0317	16.881	362.547	408.744	11.334	204.814	256.851	19.4656	196.464	233.879
461	Nontargeting	TAAGCGACCCGCCGCTGACA	23.8367	29.182	23.3457	21.5998	14.1439	28.626	22.7177	19.1487	33.1785	24.6199	171.61	175.401	32.9559	190.055	203.037	29.8888	181.758	201.55
462	Nontargeting	TACAGCTACTCAACCACTCA	25.324	16.6073	28.0372	22.3765	11.3352	12.6682	17.2435	20.4862	29.074	22.749	166.681	224.167	25.6324	280.019	293.4	32.5614	201.849	259.054
463	Nontargeting	TACGGGACAGCGCGAGGGAA	15.5388	1.17075	3.46276	14.1907	4.91524	2.72962	13.568	6.17485	7.04616	12.3737	46.048	50.0771	16.9139	123.171	120.073	17.1493	83.1632	81.3926
464	Nontargeting	TAGCAAAAAGAGGAGGGTAT	15.9302	28.2281	35.1861	18.2538	14.7457	13.7881	16.6179	28.8234	33.1785	19.7725	174.723	198.473	19.355	197.591	237.119	26.8598	159.595	209.275
465	Nontargeting	TATCCAGTTTGTTGTGTCCA	39.3364	45.6593	49.8562	46.3365	56.007	64.461	42.19	53.7903	63.1418	52.7692	607.703	688.756	58.0651	394.633	392.283	64.6328	465.113	601.504
466	Nontargeting	TCAAGTTCGATGTTCAACGA	29.5512	44.0115	47.1009	32.1756	28.1205	30.7257	27.9572	21.3779	26.748	31.9336	267.597	268.214	44.1156	248.461	264.474	41.7374	178.858	195.256
467	Nontargeting	TCCCGTCATTGTGAGACTGC	15.9302	13.3986	12.1755	15.0272	6.85459	9.72865	13.0206	8.2257	9.50889	14.755	60.8352	45.8821	15.5189	45.7671	34.6429	15.1003	51.4721	34.7599
468	Nontargeting	TCGCACCTGGGCTGTCTCAG	24.8543	26.5804	23.867	24.886	27.2512	25.5464	25.1419	21.2887	24.0117	28.1067	115.055	102.514	34.3509	204.657	246.761	32.4723	236.855	270.498
469	Nontargeting	TCTAGACAGAGAAGCCTAAC	31.6648	42.624	46.2073	28.7698	32.7349	27.9261	23.8125	15.9833	22.3698	31.4234	190.288	223.118	39.2332	281.118	309.32	35.4122	261.089	294.53
470	Nontargeting	TCTTCAAGTGAACGGAATCA	11.6248	12.6181	14.3351	9.70944	6.18585	8.88876	8.95413	12.0599	5.54115	10.5878	157.86	177.498	12.3803	98.5209	109.31	12.4277	77.1564	87.4005
471	Nontargeting	TGAGTCACGGCTGCGTTCCG	33.4653	37.941	31.6116	30.1441	25.7131	22.6069	28.5828	31.7659	45.7658	33.8046	203.519	209.485	41.6744	252.857	270.753	38.5302	182.379	249.041
472	Nontargeting	TGCGGCCTACTCGTTTAAGT	47.869	81.9091	92.5263	43.7672	72.2574	72.9998	39.8439	59.0957	72.1718	43.1593	323.373	393.013	55.624	532.641	660.682	64.0092	448.957	537.992
473	Nontargeting	TGGCACGTGCTGAGCCCAAG	23.8367	11.9243	18.3563	22.6753	8.72707	4.12943	20.4498	4.88192	14.5712	23.4293	111.942	117.72	29.8172	258.195	240.258	27.1271	127.904	127.453
474	Nontargeting	TGGGTGCTGGAGCGTCGTAC	14.8343	13.3119	21.7074	19.2695	23.7737	39.6845	16.9307	21.2887	29.3476	20.9631	154.228	160.719	26.3298	263.377	256.402	28.8197	242.447	298.249
475	Nontargeting	TGTAAAGCAGGGTATACCTC	15.5388	25.453	17.9095	19.7475	27.3849	26.2463	17.3999	12.1045	17.4444	19.6874	111.942	97.7945	23.8887	163.992	151.465	25.7017	217.384	269.64
476	Nontargeting	TGTTGTGCTGGCGTTCCCCC	13.347	6.20064	5.10105	15.7442	19.0925	20.2272	15.7577	12.8624	39.609	15.0101	64.2077	86.7828	18.6576	138.086	139.356	18.3074	113.404	128.597
477	Nontargeting	TTATACCGGGGCTGATATCC	19.5312	16.4339	18.4308	23.9898	25.1112	37.0248	16.6961	14.8687	28.8003	24.8751	393.937	476.912	29.8172	226.166	262.456	32.2051	266.889	318.847
478	Nontargeting	TTCCTCCCGGGGTCAGACAG	32.6042	65.1718	61.2498	25.7226	15.4813	14.208	24.2817	10.4549	12.6557	33.2943	318.704	353.161	31.9097	247.99	241.155	36.6594	228.984	199.834
479	Nontargeting	TTGCTTCTAGGTCGTTACCT	15.304	10.2766	14.2606	15.1467	6.18585	8.74878	13.2552	15.4929	19.6335	17.4763	189.251	170.157	18.3088	174.512	227.253	21.6928	155.866	184.671
480	Nontargeting	TTTTCCTTCCGTGCTGCAAG	12.4859	21.0301	18.1329	11.2032	10.6664	23.3068	10.049	8.76071	10.3298	13.2242	125.432	145.512	13.7752	111.866	149.671	14.2985	113.819	130.314
481	YALI1_A00014g	CATTAACACCAGAAGCCCGG	9.27634	17.2144	16.718	9.17169	7.25584	8.04888	8.56312	5.99651	7.59343	10.2477	110.645	107.233	9.2416	47.9652	53.2537	13.764	100.562	116.296
482	YALI1_A00014g	GGATAAGCTGGGTATCTCAT	34.0915	65.6921	67.0583	34.3864	39.2885	58.8618	37.1068	58.962	82.57	38.9072	242.433	341.101	45.5105	491.82	567.179	46.0136	378.325	467.9
483	YALI1_A00014g	GCTTACTTGGAAATGGGGAA	8.5718	6.28736	6.88828	10.5459	9.59643	9.58867	13.8026	16.5629	27.0217	12.2037	96.8953	100.416	13.0777	144.524	145.635	15.3676	145.51	187.818
484	YALI1_A00014g	TTCGTGAGACACACCTCAGA	25.9503	23.5451	18.4308	26.8578	37.1485	32.1255	28.1918	16.5629	27.8426	28.0217	318.704	324.321	38.5357	449.742	495.427	34.5213	199.364	265.348
485	YALI1_A00014g	GGCGTCGTTCTAGTAAGAAG	22.6624	21.4638	12.9946	24.2288	11.2014	6.22913	21.7792	14.1108	13.0662	24.79	74.8441	79.4416	32.9559	158.968	128.818	30.9578	149.445	135.178
486	YALI1_A00014g	ACTCACTTTTATTAGCCGCC	54.5229	114.517	145.994	55.3588	74.2636	102.536	43.4412	50.8032	64.6468	55.0653	1490.01	1769.48	53.5315	723.56	892.307	78.5304	712.221	842.106
487	YALI1_A00019g	CGTGAAGTCATGAATATCAG	28.6118	38.6348	49.1116	25.6628	43.6353	43.324	26.5496	27.4859	54.1118	30.1477	593.954	670.928	37.8382	341.565	439.371	32.5614	222.563	297.677
488	YALI1_A00019g	ACATTCTGACATCGTCACGT	23.8367	8.88903	12.3989	23.8105	17.2201	24.5666	22.4049	28.2438	37.5567	30.9982	256.961	265.592	35.3971	200.103	241.603	40.5793	305.208	376.065
489	YALI1_A00019g	CAGATGGAGACGCAGTTGCG	4.57946	10.45	11.5798	4.27216	5.04899	7.34898	2.30696	1.27064	5.95161	4.20963	2.98339	9.17642	6.45168	12.6389	11.3234	6.01339	24.1308	31.0408
490	YALI1_A00019g	AACATTCTGACATCGTCACG	74.8761	39.2418	35.0371	84.3975	61.8251	50.183	84.81	81.7889	65.8782	90.3581	735.6	678.793	99.5652	680.54	661.803	111.76	635.789	751.129
491	YALI1_A00019g	GGGCGCGAGTCGTTGTATAG	14.3646	18.5152	20.4414	14.7285	17.4207	14.628	15.2103	20.7537	17.1707	15.4353	101.046	148.658	19.0063	130.707	139.356	20.0001	171.815	192.109
492	YALI1_A00019g	GGACTAAAAGTAGAAGCTGA	7.71071	4.89981	4.43084	8.57419	7.32271	6.78906	6.84267	4.34691	7.31979	8.29169	41.6377	53.2233	12.3803	92.2407	97.6504	11.9822	68.8712	84.5396
493	YALI1_A00032g	CGTGGCACGAGATACCCCCG	37.301	25.1061	23.1223	38.0909	39.6898	39.2645	36.2466	24.0529	31.8103	44.605	253.069	285.518	49.3467	304.198	371.654	51.0025	255.082	256.194
494	YALI1_A00032g	ACTGGTATCTCGCGCCACGG	13.0338	6.46081	7.63296	12.5177	21.7675	39.1246	15.4449	22.8046	12.2453	13.6494	123.097	122.964	22.145	187.072	192.274	21.0691	157.316	177.519
495	YALI1_A00032g	CACCAAACCAGATACCCCCG	13.5818	6.02719	9.86699	11.024	7.45646	3.14956	13.8808	19.3716	15.1185	12.7139	81.0703	85.734	19.7038	122.072	122.315	15.7239	86.063	82.2509
496	YALI1_A00032g	ATCTCTTTCCATTTTCTGGA	58.2804	78.3535	91.3348	59.3023	51.794	67.6806	62.0533	80.4959	92.421	59.2324	819.913	874.906	57.7164	740.987	887.822	81.0249	587.528	684.756
497	YALI1_A00032g	AGACCACCTGACCTTATCAT	41.0586	58.0605	66.3881	35.7606	69.7831	78.739	31.9455	31.0972	41.9349	38.9922	351.651	385.148	46.9055	503.909	606.419	44.8554	390.339	480.488
498	YALI1_A00032g	CCACCCATGATAAGGTCAGG	13.2687	6.63425	6.367	13.2945	7.65708	2.02972	11.6912	6.62069	5.54115	16.4558	227.127	207.387	19.0063	91.1417	88.2329	19.8219	98.4909	87.1144
499	YALI1_A00058g	GCTGAAGAGCGACAAAGTCG	14.9909	21.377	20.2925	14.609	11.8033	13.0882	15.2885	10.8116	16.4866	14.925	153.969	122.44	17.9601	123.956	129.939	20.2674	125.004	150.054
500	YALI1_A00058g	ATACGTGCCGTCGTTCTCAG	33.8567	26.7538	22.8244	37.6129	50.2559	46.2636	39.6875	33.5493	58.6268	39.1623	660.885	718.121	48.9979	391.807	433.765	51.8043	355.541	460.462
501	YALI1_A00058g	ATTCCTCCCTCTGAGAACGA	55.8537	50.5157	67.8775	51.7737	58.8157	56.0622	59.4726	43.1794	63.9627	62.294	519.758	559.762	69.5736	507.677	566.731	77.5505	422.03	475.911
502	YALI1_A00058g	GACAAAGTCGAGGAGCGAAG	12.8773	9.66953	7.26062	13.414	14.3445	9.44869	13.2552	9.78613	9.37207	11.1831	43.7131	42.2115	16.5651	64.7648	57.2897	15.9912	83.7846	90.2614
503	YALI1_A00058g	AGTAATATAGGGAGTTCCAG	16.1651	10.9704	11.5798	17.1185	36.4798	47.8033	12.3168	14.7349	15.9394	15.9456	171.35	189.034	17.9601	169.016	182.408	21.5146	151.517	174.658
504	YALI1_A00058g	GCCATGAAGTGGACTTCAAG	29.9426	16.8675	15.8244	33.9084	28.923	22.7468	26.5496	10.0982	10.7403	36.1007	345.684	361.027	40.9769	174.669	196.534	37.8176	167.673	140.899
505	YALI1_A00102g	GGGCATCGTTGAAGTAAGCG	54.9926	49.0414	54.3243	57.0318	48.584	55.2223	63.9301	89.1898	88.7269	64.0799	0.907988	2.88402	55.2752	0.235508	0.784791	62.1384	0.103566	1.2874
506	YALI1_A00102g	GCGTTGTCGACAACCTTGAA	9.4329	10.0164	6.06913	9.58994	11.5358	2.72962	10.2836	8.62695	12.9294	9.48229	0.389138	0.262184	9.2416	0.0785027	0.112113	9.39871	0.103566	0.143045
507	YALI1_A00102g	CATCTTGGTGAGAACCATAG	33.2304	31.697	33.3988	32.5939	30.5949	31.9855	39.2965	41.0839	37.6935	34.4849	0.389138	1.83528	37.8382	0.0785027	0.336339	38.7084	0.310697	0.143045
508	YALI1_A00102g	GTAGTCGACCTCGATGAGGG	30.0992	43.8381	51.7924	31.8768	25.9137	15.8878	31.0853	20.8875	13.3398	31.1682	0.129713	1.31092	32.9559	0.392514	0.112113	30.5124	0.724959	0.143045
509	YALI1_A00102g	AGAAGGTCTTCTTCTCGCCA	18.0438	6.11392	5.24998	16.8795	16.752	10.4285	17.7909	7.15569	11.8348	15.7755	0.389138	0.262184	15.8677	1.17754	0.336339	15.813	0.310697	0.143045
510	YALI1_A00102g	CGTCAAAGACAGTGTTGACG	23.5235	9.40936	9.19678	23.5118	29.8593	29.8858	22.5613	16.5629	14.4344	24.2798	0.129713	0.786551	26.6786	0.0785027	0.112113	21.5146	0.103566	0.143045
511	YALI1_A00135g	GGTATCAGATCATTGCAGGA	32.6042	20.0762	12.0266	31.4586	25.3787	36.185	28.8956	19.2379	18.2653	31.2533	4.28051	1.83528	33.3046	0.392514	0.336339	28.3743	1.13922	0.143045
512	YALI1_A00135g	CTGGCTGGTTTGAAAACGAT	2.54414	3.85914	2.42021	2.71864	1.43779	2.72962	2.69797	1.98398	0.615684	2.1686	2.72396	2.35965	1.22059	2.43358	0.784791	3.1626	2.79627	2.14567
513	YALI1_A00135g	CGAGTTATCTAATCCATCGC	14.6777	11.404	5.62232	13.2945	15.7488	16.5877	14.8193	25.8363	11.8348	14.4998	0.389138	0.786551	13.4265	1.17754	0.112113	19.0201	0.517828	0.143045
515	YALI1_A00135g	GCCCCACTCTTGGCAGCATT	7.08446	2.64503	0.335105	6.66217	9.99767	6.64907	9.97075	14.0216	11.4244	6.84596	0.129713	0.262184	6.10294	0.0785027	0.112113	5.21161	0.103566	0.429135
516	YALI1_A00135g	GTTGCTATGATAGCTGCCGG	5.28399	3.25208	3.01595	6.36342	8.45957	12.1083	4.88762	5.10484	4.4466	6.84596	0.129713	0.262184	5.05672	0.0785027	0.336339	6.01339	0.517828	0.143045
517	YALI1_A00148g	GTAGGAGGAGGAGTAATCAG	29.5512	20.4231	12.3244	31.4586	36.6136	42.904	25.8458	47.4148	55.4799	23.2592	0.129713	0.262184	26.6786	0.0785027	0.112113	24.8108	0.103566	0.143045
518	YALI1_A00148g	AAGCCCCTCTCCGATCACAA	16.1651	17.5613	14.2606	16.6405	21.3663	15.7478	15.7577	6.62069	13.8871	12.3737	0.129713	0.786551	14.4727	0.0785027	0.112113	14.6549	0.310697	1.00131
519	YALI1_A00148g	ACAACGGTACCCCCACCCCA	8.80665	5.07325	2.56914	8.39493	7.99145	16.1678	9.81435	1.40439	0.615684	9.14212	0.129713	0.262184	6.80042	0.0785027	0.112113	10.735	0.103566	0.715225
520	YALI1_A00148g	GTTGTCCAGAGAGTTCCATG	16.6348	11.1438	8.15423	14.7285	21.9013	18.9674	15.6013	7.06652	9.50889	14.925	0.129713	0.262184	13.7752	0.0785027	0.112113	14.6549	0.310697	0.143045
521	YALI1_A00148g	CATGGTCTGGATCCAGACGT	14.756	13.6588	11.5053	16.4015	8.19207	9.72865	16.3833	17.7666	15.6657	17.5614	0.389138	1.83528	21.4475	0.549519	0.112113	17.4166	1.34635	0.143045
522	YALI1_A00148g	GTACCGTTGTGATCGGAGAG	31.6648	33.0845	33.9946	25.6628	24.5762	32.8254	28.7392	20.6646	16.4866	27.0862	1.42684	0.786551	27.3761	0.549519	0.112113	29.9779	2.17488	0.143045
523	YALI1_A00204g	GCTGGATGAGAATGCCCCCG	9.4329	5.07325	7.55849	8.27543	6.78772	4.40939	7.07728	4.30233	9.37207	8.54682	0.129713	0.262184	12.729	0.0785027	0.112113	9.39871	0.517828	0.143045
524	YALI1_A00204g	TTGGCTCTCAATGCTAGCCA	8.65009	13.3986	17.7606	7.25968	4.98212	6.50909	7.31188	9.25113	6.08843	6.08057	0.129713	0.262184	7.4979	0.0785027	0.112113	8.32966	0.103566	0.143045
525	YALI1_A00204g	AATGCTAGCCAGGGTAGCAG	35.344	42.2771	49.1116	34.1474	46.9122	36.8849	35.5428	27.04	24.0117	35.4204	0.389138	0.262184	37.4895	1.02054	0.112113	41.381	0.517828	0.143045
526	YALI1_A00204g	GTCTCAGTAGAGGTGACCTC	51.8614	58.1473	41.9626	55.538	58.4145	63.3412	50.323	51.1598	30.4421	57.6166	0.648563	0.262184	49.6954	0.392514	0.112113	52.7842	1.13922	0.143045
527	YALI1_A00204g	AGTCTCAGTAGAGGTGACCT	22.9756	17.3011	21.5584	22.3168	21.2994	25.9664	28.5828	24.9892	40.0194	24.1097	13.101	16.5176	27.3761	13.424	11.0992	24.8999	16.4669	13.8754
528	YALI1_A00204g	CTCAGTAGAGGTGACCTCGG	23.7584	17.2144	12.4734	22.1973	10.7333	12.3883	18.2602	14.3337	14.1607	25.1302	0.129713	0.262184	15.5189	0.235508	0.112113	19.911	0.932091	0.143045
529	YALI1_A00241g	AAAGAGATGCAATTGGGCAG	15.0692	10.5368	8.89891	15.8637	20.0288	6.50909	17.0089	19.55	13.8871	14.755	19.0677	31.1998	16.2164	32.4216	39.1274	16.793	28.8948	29.3242
530	YALI1_A00241g	TGGGCAGCGGAAATCTTGGG	11.7031	11.4907	5.99466	11.2032	8.25895	7.62894	12.2386	32.2118	22.7803	10.5028	0.129713	0.262184	9.59034	0.549519	0.112113	10.2896	0.103566	0.143045
531	YALI1_A00241g	GACCTGAAAGAGATGCAATT	12.7207	24.1521	39.8775	11.8605	23.64	36.7449	13.8026	15.9833	13.4766	10.3327	0.129713	0.262184	9.93908	0.0785027	0.784791	13.764	0.103566	0.143045
532	YALI1_A00241g	TTGGGCAGCGGAAATCTTGG	11.6248	11.4907	5.99466	11.2032	8.25895	7.62894	12.2386	32.2118	22.7803	10.5028	0.129713	0.262184	9.2416	0.549519	0.112113	10.2896	0.103566	0.143045
533	YALI1_A00241g	GAACCAGTTGGCCATTAGGG	40.7454	42.0169	30.0478	38.0909	26.8499	22.3269	39.6875	33.148	37.5567	40.608	23.9968	15.9932	37.1408	7.77177	5.71776	35.0558	14.3956	18.1667
534	YALI1_A00241g	GCTCTCCAGGACTCAGATGC	22.1145	13.572	32.8776	23.2728	14.7457	26.5263	21.31	10.8116	11.698	23.1742	0.129713	0.786551	23.5399	1.33455	0.560565	25.7908	1.55348	0.143045
535	YALI1_A00252g	GATACCTTCTTGGTACCAGT	14.2081	15.7401	19.6968	14.5492	10.7333	15.6078	14.8193	21.0212	15.8025	14.4998	4.28051	10.2252	13.4265	30.2236	35.0914	14.6549	21.231	31.3269
536	YALI1_A00252g	TATCTGGGCGACAATCTCCG	24.2281	13.4853	12.25	21.4205	11.0008	10.5685	21.0754	19.3716	22.7803	23.5144	0.129713	0.786551	23.5399	0.706525	0.112113	20.8019	0.103566	0.143045
537	YALI1_A00252g	TGTGTAACTGAGCTGGAGCA	17.1827	27.5343	43.452	15.2065	12.8064	10.7085	17.7127	11.5249	10.7403	15.2652	0.129713	0.786551	18.3088	0.549519	0.112113	18.6638	0.517828	0.143045
538	YALI1_A00252g	GTTACACAAACGCCAGACTG	14.2081	10.7969	8.07976	14.4895	5.11587	2.02972	14.8975	9.69696	9.50889	13.7344	0.129713	0.786551	9.2416	0.0785027	1.23324	13.764	2.17488	2.71785
539	YALI1_A00252g	TTACACAAACGCCAGACTGC	27.0462	18.6886	14.1861	22.735	10.1314	5.52923	25.0637	12.8178	11.9716	23.5144	0.129713	1.31092	24.2374	0.235508	1.23324	24.7217	0.103566	0.143045
540	YALI1_A00252g	AGAAGGTATCAAAATCGTGC	39.0232	28.4015	30.6435	34.3266	36.2123	38.0047	35.1518	35.6447	53.8381	39.0772	122.578	114.574	39.9307	133.376	95.4081	44.9445	116.511	80.2482
541	YALI1_A00309g	GGCTGCTCAGAACTACAAGG	30.7254	33.1713	29.601	33.1914	33.203	26.3863	34.6826	26.728	31.6735	32.2738	0.129713	0.786551	24.5861	0.0785027	0.112113	32.116	0.517828	0.429135
542	YALI1_A00309g	CCTCGGGCTCATCCACCAGA	6.84962	8.54214	4.57977	5.88542	1.90591	1.4698	4.26201	4.79275	3.07842	4.71988	0.129713	0.262184	2.96429	0.0785027	0.112113	4.67708	0.103566	0.143045
543	YALI1_A00309g	TGGTCTGGCCAACTACAACG	40.7454	28.9219	29.2286	39.8237	56.007	40.2444	43.4412	51.0261	49.8704	42.2238	0.129713	0.786551	53.8803	0.0785027	0.336339	42.2719	1.13922	1.00131
544	YALI1_A00309g	ACAAATGACCTGGAAGCCCG	10.6854	14.8729	15.9734	11.4422	4.514	9.02874	11.9258	19.3716	12.3821	11.4383	0.129713	0.786551	12.0315	0.0785027	0.112113	10.735	0.103566	0.143045
545	YALI1_A00309g	GGAGTGCCAGTGGCAAACGG	11.4682	6.89442	8.37764	10.3069	17.5544	16.7277	10.7528	14.5566	8.00389	11.0981	0.648563	0.262184	8.19538	0.0785027	0.560565	7.79514	0.310697	0.429135
546	YALI1_A00309g	GACTACATCAAGATCAAGGA	19.6095	14.8729	22.7499	20.7633	53.5996	51.1629	21.3882	19.1933	27.4321	19.7725	0.129713	1.31092	22.4937	0.0785027	0.560565	19.5547	0.310697	1.00131
547	YALI1_A00325g	TGGTACTCATTCAGAGGCAG	20.5488	17.8214	19.3989	17.1782	15.0132	17.7075	19.0422	19.5946	12.2453	17.3062	0.389138	0.262184	14.8214	0.549519	0.112113	16.5257	0.310697	0.143045
548	YALI1_A00325g	CATAATCACTCCGGGAACAG	28.9249	20.8567	14.9308	29.4868	34.1392	31.1457	30.8507	39.1222	22.9171	28.702	0.129713	0.786551	32.9559	6.98674	3.02705	26.9489	0.932091	0.715225
549	YALI1_A00325g	GGAAAAGATCAAAAACATCG	13.7384	12.4446	18.6542	13.175	18.3569	23.5867	13.8808	29.3138	42.4822	17.1362	60.3163	64.7593	19.355	104.016	94.9597	20.7128	109.262	83.3952
550	YALI1_A00325g	ACTTTACTGTCCAAGTTGAC	10.6071	11.4907	8.60104	9.94844	12.9401	6.08915	8.71952	15.2699	16.6235	9.65238	0.389138	0.262184	10.9853	0.0785027	0.112113	11.715	0.310697	0.143045
551	YALI1_A00325g	GCCTCCGCCACCACCTCCAG	34.4046	30.0493	29.9733	40.7797	33.2698	26.6663	37.1068	26.2821	25.7903	39.3324	0.129713	0.786551	34.0021	0.0785027	0.112113	33.2741	1.76062	0.429135
552	YALI1_A00325g	GTTGACTGGTACTCATTCAG	43.0156	50.5157	41.6648	49.0252	47.3134	38.8446	42.8156	50.2682	50.5545	40.523	0.129713	1.83528	52.834	0.235508	0.112113	45.0336	0.103566	0.143045
553	YALI1_A00375g	GCGATATGAGAAGCGTCACG	16.3999	26.4936	35.1116	21.54	28.9899	23.7267	19.5114	9.78613	17.0339	17.6464	0.389138	1.31092	22.4937	5.10268	3.69973	15.813	13.7742	11.0145
554	YALI1_A00375g	CACGGAGGCACAATAATCCG	17.809	27.3609	23.6435	20.0463	20.4969	43.324	16.9307	17.5883	12.9294	15.4353	0.129713	1.31092	16.5651	17.6631	17.3775	18.5747	34.4874	39.0513
555	YALI1_A00375g	GACGGGTCCGACACAAAGCA	5.75368	2.47158	1.82446	5.40741	2.10653	3.84946	5.35683	1.3598	1.16296	5.7404	0.129713	0.262184	10.2878	0.0785027	0.112113	5.47887	0.103566	0.715225
556	YALI1_A00375g	ACCCGTCTATTCTGACCGAA	5.51883	1.08403	0.409573	6.42317	3.57776	5.66921	7.07728	8.71612	5.54115	7.69639	0.129713	0.786551	6.10294	0.0785027	0.112113	6.637	0.103566	0.143045
557	YALI1_A00375g	GGGTCCGACACAAAGCACGG	19.5312	24.6725	18.7287	21.5998	14.7457	17.1476	19.6678	15.4483	14.1607	19.7725	0.129713	0.262184	26.6786	0.0785027	0.112113	15.7239	0.103566	0.715225
558	YALI1_A00375g	ACGCTTCTCATATCGCCATT	25.5589	36.7269	39.952	23.213	30.1936	37.4448	19.4332	22.1358	18.8126	24.8751	0.129713	1.83528	22.4937	0.235508	0.112113	21.0691	0.517828	1.57349
559	YALI1_A00406g	TCACGTTGACTTCTCTTCCG	33.5435	22.5911	25.5797	33.1316	37.2823	40.3844	31.3981	42.2877	57.9427	31.4234	24.2562	25.9562	30.5147	33.5207	38.2305	32.9178	26.2021	26.4633
560	YALI1_A00406g	AGAGAAGTCAACGTGACCGG	41.0586	36.38	36.8244	46.6352	54.0008	42.2041	40.2349	53.8795	43.3031	38.567	0.129713	0.786551	43.0693	0.235508	0.336339	37.283	0.310697	0.715225
561	YALI1_A00406g	GTCGTTGTCGACTGTATCGA	27.7507	26.8405	24.835	25.3043	25.0443	35.3451	30.5379	33.3709	44.8081	27.2563	0.389138	0.262184	25.6324	0.392514	0.560565	25.1672	0.103566	0.429135
562	YALI1_A00406g	CTGGGCGTAAAGAGAAATGG	28.2987	55.9792	52.4626	28.5308	35.1423	31.5656	33.1967	33.4601	29.6212	29.2973	0.129713	0.786551	21.7962	0.0785027	0.112113	26.5035	0.103566	0.143045
563	YALI1_A00406g	GCTCGAGCTGCAGATCACCA	11.6248	14.6127	9.71806	12.3982	10.6664	8.88876	10.44	6.21943	6.22525	10.3327	0.129713	0.262184	10.2878	0.0785027	0.112113	9.84414	3.0034	2.14567
564	YALI1_A00406g	GAGACCGGAGGCAAAGGCAA	19.0615	21.4638	29.1542	16.8197	16.3507	14.7679	16.6961	11.9707	16.3498	16.2007	0.129713	0.262184	19.355	0.0785027	0.336339	14.7439	0.310697	0.143045
565	YALI1_A00447g	CTATTGCCGCTGCTTCCGTA	20.0009	15.2198	12.3989	22.496	27.9868	15.0479	22.7959	27.7088	34.2731	20.708	17.2518	9.70079	17.9601	6.35872	5.71776	20.4455	5.28185	8.43965
566	YALI1_A00447g	TCTGCACCCTACGGAAGCAG	13.0338	4.63964	3.98403	12.7567	19.2263	24.0067	15.6795	10.2766	6.90934	14.6699	0.389138	1.31092	9.93908	0.0785027	0.112113	11.8932	0.103566	0.143045
567	YALI1_A00447g	GCAATAGCATTGGCTTCGAC	0.743673	0.0433611	0.0372339	1.10538	0.367807	0.0699903	0.899323	0.0222919	0.0684093	1.23312	0.129713	0.262184	3.31303	0.0785027	0.112113	0.757242	0.103566	0.143045
568	YALI1_A00447g	AAGTGAACGATCGCAGGTGA	12.3293	8.3687	10.6117	12.0397	13.3414	11.4084	14.0373	13.3528	17.718	15.1802	0.648563	0.262184	14.4727	0.0785027	0.112113	12.9622	0.724959	0.143045
569	YALI1_A00447g	GCTCGGGAAGCTACTCGCGA	14.1298	9.40936	6.44147	12.5177	6.5871	7.76892	10.9092	12.7732	11.698	14.5849	7.39362	4.45712	12.0315	46.0811	48.7691	11.5368	30.9661	19.3111
570	YALI1_A00447g	GCGAGTAGCTTCCCGAGCCA	37.301	19.6426	13.9627	38.3299	28.4549	21.767	32.6493	22.2696	14.4344	37.2063	0.129713	0.262184	34.6996	0.549519	0.112113	37.4612	0.103566	0.715225
571	YALI1_A00468g	GTTTCCCTGAATGTTCTGCA	25.7154	15.0463	13.5159	33.6096	36.3461	30.4458	31.3981	17.0979	13.3398	33.1242	0.129713	0.262184	29.4685	0.392514	0.112113	30.156	0.310697	0.143045
572	YALI1_A00468g	GGAAGCCTCGGACAAGAGCG	17.3393	44.6186	61.1009	16.3417	7.12209	11.2684	14.6629	7.51236	13.203	15.1802	10.2473	2.88402	15.5189	18.6051	8.40847	17.862	34.2802	17.3084
573	YALI1_A00468g	CAAACAGCTGGGAGATGCCG	10.5288	7.67492	5.47339	11.2032	1.77216	2.1697	10.831	6.66527	3.76251	9.9075	0.129713	0.262184	8.19538	0.392514	0.112113	9.84414	0.103566	0.143045
574	YALI1_A00468g	GAAGCCTCGGACAAGAGCGA	24.1498	15.6534	14.5585	23.7508	20.965	15.0479	29.7558	22.225	17.3076	25.2152	0.129713	0.786551	23.1912	0.0785027	0.112113	25.7908	0.310697	0.143045
575	YALI1_A00468g	CCACTCGCTAGAAAACTCGG	30.1774	21.377	18.2074	27.0371	38.9541	36.7449	26.1586	37.8293	33.7258	26.5759	0.907988	3.93275	25.6324	4.78867	5.71776	27.3053	1.55348	0.143045
576	YALI1_A00468g	CTTCCCCTCGCTCTTGTCCG	8.10212	23.3716	24.2393	8.09618	4.04588	7.76892	6.68627	6.79902	11.0139	8.20664	66.5425	80.4903	8.54412	14.209	16.2564	7.88422	15.8455	24.4607
577	YALI1_A00504g	CCCTGCTGACTATAAGCGGG	25.0892	36.2933	44.1222	25.0653	12.472	8.6088	23.8125	19.1041	12.5189	25.7255	33.0767	34.346	25.2836	12.3249	9.75383	26.3253	39.0442	27.0355
578	YALI1_A00504g	GCAGCCGCTCAGGCCAACCA	16.2434	14.8729	10.6861	19.3293	8.3927	11.4084	15.2103	11.0345	12.7925	15.8605	0.129713	0.262184	20.75	0.0785027	0.112113	17.1493	0.103566	0.143045
579	YALI1_A00504g	CGCCCTGCTGACTATAAGCG	15.4606	24.3256	23.3457	18.8513	23.64	21.0671	19.9806	34.9314	38.6513	17.9015	0.389138	1.31092	16.5651	0.549519	0.560565	18.0402	2.17488	2.71785
580	YALI1_A00504g	ATATTGGCCCTGCTGTTGAG	18.5918	3.42553	5.10105	17.8953	12.472	11.4084	21.4664	14.3337	12.1084	20.1977	55.6467	48.504	27.0273	71.202	68.7252	23.4745	46.2938	71.0934
581	YALI1_A00504g	CCACCCGGAGGCGTTCCCGG	5.91024	5.59358	1.82446	5.46716	4.64775	3.98944	6.06065	2.78648	0.752502	3.9545	0.129713	0.262184	5.05672	0.392514	0.112113	5.9243	0.103566	0.429135
582	YALI1_A00504g	GATCCGCCAGGAGCACGGGG	6.69305	2.29814	0.632977	6.24392	0.702178	0.909873	6.06065	12.1937	11.8348	5.57031	0.129713	0.786551	6.45168	0.706525	0.112113	6.28065	0.103566	0.143045
583	YALI1_A00538g	CCTGGGCCACTAATCCCACG	13.5818	2.47158	3.61169	13.2347	7.8577	2.30968	14.1937	13.977	16.6235	11.4383	0.129713	0.786551	13.4265	0.0785027	1.23324	13.6749	0.310697	0.143045
584	YALI1_A00538g	TGAAGGCAACCACCGCCACG	21.5665	13.0517	18.2819	22.9143	14.2107	13.5081	23.0305	20.1296	12.9294	19.5174	0.389138	0.786551	22.4937	0.706525	2.35437	24.6326	0.724959	0.715225
585	YALI1_A00538g	TGATCCCCAGAGACACCACA	39.2581	41.4966	47.8456	39.5847	28.6555	25.9664	41.6425	52.0515	41.6613	40.0127	0.389138	0.786551	49.6954	0.0785027	0.112113	39.8666	0.103566	0.715225
586	YALI1_A00538g	TGCTCTCTCGGGTCTCCGAT	30.6471	23.4584	37.1222	30.5623	21.9681	25.1265	34.9954	57.2678	44.2608	32.5289	0.129713	1.31092	29.4685	0.0785027	1.00902	29.4433	0.103566	0.143045
587	YALI1_A00538g	CTTCCTGTCTCCAGATCAAG	11.1551	7.15458	6.59041	11.6215	3.04277	2.58964	11.6912	5.14942	1.29978	11.6084	0.129713	0.262184	9.2416	0.706525	0.112113	10.3787	0.310697	0.143045
588	YALI1_A00538g	GTACGAGTTGACGGAACCAA	13.4252	9.1492	10.0904	15.2065	7.12209	8.46882	12.5514	24.4988	13.6135	12.0336	1.16741	0.262184	12.3803	1.96257	1.23324	13.4967	4.24619	0.143045
589	YALI1_A00558g	GGCCATACTGAGACCCACCG	52.0179	34.1252	44.1967	54.7613	33.0024	31.1457	52.0434	23.0721	30.1685	53.7046	0.129713	0.262184	56.6702	0.235508	0.112113	52.2497	0.517828	1.85958
590	YALI1_A00558g	TGGATGCTGTTGAAGACCGT	17.6524	9.66953	11.5053	19.389	23.3725	26.8063	19.1986	13.7987	18.5389	15.9456	0.129713	0.786551	21.4475	0.0785027	0.112113	17.5057	0.310697	0.429135
591	YALI1_A00558g	CATACTGAGACCCACCGTGG	24.2281	19.816	11.5053	25.1848	10.8002	4.68935	31.0071	8.80529	7.31979	28.617	33.855	15.4688	26.6786	0.392514	0.112113	28.5525	3.0034	0.715225
592	YALI1_A00558g	AGACCGTCGGCGTAGATGCG	25.324	7.67492	3.09042	29.3673	30.528	42.3441	33.8224	23.6963	21.1385	25.0451	0.389138	0.786551	29.1198	0.0785027	1.00902	31.5814	0.310697	0.143045
593	YALI1_A00558g	GCGTGGCATGTGCAGAGACG	12.0945	4.03258	0.484041	11.263	7.65708	11.4084	11.8476	5.32776	8.55116	11.3532	0.129713	0.262184	11.6828	0.0785027	0.112113	10.0223	0.310697	0.143045
594	YALI1_A00558g	GCCCGAACACGTCTTATGCC	35.344	42.7107	43.6754	36.5971	41.8966	43.7439	29.7558	26.9509	29.3476	39.0772	102.343	75.771	47.2542	122.543	94.5112	45.5681	154.624	147.193
595	YALI1_A00574g	CTATATACATGGGGGAAACG	15.5388	25.7999	23.2712	12.7567	11.7364	8.04888	15.7577	31.0526	20.8648	16.6259	0.129713	0.262184	12.0315	0.235508	0.112113	14.3876	0.103566	1.2874
596	YALI1_A00574g	CCAACATTGAAGTTGACCTG	25.7937	13.572	17.1648	24.2288	15.4813	13.2282	25.6111	24.9	26.8849	25.2152	0.129713	0.262184	23.5399	0.235508	0.112113	26.6816	0.517828	0.715225
597	YALI1_A00574g	TGGCATCTTTGATACTGGAG	13.8949	8.19525	7.33509	14.37	12.0039	9.3087	20.9972	24.9446	21.4121	16.2857	0.129713	0.262184	15.1702	0.0785027	0.784791	15.6348	0.517828	0.143045
598	YALI1_A00574g	ATAAAATTAATCTATATACA	10.4506	15.133	18.4308	11.2032	33.6042	27.6462	14.6629	23.6963	23.8748	13.2242	4.02109	1.83528	8.89286	2.9046	0.336339	12.8731	5.69611	1.57349
599	YALI1_A00574g	AAATTAATCTATATACATGG	30.9603	70.722	57.3775	28.2918	66.7069	52.9826	33.9788	61.0129	79.1496	31.5084	0.129713	1.31092	24.9349	0.549519	0.112113	27.7507	0.103566	0.429135
600	YALI1_A00574g	TGGTTGTCTCGGGCTATCTA	11.7813	9.23592	7.78189	11.741	13.4083	19.2473	9.97075	14.2445	14.2975	12.2887	0.129713	0.262184	10.2878	0.0785027	0.112113	14.9221	0.310697	0.143045
601	YALI1_A00601g	GCTCTCGTCTGACATACGGC	19.6878	10.3633	13.6649	20.4645	12.0039	11.2684	21.4664	8.98362	10.0562	19.1772	0.389138	0.262184	17.6113	0.549519	4.14818	20.1783	0.103566	0.429135
602	YALI1_A00601g	CCTTGAGCACGCCCGAGTGA	20.1574	19.7293	14.2606	19.628	12.6058	4.40939	20.8408	7.51236	16.4866	20.708	0.129713	0.786551	22.4937	0.0785027	0.560565	17.2384	0.517828	0.143045
603	YALI1_A00601g	GTTGTTGTCCCTGGAGACGA	32.4476	30.4829	26.6967	29.7856	25.1781	23.3068	33.9788	33.5047	43.3031	34.4849	42.6754	44.309	39.2332	63.9797	53.0294	34.0759	59.5502	61.6524
604	YALI1_A00601g	TTTGGCTCTCGTCTGACATA	8.65009	13.4853	15.601	8.51443	11.402	14.208	9.73614	11.7478	14.0239	9.56733	5.05879	1.31092	8.19538	4.16064	0.336339	8.41875	9.21734	4.43439
605	YALI1_A00601g	GCTGGGTGTGTTCGTGCCCG	14.4429	4.98653	4.50531	18.1343	20.6306	18.6874	15.9141	7.20027	7.86707	16.9661	0.648563	0.262184	13.4265	0.235508	0.112113	13.1404	1.76062	7.58138
606	YALI1_A00601g	CCGAAGTCCGTCTTGATCCA	23.6018	4.72636	13.218	25.9616	20.0288	33.2454	22.1703	19.4162	16.6235	23.7695	57.7221	57.4182	31.2122	71.516	93.1659	26.2362	60.5859	97.1275
607	YALI1_A00661g	TACGGCTCTCAGTTTCTCCA	22.1145	29.9625	37.2712	21.54	24.5093	26.1064	24.6727	21.9129	16.213	22.5789	0.129713	0.262184	18.3088	0.0785027	0.112113	24.0981	0.103566	0.143045
608	YALI1_A00661g	CCACAAGACAGAAGACACGT	30.8037	45.9194	42.2605	30.8013	26.8499	21.627	31.9455	30.473	38.6513	32.4439	0.129713	0.262184	25.9811	0.0785027	1.00902	28.2852	0.310697	0.143045
609	YALI1_A00661g	GTTGGGATCGCAGCTAGGAG	30.6471	20.3364	21.1116	28.1723	26.0474	17.4276	32.1019	28.6451	19.6335	27.2563	0.129713	0.262184	36.4433	1.64856	0.336339	31.4924	0.932091	0.715225
610	YALI1_A00661g	CTTCTGTCTTGTGGGGACCG	17.8873	15.2198	12.7712	16.999	14.6789	11.4084	18.4948	10.9899	15.6657	18.4968	0.129713	0.786551	19.355	0.0785027	0.112113	12.6949	0.103566	0.429135
611	YALI1_A00661g	GGTGGCCTCGGCTCTGGTGG	9.35462	2.21142	0.930848	11.502	7.05521	4.12943	10.831	7.42319	8.55116	9.56733	3.50224	4.98149	10.2878	0.0785027	0.112113	9.22053	1.34635	1.2874
612	YALI1_A00661g	GCCCGTCTACCTGGTGGCCT	11.3117	8.28197	8.74997	10.9045	15.7488	14.628	9.34514	5.99651	2.12069	10.928	1.16741	2.88402	10.6366	2.27658	4.14818	8.95327	0.103566	0.143045
613	YALI1_A00683g	GTAGAGATGACACTCTTCGA	24.6978	19.9028	17.0904	24.8263	34.4736	20.7871	27.097	48.4402	44.9449	29.1272	23.2185	15.9932	30.8635	40.7429	14.4626	31.0469	41.1156	20.1693
614	YALI1_A00683g	GTTACTTAATTCGAGCCAGG	3.40524	0.0433611	0.0372339	3.8539	8.86081	12.2483	3.63639	1.22605	0.752502	3.3592	164.086	138.695	3.31303	0.235508	0.112113	4.85526	9.83874	6.43702
615	YALI1_A00683g	TCTCTGAGTCCACTTGTCGA	40.8237	23.1982	22.2287	39.5249	44.2372	48.2233	45.9437	60.3887	59.5845	44.0097	0.907988	0.786551	42.7206	0.235508	0.112113	45.5681	1.76062	0.715225
616	YALI1_A00683g	GCTCTATGAAGAGTGCTGCT	18.9832	12.1845	17.3882	18.9708	20.43	21.627	20.8408	20.7983	27.7058	21.6434	23.7374	18.615	22.145	13.267	11.0992	17.862	6.9389	12.731
617	YALI1_A00683g	TGAGTCCACTTGTCGAAGGT	32.9173	33.0845	32.6542	31.6378	23.5062	22.0469	35.5428	30.7851	30.3053	31.4234	0.389138	0.262184	21.7962	0.0785027	0.112113	26.3253	0.103566	0.143045
618	YALI1_A00683g	AACCGGGAATAGGGGAACAA	17.8873	26.7538	33.4733	18.8513	16.4845	16.4477	18.182	20.4416	17.3076	16.7109	0.129713	0.262184	15.5189	0.0785027	0.112113	17.3275	0.103566	0.715225
619	YALI1_A00715g	ATGGTAGTAGAGGCACCAGG	17.9656	17.5613	10.1649	18.5525	10.0645	8.88876	21.7792	9.83072	8.96162	18.2417	0.389138	0.262184	20.4013	1.96257	1.68169	16.793	0.310697	0.143045
620	YALI1_A00715g	GGAGCTATCGATGGTAGTAG	23.5235	17.5613	16.718	26.9773	23.8406	15.8878	22.5613	17.2316	12.5189	24.0246	12.0633	18.615	21.4475	4.16064	2.5786	20.4455	5.48898	9.8701
621	YALI1_A00715g	AGACTCAGTGGAGCTATCGA	14.3646	11.1438	8.89891	13.414	30.3274	9.58867	13.7244	18.6583	27.5689	13.3092	0.129713	0.262184	16.5651	0.0785027	0.112113	13.0513	3.21053	1.85958
622	YALI1_A00715g	GAGGAGTTCGACAGGAGTAG	5.83196	0.39025	2.64361	4.98916	1.30404	1.60978	5.74784	12.1045	5.54115	6.931	0.129713	1.83528	6.10294	0.0785027	0.336339	6.10248	0.310697	0.143045
623	YALI1_A00715g	TGGTAGTAGAGGCACCAGGA	6.53649	15.133	15.8989	6.54267	1.63841	1.32981	7.7811	5.06025	3.21524	6.42074	0.129713	0.786551	7.84664	0.0785027	0.112113	5.21161	0.103566	0.429135
624	YALI1_A00715g	AGCTCACGACAGAGGCAACG	14.5212	3.77242	4.57977	16.999	13.1408	20.3672	13.6462	15.2253	10.0562	14.755	3.24281	3.40839	16.5651	10.7549	9.30538	14.2985	7.97455	11.5866
625	YALI1_A00746g	CATGCGCGACGAACTCTGCG	23.6018	18.4285	11.9521	25.3043	11.2014	5.66921	22.6395	16.7858	9.50889	21.8986	0.129713	0.786551	25.2836	0.86353	2.80282	26.2362	4.03906	2.43176
626	YALI1_A00746g	AAGAACGTCAAGCAGGTCGA	29.8643	18.7754	12.4734	26.8578	29.993	25.1265	25.6893	27.2184	29.4844	23.9396	0.129713	0.786551	29.1198	1.64856	1.00902	28.4634	4.24619	0.715225
627	YALI1_A00746g	TGCCTACTCTTCCTTCCGGA	8.10212	2.21142	0.707445	6.60242	9.39581	6.36911	7.70289	6.26402	8.68798	8.20664	0.129713	0.262184	2.96429	2.9046	0.112113	5.9243	3.21053	0.143045
628	YALI1_A00746g	ATGGGCTTCTGCCAACTCCG	13.5818	5.50686	10.5372	12.219	6.0521	17.4276	14.9757	12.7732	6.22525	14.1597	3.24281	8.12769	12.729	18.6051	16.0322	14.2985	26.8235	13.3032
629	YALI1_A00746g	GGAGTTGGCAGAAGCCCATC	4.26633	5.59358	7.26062	4.45141	1.50467	0.209971	4.18381	4.03483	1.71023	3.52928	0.129713	0.262184	5.40546	0.0785027	0.112113	5.21161	0.103566	0.143045
630	YALI1_A00746g	TCTCGTCCTCAGACCAAGTT	14.9909	9.58281	16.1223	17.3575	15.6151	15.1879	15.1321	15.3145	18.5389	20.3678	35.9304	53.7476	17.2626	21.2742	40.4728	14.7439	77.5707	100.275
631	YALI1_A00789g	CACTGGACGACATCAACACG	16.2434	22.5911	29.7499	14.9077	11.2683	7.48896	14.5065	7.28944	8.00389	14.84	11.285	3.40839	23.1912	6.98674	5.49353	18.4856	5.07472	2.43176
632	YALI1_A00789g	CCAACCACCACGTTGAACCG	21.0968	23.9787	23.7925	18.194	15.0132	14.068	15.8359	18.4354	18.5389	18.2417	0.389138	0.262184	20.0525	0.0785027	0.560565	19.1092	0.310697	0.143045
633	YALI1_A00789g	AGATCGACCCGTTCTCGCCA	10.9202	5.94047	13.6649	12.6372	13.1408	6.64907	13.0206	10.6778	10.193	10.5028	0.129713	0.262184	18.3088	0.0785027	0.112113	10.4678	0.103566	0.143045
634	YALI1_A00789g	GTTCTCGCCACGGTTCAACG	24.1498	16.8675	16.9414	25.7823	22.1019	18.9674	28.7392	27.9763	14.2975	27.7665	0.129713	0.786551	24.2374	0.0785027	0.112113	24.3654	0.103566	1.00131
635	YALI1_A00789g	GGAGAGAACGAACCGGACCG	16.6348	19.7293	25.2074	19.867	15.5482	14.7679	20.7626	23.2504	14.2975	19.1772	0.907988	1.83528	13.4265	3.84663	0.560565	17.7729	9.83874	0.429135
636	YALI1_A00789g	TTCTGCAGCTGGACAAGCGG	19.4529	18.9488	12.9946	18.3135	15.7488	18.8274	13.568	15.9833	10.0562	17.4763	0.648563	0.786551	12.3803	0.0785027	0.112113	15.9912	0.103566	0.143045
637	YALI1_A00801g	GGGCAAGATCAAGTACGGCG	15.6171	20.4231	17.0904	15.2662	14.7457	8.18886	15.7577	9.34029	5.1307	15.8605	7.13419	1.83528	19.0063	2.59059	0.336339	14.2985	16.8812	4.1483
638	YALI1_A00801g	GCTCCATCACATTTCTCCGA	72.4494	71.5892	66.6115	74.6581	74.4643	81.3987	70.1081	96.4123	79.56	65.5256	1.94569	1.83528	63.9937	0.0785027	1.68169	69.5326	0.310697	0.715225
639	YALI1_A00801g	GTACGGCGCGGACGTCGGAG	28.9249	24.1521	18.1329	25.3043	12.8733	14.068	33.1967	21.7792	27.8426	30.743	20.1054	7.07896	32.6072	24.2573	16.2564	35.3231	43.8083	29.3242
640	YALI1_A00801g	GAGCCGTCGGAGAAATGTGA	12.4076	7.84836	4.80318	12.697	12.8733	7.48896	16.3833	15.3591	8.55116	12.2037	0.129713	0.262184	10.6366	0.0785027	0.336339	13.4967	0.310697	0.143045
641	YALI1_A00801g	ACCAACGACGGTGTTCTCGG	25.0892	30.8298	24.3882	24.5873	12.8733	7.9089	25.4547	31.3201	28.6635	25.3003	0.389138	0.786551	26.6786	0.549519	0.336339	23.5636	1.96775	1.85958
642	YALI1_A00801g	GCTCAAGACCCGAATGCCGG	17.9656	14.7861	7.70742	18.5525	24.8437	32.2655	21.0754	16.8304	12.6557	18.4118	5.57764	12.3226	22.145	0.86353	0.560565	17.4166	6.3175	3.86221
643	YALI1_A00829g	TTGCAATCCTGCTTGATGGG	13.6601	31.8704	37.569	18.911	12.6726	12.9482	13.568	11.1236	11.9716	14.755	0.129713	0.262184	13.7752	0.0785027	0.112113	15.3676	0.103566	0.429135
644	YALI1_A00829g	TCTGTGTCCGAGTCCGTGAG	31.4299	17.3011	23.4201	30.1441	36.3461	28.486	29.2084	28.5113	24.5589	29.4674	106.753	97.2701	30.5147	41.2139	35.0914	33.8977	31.5875	31.3269
645	YALI1_A00829g	ATTGCCGAGCCAAACTGCGA	37.849	22.2443	13.1436	34.2669	31.9992	37.1648	38.4363	26.8171	31.6735	42.1388	0.389138	1.83528	36.4433	0.0785027	0.112113	31.6705	0.103566	1.00131
646	YALI1_A00829g	CAACGCAGAGTCCACCCCCG	41.8414	32.1306	40.6967	42.8709	25.6462	19.6673	51.496	30.0272	33.3153	42.8191	0.129713	0.786551	43.0693	0.0785027	0.112113	39.9556	0.724959	0.143045
647	YALI1_A00829g	GACCATGTCGCCCAAGGCGT	10.0591	6.63425	3.53722	9.17169	6.5871	2.8696	10.049	7.77986	11.2875	11.0131	6.09649	7.60332	13.4265	0.235508	0.112113	10.735	0.724959	3.57612
648	YALI1_A00829g	TGGGCTGGGGAACTGCCACG	46.1468	46.1796	36.5265	45.4402	45.1734	75.6595	39.9221	46.6123	36.3253	42.9042	6.35592	6.55459	42.7206	8.5568	7.28734	43.2519	0.932091	0.715225
649	YALI1_A00867g	GGTTTGCGCTTATTTCCGGG	27.281	21.2903	24.1648	29.5466	29.5249	40.3844	26.0022	15.8941	20.1807	29.8926	22.6997	19.1394	34.3509	81.0933	54.3748	35.5013	85.8559	67.3742
650	YALI1_A00867g	ACTTTGCCCCCAGACAACCA	13.5035	20.6833	23.3457	16.7002	15.682	14.348	18.2602	14.5566	13.4766	13.9896	4.79936	8.12769	14.124	0.0785027	0.112113	15.7239	6.11037	5.57875
651	YALI1_A00867g	CAACTTGTCTGGGATTGCCG	13.8949	12.6181	12.1755	12.936	5.65086	5.80919	19.0422	13.977	16.4866	16.1156	16.9923	11.7983	17.6113	2.43358	4.59663	16.1693	0.932091	1.2874
652	YALI1_A00867g	GCTACGAGTACTAGGCGCAG	19.6095	16.4339	10.8351	19.2098	8.52644	7.06902	16.6961	16.117	23.3276	17.5614	0.129713	0.786551	18.3088	0.0785027	0.112113	16.6148	0.103566	0.429135
653	YALI1_A00867g	AGAGAGCTGTGAGGAAACAT	41.8414	52.4236	56.8562	44.1854	58.3476	64.601	47.1949	46.2556	45.3554	38.9922	0.129713	0.786551	37.8382	0.86353	0.112113	41.292	0.724959	0.429135
654	YALI1_A00867g	TGTTTCCTCACAGCTCTCTT	13.7384	21.9841	31.2393	13.4737	19.5607	25.6864	13.2552	20.9321	22.7803	11.6084	0.129713	1.31092	10.6366	0.0785027	0.112113	11.8041	0.310697	1.00131
655	YALI1_A00905g	CCTTGCACTTGAACGAAACA	25.9503	30.3961	28.5584	30.6818	34.8748	26.5263	29.9905	29.8042	23.8748	29.1272	0.648563	0.262184	23.8887	0.0785027	0.336339	26.5035	0.103566	2.14567
656	YALI1_A00905g	GCTGATAGTATACAAGAGAT	4.57946	11.404	8.4521	4.45141	4.11276	8.88876	3.24538	2.69732	0.889321	4.37971	0.129713	2.35965	3.66177	5.7307	3.02705	5.30069	1.96775	3.86221
657	YALI1_A00905g	ACCCCAGCAATGTCAAAAGG	8.10212	2.12469	2.04787	9.41069	4.7815	2.30968	8.87592	12.907	11.9716	9.65238	0.129713	1.31092	9.59034	0.0785027	0.112113	9.4878	0.103566	0.715225
658	YALI1_A00905g	CCATGTTTCGTTCAAGTGCA	24.776	55.8058	42.4839	18.9708	13.2076	10.8485	18.8858	23.83	17.0339	20.2827	26.5911	9.70079	18.3088	21.5883	3.4755	19.7328	36.5587	15.5919
659	YALI1_A00905g	GATTTCAGTGCTGAGTACAG	66.5783	67.3398	68.5477	72.0889	45.7753	42.764	76.1296	57.3124	60.2686	72.5842	0.648563	2.88402	66.4349	0.549519	0.112113	62.9402	2.79627	1.85958
660	YALI1_A00905g	GCCTCCTTTTGACATTGCTG	14.9909	29.2688	36.2286	16.1027	25.8468	32.5455	16.5397	18.3908	20.5912	16.2857	0.907988	1.31092	15.5189	0.0785027	0.336339	13.8531	0.310697	1.00131
661	YALI1_A00911g	GACAGCTCTTCCAGGCCCAA	18.4353	7.50147	5.9202	18.5525	21.5	18.8274	21.3882	16.4737	11.1507	16.6259	0.389138	0.262184	21.0987	2.27658	0.112113	20.891	0.103566	0.429135
662	YALI1_A00911g	CCTTTTCCGATTCTGCCCTT	12.0162	14.526	7.70742	13.2945	19.6275	20.0872	16.7743	15.9387	19.223	12.6289	11.8038	9.70079	11.6828	10.2839	4.82086	14.1203	15.2241	7.0092
663	YALI1_A00911g	ATCGCTCATGATGTTCAAGA	18.2787	17.4745	31.0903	18.4928	13.8095	4.68935	19.8242	16.2954	18.1285	16.7109	0.129713	0.786551	19.355	0.0785027	0.112113	16.5257	0.517828	0.143045
664	YALI1_A00911g	TGATTGGGGACAAGTTCACA	13.0338	22.1575	19.7712	15.2662	35.5436	42.4841	13.0206	6.5761	6.6357	15.1802	11.5444	18.0907	9.2416	1.33455	1.23324	11.2695	25.7878	29.6103
665	YALI1_A00911g	ATTGACACAGATCGGAGAAA	15.6954	24.3256	24.3882	9.76919	8.99456	8.6088	14.5065	13.5757	18.2653	11.8635	0.129713	0.786551	12.729	0.0785027	0.112113	11.2695	0.103566	0.143045
666	YALI1_A00911g	AATCTGAATGATATTGTTCA	42.3893	46.4398	30.718	46.8742	45.4409	58.4419	38.5927	25.3904	39.8826	41.7986	0.129713	0.786551	36.0945	0.549519	0.784791	40.0447	0.724959	0.715225
667	YALI1_A00947g	GTACAGCGAGATGTACGACA	30.6471	25.6264	15.0053	31.3391	35.0086	31.4256	28.4264	34.1289	22.7803	29.4674	0.129713	0.262184	31.5609	0.0785027	0.112113	26.5035	0.517828	0.143045
668	YALI1_A00947g	TCGTACATCTCGCTGTACGA	16.5565	8.54214	5.17552	17.1782	10.2652	8.88876	16.0705	6.8436	11.698	20.1977	186.916	147.609	22.145	70.888	80.1608	20.7128	88.3415	84.8257
669	YALI1_A00947g	GTATCTGTCACGAGCAGTAG	64.8561	54.2448	48.8137	63.0666	83.3585	63.4812	69.6389	60.6562	41.7981	70.6282	57.2032	24.3831	72.7122	69.9459	39.8001	76.3923	103.669	65.0855
670	YALI1_A00947g	AACGCCAGCGACGCTCTCAA	9.66774	6.80769	2.49467	9.47044	0.501555	0.769893	12.3168	10.4995	6.6357	7.86647	0.129713	0.262184	8.19538	0.0785027	0.112113	6.90426	0.103566	0.715225
671	YALI1_A00947g	CAGCGCCGAAAACGTGACGA	5.83196	1.17075	1.82446	6.18417	0.434681	0.349951	6.52986	6.66527	6.36206	6.931	0.129713	0.262184	5.40546	0.0785027	0.112113	5.9243	0.103566	0.143045
672	YALI1_A00947g	GGACGAGGTTAGCGAGCCCG	9.82431	9.06247	10.7606	11.4422	8.72707	8.46882	9.97075	7.9582	12.3821	9.22716	1.16741	0.262184	13.4265	1.33455	0.560565	10.9132	17.5026	21.5998
673	YALI1_A00983g	GGAAAAAGTGGATCACGCAC	13.9732	9.75625	8.15423	18.3135	9.59643	7.48896	15.9923	16.2508	8.27753	19.0921	64.2077	27.0049	19.355	58.7985	50.3387	20.0001	43.394	43.9148
674	YALI1_A00983g	CCAGCGTCTGTACGCTGCCG	65.0909	85.0311	84.1115	57.7488	38.2854	29.1859	52.3562	49.0198	51.3754	59.3175	200.925	168.584	70.9685	188.799	208.418	72.9179	309.765	304.257
675	YALI1_A00983g	GGTGGACGAGGGCGACGCGG	9.82431	6.28736	5.99466	7.19993	11.6027	14.348	10.5182	3.76733	2.9416	9.9075	1.42684	0.262184	9.59034	0.0785027	0.112113	8.68601	1.55348	1.85958
676	YALI1_A00983g	GACGACGACGAGGCGTTCCA	10.0591	14.2658	12.9202	10.1277	8.72707	3.98944	8.17211	23.4288	16.6235	12.5438	0.129713	0.262184	8.54412	0.235508	0.112113	9.13145	0.310697	0.143045
677	YALI1_A00983g	GATCACGCACCGGTCAGCCG	43.0156	32.4775	12.8457	46.5157	32.9355	28.906	51.3396	50.8923	45.9026	46.1358	33.3361	23.3343	49.6954	44.354	24.3285	49.3989	64.3143	35.6182
678	YALI1_A00983g	CGTGCTGGAAGCCACCACCT	5.91024	3.68569	3.76063	5.70617	5.78461	6.08915	4.65302	4.79275	4.4466	4.80493	0.129713	0.262184	7.4979	0.0785027	0.112113	5.30069	0.103566	0.143045
679	YALI1_A01061g	GATCTTGCCGACGAATTCGA	5.04915	2.21142	2.64361	5.28791	8.32582	1.18983	4.88762	2.83107	5.26752	3.86945	0.129713	0.262184	7.14916	0.0785027	0.112113	4.67708	0.103566	0.143045
680	YALI1_A01061g	GGGGCTGCTGATGTGCCCAA	10.842	3.77242	6.29254	10.3069	17.4876	21.0671	10.7528	6.39777	2.66796	10.928	0.129713	0.262184	8.19538	0.0785027	0.112113	8.95327	0.103566	0.143045
681	YALI1_A01061g	AGAAGGAGAAGGAGGCTGCA	3.87493	1.69108	2.86701	5.46716	0.234059	2.30968	3.32358	2.2069	2.39433	5.23014	0.129713	0.262184	3.66177	0.0785027	0.112113	4.94434	0.103566	0.143045
682	YALI1_A01061g	GGTGGGCTCGGGGGTCGCAG	3.40524	4.11931	3.16488	4.33191	1.10342	2.44966	2.77617	2.29606	4.03615	3.52928	0.129713	0.262184	5.05672	0.0785027	0.112113	3.60803	0.103566	0.143045
683	YALI1_A01061g	GGAAAGAAGCAACAAAGCTA	5.75368	2.21142	1.07978	6.78167	8.72707	8.32884	5.82605	1.89481	0.889321	6.25066	14.6575	19.6638	5.40546	20.0182	20.0682	6.10248	7.35316	6.43702
684	YALI1_A01061g	GCTGCTGATAAGAAGGCCAA	51.7048	77.573	61.0264	49.3837	39.7566	44.8638	44.3796	46.3448	42.0717	50.3029	0.648563	0.262184	42.7206	0.0785027	0.112113	46.2808	0.103566	1.2874
685	YALI1_A01074g	ATACATTAAGAATCTGAACG	27.4376	35.8596	40.1754	28.4113	30.3274	52.2827	31.3199	62.8408	58.9004	26.0657	15.4358	6.55459	23.8887	16.4071	21.862	28.6416	32.8303	17.5945
686	YALI1_A01074g	AGTTCACGATAACATGGGGA	15.304	19.2957	11.6542	14.0712	17.0194	19.6673	15.8359	17.1424	21.4121	17.0511	0.648563	0.262184	12.729	0.0785027	0.112113	12.3386	0.103566	0.429135
687	YALI1_A01074g	GACCACATCTTCGACAACAA	21.3317	9.9297	7.18615	18.1343	7.18896	3.28954	20.919	12.2382	14.4344	21.3883	0.129713	0.262184	15.5189	0.0785027	0.112113	19.1983	0.310697	0.429135
688	YALI1_A01074g	ATATAGTTCACGATAACATG	30.6471	32.7376	24.2393	34.0279	31.598	21.487	35.7774	28.2438	26.4744	38.567	0.129713	0.786551	37.1408	0.0785027	0.112113	28.6416	0.932091	0.429135
689	YALI1_A01074g	CAAAGTCCATCAGTCCCCAT	20.7054	9.84297	15.0797	21.8985	23.3725	51.3029	19.8242	21.2887	31.9471	20.6229	14.3981	19.1394	22.8424	61.1536	44.5088	20.3564	22.6809	27.8938
690	YALI1_A01074g	ATGGGTGTATGCAAGTTCAA	31.5865	13.4853	10.0159	27.8736	26.2481	20.6471	28.661	24.0083	17.8548	29.8926	25.8128	23.3343	37.8382	65.0788	80.1608	31.7596	69.6997	87.1144
691	YALI1_A01093g	GCACATCCGAAACAGATCGG	16.1651	8.80231	6.51594	16.76	12.472	10.8485	18.182	17.2316	17.718	15.9456	0.129713	0.262184	13.7752	0.0785027	0.112113	14.1203	0.103566	0.143045
692	YALI1_A01093g	TTTTGGATCTTGGATCACCG	48.3387	88.9336	130.803	49.4435	156.385	204.861	46.8821	126.061	170.271	43.0743	171.61	200.57	39.2332	121.601	122.988	47.7062	90.2057	90.2614
693	YALI1_A01093g	TCTGTTTCGGATGTGCTCGG	30.6471	37.0738	23.3457	27.1566	48.6509	58.1619	27.6444	39.9693	36.4622	33.8896	0.648563	0.786551	28.4223	0.392514	0.784791	35.7685	0.310697	0.143045
694	YALI1_A01093g	AAACCCACTGATATTCCCGT	44.3464	60.5755	58.7924	46.5157	57.5451	63.0612	47.1167	75.7255	81.2018	47.0713	0.389138	1.83528	44.813	0.0785027	0.560565	38.4412	0.310697	0.429135
695	YALI1_A01093g	AGACCGACGGGAATATCAGT	24.6978	22.5911	29.8989	23.452	29.5918	32.2655	26.8624	27.5305	27.8426	24.705	0.129713	0.786551	22.145	0.0785027	0.112113	23.2963	0.103566	1.00131
696	YALI1_A01093g	AAATGCGTCATGGCTTCCCA	13.4252	10.2766	11.7287	16.043	27.0506	17.1476	13.4898	14.3337	7.73025	16.796	0.129713	0.262184	12.729	0.0785027	0.112113	14.3876	0.103566	0.143045
697	YALI1_A01122g	GGTAAGATCATCAAGGACCT	12.4076	7.93508	5.77126	14.0115	17.2869	15.4678	13.2552	7.11111	7.18298	11.0131	0.129713	0.786551	13.4265	0.0785027	0.112113	12.4277	16.6741	11.8727
698	YALI1_A01122g	GACGACACTCGCAGACCGGA	33.0739	32.7376	32.0584	34.2071	26.3149	21.0671	34.2134	31.9888	22.5067	29.9776	0.648563	0.262184	30.8635	0.235508	0.112113	31.7596	0.103566	0.143045
699	YALI1_A01122g	TCCTGGATCAACTACGGCGA	17.5742	21.6372	23.7925	14.7285	12.1376	6.22913	18.6512	18.0787	17.5812	18.0716	0.907988	0.262184	16.9139	0.0785027	0.112113	17.7729	0.103566	0.143045
700	YALI1_A01122g	GGCGAGGCCGAGACGTCCAT	38.0839	57.0199	59.6115	34.8046	47.4471	40.6643	37.8107	29.0017	41.5244	31.6785	48.3828	51.1258	44.4643	147.35	154.155	34.165	99.5266	130.028
701	YALI1_A01122g	CGAGGTCTACCGAGCCGGCG	10.7637	4.11931	6.66487	12.7567	14.077	10.5685	14.2719	10.9899	9.09844	12.2037	0.129713	0.262184	13.4265	1.49155	2.80282	10.6459	1.13922	0.715225
702	YALI1_A01122g	CGAGTGTCGTCTCTGTCACT	39.5712	52.6838	51.8669	42.7514	54.5358	58.3019	34.3698	62.0383	69.8459	39.6725	0.648563	0.786551	37.8382	0.0785027	1.00902	33.8086	0.724959	0.429135
703	YALI1_A01143g	GGGGAAATACAAACACGCAA	22.3493	36.6401	38.3882	20.9425	19.9619	25.2665	20.7626	21.8237	25.3798	18.837	0.129713	0.786551	20.0525	0.235508	0.112113	20.7128	0.310697	0.715225
704	YALI1_A01143g	AGATGTGATTTCGTCGGGAG	5.6754	11.5774	15.0053	5.64641	1.90591	2.02972	3.9492	0.735632	1.84705	5.99553	0.907988	0.262184	5.05672	2.59059	0.112113	4.58799	2.17488	0.143045
705	YALI1_A01143g	CTCTGTTGATTGGAGAAGAA	28.2204	13.0517	11.1329	26.3201	23.7737	24.5666	29.2866	39.0776	35.9149	27.3413	0.129713	0.786551	26.3298	0.0785027	0.112113	28.1961	1.13922	0.429135
706	YALI1_A01143g	TGGCTCCCAGACGATATGAA	16.3999	16.1737	16.3457	10.7252	14.7457	15.3279	12.4732	6.21943	10.7403	13.7344	0.389138	0.262184	16.2164	0.392514	0.112113	12.784	0.517828	0.143045
707	YALI1_A01143g	GAGCGGTTGGAATCCAGAAA	21.6448	7.84836	6.06913	21.3608	12.2045	14.208	24.0471	21.6008	22.233	23.1742	6.87477	1.83528	19.355	3.84663	2.5786	21.8709	8.38882	1.00131
708	YALI1_A01143g	AGAAAACGCAGACTGCTCAT	36.2051	53.551	52.5371	33.4901	44.8391	47.5234	37.7324	60.8345	54.659	33.4644	32.2984	23.3343	42.0231	59.2696	48.7691	40.6683	77.5707	71.0934
709	YALI1_A01173g	TCGGCCCTCAAAGTTCACAG	32.291	18.7754	16.1968	34.3864	24.5762	26.1064	31.1635	29.6705	27.1585	30.3178	0.389138	0.262184	30.166	0.0785027	0.336339	26.1471	0.103566	0.143045
710	YALI1_A01173g	GGGAAATCAAGGTATCGGGG	12.3293	7.58819	16.5691	14.1907	12.2045	7.62894	11.0656	7.51236	10.8771	11.9485	4.53994	7.07896	14.124	45.6101	24.1043	14.5658	17.7097	8.43965
711	YALI1_A01173g	GTCTGAATCTTCCATTGTGG	15.7737	22.7646	26.1755	16.4612	19.6944	14.348	14.1155	12.2828	8.55116	15.1802	0.129713	0.262184	13.0777	0.706525	0.112113	17.3275	1.55348	1.00131
712	YALI1_A01173g	CTGAAAAGCGAGTCCCGGAG	17.261	15.133	13.6649	18.1343	12.5389	11.5484	19.6678	25.0784	29.074	23.5144	38.5246	14.4201	13.7752	55.3444	25.8981	23.6527	42.3583	21.5998
713	YALI1_A01173g	GGTCAAGGAAAAACGCTGGC	5.51883	4.20603	1.60106	9.58994	11.4689	10.0086	7.15548	5.50609	3.62569	5.99553	5.05879	3.40839	9.59034	43.412	20.9651	10.2005	33.866	16.1641
714	YALI1_A01173g	CCGCACCGGCGAAAAAGCCA	14.9126	9.75625	5.62232	15.5052	9.9308	3.84946	14.1937	15.8941	11.5612	15.6904	0.129713	0.262184	12.729	0.0785027	0.112113	13.0513	0.103566	0.429135
715	YALI1_A01198g	GGATGACGACGATAATACGG	17.4959	12.8783	15.4521	16.3417	12.2045	8.74878	17.8691	14.1553	15.1185	17.1362	0.389138	0.786551	16.9139	1.33455	1.45747	15.813	0.103566	1.57349
716	YALI1_A01198g	CTAGTTGGTCCTGTTTGCCG	16.2434	35.9464	24.6116	16.8795	19.6944	17.4276	19.9024	28.7788	24.0117	17.2212	8.43132	6.55459	17.6113	5.7307	3.02705	18.3074	22.0595	27.3216
717	YALI1_A01198g	AATGTGCACTCGAGACCCCG	20.7837	19.7293	14.8563	22.6155	29.993	19.5273	23.4997	32.0334	32.7681	25.3003	0.129713	0.262184	27.7248	0.235508	0.112113	25.2562	0.517828	0.143045
718	YALI1_A01198g	ACAGCTGTGGAAACGCGACT	20.1574	26.5804	20.8138	18.9708	17.8888	22.3269	19.9024	11.3466	13.4766	23.1742	37.2275	27.0049	28.771	40.4289	20.2924	24.2763	50.2293	33.0434
719	YALI1_A01198g	ACTCACGTGCGAGTCATCGA	15.2257	11.7509	12.7712	17.1185	4.514	3.14956	20.919	21.6008	22.7803	16.796	0.129713	0.262184	18.3088	0.0785027	0.112113	15.6348	0.103566	0.715225
720	YALI1_A01198g	GCTATTATCGACAACGTGTG	42.0762	31.697	30.8669	38.0311	19.36	23.3068	35.7774	29.6705	29.2108	41.8837	12.0633	20.7125	38.187	30.2236	20.7409	41.1138	35.7301	49.3505
721	YALI1_A01230g	TTAGTAAGTGAAAATGAGGT	40.7454	52.1634	46.0584	44.7829	46.5109	40.8043	39.8439	60.1658	63.9627	34.655	0.907988	1.83528	35.3971	1.49155	1.23324	39.6884	5.07472	0.429135
722	YALI1_A01230g	GATATTCGAGTCTTGTAAGA	12.9556	12.4446	20.0691	11.8007	12.8733	13.5081	13.3334	15.3591	20.8648	12.884	4.28051	0.786551	11.6828	6.04471	1.68169	11.2695	8.59595	2.71785
723	YALI1_A01230g	GCTGTACTGTAGTCATAATT	9.90259	20.9434	19.5478	7.31943	12.6726	23.8667	10.049	29.3584	32.7681	8.7169	0.389138	0.262184	9.2416	0.0785027	0.560565	8.50784	0.310697	0.429135
724	YALI1_A01230g	CAGCACTACTTGAACACGAG	20.7837	25.1928	39.5797	19.0305	19.6275	15.4678	21.0754	14.0216	13.3398	18.837	8.43132	1.31092	21.4475	15.465	2.13015	18.3074	15.6384	3.57612
725	YALI1_A01230g	AATTAGTCACCATCTCAATA	11.7813	21.1169	18.5797	14.2505	12.7395	12.8082	15.1321	13.5757	11.8348	15.8605	0.129713	0.262184	12.0315	0.0785027	0.112113	10.9132	0.103566	0.143045
726	YALI1_A01230g	TTCGAGTCTTGTAAGATGGT	32.1345	23.892	21.7819	29.9051	35.0086	30.1658	29.8341	16.2508	20.8648	36.8661	60.3163	30.6755	38.8845	77.6392	36.2125	39.7775	70.5282	28.466
727	YALI1_A01240g	TGTTGTTGAGGAAATGGGCG	13.4252	20.2496	8.37764	12.219	8.3927	6.78906	12.6296	7.15569	3.76251	14.4998	8.43132	5.50585	12.0315	19.5472	8.85692	12.3386	20.8167	12.731
728	YALI1_A01240g	GCTGTAATGAACATAGAGAT	25.0892	27.4476	24.0904	22.1973	19.0925	24.8465	24.8291	39.3452	45.0817	22.4088	0.389138	1.31092	18.6576	0.0785027	0.112113	21.2473	0.103566	0.429135
729	YALI1_A01240g	GTTTGGGTCATGTCAATAGA	42.859	11.4907	6.96275	44.3049	19.7613	22.1869	40.4695	18.1233	13.8871	40.0127	0.129713	0.786551	43.4181	0.0785027	2.13015	43.2519	1.55348	0.429135
730	YALI1_A01240g	CATAGAGATGGGTTACAAGG	51.5482	34.819	19.2499	49.6825	41.0272	26.9463	56.3445	40.861	32.084	53.1093	0.389138	0.786551	45.5105	0.0785027	0.112113	45.3009	0.103566	0.143045
731	YALI1_A01240g	ACATAGAGATGGGTTACAAG	27.9856	9.58281	6.51594	26.4993	20.4969	6.64907	29.1302	26.8617	20.8648	29.2973	0.129713	0.786551	23.5399	0.0785027	0.112113	23.5636	0.103566	0.143045
732	YALI1_A01240g	TAATGATGAAAAGTGAGAGG	29.2381	32.9111	22.7499	30.9806	30.0599	36.4649	28.3482	28.5113	26.2008	26.1507	5.05879	17.5663	28.771	9.18482	10.875	24.8108	17.2955	12.1588
733	YALI1_A01241g	GATGTTCCCATTCATCACCT	31.7431	12.1845	19.9946	31.3391	33.6042	30.8657	30.8507	41.5298	38.9249	30.2328	61.354	38.541	39.9307	60.6826	32.8491	37.4612	53.3363	29.3242
734	YALI1_A01241g	TGCCAGATAGTGCCAAGACA	28.6118	16.3471	13.367	32.7134	38.7535	41.7842	27.9572	15.582	8.55116	30.1477	0.648563	0.262184	29.8172	0.0785027	0.112113	26.1471	0.310697	0.715225
735	YALI1_A01241g	AGACGGTCAAGAGATGACCA	8.02384	20.3364	24.3138	5.58666	2.4409	0.489932	5.43504	1.71647	0.342046	5.65536	0.129713	0.262184	8.89286	0.0785027	0.112113	5.74613	0.103566	0.143045
736	YALI1_A01241g	TGGCATTAGCCTGCATCCAA	23.9149	21.2903	17.9095	24.8263	38.8204	21.767	26.7842	16.1616	24.0117	26.5759	0.389138	0.262184	24.5861	0.0785027	0.112113	22.6727	0.103566	0.715225
737	YALI1_A01241g	GGAGAAATGGATGCGAAGAT	23.5235	32.8244	23.1967	20.345	14.612	10.4285	26.0804	32.7468	26.2008	20.878	0.129713	0.786551	17.6113	0.0785027	0.112113	20.0001	0.103566	0.715225
739	YALI1_A01249g	GCAATATGAAGTCGTCCTGG	56.1668	42.9709	40.0265	65.5761	52.2621	57.602	61.584	52.0515	46.0395	60.5931	0.907988	1.31092	58.0651	0.0785027	1.00902	59.3767	0.310697	0.429135
740	YALI1_A01249g	GGATCCAGAATGCTTCGGGT	24.9326	31.9571	19.1755	26.4993	38.6198	45.5637	25.2201	29.5367	24.4221	25.3853	5.83706	15.4688	25.9811	22.8443	26.5708	27.9289	19.3668	25.0329
741	YALI1_A01249g	GGTCAGTCGATTCTTCCACC	2.38758	1.43092	1.07978	3.43565	3.71151	3.84946	2.15055	4.52525	3.07842	3.44424	4.28051	0.262184	2.61555	0.0785027	0.112113	5.03343	0.103566	0.143045
742	YALI1_A01249g	CCACAGAGTATGGAGAAGAT	0.821954	0.0433611	0.0372339	0.926132	0.100311	0.0699903	1.83775	3.32149	3.76251	1.40321	0.129713	0.262184	0.523109	0.0785027	0.112113	0.668155	0.103566	0.143045
743	YALI1_A01249g	CCGATCTTCTCCATACTCTG	45.912	60.2286	58.8669	45.1414	50.3227	46.4035	49.2281	45.5869	33.4521	46.3909	0.129713	2.88402	38.8845	0.549519	0.112113	44.1427	0.310697	0.429135
744	YALI1_A01249g	TCAGCTCGTACAAAGAGTGG	29.3946	29.7024	22.0797	25.5433	25.4456	17.5676	26.0022	15.7604	17.5812	30.3178	14.9169	18.0907	29.4685	15.308	13.7899	26.058	19.9882	20.4554
745	YALI1_A01260g	TCAAGCTTATCATCTGGCAG	31.2734	32.2173	29.8989	33.0121	25.8468	34.5052	30.2251	19.3271	10.4666	32.614	0.648563	0.262184	27.3761	0.0785027	0.336339	33.3632	0.310697	0.143045
746	YALI1_A01260g	TCTGGCAGTGGTTAAAGACC	12.0945	4.03258	1.67553	11.6812	5.58398	4.68935	8.64132	12.0153	17.4444	11.2682	0.129713	0.262184	12.3803	0.0785027	0.112113	11.4477	0.103566	0.143045
747	YALI1_A01260g	ATAGCTCCTCTCGCCACCGT	6.37993	3.25208	4.20743	5.76592	5.85148	12.2483	9.18873	14.4674	14.8448	5.40023	0.389138	0.262184	7.14916	0.0785027	0.112113	8.32966	0.103566	0.143045
748	YALI1_A01260g	TTAGAGAAAGAGTTTAAAGT	6.37993	2.81847	1.67553	6.48292	15.0132	17.0076	7.07728	4.52525	2.39433	5.65536	0.129713	0.262184	6.10294	0.0785027	0.112113	4.85526	0.103566	0.143045
749	YALI1_A01260g	CAGTGGTTAAAGACCCGGAA	14.2081	14.4393	15.5266	13.892	7.92458	8.04888	14.5065	16.9195	12.1084	13.9045	0.129713	0.262184	10.2878	0.0785027	0.112113	12.9622	0.103566	0.143045
750	YALI1_A01260g	AGAGAAAGAGTTTAAAGTCG	23.367	16.3471	13.9627	19.9865	13.7426	11.5484	17.4781	27.6642	25.3798	20.6229	4.02109	1.83528	21.7962	4.00364	0.784791	23.4745	7.14603	2.43176
751	YALI1_A01267g	GTTCTGGTCATGTTCACCAG	30.334	23.8053	16.9414	31.6378	23.9075	22.4669	30.6943	56.3316	48.639	31.9336	0.129713	1.31092	33.6534	0.0785027	0.784791	27.4834	0.932091	0.143045
752	YALI1_A01267g	GGGCTGTCTGATTCTCTACG	20.3923	18.255	17.2393	19.5085	29.3243	26.3863	22.0139	23.2504	35.6412	16.7109	0.129713	0.262184	23.1912	0.0785027	0.112113	16.6148	0.517828	0.429135
753	YALI1_A01267g	GGGAAACAGTCTGTAAAGAG	3.17039	1.08403	1.15425	4.0929	4.11276	3.14956	4.1056	7.06652	4.03615	2.59381	0.129713	0.262184	3.66177	0.0785027	0.112113	3.60803	0.103566	0.143045
754	YALI1_A01267g	GAGGATCTGTGGAACTCCAA	5.6754	2.12469	3.38829	5.70617	10.9339	6.22913	6.13885	9.02821	4.58342	6.42074	0.129713	0.262184	6.45168	0.0785027	0.112113	5.12252	0.310697	0.143045
755	YALI1_A01267g	ATCTCGCTGTCGCTGTCAGG	22.6624	20.9434	17.9095	26.6786	16.1501	17.5676	27.5662	41.3068	24.2853	26.746	0.389138	0.786551	28.0735	6.67273	6.61466	27.6616	11.2887	14.1615
756	YALI1_A01267g	CCAGACCTGGACCATTTGAC	19.8443	9.84297	9.64359	20.9425	20.2963	24.2866	19.5114	17.187	18.2653	19.0071	0.129713	0.786551	17.6113	0.0785027	0.112113	19.6437	0.310697	1.00131
757	YALI1_A01298g	GGTGACTCTTTCAAGCCACC	27.6724	23.9787	28.0372	28.5308	33.5373	37.0248	26.706	21.1104	20.0439	32.614	105.197	78.9172	30.5147	65.2358	51.4598	34.6104	96.0053	67.9464
758	YALI1_A01298g	AGATCAACGTGCGAGATGGA	21.4099	18.6886	20.8882	20.106	14.4114	11.2684	17.7127	12.1937	13.4766	18.4118	0.389138	0.262184	22.4937	0.0785027	0.112113	20.2674	0.103566	0.143045
759	YALI1_A01298g	ACAGACAGAAGAGAAGATGC	4.73602	1.69108	5.39892	4.57091	1.70529	1.18983	6.37346	2.60815	4.85706	5.40023	0.129713	0.262184	8.89286	0.0785027	0.112113	5.9243	0.103566	0.715225
760	YALI1_A01298g	ACAGAAGAGAAGATGCCGGT	21.4099	40.0223	26.9946	21.1218	11.0677	13.0882	21.9357	20.2187	10.6034	20.878	0.129713	0.786551	20.0525	0.0785027	0.112113	22.1382	0.310697	0.143045
761	YALI1_A01298g	GTAGCAGTTTTGACAGCGAT	9.51118	12.6181	11.4308	8.69369	9.79705	9.02874	9.97075	23.5625	15.9394	11.2682	16.4735	20.1881	13.0777	60.2116	53.7021	11.4477	48.7794	57.0749
762	YALI1_A01298g	GATGAGATCAACGTGCGAGA	12.0945	7.67492	14.1117	9.17169	6.85459	11.1285	8.40671	6.44235	11.2875	6.76091	0.129713	0.262184	9.93908	0.0785027	0.112113	7.52788	0.103566	0.715225
763	YALI1_A01394g	CGCCGACCTTGACAACCACG	10.6854	8.71558	10.4627	11.8605	13.6089	10.7085	10.1272	17.0979	21.6857	10.843	0.129713	0.262184	9.59034	0.0785027	0.112113	10.1114	0.103566	0.143045
764	YALI1_A01394g	GAAAATGCCAACATTCACCA	35.344	34.5588	37.0478	35.2826	46.5109	42.6241	37.4978	44.5169	37.5567	36.3559	0.129713	0.786551	28.771	0.0785027	1.00902	32.8287	0.103566	1.2874
765	YALI1_A01394g	GGCCAGTCGTCGCTGCAGCG	22.3493	16.8675	16.0478	22.0778	29.0568	26.2463	21.3882	26.2375	24.9694	23.3443	0.129713	0.786551	25.9811	0.549519	0.112113	24.7217	0.310697	0.429135
766	YALI1_A01394g	ACCGCTCGAGTGATTCGAAA	16.8696	17.5613	20.5904	18.672	21.2325	18.9674	15.6013	37.4281	56.4377	18.1567	136.068	184.315	22.8424	313.304	443.631	20.6237	162.494	224.724
767	YALI1_A01394g	AACCAGCTCGACGAGGGCGA	8.96321	6.11392	3.46276	9.70944	11.7364	4.68935	8.17211	2.02856	2.25751	10.6729	0.129713	0.262184	8.19538	0.0785027	0.112113	9.13145	3.41767	0.143045
768	YALI1_A01394g	ATTGGTGACTGTTCGAGCCG	16.2434	17.1276	15.0797	17.7757	18.3569	15.3279	16.7743	19.1933	24.2853	15.3503	2.72396	1.31092	21.4475	2.27658	0.336339	16.7039	9.01021	2.71785
769	YALI1_A01430g	TCATCTGGCGAGGTCAACTG	20.314	15.3065	15.601	19.3293	24.3756	30.3058	21.3882	12.1045	15.6657	18.837	2.46454	1.83528	21.7962	13.11	12.893	23.0291	18.5382	14.1615
770	YALI1_A01430g	CTACTTGTAGATGATTGCAC	72.9973	66.9062	53.803	72.2681	85.5654	79.299	70.4991	94.0048	95.8414	68.6722	0.129713	1.31092	68.5273	0.0785027	2.80282	68.4636	0.103566	1.57349
771	YALI1_A01430g	TATTCGACTTTTTCACACTG	37.849	76.012	93.1221	36.9556	59.6182	92.7371	39.9221	97.9282	136.066	42.8191	573.978	649.429	50.7416	476.119	592.517	53.4969	411.673	422.984
772	YALI1_A01430g	TTGACCTCGCCAGATGACAA	2.46586	0.130083	0.0372339	3.55515	2.77527	0.909873	4.88762	10.1428	8.14071	3.52928	0.129713	0.262184	2.96429	0.0785027	0.112113	2.89534	0.103566	0.143045
773	YALI1_A01430g	TCGACTTTTTCACACTGCGG	14.2863	23.2849	35.0371	12.697	27.4518	31.7056	11.6912	19.4608	27.8426	12.2887	100.268	120.867	9.59034	118.618	116.485	15.9021	135.36	144.046
774	YALI1_A01430g	GAGGCCATTGTCATCTGGCG	22.9756	31.5235	24.9095	26.4993	9.12831	8.46882	18.8858	28.7342	23.738	22.834	0.129713	0.262184	23.1912	0.0785027	0.112113	20.9801	0.517828	1.57349
775	YALI1_A01434g	TCTCCATTCTCATCTCAACA	13.347	7.24131	5.62232	16.4015	28.8562	22.8868	15.6795	20.6646	27.1585	15.4353	0.389138	0.262184	15.1702	0.0785027	0.112113	16.2584	0.932091	0.143045
776	YALI1_A01434g	GTAGGGTGTCACATCGATGG	20.314	25.6264	23.1967	21.9583	19.36	12.6682	20.8408	16.2954	7.04616	20.1977	0.129713	0.262184	22.8424	0.0785027	0.112113	17.5947	0.103566	0.143045
777	YALI1_A01434g	TTTGTGTCCCGCTAGCAGTG	78.9467	112.522	93.1965	73.6424	83.7598	93.437	86.2959	128.825	125.121	77.8568	0.648563	1.31092	87.708	0.0785027	0.112113	82.9848	0.724959	1.57349
778	YALI1_A01434g	AGCGGGACACAAAGATACTG	27.281	29.0086	27.1435	25.0056	37.1485	26.2463	34.057	26.0146	17.0339	28.2768	0.648563	0.262184	22.8424	0.0785027	0.784791	27.8398	0.310697	0.143045
779	YALI1_A01434g	CTTTGTGTCCCGCTAGCAGT	21.1751	19.0355	8.07976	19.5683	20.6975	12.8082	23.0305	17.9895	8.68798	23.4293	0.129713	0.786551	25.6324	0.0785027	0.112113	22.6727	0.103566	0.429135
781	YALI1_A01468g	TGGATTCTGCTGACTAACGG	29.5512	49.1281	40.6222	26.9773	23.1719	22.6069	27.879	22.4033	27.4321	27.0862	0.129713	3.40839	21.7962	0.0785027	0.112113	22.6727	0.310697	0.143045
782	YALI1_A01468g	GGAGGCGAGGCGATTCCGCA	7.47587	4.46619	7.85636	8.09618	10.5327	17.2876	7.46829	7.42319	4.17297	7.61134	0.129713	0.262184	6.10294	0.0785027	0.112113	6.72609	0.103566	0.143045
783	YALI1_A01468g	CCGTTAGTCAGCAGAATCCA	63.2904	102.115	126.335	61.3338	68.3119	78.1791	60.2546	40.0139	39.8826	59.0623	0.129713	1.83528	63.2962	0.0785027	1.00902	66.2364	1.55348	1.2874
784	YALI1_A01468g	ATTCTGCTGACTAACGGCGG	15.0692	7.06786	6.81381	15.9235	14.7457	15.0479	17.2435	24.6325	27.9794	20.0276	0.129713	0.786551	16.9139	0.0785027	0.112113	15.813	0.103566	0.143045
785	YALI1_A01468g	TCCTATGTATTCGATATCGA	15.7737	20.77	9.94146	15.3857	23.8406	29.7459	18.8076	11.2128	15.6657	19.1772	60.8352	37.4922	16.9139	42.156	30.8311	20.0001	75.2922	52.2114
786	YALI1_A01468g	GCAGACGTGTGACTACTCGC	32.839	17.3011	23.0478	36.4179	57.8126	70.3402	29.3648	12.8178	18.4021	36.5259	59.0192	25.9562	42.7206	40.8999	18.2744	44.41	47.1224	29.6103
787	YALI1_A01505g	GCGACTGTCCGCCAAACACC	18.0438	31.7837	43.6754	16.521	10.9339	12.8082	13.9591	9.78613	18.2653	13.9896	0.129713	0.786551	11.6828	6.67273	9.08115	15.3676	0.103566	0.143045
788	YALI1_A01505g	AGTTGCGGCTGGCCACGTTG	18.4353	15.4799	13.4415	18.0148	26.7831	12.9482	20.3716	32.1672	28.1162	19.5174	46.3074	66.3324	22.8424	28.3395	21.4136	20.8019	34.6945	28.1799
789	YALI1_A01505g	AAAGTCGTACGACGTAACCA	56.5583	106.452	82.5476	55.4185	49.7209	60.9615	57.7522	40.4597	53.0172	55.4905	0.129713	1.31092	59.1114	0.0785027	0.112113	58.3076	0.310697	1.00131
790	YALI1_A01505g	GGGTGGTGTCGCGCTCGTGG	25.7154	27.2741	28.9308	26.0811	20.2294	12.6682	25.8458	35.288	30.4421	25.5554	0.129713	1.83528	30.166	0.0785027	0.112113	21.5146	0.103566	0.715225
791	YALI1_A01505g	AAGAAGCGATGCTCCTTCAA	4.8143	3.16536	1.52659	4.51116	4.38025	0.209971	4.34021	3.23232	4.4466	4.12458	0.129713	0.262184	2.26681	0.0785027	0.112113	2.80625	0.103566	0.143045
792	YALI1_A01505g	CAACGTGGTCAGCCGCAACG	21.6448	14.6994	15.1542	24.8263	19.8282	27.6462	20.6062	24.5879	27.7058	25.7255	0.389138	1.83528	24.5861	6.67273	4.82086	22.4945	5.90324	5.57875
793	YALI1_A01537g	ACTGGAGGAACAGAAGCGCC	16.7131	13.7455	27.5159	19.9268	11.937	8.74878	20.137	20.1741	23.4644	17.3062	2.46454	2.35965	24.2374	3.53262	2.13015	21.7818	3.83193	5.29266
794	YALI1_A01537g	TGTGGCCGAAGCCAAGCGAC	9.27634	2.47158	0.856381	12.3385	10.8002	12.8082	11.5348	14.5566	11.1507	11.0131	29.9636	29.6267	12.729	32.4216	33.746	13.9422	23.5094	27.6077
795	YALI1_A01537g	AGGAGTCTGTTCGACGACAG	3.79664	0.650417	0.856381	3.0174	1.90591	2.1697	2.46336	2.60815	1.29978	3.01902	0.129713	1.83528	5.40546	0.0785027	0.112113	2.98442	0.103566	0.143045
796	YALI1_A01537g	GGAGTCTGTTCGACGACAGC	1.83961	1.51764	1.45212	2.36014	0.033437	0.0699903	3.71459	0.0222919	0.0684093	2.7639	0.129713	0.262184	2.61555	0.0785027	0.784791	3.51895	0.103566	0.715225
797	YALI1_A01537g	CTCTCTGGAAAAGGTCCGTG	15.6171	12.8783	9.71806	15.3857	6.85459	4.82933	16.3051	11.0345	10.0562	14.2447	0.129713	2.88402	10.6366	14.68	15.5837	14.3876	27.4449	40.7678
798	YALI1_A01537g	GTCGCTTCTGCTCCTCCTGT	31.2734	29.5289	37.4201	32.5939	39.9573	40.1044	32.8839	33.7276	28.253	32.614	4.79936	3.93275	39.5819	10.7549	9.75383	33.0068	8.59595	4.72048
799	YALI1_A01577g	GGACTCGTCCCACTCTCAGG	19.2181	19.0355	26.101	17.6562	6.92147	4.40939	15.9141	5.28317	5.26752	16.4558	0.129713	0.262184	16.5651	0.0785027	0.112113	14.2094	0.103566	0.143045
800	YALI1_A01577g	CCGATGATTCTGTTGATCCG	20.0792	40.7161	36.601	18.672	19.9619	25.2665	18.3384	12.907	15.3921	19.6874	8.43132	2.88402	19.355	8.7138	3.4755	21.7818	9.01021	1.2874
801	YALI1_A01577g	GCTCAAGTCGGGCGACGACA	5.75368	2.21142	4.80318	7.91693	4.71462	2.1697	7.15548	7.28944	4.85706	7.61134	3.24281	0.262184	8.19538	1.64856	0.560565	8.0624	1.76062	5.57875
802	YALI1_A01577g	TTTCTGCTCCGCCTGAGAGT	28.2987	36.987	38.6116	28.1126	33.6711	40.9443	29.2866	50.1344	43.0294	25.8956	0.129713	1.31092	29.1198	0.0785027	1.45747	22.5836	0.517828	0.715225
803	YALI1_A01577g	GATCACAAGCTGCTTGAGAG	9.66774	10.5368	8.74997	9.23144	11.0677	6.78906	11.8476	14.4228	6.36206	8.97203	0.129713	0.262184	9.2416	0.0785027	0.112113	9.4878	0.103566	1.57349
804	YALI1_A01577g	GCTGATTGAGCGGGTGCGGG	13.8167	3.42553	1.22872	13.653	10.5995	3.14956	11.613	16.5183	11.8348	12.884	0.129713	0.262184	15.1702	0.0785027	0.112113	12.6059	0.517828	0.143045
805	YALI1_A01602g	ATGTCCGTCGATTTTCTGAG	30.7254	27.3609	25.4308	34.3266	36.0786	38.8446	34.5262	32.3901	38.9249	36.8661	221.419	168.584	34.3509	98.3639	61.9985	43.6973	168.294	118.584
806	YALI1_A01602g	TTTCTGGCGTCGTATGCCGA	14.5212	13.9189	12.9946	17.1185	19.8282	13.6481	18.573	17.3654	15.1185	18.4118	0.129713	0.786551	19.7038	0.392514	0.336339	16.0803	1.34635	1.2874
807	YALI1_A01602g	GTTTGAGACGATTGGCCAGT	19.2963	10.3633	9.19678	20.584	28.6555	27.3662	22.4049	24.7663	27.4321	21.3033	0.389138	2.35965	25.2836	2.43358	0.336339	21.4255	1.34635	1.2874
808	YALI1_A01602g	CTCACCGCTCAGAAAATCGA	31.2734	17.0409	14.7074	25.1848	33.6042	25.1265	31.5545	31.0526	37.9672	33.2943	142.035	106.709	28.0735	158.497	107.068	30.9578	136.396	117.44
809	YALI1_A01602g	GGGTGTCCCGCAACGTTGAG	17.4176	11.3173	10.4627	17.716	6.38647	3.14956	15.5231	13.0407	16.213	14.925	5.57764	1.31092	15.1702	15.779	7.28734	18.3965	24.5451	11.0145
810	YALI1_A01602g	GCACAACGATCTCTGGAGTG	24.5412	25.6264	19.2499	29.7258	37.5498	30.7257	24.6727	48.4402	54.1118	28.0217	0.129713	0.262184	24.5861	0.235508	0.112113	25.4344	0.103566	0.715225
811	YALI1_A01618g	TGGTGCATATCCTAGTTGCG	18.9832	10.3633	7.03721	21.8985	22.1019	20.3672	22.6395	17.7666	12.2453	22.3238	8.95017	4.45712	21.7962	21.5883	13.7899	24.3654	6.73177	1.2874
812	YALI1_A01618g	AAGTCCTTAGAAGCTCTCTA	18.2004	16.1737	14.6329	19.2098	13.4083	23.0268	19.5114	24.4988	19.4966	19.6874	7.13419	7.60332	13.4265	51.4193	44.7331	19.8219	25.1665	21.5998
813	YALI1_A01618g	GATCACGGTGTCATGTCATG	4.42289	1.25747	1.89893	5.28791	2.9759	1.74976	4.73122	6.48693	5.26752	4.71988	0.129713	1.83528	6.45168	0.0785027	0.560565	4.32073	0.103566	0.143045
815	YALI1_A01618g	AAGGACTTCTCCAAACATGA	12.8773	21.2036	20.0691	9.88869	3.24339	1.4698	13.6462	3.49982	4.58342	13.1391	24.7751	12.847	11.6828	19.5472	14.0141	12.2495	16.6741	11.5866
816	YALI1_A01618g	TGTCATGTCATGTGGCATAT	23.7584	19.209	21.7819	24.5275	34.808	32.6855	20.9972	26.3267	17.3076	22.5789	0.648563	1.31092	27.3761	1.96257	0.112113	21.1582	4.45332	2.14567
817	YALI1_A01628g	GCTGATTGACGCCTACTGCT	10.842	4.46619	6.367	12.936	7.59021	8.46882	11.222	13.8433	14.708	14.3297	0.129713	0.262184	14.124	0.0785027	0.112113	11.8041	0.517828	0.143045
818	YALI1_A01628g	GATGAACGTGGTCAACCGCC	7.47587	2.55831	2.27127	6.30367	4.44713	6.22913	7.07728	6.8436	6.49888	6.67587	10.7661	7.60332	7.14916	34.3057	25.4496	10.3787	43.394	47.0618
819	YALI1_A01628g	ACCACGTTCATCACAAACCC	2.77899	2.21142	0.856381	1.70289	1.57154	0.909873	2.07235	0.0222919	0.0684093	2.33868	0.129713	0.262184	2.96429	0.0785027	0.112113	2.00446	0.517828	0.143045
820	YALI1_A01628g	GCGTCCTGTTCGAAGCTCAT	97.4994	94.3971	109.505	101.307	120.808	125.353	111.008	111.17	121.016	97.2466	0.907988	0.262184	96.4265	0.0785027	0.784791	87.6173	1.34635	1.00131
821	YALI1_A01628g	CCTTGACGTCTTTCAGTTCG	63.8384	55.719	58.7924	61.8118	75.3336	42.0641	59.3162	64.1783	75.7291	66.0359	84.9617	70.003	80.7332	120.031	85.5422	67.9291	108.847	100.561
822	YALI1_A01628g	ATGAACGTGGTCAACCGCCG	13.8167	5.15997	3.31382	12.7567	10.4658	9.02874	11.4566	8.31487	8.27753	13.5644	10.7661	8.12769	15.1702	34.6197	25.4496	15.9912	44.2225	48.2062
823	YALI1_A01670g	CACCCAGCAGTAACACCACA	22.1928	12.4446	7.33509	24.3483	10.2652	14.068	24.3599	24.8109	21.6857	21.8986	13.6198	10.7495	31.5609	29.1245	35.5398	21.0691	18.5382	25.0329
824	YALI1_A01670g	GTGCGTAAGGAAGATCCAAG	33.2304	20.6833	38.9095	35.5216	23.4394	31.1457	39.4529	33.8614	40.8404	36.5259	3.24281	2.88402	38.187	5.8877	13.3414	32.116	2.79627	3.86221
825	YALI1_A01670g	TGTTCGTCACATGATCGTGT	32.2128	28.3148	29.5265	38.5091	52.7971	39.9644	37.9671	31.8105	33.7258	41.2033	19.5866	38.541	44.1156	14.68	17.3775	40.2229	17.0883	21.0276
826	YALI1_A01670g	GGAAAGAGCATCTAGCCCTG	8.72837	2.38486	1.89893	10.7252	18.2901	31.7056	11.8476	5.10484	4.72024	9.82246	0.648563	0.262184	10.2878	1.17754	0.784791	9.04236	0.724959	0.429135
827	YALI1_A01670g	GTGTACTTCACGGTGACAAT	16.9479	23.0248	12.25	14.9675	19.7613	20.5071	16.4615	11.8816	13.3398	13.9896	0.389138	0.786551	16.2164	0.86353	0.112113	13.4076	1.13922	1.57349
828	YALI1_A01670g	ACTTGTTCAAACGAAGGTAG	43.8767	27.3609	20.9627	42.8709	37.0148	36.6049	32.1801	18.9258	18.9494	40.3529	93.5228	86.7828	41.3256	147.35	149.447	44.3209	69.4925	109.143
829	YALI1_A01717g	GTACTCGGCCCCAATGTCCG	36.5965	37.8543	31.6116	39.4054	22.8375	18.2675	37.3414	35.8676	27.5689	33.7195	0.389138	2.88402	36.0945	1.33455	1.68169	39.332	0.517828	0.715225
830	YALI1_A01717g	GCAAACTCGGACCCAATGGA	25.872	13.6588	14.0372	26.1408	20.6975	15.4678	29.2866	25.7471	22.5067	27.7665	0.389138	1.31092	24.5861	0.0785027	0.112113	26.2362	0.517828	0.143045
831	YALI1_A01717g	CGATTGGTGTGGTTACAGAG	100.865	110.527	100.941	96.7061	91.8515	82.6585	112.337	84.9989	82.1596	99.1176	3.76166	2.35965	113.863	1.17754	5.04508	102.228	2.17488	1.85958
832	YALI1_A01717g	CCCAGGTCGCCCAAGTCGAG	6.30165	7.15458	6.59041	6.36342	9.73018	15.7478	5.66964	1.00313	0.478865	5.82544	0.129713	0.262184	7.4979	8.7138	2.5786	6.01339	7.35316	4.43439
833	YALI1_A01717g	GATTCAAGACAGTCAAGGAG	24.8543	15.9135	9.34572	22.9143	30.3274	20.3672	23.1087	12.7732	11.9716	22.0686	0.129713	0.262184	25.2836	0.0785027	0.112113	21.8709	0.517828	1.2874
834	YALI1_A01717g	GTCCGGGGTCTCTTTTTCGG	37.5359	134.203	161.186	32.0561	102.685	167.347	30.9289	61.9045	90.6423	32.1888	35.4115	25.4318	26.3298	47.8082	33.9702	33.7195	59.7574	45.6313
835	YALI1_A01732g	CGAGCTTCGTGAGTACCTGT	21.5665	25.5397	31.0159	21.779	22.035	23.7267	21.6228	34.5747	33.0417	19.8575	0.129713	0.262184	21.4475	0.0785027	0.784791	19.911	0.103566	0.429135
836	YALI1_A01732g	TTGAGTTTCCCGACATCTGT	9.35462	4.81308	3.16488	10.1277	9.99767	8.04888	11.6912	8.98362	7.18298	9.9075	0.648563	1.31092	14.4727	0.235508	0.112113	10.3787	0.103566	0.429135
837	YALI1_A01732g	CGGAGCCCAGAAAGCCTGGG	7.24102	4.03258	2.49467	7.61818	2.30716	0.349951	7.7811	7.91361	5.81479	7.18613	0.129713	0.262184	7.84664	0.0785027	0.112113	6.36974	0.103566	0.143045
838	YALI1_A01732g	AGCCCTGACTCTGTAAAAGT	5.98852	8.45542	9.86699	5.58666	9.86392	17.4276	5.90425	5.90735	3.62569	4.88997	0.129713	0.262184	3.66177	0.0785027	0.112113	5.74613	0.310697	0.143045
839	YALI1_A01732g	TGAAGCACAAAGCTCCTCCC	15.0692	15.3065	17.984	14.7285	19.0925	13.3681	15.2103	17.4991	11.8348	11.4383	0.129713	0.786551	15.1702	0.0785027	0.336339	16.2584	0.103566	0.143045
841	YALI1_A01736g	TCTCGGGCGTTTCTGGACAA	31.5865	24.2389	16.718	30.2038	22.2356	23.0268	30.5379	39.5681	30.0317	28.3618	0.129713	0.262184	23.5399	0.0785027	0.112113	23.6527	0.517828	0.715225
842	YALI1_A01736g	CTTGTCCAGAAACGCCCGAG	20.2357	6.54753	10.1649	20.7035	11.937	21.487	19.9806	18.9704	18.8126	14.84	2.98339	2.35965	17.9601	12.1679	6.16621	18.6638	24.5451	22.172
843	YALI1_A01736g	CCCAGCCTCGAAAGTTTCGG	6.45821	3.77242	1.82446	6.66217	4.17963	6.92904	8.64132	3.36607	1.98387	7.10109	0.129713	0.262184	5.7542	0.0785027	0.112113	4.94434	0.103566	1.00131
844	YALI1_A01736g	GCCGAAGAATACGCTACCCG	8.25868	2.73175	2.12233	6.18417	8.72707	7.76892	7.9375	4.21316	4.4466	6.59083	0.129713	0.262184	8.89286	0.0785027	0.560565	6.637	0.103566	0.143045
845	YALI1_A01736g	TCGGGTAGCGTATTCTTCGG	20.7054	17.4745	10.984	21.7193	32.4005	25.2665	22.7959	15.4037	12.5189	24.1947	0.389138	0.262184	27.0273	2.7476	1.90592	22.5836	1.76062	0.143045
846	YALI1_A01736g	GGTACACAAGTAGAGTGTGG	22.4276	21.1169	20.218	21.8985	8.19207	5.38925	19.9024	10.5886	15.2553	18.6669	0.129713	0.786551	24.5861	0.0785027	0.336339	17.7729	0.310697	0.143045
847	YALI1_A01766g	GCTCATGTCCGAGCGTACGA	8.25868	7.15458	10.4627	8.75344	11.3352	5.38925	8.17211	8.93904	14.9816	8.80195	29.9636	34.8704	12.3803	48.4362	43.3877	12.784	69.2854	66.2298
848	YALI1_A01766g	CGTCCAGGTGACGCTCAGAT	56.0103	57.3668	53.6541	53.9845	81.486	80.6988	54.6241	82.413	71.2141	52.0888	18.8083	4.98149	51.0904	20.3322	10.2023	52.4279	32.6232	13.5893
849	YALI1_A01766g	GCTTCTCCATTGGGGTTGGG	8.5718	9.9297	6.06913	8.75344	3.10964	5.10929	8.32851	5.46151	4.03615	8.1216	0.129713	0.786551	7.4979	0.0785027	0.112113	7.61696	0.103566	0.715225
850	YALI1_A01766g	AACAGATTGAGCATTCCGGT	34.4829	37.4206	31.7605	32.8329	25.245	20.3672	36.794	43.6252	40.1563	30.5729	0.907988	0.262184	35.3971	0.235508	0.112113	29.4433	0.103566	0.143045
851	YALI1_A01766g	CGAGTGCCCGGAATCATCAT	13.9732	17.2144	23.4201	11.8605	10.5995	14.7679	14.5065	21.0658	15.1185	13.2242	0.129713	1.31092	17.6113	0.0785027	0.336339	13.764	0.724959	0.429135
852	YALI1_A01766g	TTCCGGGCACTCGAACCAGT	9.04149	14.8729	11.8032	13.2945	12.6058	7.9089	9.89255	6.5761	8.41434	8.54682	0.129713	0.262184	8.89286	0.0785027	0.112113	9.39871	0.103566	0.429135
853	YALI1_A01777g	AGGTGATCTGGAACTCGTAG	38.4753	29.8758	31.0159	43.1697	73.528	85.4581	41.4861	41.4852	34.9572	35.5054	3.76166	1.31092	39.5819	4.47466	0.112113	39.8666	3.6248	1.85958
854	YALI1_A01777g	AACTCGTAGGGGCTGCCGAA	8.5718	6.46081	5.54786	10.0082	16.217	24.5666	10.6746	4.659	3.89933	10.843	20.1054	12.3226	8.89286	28.6535	19.844	11.0914	27.4449	19.3111
855	YALI1_A01777g	ACGAACTTGTTGACTCCAAC	3.95321	0.303528	1.22872	3.6149	6.25273	4.82933	5.35683	10.9007	5.95161	4.03954	2.72396	1.83528	6.10294	0.235508	0.112113	5.30069	2.38201	1.00131
856	YALI1_A01777g	GAATCAGGTCAACTGTGGGT	37.2228	45.8327	33.9201	36.5374	27.5856	17.0076	36.794	40.4597	35.094	35.3353	0.907988	1.31092	39.2332	1.33455	0.784791	33.5414	4.24619	1.2874
857	YALI1_A01777g	AGGGGCTGCCGAACGGCGCA	6.0668	5.24669	4.80318	7.25968	10.9339	5.10929	6.37346	13.977	9.50889	7.5263	9.20959	2.88402	5.40546	8.24279	3.69973	6.01339	2.79627	0.143045
858	YALI1_A01777g	AAGGTGATCTGGAACTCGTA	17.261	16.1737	16.4202	23.691	49.5871	61.6614	22.4049	17.945	15.5289	19.6874	3.76166	0.262184	21.0987	3.53262	0.112113	22.5836	2.79627	0.429135
859	YALI1_A01794g	ACAGCGAGTAGAGAATCACG	23.9932	38.4613	43.9733	23.0338	21.4331	29.3259	24.6727	18.257	16.3498	22.4088	0.129713	0.262184	22.8424	2.43358	0.112113	21.96	10.253	10.7284
860	YALI1_A01794g	AAGATCATCACCAAACGCGA	9.11977	16.9542	21.2606	7.91693	9.79705	7.34898	9.34514	7.9582	15.1185	8.37673	18.5489	8.65206	6.10294	23.7863	17.1533	10.6459	31.7947	16.7363
861	YALI1_A01794g	GGACCGCCACTGGAAACAGT	3.48352	3.51225	2.42021	3.43565	1.23717	0.0699903	5.43504	1.22605	1.98387	3.69937	0.129713	0.262184	5.7542	0.0785027	0.112113	2.89534	0.103566	0.143045
862	YALI1_A01794g	TGTCCAGGCTCGATGCGCTG	21.9579	19.209	36.601	27.3956	14.4782	13.2282	31.3199	23.9192	20.4544	27.3413	14.1387	6.55459	30.5147	25.6704	17.3775	24.5435	30.3447	45.0592
863	YALI1_A01794g	AACATCACCTTTGAAAGCAG	39.6495	42.7107	47.9945	41.1979	39.2216	50.043	39.6093	56.287	50.9649	39.5025	0.129713	0.786551	38.187	10.4409	23.2074	34.6104	28.2734	13.5893
864	YALI1_A01794g	TTGCGGAGCACCACACTGGT	42.7807	41.063	42.9307	41.0187	25.78	30.3058	36.403	45.141	42.619	43.5845	0.389138	1.83528	39.5819	0.0785027	0.336339	37.1939	0.932091	0.715225
865	YALI1_A01824g	GAACTGTCGGTACAGAGCCA	29.0032	14.7861	22.2287	30.2636	22.1019	19.8072	33.1967	33.1926	42.4822	28.787	4.79936	1.83528	31.5609	19.5472	3.69973	30.9578	12.9457	5.29266
866	YALI1_A01824g	CACCTTTGCCGATTTGTACG	25.7154	17.8214	17.8351	29.8453	30.9961	27.3662	28.7392	35.6447	28.5267	26.4058	0.389138	0.262184	27.7248	0.0785027	0.112113	23.3854	0.310697	0.715225
867	YALI1_A01824g	GCTGTACGCCAAGGGCCACA	11.1551	11.3173	9.94146	9.82894	6.25273	1.18983	11.4566	1.89481	3.48887	12.5438	0.129713	0.262184	9.2416	0.0785027	0.112113	11.8041	0.103566	0.143045
868	YALI1_A01824g	ACTCCTGTCGAATCTTGGTT	38.4753	51.6431	72.7923	32.7134	44.8391	42.904	33.5877	50.6248	50.9649	37.8016	13.6198	15.9932	30.5147	23.4723	24.1043	28.2852	10.0459	10.7284
869	YALI1_A01824g	CTGTACCGACAGTTCCTGCG	9.66774	16.1737	16.3457	9.35094	7.65708	4.12943	7.8593	6.35318	4.99388	8.20664	0.129713	0.262184	6.10294	0.0785027	0.112113	8.0624	0.103566	0.143045
870	YALI1_A01824g	GACCTCGTACAAATCGGCAA	17.261	3.94586	3.09042	18.3733	16.0832	10.1486	13.8808	8.09195	10.0562	15.0951	0.129713	0.262184	19.0063	0.0785027	0.112113	14.2094	0.103566	1.00131
871	YALI1_A01842g	TTCCGGATCCAAGAAGAGCG	3.87493	5.42014	3.61169	5.04891	7.92458	3.28954	6.29526	1.93939	4.03615	3.61433	0.129713	0.262184	6.80042	0.0785027	0.112113	3.51895	0.103566	0.143045
872	YALI1_A01842g	CTTTCCGGATCCAAGAAGAG	23.7584	25.8866	29.3776	24.0495	19.36	14.068	25.1419	25.3459	26.3376	22.1537	0.129713	0.262184	15.5189	0.0785027	0.112113	21.1582	0.103566	0.143045
873	YALI1_A01842g	GTTGGTAGTATCCGAGCGAG	6.22336	13.3986	8.97338	4.39166	8.92769	6.08915	6.52986	3.94566	5.1307	4.5498	14.9169	11.7983	5.7542	22.5303	19.844	9.75506	25.5807	21.5998
874	YALI1_A01842g	TTGGTAGTATCCGAGCGAGA	13.6601	10.0164	12.0266	14.1907	7.65708	9.3087	16.8525	13.5312	2.53114	16.5409	0.129713	0.262184	11.6828	0.235508	0.112113	13.3185	0.310697	0.143045
875	YALI1_A01842g	TGTGGGGTATAGGGGAGCTT	15.3823	22.0708	23.3457	15.3857	21.0988	30.0258	17.2435	18.257	14.8448	16.0306	12.8415	12.847	16.9139	4.78867	5.49353	15.813	37.5943	43.6287
876	YALI1_A01842g	ACACCTGAACCCAACGAAAA	6.22336	20.2496	23.1223	6.84142	8.52644	7.9089	7.23368	12.4612	10.4666	7.5263	0.129713	0.262184	3.66177	0.0785027	0.112113	5.56796	0.103566	0.143045
877	YALI1_A01854g	GCACTTTTACAACCGTCCCT	30.0992	40.7161	40.1754	33.1316	45.3741	55.6423	27.488	38.9885	47.4076	31.8486	0.129713	0.262184	29.4685	0.235508	0.112113	26.5035	0.310697	0.429135
878	YALI1_A01854g	ATCAGAACAGTGGTTATCCG	39.8843	46.5265	47.0265	38.8676	34.5405	34.3652	40.5477	35.4218	33.9994	45.5405	0.129713	1.31092	39.2332	0.0785027	0.112113	32.9178	0.103566	2.14567
879	YALI1_A01854g	TTCATCTTTTATCAGAACAG	34.7178	86.5921	96.1008	30.9806	79.413	107.015	35.23	76.6617	86.9482	30.743	98.9707	73.1492	31.2122	125.055	78.5912	36.9267	134.532	118.584
880	YALI1_A01854g	AAAGTGCATCGGTCATTCCA	16.1651	7.41475	10.0159	13.653	15.2807	14.9079	15.9923	18.7029	21.8226	15.7755	0.129713	0.262184	14.4727	0.0785027	0.112113	13.9422	0.103566	0.143045
881	YALI1_A01854g	TGGCTATAGGGGCTGTATGG	9.58946	12.0978	16.1223	7.55843	2.9759	2.72962	9.11053	20.5754	21.2753	7.61134	0.389138	0.262184	7.4979	0.0785027	0.112113	6.45883	0.103566	0.143045
882	YALI1_A01854g	GCGTATAGACACTGGCTATA	15.5388	48.868	47.5477	13.653	20.4969	26.1064	12.0822	9.6078	7.18298	14.4998	0.129713	0.262184	10.9853	0.0785027	0.112113	12.6949	0.103566	0.429135
883	YALI1_A01864g	GACAAGAGCCGCTAACAGCA	22.7407	14.6127	15.3031	20.5243	9.46268	5.66921	20.6062	12.1045	17.1707	19.5174	0.129713	0.262184	18.3088	0.0785027	0.112113	20.0892	0.103566	0.143045
884	YALI1_A01864g	GTACTGGATGGCCTTATCGG	45.4423	34.2986	28.9308	44.4244	28.1205	29.7459	40.8605	40.5043	50.0072	46.8161	0.389138	1.83528	43.0693	0.549519	0.112113	39.7775	0.103566	0.143045
885	YALI1_A01864g	GGTCCTGCTCCAGAATAAAC	4.65774	2.38486	3.16488	3.4954	4.7815	4.26941	5.59144	6.66527	5.95161	3.61433	0.129713	0.786551	5.05672	0.0785027	0.112113	4.32073	0.103566	0.143045
886	YALI1_A01864g	CGTCGTTGAGAGAAACTACC	21.8013	35.5995	31.1648	20.6438	32.4674	35.3451	23.5779	29.6259	26.2008	19.0921	0.389138	0.786551	19.355	0.0785027	0.784791	18.3965	0.103566	0.143045
887	YALI1_A01864g	AAGGCCATCGTGTCAAAGGG	11.7031	13.9189	6.96275	11.8007	10.1314	13.0882	10.2836	10.7224	12.3821	13.1391	1.16741	0.262184	15.5189	4.16064	0.560565	11.4477	1.55348	1.85958
888	YALI1_A01864g	TGGTCCTGCTCCAGAATAAA	28.2204	18.9488	10.4627	27.2163	12.1376	7.9089	26.7842	18.7029	16.8971	23.2592	0.129713	0.786551	26.6786	3.53262	1.00902	24.7217	4.03906	0.429135
889	YALI1_A01868g	CGGGCAGGTGATCAGACGAG	20.3923	12.965	12.7712	19.0305	17.8888	12.1083	17.9474	11.9707	11.2875	16.4558	0.129713	0.262184	17.2626	0.0785027	0.112113	17.6838	0.103566	2.14567
890	YALI1_A01868g	TGGAACTGACATGAACACCA	25.324	26.4069	27.6648	26.9773	46.2434	40.8043	24.0471	25.2567	13.6135	25.2152	0.129713	0.262184	23.8887	0.549519	0.112113	20.2674	0.517828	0.143045
891	YALI1_A01868g	GCACAGTTAACTCTGTTTCG	1.99617	2.99192	0.781913	3.1369	0.100311	0.489932	4.34021	0.0222919	0.0684093	4.29467	0.129713	0.262184	2.26681	0.0785027	0.112113	2.98442	0.103566	0.143045
892	YALI1_A01868g	GGTGAAAAATCGGCGAAAGT	6.77133	7.67492	7.40955	7.55843	5.45024	7.34898	9.65794	13.2637	13.8871	8.54682	5.57764	15.4688	6.80042	27.5545	45.1815	6.10248	9.83874	8.43965
893	YALI1_A01868g	GATGTCATTTCCCAATTGAT	9.27634	8.19525	6.29254	10.1277	30.5949	22.0469	10.5964	25.7471	24.9694	10.6729	0.389138	0.262184	5.7542	0.235508	0.112113	10.3787	2.38201	0.143045
894	YALI1_A01868g	TGTCTGTGAGCGTCGATGGA	27.1245	21.2903	15.75	32.0561	30.8624	30.4458	33.5095	24.8554	20.8648	31.2533	0.389138	0.262184	34.0021	5.25968	10.875	30.6015	0.517828	0.143045
895	YALI1_A01888g	ACAAAAGCACTGGTGCCACG	7.16274	7.06786	3.8351	7.97668	7.32271	9.72865	8.87592	8.71612	11.698	5.57031	0.648563	0.262184	8.19538	0.549519	0.112113	8.41875	1.34635	0.715225
896	YALI1_A01888g	GTCCCAGTATCGTTTCACCA	7.08446	9.58281	2.42021	8.39493	2.64153	1.32981	8.17211	13.1299	8.14071	8.54682	0.129713	2.88402	5.40546	0.0785027	0.112113	6.81518	0.517828	0.143045
897	YALI1_A01888g	CCACGGAGTTGTCTTCCACG	17.0262	12.0978	14.3351	16.8197	6.45335	3.70948	21.4664	16.2954	15.3921	18.3268	0.389138	3.40839	16.9139	0.235508	0.112113	19.1092	0.103566	0.143045
898	YALI1_A01888g	CTACATCGACAAGAGCTACG	9.04149	4.89981	5.9202	8.09618	7.12209	3.84946	7.46829	3.76733	2.9416	5.91049	1.42684	0.262184	8.19538	0.235508	0.112113	6.72609	1.13922	4.43439
899	YALI1_A01888g	CGACTTTCTGTGGAAAAACG	32.1345	49.8219	58.569	30.3831	32.2667	38.0047	37.4196	41.1731	53.7013	31.6785	1.42684	0.786551	27.3761	1.96257	0.112113	28.4634	1.13922	0.715225
900	YALI1_A01888g	CTACACAATGGGACTCAAGG	7.24102	10.7102	6.367	7.97668	20.6975	15.3279	8.0157	10.4995	8.8248	8.03656	0.129713	0.262184	8.19538	0.0785027	0.112113	7.70605	0.310697	0.143045
901	YALI1_A01905g	TGTAGCCTCTGAGATCAGCA	13.6601	11.5774	15.8989	13.4737	9.26206	7.9089	13.0988	10.6778	13.4766	12.6289	0.129713	0.262184	15.8677	0.0785027	0.112113	12.3386	0.103566	0.143045
902	YALI1_A01905g	ATGATCTCGGAAAAGTCCGG	13.347	15.133	9.49465	12.9957	14.3445	17.1476	15.2103	21.2887	15.1185	11.1831	0.129713	0.786551	13.0777	0.0785027	0.784791	11.715	0.103566	0.143045
903	YALI1_A01905g	ATAGGCGTAAACAGGTTTGA	11.6248	3.25208	1.00532	11.263	8.99456	14.208	14.3501	10.9899	4.4466	12.9691	0.129713	0.262184	10.6366	0.0785027	0.112113	11.715	0.103566	0.143045
904	YALI1_A01905g	TGGTCTTCCGAGCAAACCGA	15.6171	10.5368	9.64359	14.848	6.52022	3.84946	17.6345	11.1682	7.45661	14.1597	4.28051	2.88402	17.2626	13.581	5.49353	17.3275	17.2955	5.57875
905	YALI1_A01905g	TCAATGGCGCAAACACGATG	0.978516	2.12469	2.04787	0.806631	0.033437	0.0699903	1.44674	0.0222919	0.0684093	1.65834	0.129713	0.262184	0.871849	0.0785027	0.112113	0.846329	0.103566	0.143045
906	YALI1_A01905g	GTGACCCATTATGCCCAGCG	8.96321	10.8836	5.39892	10.3069	9.39581	9.3087	6.60807	3.76733	1.57341	9.73742	0.129713	0.262184	7.14916	0.0785027	0.112113	9.04236	0.103566	0.143045
907	YALI1_A02022g	TCTGGAGTCGACAGTAACTG	9.11977	10.7969	3.38829	11.024	32.4674	33.8053	9.97075	2.42981	3.07842	8.80195	29.9636	25.9562	8.89286	12.1679	14.2383	9.4878	10.253	7.0092
908	YALI1_A02022g	AGTGGTATGAGTATATAGAG	17.4959	28.4015	23.1967	19.9865	31.2636	33.3854	19.9806	36.2243	34.9572	19.6874	0.129713	0.786551	19.355	4.16064	3.92395	20.1783	11.2887	8.72574
910	YALI1_A02022g	AGATCAGAAGTGGATCCGTC	12.0162	8.10853	7.93083	10.6654	7.8577	6.22913	12.6296	3.90108	9.09844	13.1391	0.129713	0.262184	11.6828	0.0785027	0.784791	9.30962	0.517828	1.57349
912	YALI1_A02022g	AATCAAGCATGTGAGGTGGT	17.809	20.6833	17.5372	18.0745	12.8733	7.9089	15.9923	17.2316	10.4666	15.3503	0.389138	0.786551	16.5651	0.0785027	0.336339	14.3876	0.103566	0.143045
913	YALI1_A02037g	GCGAGAGACACGAAATACGA	26.1851	32.0439	33.4733	29.3076	22.3025	23.7267	23.4215	28.7788	20.1807	25.8105	23.9968	9.17642	28.4223	21.2742	19.844	28.9088	30.759	13.3032
914	YALI1_A02037g	CCAATGCTCACTCAAAGACG	24.5412	20.8567	13.1436	24.7665	42.0304	40.3844	21.7792	11.6586	11.0139	21.9836	138.403	76.8198	20.0525	79.2093	56.617	28.4634	92.277	77.3873
915	YALI1_A02037g	CCAAAGAACCCGAAACCAAT	27.0462	30.136	34.4414	21.2413	21.3663	25.4065	23.1869	25.6579	30.4421	24.705	13.6198	5.50585	26.3298	14.052	1.45747	28.3743	8.59595	0.715225
916	YALI1_A02037g	GACATACACTGAGCCAGCCG	6.14508	4.46619	1.74999	7.43893	14.6789	9.72865	6.52986	4.07941	5.95161	5.48527	0.129713	0.262184	8.54412	0.0785027	0.336339	5.56796	0.103566	0.143045
917	YALI1_A02037g	CTTTGCGAGAGAAAAGGCCC	24.3846	53.7244	55.5903	19.15	34.7411	31.8456	23.3433	38.4089	38.104	21.8135	0.389138	0.262184	18.6576	0.0785027	0.112113	18.3965	0.103566	0.143045
918	YALI1_A02037g	TCTGTCCGTTTTCCCCCGAT	23.2887	31.0032	36.452	25.3043	24.3087	27.7861	21.4664	17.945	13.3398	22.1537	0.389138	1.31092	22.145	0.0785027	0.112113	20.891	0.103566	0.143045
919	YALI1_A02075g	GTGACTGGAGAACCACCGCT	10.842	3.94586	2.71808	11.5617	5.78461	7.48896	10.2836	9.8753	16.3498	10.6729	0.907988	0.262184	8.19538	0.0785027	0.784791	9.39871	0.103566	0.143045
920	YALI1_A02075g	TTGGTCCTCATGGTGCCTAG	33.8567	23.2849	23.718	34.8644	62.5607	83.3584	33.7441	24.6325	15.3921	33.6345	0.129713	0.262184	27.7248	0.706525	0.560565	34.3431	0.103566	0.143045
921	YALI1_A02075g	AATTGGGTGCATTTGATCGA	86.3052	71.7626	63.7817	85.7717	103.153	122.413	95.6801	96.234	92.2841	89.5927	4.53994	1.83528	96.7752	11.6969	1.00902	88.1519	5.07472	1.00131
922	YALI1_A02075g	GGCCAAGGTCAAAATAGAGG	21.4099	9.32264	8.60104	24.169	13.8764	20.0872	21.2318	12.1491	15.8025	21.4733	0.389138	0.786551	22.4937	0.0785027	0.112113	17.7729	0.310697	0.143045
923	YALI1_A02075g	GTCCTCATGGTGCCTAGCGG	2.70071	0.216806	2.42021	4.0929	0.167185	0.0699903	5.82605	6.3086	1.4366	4.5498	0.129713	0.262184	5.40546	0.0785027	0.112113	3.25169	0.103566	0.143045
924	YALI1_A02075g	CCAAGTACTGATACTATTGG	52.7225	40.9763	32.6542	51.0567	34.273	38.9846	49.0717	38.2751	28.1162	53.0243	0.389138	2.35965	54.9265	0.235508	0.112113	45.7463	1.76062	0.429135
926	YALI1_A02083g	CTGCTTCTCTAGTCGCACCA	25.4806	26.2335	27.8882	25.2446	43.2341	35.905	21.1536	30.2947	27.5689	19.6874	0.129713	1.83528	24.9349	4.00364	0.784791	21.8709	1.96775	0.715225
927	YALI1_A02083g	GATCATGGAGATGGAGCTGA	19.0615	14.1791	14.7074	25.0056	29.993	29.7459	24.2817	25.5688	21.5489	25.3003	1.42684	1.31092	24.2374	8.7138	8.18425	23.3854	11.0815	16.1641
928	YALI1_A02083g	CATTCCCCAGAGTGAAGCCA	11.4682	8.45542	8.60104	11.2032	5.91835	4.12943	15.2103	19.1487	13.203	11.4383	0.129713	0.262184	9.59034	0.0785027	0.112113	11.0023	0.517828	0.429135
929	YALI1_A02083g	CTCTTCTCTCAACACCCAGA	19.3746	22.5911	24.3882	11.8007	11.6027	13.2282	14.8975	7.9582	13.3398	10.3327	0.129713	0.262184	13.4265	0.0785027	0.112113	15.3676	0.103566	0.143045
930	YALI1_A02083g	CCTTCTCATCGTCCTCAAGA	36.0485	34.6455	29.6754	29.6063	12.7395	23.8667	30.5379	29.1355	29.6212	29.3823	8.95017	13.3714	29.4685	23.6293	23.6558	26.5926	11.4958	7.29529
931	YALI1_A02096g	GAAAACCACAGCATACACCG	18.2787	18.0816	27.218	18.433	22.6369	12.3883	15.9923	23.8746	31.1262	19.5174	0.389138	1.83528	15.8677	0.549519	0.560565	16.4366	0.724959	0.143045
932	YALI1_A02096g	GCGTTATTCGAAACTCATTG	18.5918	20.1629	23.867	19.628	30.5949	33.5253	21.7792	28.5559	18.6757	19.8575	0.129713	0.262184	16.9139	0.235508	0.112113	20.8019	1.34635	0.143045
933	YALI1_A02096g	CTAGACTAGGTATAAACCAT	6.22336	14.3525	13.8883	6.66217	5.85148	3.5695	6.68627	5.23859	5.1307	7.78143	0.129713	0.262184	6.80042	0.0785027	0.112113	5.9243	0.103566	0.715225
934	YALI1_A02096g	ACTCCGTACCCCGTGATCCA	34.796	25.6264	23.1967	30.4428	11.8701	15.6078	35.1518	43.6698	36.8726	32.0187	0.129713	1.31092	27.0273	0.0785027	0.112113	29.2652	0.517828	0.143045
935	YALI1_A02096g	TTCGTGGTACGTATGCTTAG	26.4982	15.3065	17.3882	29.0686	18.2232	13.6481	32.5711	22.3587	18.2653	29.6375	0.129713	0.262184	27.3761	0.235508	0.112113	29.5324	1.96775	0.715225
936	YALI1_A02096g	ATTGCGGCCATGAATGATGA	9.51118	8.02181	8.60104	13.9517	11.7364	3.84946	12.6296	7.60153	6.36206	10.4178	0.129713	0.262184	14.124	0.0785027	0.112113	11.8932	0.724959	0.143045
937	YALI1_A02113g	TCTATTTTTGGCGTTAACGA	13.347	36.38	54.4732	12.936	38.8204	51.3029	11.1438	35.9122	59.5845	18.5819	353.467	455.937	20.0525	345.334	481.077	21.6928	260.053	384.076
938	YALI1_A02113g	GCGGGCATGATGATATGTGT	39.4146	42.0169	38.6116	39.4652	60.4207	48.5033	32.9621	32.3009	33.589	35.7606	18.03	24.9074	29.8172	13.267	18.0502	33.5414	1.55348	10.1562
939	YALI1_A02113g	GAATACGTCAAACCATCCAT	13.1904	20.2496	15.601	14.2505	16.8857	9.86863	12.5514	11.3911	14.2975	11.9485	1.94569	1.31092	14.4727	2.7476	0.112113	13.4076	1.76062	0.429135
940	YALI1_A02113g	GGGTCCAATGAAAGCTCCGA	40.902	33.7783	28.5584	33.0719	28.388	25.1265	38.3581	25.435	20.5912	39.5875	0.907988	0.262184	39.5819	2.7476	0.112113	35.5904	4.86759	0.715225
941	YALI1_A02113g	TTTCCAAAGCTGTATTCGGC	12.5642	12.4446	10.3138	13.0555	16.1501	6.92904	11.0656	12.2382	15.3921	12.3737	0.129713	0.262184	9.59034	0.0785027	0.112113	10.8241	0.103566	0.143045
942	YALI1_A02113g	CCATCCATCGGAGCTTTCAT	21.6448	26.3202	27.0691	23.93	43.301	53.9625	18.1038	28.0655	44.8081	19.2622	73.2876	77.8685	17.2626	7.14375	8.18425	18.3074	27.0306	42.1983
943	YALI1_A02131g	ATTGCTCTGGATATCCCTGC	12.1727	26.06	36.9733	14.7882	12.0708	17.7075	11.6912	18.6137	5.81479	15.5203	0.389138	0.262184	13.7752	0.0785027	0.112113	12.3386	0.310697	0.143045
944	YALI1_A02131g	CTCTGGATATCCCTGCCGGA	6.69305	7.41475	13.8138	6.24392	3.71151	4.12943	7.23368	3.58899	1.71023	5.99553	0.648563	0.262184	4.01051	1.49155	0.112113	6.99335	5.28185	0.715225
945	YALI1_A02131g	TATCGAATGCCAGCATGTAG	23.7584	17.4745	14.1117	20.584	21.0319	22.1869	22.4049	21.0212	17.0339	25.3003	0.129713	1.31092	23.1912	0.392514	0.112113	25.2562	0.103566	1.00131
946	YALI1_A02131g	ATCAATGCCGACAAGCCATC	25.5589	19.9895	15.0053	26.9176	15.147	10.8485	23.6561	25.4796	22.233	27.1712	0.129713	0.786551	22.8424	0.235508	0.560565	24.7217	5.90324	0.715225
947	YALI1_A02131g	GAGTGCTTCGGCGATATCAA	6.77133	2.47158	2.94148	8.03643	7.92458	2.02972	8.0939	7.28944	9.37207	8.37673	7.13419	4.98149	11.6828	6.51573	1.23324	6.28065	6.3175	1.85958
948	YALI1_A02131g	GTTCGAGGCCAAGGAAGGAG	37.5359	37.5941	22.0053	37.3739	13.1408	11.9683	38.7491	39.8802	33.0417	39.8426	0.389138	0.262184	41.6744	0.0785027	0.112113	36.3922	2.58914	1.00131
949	YALI1_A02150g	CGTCGAAGTCGGTTTCCGAC	47.0862	28.3148	29.2286	50.28	55.6727	55.3623	52.0434	39.4343	37.6935	51.4085	21.4026	17.0419	53.5315	26.4554	13.3414	51.0916	49.8151	47.3479
950	YALI1_A02150g	GTTTCTTGCTGTATAGAACG	35.5789	45.3124	62.6647	36.7166	34.6073	31.7056	34.5262	28.0655	31.9471	33.9747	18.8083	9.17642	37.8382	22.8443	13.5657	36.1249	30.1376	17.0224
951	YALI1_A02150g	CTGAGCGTCCTGAATCCTGG	11.3117	6.02719	5.99466	9.29119	6.38647	5.66921	10.7528	10.767	13.7503	12.4588	0.129713	1.83528	11.334	0.0785027	0.112113	11.3586	0.103566	0.143045
952	YALI1_A02150g	GTGAGAGAAATCAGACCCGG	9.27634	9.1492	14.3351	6.72192	5.18274	4.12943	9.89255	12.4166	13.6135	7.18613	0.907988	0.262184	9.59034	2.7476	0.336339	6.28065	10.8744	3.29003
953	YALI1_A02150g	GTATTCTGCTGGAGGTTCGT	10.294	8.54214	6.66487	10.6057	13.6757	14.348	10.9874	12.4612	12.7925	12.4588	0.129713	0.262184	9.2416	0.0785027	0.112113	8.86418	0.103566	0.143045
954	YALI1_A02150g	GTCGGAAACCGACTTCGACG	20.5488	14.0924	10.0159	19.3293	10.332	7.9089	17.1653	24.3204	15.1185	17.7315	0.129713	1.83528	13.0777	8.24279	7.06312	18.5747	5.07472	3.86221
955	YALI1_A02190g	ATACCTCTGAAGATACAAAC	20.0009	43.5779	39.0584	21.062	19.4938	33.6653	20.2934	18.48	21.8226	18.0716	0.129713	1.31092	16.2164	0.0785027	0.112113	18.4856	0.103566	0.429135
956	YALI1_A02190g	AGAATGGAACGAAAGCCGCC	11.8596	14.4393	15.8244	11.263	9.52955	7.34898	12.8642	22.7154	22.6435	12.799	40.3406	41.6872	10.6366	99.463	101.686	13.1404	74.4637	82.823
957	YALI1_A02190g	GATACCTCTGAAGATACAAA	7.78899	5.42014	10.984	8.57419	0.635304	1.60978	8.64132	5.72901	2.9416	10.1626	0.907988	0.262184	10.2878	0.0785027	0.112113	9.84414	3.6248	1.57349
958	YALI1_A02190g	GACGGTGGCGATGTCTCACT	32.1345	32.3908	37.718	34.6254	61.4238	61.9414	35.621	28.3776	32.9049	32.5289	0.129713	0.262184	28.0735	0.0785027	0.112113	26.5926	0.103566	0.143045
959	YALI1_A02190g	TGTAGCGTGTATCAAGAGAA	15.7737	8.54214	3.8351	12.5775	5.58398	7.62894	13.8808	12.9962	10.7403	15.0101	9.98787	3.93275	16.5651	3.53262	1.00902	14.6549	8.80308	1.00131
960	YALI1_A02190g	TTGCCCGTTTGTATCTTCAG	11.4682	9.58281	10.4627	10.785	11.1345	16.3077	7.39009	10.2766	11.2875	10.4178	9.20959	11.2739	5.7542	0.0785027	0.336339	8.41875	1.55348	1.57349
961	YALI1_A02198g	TTTTCTGGCAAACAAACCAA	24.9326	38.2879	51.0477	24.2288	58.0801	52.2827	26.2368	54.5036	56.0272	22.1537	0.129713	0.786551	17.6113	0.0785027	1.68169	22.5836	0.103566	0.429135
962	YALI1_A02198g	GTAGGTGGACAGAGGCAGTT	21.3317	15.3065	16.867	18.0745	29.0568	30.7257	18.3384	13.6203	15.8025	19.8575	0.129713	0.262184	23.5399	0.0785027	0.112113	17.0602	0.103566	0.429135
963	YALI1_A02198g	GGACCCATGACAAGTCTGGG	1.91789	0.0433611	0.0372339	2.77839	0.702178	0.0699903	2.46336	1.53814	0.752502	2.33868	0.129713	0.262184	2.26681	0.0785027	0.112113	2.62807	0.103566	0.143045
964	YALI1_A02198g	TGGCAAACAAACCAACGGAA	10.294	10.45	4.65424	9.58994	4.71462	6.50909	11.222	10.4995	9.23526	11.0131	0.129713	0.262184	10.2878	0.0785027	0.112113	10.5568	0.103566	0.143045
965	YALI1_A02198g	CAACTCTGCCGACATTTACG	33.0739	20.5098	21.0372	33.7889	19.6944	9.86863	32.4929	19.6391	15.5289	34.1447	0.129713	0.262184	35.7458	0.0785027	0.112113	31.7596	0.310697	0.429135
966	YALI1_A02198g	TCGCCTCCCAGACTTGTCAT	57.0279	67.0796	78.303	50.6982	43.9028	25.9664	47.0385	32.078	39.0617	48.8572	1.16741	0.262184	50.0441	2.27658	1.45747	42.4501	2.38201	1.2874
967	YALI1_A02263g	GTTGCGACACGGACGCCACG	2.70071	1.69108	0.707445	3.7344	5.51711	10.4285	3.9492	2.56357	2.53114	3.44424	0.389138	0.262184	2.96429	0.0785027	0.112113	5.12252	0.103566	0.143045
968	YALI1_A02263g	CTATTGATAGTTATCCCGTT	48.417	84.1639	101.239	47.2925	66.7738	69.6403	45.6308	69.6175	78.4655	42.8191	0.129713	1.83528	37.8382	0.0785027	0.336339	38.8866	0.517828	0.143045
969	YALI1_A02263g	TGATAGTTATCCCGTTCGGT	18.2787	17.5613	13.367	14.9077	12.6058	13.6481	19.8242	27.3075	35.3676	17.9866	30.223	13.8957	21.4475	58.9556	28.3646	23.9199	42.3583	35.046
970	YALI1_A02263g	CTGTTTGGCGAAATGCATGT	10.842	18.7754	20.218	11.8007	15.7488	17.9875	14.7411	6.5761	1.71023	10.5028	0.389138	0.262184	8.89286	0.0785027	0.112113	10.9132	0.103566	0.143045
971	YALI1_A02263g	CTTCACAACCAACAACACGG	24.2281	27.9679	26.101	26.1408	34.808	27.7861	25.6111	43.536	54.1118	22.6639	0.129713	1.31092	22.4937	12.3249	6.16621	19.911	3.0034	1.2874
972	YALI1_A02263g	CTTGGCTGTGGCGGTTCCCG	37.1445	42.1036	39.8775	38.8676	42.766	28.2061	31.2417	30.4284	27.9794	34.3148	0.389138	1.31092	29.8172	0.0785027	0.336339	30.8687	0.724959	0.143045
974	YALI1_A02301g	CTGCGAGTCTACCAAACCCG	59.8461	62.6568	54.9945	60.9753	53.5327	47.5234	60.802	42.5998	51.649	59.5726	0.648563	0.786551	59.8088	0.392514	0.112113	53.3187	0.932091	0.715225
975	YALI1_A02301g	CGCTGTTTCGGAGCATAAAG	54.8361	44.792	37.2712	48.129	43.1672	37.3048	53.6074	39.6572	31.263	51.7486	0.648563	2.35965	53.5315	2.27658	0.784791	51.0916	0.724959	0.429135
976	YALI1_A02301g	GCTGCGAGTCTACCAAACCC	36.5965	37.1605	35.335	38.0909	28.0537	25.1265	37.2632	30.8297	34.9572	38.567	0.648563	0.786551	39.2332	0.0785027	0.112113	33.0068	0.724959	0.715225
977	YALI1_A02301g	GTTTCGGAGCATAAAGAGGC	8.49352	8.10853	7.48402	8.81319	7.72395	3.70948	8.17211	18.8812	14.4344	9.3122	0.129713	0.262184	7.14916	0.0785027	0.560565	7.88422	0.103566	0.143045
978	YALI1_A02301g	CGTCTTCTTCGGCGTCAGGA	45.2857	19.9895	14.6329	48.3082	66.7069	44.7238	37.3414	44.3385	42.4822	36.8661	0.129713	0.262184	36.0945	0.0785027	0.336339	37.0158	0.724959	0.143045
979	YALI1_A02335g	GTCGAGTTAAGAACCTGGCG	9.35462	6.37408	4.95211	10.9045	9.79705	8.88876	12.3168	11.9262	11.2875	10.2477	0.129713	0.262184	6.10294	0.0785027	0.112113	11.6259	0.310697	0.143045
980	YALI1_A02335g	AACAGACCCAATCTGCACCA	28.6118	159.699	173.622	22.496	15.5482	10.9885	19.1986	19.55	7.04616	20.793	0.648563	0.262184	23.8887	0.0785027	0.112113	20.1783	0.103566	0.143045
981	YALI1_A02335g	AATTCGATCCTGCACAAACA	161.925	135.764	108.984	158.428	121.744	120.733	173.413	139.703	156.863	170.299	2.20511	7.60332	155.015	6.98674	1.45747	161.471	8.80308	1.85958
982	YALI1_A02335g	TCTCAAGGACAACTATTGGC	35.0309	28.6617	32.5797	34.5059	29.1237	16.1678	30.1469	27.4859	24.5589	28.617	0.129713	0.262184	26.6786	0.0785027	0.336339	27.038	0.103566	0.143045
983	YALI1_A02335g	CTACTCTCAAGGACAACTAT	16.5565	21.6372	13.218	17.5965	31.063	36.185	17.7909	21.9575	22.3698	17.6464	0.129713	0.262184	13.0777	0.0785027	0.112113	15.1894	0.310697	0.143045
984	YALI1_A02335g	ATTGGCAGGACGATTCGTGG	22.6624	16.1737	15.75	26.0213	28.7224	44.5838	22.8741	29.8488	22.9171	26.4909	0.129713	0.786551	33.3046	2.27658	1.00902	21.7818	1.34635	1.00131
985	YALI1_A02365g	GCCTCTGCCTGAGATTGCAG	2.62242	0.650417	0.260638	3.1369	0.835926	0.489932	2.54156	0.780215	0.205228	3.10407	0.129713	0.262184	1.91807	0.0785027	0.112113	3.51895	0.103566	0.143045
986	YALI1_A02365g	GATTGCGTCTGCTTGTAGCG	7.3193	12.1845	8.07976	10.2472	9.86392	13.5081	8.79772	6.21943	4.4466	8.46177	0.129713	0.786551	7.14916	0.0785027	0.112113	8.24057	0.724959	0.143045
987	YALI1_A02365g	ATGGAGCGACTTGTTGACCG	1.99617	1.77781	0.335105	2.24064	1.43779	2.72962	1.68134	3.94566	1.84705	2.25364	0.129713	0.262184	3.66177	0.0785027	0.112113	1.7372	0.103566	0.143045
988	YALI1_A02365g	GCTCATGTACGGCACAGTTG	16.4782	12.0978	11.9521	16.4015	14.2107	10.2886	18.4166	7.73528	9.23526	17.8165	0.389138	1.31092	17.2626	0.0785027	1.23324	13.3185	0.103566	1.00131
989	YALI1_A02365g	GCAATCTCAGGCAGAGGCGG	13.5818	5.76703	13.0691	13.892	10.867	3.5695	13.7244	3.76733	5.26752	13.9045	0.129713	0.262184	13.4265	0.392514	0.336339	11.5368	0.103566	0.143045
990	YALI1_A02365g	CCTGCAATCTCAGGCAGAGG	28.7684	38.548	50.452	26.5591	21.9681	23.0268	26.8624	21.0212	18.2653	25.3003	0.129713	0.262184	22.145	0.235508	0.112113	24.7217	0.724959	1.2874
991	YALI1_A02394g	GTCTCGACGAGCTAGAGCGA	18.7484	7.93508	5.32445	24.4678	29.2574	31.0057	19.2768	28.0655	31.3999	18.6669	0.648563	0.262184	25.2836	0.235508	0.112113	21.6037	0.310697	0.429135
992	YALI1_A02394g	CTACAGCATCACGTACGTGA	7.94555	2.81847	4.57977	10.0082	17.2869	18.2675	9.50154	7.06652	7.31979	9.22716	0.389138	0.262184	9.2416	0.0785027	0.112113	7.70605	0.103566	0.143045
993	YALI1_A02394g	CGTCTCGACGAGCTAGAGCG	25.4023	18.3418	10.9095	22.6753	10.7333	7.34898	24.1253	18.3462	15.9394	21.4733	0.129713	0.262184	23.1912	0.0785027	0.112113	21.4255	0.517828	0.143045
994	YALI1_A02394g	CGCAATGGCTCCATTAAGCA	9.51118	3.77242	4.72871	11.263	4.84837	7.06902	12.2386	8.27028	6.49888	9.9075	0.389138	0.262184	7.84664	0.392514	0.112113	10.6459	2.17488	0.715225
995	YALI1_A02394g	ACTCGTGGTGCTTTGTGACG	59.7678	44.0115	47.8456	60.2583	76.1361	69.9203	68.6222	59.0066	49.1863	66.5461	30.4825	14.9445	67.1324	52.3613	17.826	59.0203	54.9934	28.466
996	YALI1_A02394g	AGTCTGCTGCTGAGGTCAAC	25.0892	26.2335	20.8138	27.1566	36.9479	31.8456	20.6062	17.0533	16.0762	26.5759	40.0812	43.2603	39.2332	66.8058	46.9753	29.2652	73.8423	49.0644
997	YALI1_A02426g	GATAATGGAGAGACTCACAC	20.0792	27.2741	35.0371	19.5683	29.1905	34.6452	23.5779	36.7593	31.9471	18.3268	0.129713	0.262184	19.0063	0.0785027	0.112113	17.1493	0.103566	0.143045
998	YALI1_A02426g	GAGAGCGTCATGTTTCAGGG	19.9226	20.1629	27.4414	22.018	9.32893	10.9885	22.0921	10.8116	12.6557	23.1742	0.129713	0.262184	17.9601	0.0785027	0.112113	24.0981	0.103566	0.143045
999	YALI1_A02426g	CAGCAAGGAACAAGTCGGCG	12.0162	14.0924	12.3989	13.7127	10.5327	5.66921	12.3168	11.5695	12.3821	13.5644	2.20511	0.262184	12.0315	1.17754	0.112113	12.5168	0.103566	0.143045
1000	YALI1_A02426g	CATGAAACTGAAAGAACTGG	19.6095	14.9596	13.5159	24.169	18.0226	14.7679	23.9689	18.1233	25.5167	20.5379	0.129713	1.31092	18.3088	0.0785027	0.112113	20.4455	0.103566	0.429135
1001	YALI1_A02426g	GAGAGACTCACACCGGCGCA	19.1398	18.7754	25.6542	17.0587	19.9619	23.4467	20.3716	11.6586	10.3298	22.0686	5.31821	1.31092	24.2374	4.78867	0.784791	19.6437	4.45332	0.143045
1002	YALI1_A02426g	CATGGGGAAATACAGATGAG	31.1951	35.7729	24.984	28.5308	36.2123	29.3259	29.2866	16.652	24.2853	32.699	0.129713	0.786551	30.5147	0.0785027	0.336339	33.0068	1.34635	0.715225
1003	YALI1_A02443g	CGTACTACATGACAACAACG	20.6271	31.3501	36.5265	23.5715	14.7457	14.488	26.0022	21.7346	19.0862	22.4939	0.129713	0.786551	19.0063	0.235508	0.112113	22.8509	0.103566	0.143045
1004	YALI1_A02443g	GGAAAAGGCCATTTGGCACG	28.377	27.2741	19.4733	28.8893	22.3025	23.5867	27.9572	32.2118	17.3076	28.5319	69.9151	46.4065	28.771	98.0499	82.403	33.4523	91.2413	67.3742
1005	YALI1_A02443g	GTGATCGGAGGAATCAACAA	12.799	4.20603	10.3138	10.0082	5.98523	1.74976	15.3667	12.9962	10.6034	12.2037	0.129713	1.31092	10.2878	0.0785027	0.112113	13.3185	0.103566	1.2874
1006	YALI1_A02443g	TGCAACATAAACACGCAGGT	11.1551	9.32264	5.84573	11.4422	10.5327	12.1083	9.50154	4.56983	6.08843	12.4588	0.129713	0.786551	8.54412	0.235508	0.112113	9.4878	0.310697	1.00131
1007	YALI1_A02443g	GTCGTTCGTCGAAATTGACC	14.756	13.3119	18.2074	19.0305	23.9075	30.8657	20.9972	20.085	24.9694	22.749	51.2365	28.0536	19.0063	24.4143	13.1172	18.931	48.3652	29.0381
1008	YALI1_A02443g	CAACTTCTGCTGAGTAAACA	29.9426	27.1007	29.2286	23.8703	24.0412	29.1859	23.6561	22.1804	35.7781	24.8751	25.5534	8.65206	20.0525	15.465	5.04508	27.5725	14.6028	6.15093
1009	YALI1_A02461g	GGACGATGTTACAGGCCACG	29.0032	22.5911	17.1648	30.6818	31.6649	27.7861	28.1918	38.4535	28.5267	26.2358	0.389138	0.262184	25.9811	0.0785027	0.112113	25.3453	0.103566	0.143045
1010	YALI1_A02461g	GGTCGGTACTTTTCGACCCA	14.6777	5.42014	7.03721	13.1152	12.1376	10.5685	15.4449	17.8558	13.4766	16.9661	45.5291	22.2856	17.6113	59.4266	26.5708	18.931	46.501	20.4554
1011	YALI1_A02461g	TGTAACATCGTCCAGAGTGT	7.39758	2.12469	3.16488	8.15593	11.0677	11.6884	7.62469	4.34691	4.85706	8.46177	0.129713	0.262184	8.89286	0.0785027	0.784791	7.3497	0.103566	0.143045
1012	YALI1_A02461g	GCGTGGTCACTACTCCCTCG	15.6954	9.84297	12.5478	16.5807	4.514	3.00958	18.182	13.7095	10.4666	13.6494	0.389138	0.262184	13.4265	0.0785027	0.560565	13.764	0.103566	0.143045
1013	YALI1_A02461g	GACGATGTTACAGGCCACGA	16.7131	10.7102	12.9946	15.6845	34.0723	40.6643	15.9141	9.78613	8.27753	16.5409	0.389138	0.262184	15.8677	0.235508	0.112113	12.3386	0.103566	0.143045
1014	YALI1_A02461g	CATCGTCCAGAGTGTCGGGT	32.9173	15.133	7.33509	32.2951	14.5451	7.9089	27.4098	15.6266	8.96162	31.5935	51.4959	44.309	32.9559	10.1269	6.83889	33.185	53.1292	53.0697
1015	YALI1_A02470g	TCCAGCCTTGAGTAATGCAG	27.0462	23.6318	15.0797	30.4428	20.8981	18.2675	28.8174	14.7349	17.1707	28.3618	0.129713	0.262184	24.9349	0.0785027	0.112113	26.5035	0.517828	1.2874
1016	YALI1_A02470g	TCACGTTGCCCAGAAACGCC	11.8596	8.45542	13.8883	13.2945	14.2776	3.98944	14.8975	4.48067	6.90934	13.4793	4.53994	1.83528	14.4727	6.51573	0.112113	12.5168	1.34635	0.715225
1017	YALI1_A02470g	ACCACCGGCGTGGTGCCGGT	12.251	13.9189	12.0266	12.7567	12.8733	16.5877	11.5348	12.2828	13.0662	14.925	9.72844	4.45712	14.124	0.549519	0.112113	13.2295	2.58914	2.14567
1018	YALI1_A02470g	CATCGCCAACAACCAGCCCG	5.28399	0.130083	0.0372339	6.60242	4.11276	1.88974	7.8593	2.56357	3.48887	6.16561	0.129713	0.262184	6.80042	0.0785027	0.112113	5.83522	0.310697	0.715225
1019	YALI1_A02470g	GTCTGTGGATCCTAATTCTG	26.1851	25.1928	22.7499	28.1126	48.049	38.8446	31.8673	40.5935	45.9026	27.3413	0.129713	0.262184	23.5399	0.0785027	1.00902	26.1471	0.103566	0.429135
1020	YALI1_A02470g	GTGCGTCGTAGTACTCGAGG	58.1239	30.9165	29.601	53.5663	24.4425	29.6059	46.9603	55.8857	61.0895	52.6841	7.91247	2.88402	61.9013	1.96257	2.35437	52.8733	3.0034	1.2874
1021	YALI1_A02499g	GGGCCCTTGGACGAAAGCGT	14.9126	7.84836	4.72871	14.848	13.1408	11.2684	14.5065	8.13653	4.03615	16.1156	5.83706	0.262184	14.124	8.7138	3.69973	17.6838	13.7742	9.01183
1022	YALI1_A02499g	GTGATTGGCCCGTCGTAGCG	13.8949	9.84297	9.19678	17.238	12.9401	10.0086	16.0705	11.1682	12.1084	14.84	13.101	1.83528	22.8424	13.11	3.69973	17.0602	17.7097	6.43702
1023	YALI1_A02499g	GTCCTCGTCAGTCATAAGAT	23.5235	23.1115	16.718	22.1973	37.0148	33.6653	21.8575	33.683	28.8003	21.4733	0.389138	0.262184	25.6324	0.0785027	0.112113	21.2473	0.103566	0.429135
1024	YALI1_A02499g	GGACCCACGCTTTCGTCCAA	14.9909	16.2604	18.5053	13.892	13.007	13.0882	15.0539	4.83734	4.58342	13.9896	49.9393	35.3948	15.8677	79.2093	74.7793	17.2384	83.3703	76.8152
1025	YALI1_A02499g	GGAGTTTGAACGTCTCCAGA	8.80665	6.46081	7.55849	9.70944	5.65086	6.92904	9.81435	5.01567	2.25751	9.05707	0.129713	0.262184	6.45168	0.0785027	0.336339	8.32966	0.103566	0.143045
1026	YALI1_A02499g	GAGCGATCCGAACTGGTGAT	41.3717	57.1933	65.2711	38.9274	59.5514	59.5617	41.0951	46.5677	47.6813	41.5435	240.617	215.253	56.3214	255.055	244.743	48.2408	276.21	254.477
1027	YALI1_A02546g	CTAGAAGTGCCAAATCCAGA	16.9479	10.45	13.9627	15.6247	11.0008	5.10929	18.7294	8.84987	15.8025	14.3297	1.42684	2.88402	14.8214	9.81284	5.26931	14.4767	4.03906	0.715225
1028	YALI1_A02546g	ATTCTCGTTCGCCAAACCCG	25.4023	14.6127	9.49465	31.5781	29.458	46.9635	28.5828	26.9509	21.5489	28.617	7.65304	1.83528	27.7248	6.51573	3.25128	30.156	9.6316	5.29266
1029	YALI1_A02546g	TTTGGCTCCAAACGACAACG	62.1945	61.356	61.6222	65.5761	73.3943	79.5789	69.5607	90.349	106.65	68.7572	564.639	476.912	75.5021	491.192	446.994	87.9737	476.713	446.157
1030	YALI1_A02546g	TCATTCGGTACCAAGAAGGA	4.73602	4.11931	5.84573	4.86966	3.64464	3.28954	5.98245	2.96482	3.62569	4.5498	1.68626	1.31092	2.96429	19.7042	20.5167	3.8753	25.3736	25.0329
1031	YALI1_A02546g	GTTCCAAATGAGAATCCAGA	36.5965	31.697	46.2818	37.7324	31.9992	29.046	43.5194	43.2239	32.084	37.2913	6.09649	3.40839	22.8424	1.96257	1.45747	33.8086	5.28185	2.14567
1032	YALI1_A02546g	CTTCATGTCGTCAGACTTGG	17.261	10.2766	9.27125	16.8795	9.9308	6.92904	15.7577	8.4932	10.7403	17.2212	1.94569	1.31092	14.124	4.16064	0.112113	17.4166	7.35316	2.43176
1033	YALI1_A02552g	GTACGCGGAATGTATCAAGG	17.1045	21.8974	33.7712	16.8795	12.472	17.4276	16.8525	18.8812	29.3476	17.4763	0.129713	0.262184	13.0777	0.235508	0.112113	15.4566	0.103566	0.143045
1034	YALI1_A02552g	GGTCTGAACGGGAGGCCCCG	13.5035	12.0978	7.93083	16.999	34.0055	44.5838	16.5397	19.3716	25.7903	15.0101	0.129713	0.262184	14.8214	0.0785027	0.112113	16.5257	0.103566	0.143045
1035	YALI1_A02552g	AGTCCGAAAGGGACAGAGCG	0.978516	0.0433611	0.0372339	1.34438	1.63841	2.30968	1.29033	0.0222919	0.0684093	1.40321	0.129713	0.262184	0.871849	0.0785027	0.112113	1.46994	0.103566	0.143045
1036	YALI1_A02552g	ACATGCTGTACGACATGCTG	18.5918	18.0816	6.81381	16.4612	18.4907	24.8465	16.2269	13.1745	8.96162	18.5819	0.129713	0.262184	18.6576	0.0785027	0.112113	15.1003	0.103566	0.143045
1038	YALI1_A02552g	GCCTCGTTGAGCACCTTGCG	18.5918	21.7239	14.1861	19.389	12.7395	11.9683	15.6795	7.91361	3.07842	17.3913	0.129713	0.262184	17.2626	2.27658	0.112113	17.0602	1.55348	0.715225
1039	YALI1_A02561g	TCAGAAAGAGGGATACAAGG	33.0739	39.6754	42.4095	38.0311	26.4487	17.8475	40.4695	41.396	50.2808	31.0832	0.389138	0.262184	29.4685	0.0785027	0.784791	33.0068	0.103566	0.143045
1040	YALI1_A02561g	GGGCTGCGCTTTCAGAAAGA	29.5512	23.9787	17.4627	33.4901	25.5125	31.4256	34.7608	33.5493	29.4844	29.2973	101.824	115.623	33.3046	206.07	253.263	37.283	144.474	131.172
1041	YALI1_A02561g	GATGGGCATGGGAAAGTGCG	5.36227	6.02719	3.23935	4.98916	5.71773	5.66921	6.29526	6.75444	3.48887	5.7404	0.129713	0.786551	7.14916	0.0785027	0.112113	5.03343	0.103566	0.143045
1042	YALI1_A02561g	GCCTTTCCAACCAGTCTGAT	6.45821	0.476972	1.45212	6.78167	4.64775	1.4698	6.52986	2.25148	5.81479	7.44126	0.129713	0.262184	7.4979	0.235508	0.112113	6.28065	2.17488	0.143045
1043	YALI1_A02561g	TGGACAAGACCATCAGCCTG	31.9779	31.8704	24.9095	36.5971	27.9199	28.2061	36.7158	29.0909	24.2853	38.9072	0.907988	0.262184	33.6534	0.0785027	0.112113	33.7195	0.103566	0.143045
1044	YALI1_A02561g	TTTCTATGTGTCCAGCAAAA	68.5353	87.1992	97.4412	67.4283	93.3228	104.076	69.0914	97.1257	105.556	73.7748	538.437	499.46	81.082	620.25	561.35	82.3612	532.224	503.661
1045	YALI1_A02568g	GTACTCGTCCAGAAAAGCTG	26.5765	31.0032	21.7074	28.2918	25.1781	26.5263	28.8956	29.1355	25.9271	28.1917	0.648563	0.786551	26.6786	0.0785027	0.336339	31.0469	0.103566	0.143045
1046	YALI1_A02568g	GCAGTCCTCCAACGACGGCG	12.251	5.42014	7.78189	10.2472	3.17652	5.24927	9.26693	6.44235	5.67797	11.1831	35.9304	14.9445	13.4265	15.9361	7.96002	8.95327	14.1885	8.15356
1047	YALI1_A02568g	AAAACATCAAGGTCGAGCGG	57.5759	39.0684	35.7818	63.8433	59.6851	65.021	61.8969	66.5412	68.0673	60.423	10.7661	4.45712	60.5063	12.4819	2.5786	61.0693	17.7097	5.00657
1048	YALI1_A02568g	ACATTCTGTCGGCATGGCAA	12.7207	10.5368	12.9202	11.5617	3.51089	1.74976	12.9424	10.6332	8.00389	12.7139	0.129713	0.262184	10.6366	0.0785027	0.112113	10.5568	0.310697	0.143045
1049	YALI1_A02568g	CGAAAAACATCAAGGTCGAG	10.1374	5.15997	10.984	9.41069	17.5544	14.9079	8.56312	11.4803	14.5712	10.7579	74.5847	61.0888	8.54412	39.9579	42.2666	14.0312	69.4925	51.3531
1050	YALI1_A02568g	GTTTTAACATCAATGAAACG	7.55415	9.9297	21.8563	11.502	17.6882	18.5474	10.831	24.5879	20.8648	9.39725	0.129713	0.262184	8.89286	0.0785027	0.112113	9.13145	0.103566	0.429135
1051	YALI1_A02615g	GCGCAATTCATCAAAAAGCG	36.9096	34.0385	23.9414	39.1066	47.1797	59.4217	37.0286	40.5935	42.0717	33.8046	0.389138	1.83528	33.3046	0.0785027	0.784791	32.9178	0.517828	0.715225
1052	YALI1_A02615g	GAGCTTTGTGACAAATGTGG	33.8567	26.6671	26.1755	32.6536	21.6338	18.2675	32.3365	25.3013	20.728	31.1682	0.129713	3.40839	29.1198	0.0785027	0.112113	29.6215	0.103566	1.85958
1053	YALI1_A02615g	GCTTCTTGAGATGTGTAATG	21.0185	26.1468	38.3137	21.4803	38.0179	26.8063	23.1087	24.1421	22.233	21.7285	0.389138	1.83528	20.0525	0.0785027	0.112113	20.5346	0.932091	1.57349
1054	YALI1_A02615g	AGAAGCTGTCGCGAAACACA	14.8343	17.2144	13.4415	13.1152	6.72084	4.96931	12.9424	3.41066	8.14071	16.4558	127.507	91.5021	16.9139	63.5087	45.8542	14.7439	54.7862	49.0644
1055	YALI1_A02615g	AAACGGCCCGAGCACCGCCA	31.0385	19.9895	26.0265	33.3109	27.5856	26.1064	35.7774	38.9439	26.6112	33.2943	0.648563	0.786551	34.3509	0.0785027	0.560565	32.2051	0.517828	0.143045
1056	YALI1_A02615g	GGCTCGTCGAGAATCATGGA	31.5865	25.1928	23.6435	34.1474	33.738	33.3854	29.2866	36.0905	43.3031	31.9336	11.5444	4.98149	32.6072	13.738	1.68169	34.6995	16.8812	1.85958
1057	YALI1_A02653g	GTAGCCGTCCAAAAGCAATG	25.872	24.0654	29.7499	26.3798	30.1268	33.8053	25.7675	31.4538	30.3053	27.4264	0.129713	0.786551	24.9349	0.549519	0.784791	23.3854	5.48898	5.00657
1058	YALI1_A02653g	CATGTTTTTGTGCATCACGG	26.2634	47.2203	60.3562	23.9898	61.5576	87.4178	23.5779	55.6628	89.5478	29.2973	497.448	594.894	33.3046	441.735	543.636	41.9156	466.149	632.402
1059	YALI1_A02653g	ACACTCTTCGGCCCTCTCCA	11.7031	5.76703	5.69679	12.8165	6.5871	7.62894	14.8193	12.1491	15.6657	13.1391	0.129713	1.31092	10.6366	0.0785027	0.112113	11.4477	0.103566	0.143045
1060	YALI1_A02653g	GGTAGCCGTCCAAAAGCAAT	10.2157	12.6181	17.2393	10.2472	12.2045	17.2876	10.44	8.84987	10.7403	11.2682	0.129713	0.262184	9.2416	0.549519	0.784791	8.32966	0.724959	1.00131
1061	YALI1_A02653g	GGTGTGGTTCCAGAGCCACA	17.9656	12.0978	12.9202	20.5243	17.4207	12.6682	20.919	9.47405	7.59343	21.5584	30.4825	36.9679	21.7962	25.1994	27.9161	18.842	20.4024	22.7442
1062	YALI1_A02653g	GCAAAAGATGAAGACCACAA	34.8743	37.941	35.0371	32.3549	35.9448	42.4841	29.2866	28.5559	32.2208	30.8281	0.129713	0.262184	32.9559	0.235508	0.112113	27.038	0.103566	0.143045
1063	YALI1_A02682g	GGGCTTATAACGCCAACGAG	35.2657	17.3011	16.7925	38.3299	41.161	22.3269	38.0453	19.7283	18.9494	41.7136	0.907988	1.83528	32.9559	0.0785027	0.112113	38.7084	0.103566	1.2874
1064	YALI1_A02682g	TCGTTCATATCCCCAACGGG	7.08446	14.9596	6.44147	7.37918	4.31338	5.24927	5.35683	1.0923	0.342046	6.67587	0.129713	0.262184	6.80042	0.0785027	0.112113	7.26061	0.103566	0.143045
1065	YALI1_A02682g	TCAGATTTAACAATGGCCAG	2.85727	0.650417	1.37766	2.95765	0.300933	1.04985	1.99415	0.0222919	0.342046	2.93398	0.129713	0.262184	3.31303	0.0785027	0.112113	3.07351	0.103566	0.143045
1066	YALI1_A02682g	CCACACGGAAAAGCGATACA	9.58946	10.6235	8.0053	10.3667	4.64775	5.66921	9.73614	6.21943	5.81479	8.80195	0.129713	0.262184	11.6828	0.0785027	0.112113	8.86418	0.103566	0.143045
1067	YALI1_A02682g	TGACACTTCTGACTTGACCA	28.0639	19.3824	14.484	29.4868	40.091	38.4247	35.3082	39.2114	37.6935	28.5319	33.855	14.9445	25.2836	34.1487	16.7048	30.8687	56.8575	17.3084
1068	YALI1_A02682g	TTTGCCGTCAGATTTAACAA	28.0639	97.259	130.207	23.8105	62.7613	80.9787	24.5163	48.8861	60.2686	22.749	1.16741	2.35965	20.4013	1.49155	0.112113	19.4656	1.55348	0.715225
1069	YALI1_A02728g	GCGTCCACGAGAGCCCCAGG	21.0185	21.2903	24.9095	23.3923	16.6851	22.3269	22.4049	12.4166	10.8771	21.3883	0.389138	0.262184	18.6576	0.0785027	0.336339	20.0892	0.310697	0.143045
1070	YALI1_A02728g	TTATACCCGGTTCTGCGACG	17.9656	18.255	17.7606	17.1185	16.6851	12.8082	17.7909	21.3333	21.5489	18.0716	1.42684	1.83528	9.93908	1.80556	3.4755	16.2584	2.38201	0.429135
1071	YALI1_A02728g	ACACTTTTCCGTGACCGGCA	9.27634	7.84836	7.26062	9.35094	6.5871	1.4698	14.8193	8.53779	6.6357	10.7579	0.129713	0.262184	10.9853	0.0785027	0.112113	11.8041	0.103566	0.143045
1072	YALI1_A02728g	ACATGGAGCAGGTTGAACAC	32.5259	29.7024	36.2286	35.1631	42.766	41.3642	41.6425	28.4221	34.4099	34.4849	0.648563	0.262184	40.9769	0.0785027	0.112113	30.2451	0.310697	0.143045
1073	YALI1_A02728g	CATAGTTGCATGCGGAGACG	11.2334	27.014	25.4308	10.1874	10.0645	9.16872	9.18873	2.34065	0.0684093	8.7169	0.129713	0.786551	8.19538	0.0785027	0.112113	10.1114	0.103566	0.143045
1074	YALI1_A02728g	CCTCTTGTCCCGGCTGAATA	7.63243	3.51225	4.13297	8.15593	5.91835	5.80919	6.68627	8.98362	8.41434	7.95152	0.129713	0.786551	6.10294	0.0785027	0.112113	7.08244	0.103566	0.143045
1075	YALI1_A02775g	CGACAACTCCGCCACCACCG	9.98087	8.19525	10.4627	11.741	10.8002	11.1285	9.97075	18.0787	14.8448	11.9485	0.129713	0.262184	12.729	12.0109	3.4755	11.3586	5.07472	7.0092
1076	YALI1_A02775g	CCTTGTCGACCAGGTATCGT	4.26633	0.997306	1.07978	6.00492	9.12831	18.1275	4.80942	0.869383	3.07842	4.20963	0.129713	0.262184	4.35925	0.0785027	0.112113	4.05347	0.310697	0.143045
1077	YALI1_A02775g	TCTGTCGCACAGACAGGTCG	33.935	18.8621	10.4627	35.4021	21.4331	23.4467	37.6542	29.403	25.1062	35.2503	0.129713	0.786551	35.0483	0.235508	0.112113	36.3922	0.517828	1.85958
1078	YALI1_A02775g	ATGACCTGCTCAGCCTTCGG	16.9479	13.2251	9.64359	18.4928	21.9681	9.44869	18.573	10.7224	14.9816	20.1977	0.389138	0.262184	19.7038	0.0785027	0.112113	14.9221	0.103566	0.143045
1079	YALI1_A02775g	GCCATCTCGAACCTCAATGA	18.5918	26.06	24.3138	16.2222	7.72395	6.50909	16.7743	24.6771	17.9916	15.8605	46.048	56.3695	18.3088	14.68	21.862	18.6638	12.7386	16.4502
1080	YALI1_A02775g	CGAATCGTCGCTTCTGGGCG	1.4482	3.16536	2.27127	1.70289	0.9028	0.0699903	1.21213	0.0222919	0.205228	2.1686	0.129713	0.262184	1.91807	0.0785027	0.112113	1.7372	1.34635	0.143045
1081	YALI1_A02813g	GGTGGTGTGGACTTATTGAT	34.4046	75.2315	82.1753	31.7573	57.7458	44.7238	33.7441	73.8084	77.5077	31.3383	0.129713	1.31092	30.8635	0.392514	0.112113	32.2051	0.517828	1.57349
1082	YALI1_A02813g	AAAAGGACATCAAAAAGCTG	14.2863	25.5397	39.8031	15.804	17.8888	16.3077	14.6629	21.6454	20.1807	11.8635	5.05879	3.93275	10.9853	8.7138	10.2023	15.3676	13.36	12.1588
1083	YALI1_A02813g	GGTTGCAGCCGTCAGAGACA	13.7384	13.2251	11.2819	14.0115	3.37714	3.5695	13.2552	13.3974	10.0562	14.4148	0.129713	0.262184	18.6576	0.0785027	0.112113	14.4767	0.310697	0.143045
1084	YALI1_A02813g	GGGTGCATCTGTTCAACAAG	32.1345	17.8214	13.367	33.4304	27.6524	21.627	36.2466	23.83	15.8025	35.6755	18.8083	13.3714	36.0945	39.4869	14.6868	39.0648	52.7149	22.4581
1085	YALI1_A02813g	ACCCAGCCGTTCATCATCCA	7.63243	5.15997	10.0904	7.08042	7.65708	15.8878	5.59144	2.60815	1.16296	5.91049	0.129713	0.262184	5.05672	0.0785027	0.112113	5.38978	0.103566	0.143045
1086	YALI1_A02813g	CCACCCGACATGGTCTATAA	37.849	58.6676	53.803	38.4494	57.1439	52.0028	32.1801	44.3831	52.4699	37.1212	0.129713	1.31092	42.3719	0.0785027	1.45747	34.5213	0.310697	0.429135
1087	YALI1_A02819g	CCGAACTACAGGGTGAAGCG	21.5665	20.77	14.6329	22.018	14.0101	22.3269	20.6844	15.2699	8.96162	20.1977	0.129713	0.262184	18.6576	0.0785027	0.112113	21.1582	0.103566	0.143045
1088	YALI1_A02819g	TGCGCCGCGTCCGAACTACA	2.15274	0.0433611	0.111702	1.16513	0.167185	0.489932	1.75954	0.0222919	4.30979	1.48825	0.129713	0.262184	0.523109	0.0785027	0.112113	0.668155	0.103566	0.143045
1089	YALI1_A02819g	TTCACCCTGTAGTTCGGACG	16.7131	6.98114	11.2819	17.1185	15.682	11.9683	20.4498	15.2699	13.203	17.4763	0.129713	0.262184	17.2626	0.0785027	0.112113	17.5057	0.310697	0.143045
1090	YALI1_A02819g	CCCCGCTTCACCCTGTAGTT	32.7607	32.8244	43.8988	32.2951	28.2543	22.7468	35.1518	48.6632	56.7113	29.7225	115.314	112.477	36.4433	119.56	120.97	34.3431	73.0138	77.9595
1091	YALI1_A02819g	CAAAAAAAAGCGACAGCCGA	7.47587	4.89981	6.367	5.22816	5.71773	3.28954	4.57482	5.28317	6.08843	6.50579	15.9546	11.7983	6.45168	25.3564	16.4806	6.45883	31.7947	17.0224
1092	YALI1_A02819g	TCGGCTGTCGCTTTTTTTTG	27.3593	51.6431	92.3774	26.7981	76.4036	115.554	21.6228	53.0769	99.5355	27.3413	404.833	580.212	24.5861	530.757	815.173	41.2029	529.324	766.578
1093	YALI1_A02833g	ACGTTGGTGGACGAATCCAG	127.481	161.347	136.835	136.022	129.769	120.313	125.084	125.927	118.416	125.311	0.648563	2.88402	114.561	0.0785027	0.560565	117.907	0.310697	2.71785
1094	YALI1_A02833g	CATGCAGCGGTTCATCCAAG	4.73602	3.07864	2.49467	4.92941	1.90591	1.18983	5.04403	1.13689	0.478865	4.20963	0.129713	0.786551	5.40546	0.235508	0.112113	4.94434	0.310697	0.143045
1095	YALI1_A02833g	CTTGGGGGTGATGTGCCAGC	3.79664	9.66953	16.3457	2.41989	3.57776	4.40939	5.35683	6.70985	2.80478	3.86945	0.129713	0.262184	3.31303	0.0785027	0.112113	3.8753	0.103566	0.143045
1096	YALI1_A02833g	CTTTCGCTCGAGAATGAAGG	10.6854	5.94047	2.42021	8.93269	9.26206	11.2684	8.25031	6.97736	5.40433	9.56733	2.20511	2.35965	10.6366	6.35872	2.13015	10.5568	3.6248	2.71785
1097	YALI1_A02833g	AGTGGTACCACTTTACCACT	11.3117	9.84297	8.37764	10.3667	11.2683	3.42952	13.2552	23.9638	37.6935	11.8635	50.4582	52.6989	10.6366	131.492	194.292	12.3386	94.1412	93.6945
1098	YALI1_A02833g	TTTCGCTCGAGAATGAAGGT	15.7737	22.5911	32.4308	16.043	21.3663	14.7679	15.1321	30.3392	52.0595	14.925	0.129713	0.262184	16.9139	0.0785027	0.112113	15.5457	0.310697	0.429135
1099	YALI1_A02875g	GTCATGGCCGAACTATGGAG	22.5842	22.4177	21.335	24.886	28.2543	25.9664	20.6062	21.6454	22.6435	20.5379	0.389138	1.83528	15.8677	0.235508	0.112113	22.4055	0.103566	0.143045
1100	YALI1_A02875g	GAGCTGAGCAGCTGAAGCCG	16.1651	4.11931	4.2819	19.4488	17.4207	23.3068	15.9923	21.0658	21.8226	16.2007	0.648563	0.262184	16.9139	0.0785027	0.112113	16.882	0.103566	0.143045
1101	YALI1_A02875g	CTCTGTCTATTGGTGATCCG	19.2181	8.97575	8.15423	19.15	30.9961	25.8264	20.8408	23.1613	31.3999	22.4939	0.129713	0.262184	20.4013	0.0785027	0.112113	19.911	0.103566	0.429135
1102	YALI1_A02875g	CAAGCACCGTCGAACAACCG	19.766	13.1384	11.8776	17.1782	18.8919	11.6884	23.8125	13.6649	14.9816	21.9836	0.129713	0.786551	19.7038	6.51573	3.02705	16.882	6.9389	8.72574
1103	YALI1_A02875g	CATGGTCGATAGGAAGAGCA	6.45821	10.45	3.68616	6.42317	4.17963	0.629912	7.23368	1.18147	0.615684	5.48527	0.389138	0.262184	8.19538	0.0785027	0.112113	5.21161	0.103566	0.429135
1104	YALI1_A02875g	GGAGTGTCAATCACCGAGAG	20.3923	6.89442	4.50531	22.1375	8.86081	8.32884	20.6844	24.6771	25.5167	23.5144	0.129713	0.786551	19.7038	0.392514	0.112113	20.4455	0.310697	0.143045
1105	YALI1_A02895g	TTAGAACCAGCACTGGACGG	11.5465	5.07325	2.94148	14.1907	11.5358	5.52923	13.9591	16.9641	19.0862	11.0981	0.389138	1.31092	12.3803	0.0785027	0.112113	12.5168	0.517828	0.143045
1106	YALI1_A02895g	CCGCTGGTCGACAAATTCCC	49.6695	53.7244	57.0796	51.6542	47.9153	37.0248	49.5409	61.9491	55.3431	49.9627	29.4447	39.0653	55.9727	66.0208	92.0447	46.7263	52.5078	62.2246
1107	YALI1_A02895g	ATTCGAATCACTGGCCCAAG	33.7001	14.3525	11.6542	34.8046	45.0397	40.1044	38.2799	20.6646	12.7925	34.9101	0.129713	0.786551	37.8382	0.392514	0.112113	33.4523	0.932091	0.429135
1108	YALI1_A02895g	CCGGGGAATTTGTCGACCAG	7.71071	1.43092	1.74999	8.45468	6.92147	8.74878	9.81435	8.40404	9.23526	8.03656	41.1189	49.5527	7.14916	23.4723	28.813	9.04236	20.6096	13.5893
1109	YALI1_A02895g	TGTTTTTCGGCCCTTTCTGA	36.0485	54.2448	64.9732	29.7856	33.1361	47.3834	36.2466	45.899	62.7313	34.9952	185.878	161.767	29.4685	141.54	133.527	40.2229	200.607	163.214
1110	YALI1_A02895g	GGAAACCCATAGCTCCGCTT	14.756	8.45542	8.52657	11.98	18.4238	21.907	13.6462	11.0791	9.64571	12.2887	0.389138	1.83528	12.0315	15.465	18.2744	12.784	17.9169	15.878
1111	YALI1_A02947g	GGCTGCTTATGAACACCATT	16.1651	15.7401	24.2393	18.7915	24.1081	18.8274	16.8525	23.5179	28.5267	13.9045	0.389138	0.786551	13.4265	0.0785027	0.112113	15.5457	0.103566	0.429135
1112	YALI1_A02947g	GCTGCCAGAAGAAGTGCCGA	25.7937	21.6372	17.6117	27.9931	26.2481	16.4477	25.7675	22.0021	10.193	27.3413	0.129713	0.262184	23.8887	0.0785027	0.112113	26.1471	0.103566	0.143045
1113	YALI1_A02947g	GGCGAATATTGGTAGCCGAA	1.60477	0.650417	0.18617	1.52364	1.83904	1.88974	1.44674	5.28317	3.89933	2.7639	0.129713	0.262184	0.871849	0.0785027	0.112113	1.7372	0.103566	0.143045
1114	YALI1_A02947g	CAAAAAAGAGATGGTAACGG	13.347	19.9895	10.3883	10.4264	10.2652	13.2282	11.6912	10.3211	8.55116	12.0336	18.8083	11.2739	11.334	7.14375	4.82086	14.1203	27.2378	13.0171
1115	YALI1_A02947g	CTGTGTGCCCAAAAAAGAGA	16.3999	8.54214	6.1436	17.8953	6.25273	2.1697	17.8691	12.5949	8.41434	18.4968	12.0633	9.70079	20.75	21.9023	9.30538	19.1983	24.9593	11.5866
1116	YALI1_A02947g	CATTGATGCATCGCCAGTGT	26.8896	26.5804	27.6648	30.9806	32.668	30.4458	25.2983	19.7283	21.2753	28.4469	21.4026	23.3343	35.0483	58.7985	41.1455	30.3342	60.3788	46.2035
1117	YALI1_A02974g	CGAAGAAGATTACAACTCAG	14.8343	5.42014	0.856381	14.9077	11.402	18.6874	12.4732	18.2125	22.7803	14.0746	16.2141	1.83528	15.5189	9.81284	3.4755	14.5658	14.6028	6.43702
1118	YALI1_A02974g	CCCGATCGAGACTAGCTAGT	3.87493	7.15458	3.31382	3.8539	0.434681	0.0699903	3.47999	2.16231	0.342046	4.29467	0.129713	0.262184	5.7542	0.0785027	0.112113	5.74613	2.17488	1.2874
1119	YALI1_A02974g	TCAGTCGGCAGAATACACTG	34.8743	20.2496	15.9734	30.8013	51.5265	33.9453	32.7275	33.5047	33.1785	33.0392	0.389138	0.786551	36.792	0.0785027	0.336339	37.7285	0.103566	2.14567
1120	YALI1_A02974g	CACCAACGAAGAAAGCGACG	7.47587	9.9297	5.39892	8.09618	6.45335	9.3087	9.57974	4.70358	5.1307	10.1626	0.129713	0.786551	6.45168	0.0785027	0.112113	11.4477	0.310697	0.143045
1121	YALI1_A02974g	TGAGTTGTAATCTTCTTCGG	45.7554	58.234	68.3243	46.5755	69.3818	69.6403	48.1333	38.186	51.2386	44.605	0.648563	0.786551	42.3719	0.392514	0.112113	40.4011	0.517828	2.14567
1122	YALI1_A02974g	CGACTGCCCGTTCCTGTGCG	32.7607	37.3339	47.3243	33.6096	14.4114	13.3681	26.3932	34.2626	22.6435	30.9131	0.129713	0.262184	34.6996	0.392514	1.90592	32.7396	0.310697	0.143045
1123	YALI1_A02977g	GTGTAAGGAGAAATGAGGGA	7.24102	1.25747	4.65424	6.42317	5.78461	5.94917	7.07728	3.05399	4.4466	6.25066	0.129713	0.262184	4.35925	0.0785027	0.112113	5.74613	0.103566	0.143045
1124	YALI1_A02977g	ATCACGCTATCGCACTAGCG	25.9503	12.0978	16.0478	27.5151	49.0521	20.5071	23.4215	9.69696	10.3298	27.3413	0.389138	0.262184	27.0273	0.0785027	0.112113	23.5636	0.103566	1.2874
1125	YALI1_A02977g	CTCCTTACACCGCATGACGT	34.2481	48.3476	32.0584	35.3424	24.6431	26.1064	40.0003	56.7774	77.9182	38.9922	0.129713	2.35965	40.6282	0.235508	0.112113	42.0047	0.310697	0.143045
1126	YALI1_A02977g	TCGCAGCTGGAGACCCCAGG	12.0945	28.7484	40.0265	10.2472	8.72707	4.68935	12.6296	7.73528	5.67797	11.5233	0.129713	0.262184	11.6828	0.235508	0.112113	11.715	0.103566	0.715225
1127	YALI1_A02977g	GTTCAGCAACCGACGTCATG	27.3593	21.2903	12.5478	31.9963	29.5918	31.2856	32.0237	47.4148	44.3976	29.8926	0.389138	1.31092	32.2584	1.02054	0.112113	29.1761	1.76062	2.43176
1128	YALI1_A02977g	ACCGCCAGCGACGGCCAAAA	30.334	29.7891	31.2393	30.9208	42.6322	43.8839	29.052	19.8621	28.8003	28.8721	0.389138	0.262184	32.2584	0.0785027	0.336339	26.3253	1.34635	0.143045
1129	YALI1_A02998g	ACTGCGGGTCGGAAGTCGAG	15.2257	7.24131	14.9308	14.609	25.9806	22.8868	15.7577	25.3904	17.9916	14.3297	0.389138	0.262184	16.2164	0.0785027	0.560565	14.7439	0.310697	0.715225
1130	YALI1_A02998g	GAGCCCATCTCTAAGCTGAA	30.9603	37.5074	46.8031	30.4428	27.1174	34.0853	34.6044	25.9254	26.6112	28.2768	0.129713	0.786551	32.6072	0.0785027	0.112113	28.4634	1.55348	1.85958
1131	YALI1_A02998g	TGGAGATGATTAGAAGACGG	7.24102	5.15997	3.98403	5.46716	5.71773	3.28954	5.90425	6.35318	4.30979	4.46475	0.129713	0.786551	5.40546	0.0785027	0.112113	6.01339	0.103566	0.143045
1132	YALI1_A02998g	TGGTGGAGATGATTAGAAGA	8.5718	5.33342	10.7606	9.11194	7.92458	5.66921	9.11053	16.9195	21.0017	8.7169	0.129713	0.786551	8.19538	0.235508	0.112113	7.43879	0.103566	0.143045
1133	YALI1_A02998g	GGATGTGACTATTGTCTGCG	4.03149	2.47158	7.63296	4.39166	4.71462	6.22913	6.99908	1.93939	0.615684	5.91049	1.94569	1.83528	6.80042	9.02781	7.73579	4.76617	18.9525	16.4502
1134	YALI1_A02998g	TAGCCCTTCAGCTTAGAGAT	13.5035	7.32803	7.40955	12.936	15.0132	13.7881	12.7078	10.8116	7.18298	13.4793	0.129713	0.262184	17.6113	0.0785027	0.112113	11.6259	0.103566	1.00131
1135	YALI1_A03017g	ACGACTCAATTGAACTCCTA	3.32696	1.34419	0.707445	3.7344	3.24339	0.489932	4.26201	8.09195	10.193	3.9545	0.129713	0.262184	4.01051	0.0785027	0.112113	3.78621	0.103566	0.143045
1136	YALI1_A03017g	CAACAAGTAGAGTCTAGAGC	19.3746	9.75625	9.49465	19.2098	17.0194	16.8677	18.7294	13.6649	11.5612	19.8575	4.02109	2.88402	17.2626	0.0785027	0.112113	19.1983	0.310697	0.143045
1137	YALI1_A03017g	GGGCTTTGAAGTTGAGTGGT	3.09211	1.69108	0.558509	3.6149	3.37714	1.74976	4.1056	0.869383	3.62569	4.12458	0.129713	0.262184	5.40546	0.0785027	0.112113	3.51895	0.103566	0.143045
1138	YALI1_A03017g	TGATGGTTTGGTGTAAGATT	42.3111	62.3966	70.3349	44.0659	69.1812	80.1388	52.5126	85.1772	87.2219	45.2003	1.16741	1.83528	38.8845	0.0785027	0.336339	42.5392	0.310697	0.429135
1139	YALI1_A03017g	AAGCGAGGTCGGTGATGGTT	3.24867	0.0433611	0.0372339	2.95765	1.43779	0.489932	2.61977	3.58899	3.35206	2.33868	0.129713	0.262184	4.01051	0.0785027	0.112113	2.00446	0.103566	0.143045
1140	YALI1_A03017g	GTTGCAAGCGAGGTCGGTGA	7.86727	7.58819	9.94146	11.6812	10.2652	9.44869	10.44	12.372	13.3398	14.3297	0.129713	0.786551	12.3803	0.0785027	0.112113	12.0713	0.103566	0.143045
1141	YALI1_A03029g	GAGTTGGAGTTGGATCCGTA	66.5	98.2129	120.079	64.1421	108.904	115.694	69.7953	77.8209	86.8114	75.5607	909.155	985.024	90.4979	673.161	730.192	89.0427	650.289	754.848
1142	YALI1_A03029g	AACGACTACGACGACAACCG	14.8343	7.32803	4.13297	17.7757	7.18896	7.34898	17.9474	12.372	7.04616	16.7109	0.907988	0.262184	21.4475	2.59059	1.68169	19.5547	3.6248	4.43439
1143	YALI1_A03029g	AACCTCCAACAGCTTCCCTA	5.20571	2.38486	1.9734	5.40741	9.39581	7.62894	6.45166	0.378962	4.17297	5.1451	18.8083	19.6638	9.93908	30.2236	25.2254	8.32966	52.3006	69.949
1144	YALI1_A03029g	GGTTGCCGTAGGAGTCGTTT	11.3899	9.84297	12.1755	10.1874	16.3507	34.2252	9.89255	7.73528	10.0562	10.5878	4.02109	2.35965	9.93908	14.052	10.875	9.30962	8.80308	14.4475
1145	YALI1_A03029g	ACTCGTTTCGGCCCTCGTTT	31.5865	38.2879	57.0796	34.9839	58.5482	64.601	35.0736	53.7011	53.2908	36.8661	263.706	315.407	35.3971	229.777	324.791	42.8064	262.332	332.293
1146	YALI1_A03029g	AACGACTCCTACGGCAACCA	5.51883	3.51225	3.46276	4.75016	5.45024	4.54937	6.45166	3.45524	4.85706	4.37971	0.129713	0.262184	5.7542	0.0785027	0.112113	4.76617	0.932091	0.429135
1147	YALI1_A03069g	TGTACTCAGAGGCCTCCACG	36.8314	26.7538	30.2712	39.2859	33.8048	35.2051	35.5428	25.435	33.3153	30.0627	0.129713	2.88402	26.6786	0.0785027	0.336339	30.6015	0.103566	0.429135
1148	YALI1_A03069g	GGATCGGGTCGAGTCCGACG	1.21336	0.0433611	0.0372339	1.88214	5.65086	2.44966	2.22876	0.0222919	0.0684093	1.99851	0.129713	0.262184	2.61555	0.0785027	0.112113	1.46994	0.103566	0.715225
1149	YALI1_A03069g	GCCTCTGTCCAACACCGCGT	3.09211	2.73175	2.79255	3.67465	4.91524	3.70948	3.01078	1.67189	1.71023	3.27415	0.129713	0.262184	2.61555	0.0785027	0.112113	2.18264	2.38201	0.143045
1150	YALI1_A03069g	AGATGCATGGCAACGAAACG	3.32696	2.03797	1.45212	3.91365	1.10342	2.8696	3.9492	2.38523	0.478865	3.9545	0.129713	0.262184	2.61555	0.0785027	0.112113	2.80625	0.103566	0.143045
1151	YALI1_A03069g	TGCATCGGCGATATGTTCCA	15.0692	20.6833	29.452	16.7002	14.4782	10.8485	13.8026	7.42319	9.64571	14.3297	0.129713	0.262184	18.3088	0.0785027	0.112113	12.0713	0.103566	1.00131
1152	YALI1_A03069g	GGATGTGGTGGTGGACCACG	10.9202	14.8729	9.79253	11.8007	12.2714	9.02874	10.7528	9.8753	10.7403	14.84	0.129713	0.786551	12.0315	0.0785027	0.112113	8.95327	0.310697	0.143045
1153	YALI1_A03081g	GGGCTGGAACCAATTCAACG	20.7054	9.75625	13.218	23.9898	26.3149	27.0862	23.1869	15.5374	12.9294	24.1097	5.83706	0.262184	22.145	1.33455	0.336339	25.4344	2.79627	0.715225
1154	YALI1_A03081g	CTCCGTAGATGAGACCTGGG	11.1551	1.77781	2.42021	9.88869	10.0645	6.36911	10.5964	6.39777	4.58342	9.65238	0.129713	0.262184	10.9853	0.0785027	0.112113	8.41875	0.517828	0.143045
1155	YALI1_A03081g	GTCGAGGCGGTGCTAAAGGT	1.0568	0.0433611	0.0372339	0.567629	0.033437	0.0699903	0.821121	0.0668756	0.0684093	1.48825	0.129713	0.262184	1.91807	0.0785027	0.112113	0.935416	0.103566	0.143045
1156	YALI1_A03081g	GAGTTTGTGCCCTTTTGCGA	29.7078	22.6779	19.5478	28.2321	35.3429	43.184	31.1635	26.1484	24.8326	33.5494	91.7068	96.2214	34.0021	157.241	133.527	36.1249	130.389	133.175
1157	YALI1_A03081g	CTCCGAGTAATGTTGGACGT	9.90259	13.8322	17.3138	10.1277	9.9308	10.9885	9.50154	11.2128	14.9816	13.4793	20.3649	27.5293	9.93908	7.30075	5.71776	9.84414	12.3243	12.731
1158	YALI1_A03081g	AGACGGAAACCCGGTCGAGG	4.89258	6.37408	1.45212	4.45141	5.58398	8.6088	3.40179	2.83107	0.615684	3.86945	0.129713	0.262184	4.70798	0.0785027	0.112113	4.40982	0.103566	0.143045
1159	YALI1_A03091g	GTTCCCCGAGTTCTACGCGG	18.6701	26.3202	21.7074	19.2695	12.0039	17.2876	18.8076	28.6005	20.8648	18.4118	0.129713	0.262184	14.4727	0.0785027	0.336339	16.3475	0.103566	0.143045
1160	YALI1_A03091g	GATCGTTCCAAGACTCAGAG	33.7784	26.8405	30.4946	31.2793	35.0086	51.7228	31.4763	36.4026	30.4421	31.1682	2.72396	6.55459	32.2584	23.9433	17.6017	30.6906	15.4313	14.7336
1161	YALI1_A03091g	CCCGTTCCCCGAGTTCTACG	4.97086	5.42014	5.54786	6.06467	7.25584	12.8082	6.84267	3.23232	3.35206	6.16561	0.648563	0.262184	2.61555	0.0785027	0.112113	5.38978	0.103566	0.143045
1162	YALI1_A03091g	GACACGGACCGAATGTTCCG	32.9956	114.43	139.441	24.7665	25.9806	20.6471	29.1302	29.8042	37.6935	26.0657	9.72844	12.3226	24.2374	2.27658	6.39044	21.7818	6.52464	2.43176
1163	YALI1_A03091g	GCTTGATTTCGAGCTCGGGA	12.4076	7.32803	2.1968	11.2032	4.91524	1.32981	10.9874	5.63984	4.17297	11.4383	0.129713	0.262184	11.334	0.0785027	0.112113	10.5568	0.932091	0.143045
1164	YALI1_A03091g	ATGAGATCGATGTTGCCGAA	38.397	20.5965	13.5904	33.7889	23.7737	21.487	33.3531	15.9833	19.223	38.652	170.572	139.744	38.8845	191.311	177.026	46.6372	227.948	225.01
1165	YALI1_A03116g	AGATGCGAGCCCATTCCAAT	36.0485	48.868	43.8988	38.9871	40.1579	31.4256	35.5428	42.5106	51.7858	36.0157	0.648563	0.262184	35.3971	0.0785027	0.336339	35.234	0.517828	0.715225
1166	YALI1_A03116g	TCAGGCACAGACATACTTGC	6.84962	8.62886	4.80318	5.64641	4.7815	2.1697	5.74784	3.23232	7.45661	5.57031	0.129713	0.262184	2.96429	0.0785027	0.112113	6.54792	0.103566	0.143045
1167	YALI1_A03116g	CCTCGAGGCGGCCGATACGA	34.6395	34.2119	30.8669	28.8296	29.6586	19.2473	31.4763	19.1041	18.8126	30.4029	22.9591	12.3226	35.0483	42.313	23.2074	39.5102	45.8796	30.1825
1168	YALI1_A03116g	TGCGAGCCCATTCCAATAGG	23.6801	5.59358	5.39892	21.1218	7.8577	5.10929	22.8741	10.6778	7.18298	22.1537	0.129713	0.262184	24.2374	0.0785027	0.112113	18.0402	0.103566	0.429135
1169	YALI1_A03116g	GATCCACGAGTCGTGTCAAT	6.30165	12.7915	11.2074	9.94844	10.6664	13.9281	7.46829	6.48693	8.55116	7.44126	0.389138	0.786551	8.54412	0.86353	1.23324	6.90426	0.310697	0.143045
1170	YALI1_A03116g	CATCTCGACACGCAGCCTCG	28.377	12.0978	8.52657	26.1408	15.7488	14.068	21.6228	25.7917	11.8348	21.3883	0.389138	0.262184	19.355	0.0785027	0.336339	26.3253	0.310697	0.143045
1171	YALI1_A03137g	ATTTTCGTCAACACGTCGAG	4.73602	2.47158	1.22872	4.27216	0.501555	5.80919	3.9492	7.51236	10.0562	3.9545	34.8927	32.7729	7.14916	24.7284	22.5347	5.03343	29.1019	23.8885
1172	YALI1_A03137g	ACATCTGTACCTCAAACACC	18.6701	13.8322	10.3883	21.062	14.5451	10.2886	18.573	24.6325	11.0139	21.6434	0.129713	0.262184	19.0063	0.0785027	0.112113	17.7729	0.103566	0.429135
1173	YALI1_A03137g	TTTTCGTCAACACGTCGAGC	55.2275	89.0204	107.941	46.2767	84.696	90.6374	48.9935	93.5144	128.541	51.8337	448.935	352.637	63.9937	358.993	314.028	68.909	352.227	275.648
1174	YALI1_A03137g	GCTTACGTGGGTCATCACTC	12.251	38.0277	53.2818	7.91693	4.84837	5.10929	8.40671	8.80529	6.49888	10.2477	1.68626	0.786551	12.0315	10.9119	6.83889	7.61696	0.724959	0.143045
1175	YALI1_A03137g	CTTTGCGGACCTGCAAGTTG	12.8773	5.50686	1.60106	11.3825	14.7457	9.02874	11.7694	12.0599	5.1307	12.7139	0.129713	0.262184	13.0777	0.0785027	0.112113	14.1203	5.48898	4.72048
1176	YALI1_A03137g	GGTCCGCAAAGGCATCGCAA	32.7607	19.6426	19.101	30.9208	39.9573	31.1457	28.27	27.8425	30.8526	28.9571	0.129713	0.786551	29.1198	3.06161	0.112113	29.9779	0.103566	1.00131
1178	YALI1_A03153g	GGAGGGATCCTGGTAGACAT	24.4629	28.575	31.3137	23.452	21.8344	17.2876	23.5779	34.753	34.1362	20.9631	1.68626	1.83528	24.9349	0.0785027	0.784791	18.5747	3.21053	0.143045
1179	YALI1_A03153g	ATCCTGGTAGACATTGGCCT	35.892	35.0791	44.1222	32.5341	37.8173	41.9242	30.3033	41.4852	32.7681	34.2298	0.648563	2.35965	31.9097	0.0785027	0.112113	30.9578	0.103566	0.143045
1181	YALI1_A03153g	GATCGAAAAAGGCGGTCTGG	42.9373	22.5044	26.6223	40.4212	27.9199	26.1064	40.0785	35.5555	20.5912	38.8221	5.57764	13.8957	30.166	7.30075	3.4755	36.3031	1.96775	6.72311
1182	YALI1_A03153g	CTCGATAGAGAGGCACAATG	10.6071	9.49608	7.48402	11.9202	14.4114	24.5666	12.004	5.06025	4.72024	10.7579	0.389138	0.262184	10.6366	0.0785027	0.336339	10.1114	0.103566	0.143045
1183	YALI1_A03170g	GTTGCGGTCGAGCCCAGCGA	9.04149	10.0164	4.50531	10.1874	9.99767	4.68935	8.71952	3.23232	3.89933	8.7169	1.68626	0.786551	10.9853	1.80556	0.112113	11.0914	0.724959	0.429135
1184	YALI1_A03170g	CTTCAAGAAGAACTTCCCCC	13.8949	7.58819	6.1436	14.7285	15.147	15.7478	13.4116	19.9958	22.233	13.4793	0.389138	0.262184	8.54412	0.0785027	0.112113	11.4477	0.310697	0.143045
1185	YALI1_A03170g	GACACTGCTGGGCTGCACAA	7.71071	2.21142	1.52659	5.40741	5.85148	7.06902	5.82605	1.53814	0.752502	6.08057	0.129713	0.262184	5.40546	0.0785027	0.112113	6.28065	0.103566	0.143045
1186	YALI1_A03170g	AGTGGCTGATTGACACTGCT	15.1474	16.7808	18.9521	13.414	11.1345	5.94917	15.9923	16.4737	13.7503	12.7139	0.129713	0.262184	11.334	0.0785027	0.336339	13.764	0.103566	0.143045
1187	YALI1_A03170g	AGTGTCAATCAGCCACTTGA	8.41524	12.8783	7.40955	10.7252	12.2045	9.02874	11.5348	2.7419	8.27753	10.6729	5.31821	6.55459	12.729	5.8877	5.94199	9.22053	15.6384	10.4423
1188	YALI1_A03170g	GGTTGCGGTCGAGCCCAGCG	9.66774	8.3687	8.89891	8.51443	10.332	11.1285	5.74784	11.7478	8.8248	9.14212	57.9815	21.2369	8.19538	34.1487	14.4626	9.84414	25.5807	21.5998
1189	YALI1_A03183g	GAGCGACTAGGCACTCTCGA	15.1474	12.3579	14.1117	13.9517	9.59643	14.208	11.5348	10.4995	8.00389	10.6729	0.129713	0.262184	15.1702	0.235508	0.112113	12.3386	0.517828	0.143045
1190	YALI1_A03183g	TGACCCAGCTCAAGTACAAC	38.2404	20.5098	16.5691	42.3929	48.9184	53.1226	40.5477	66.5412	56.8481	43.7546	14.6575	6.03022	38.5357	20.9602	14.0141	38.3521	34.9016	34.7599
1191	YALI1_A03183g	GGCACTCTCGAGGGTTCTGG	2.62242	2.47158	0.856381	2.8979	0.769052	0.0699903	3.32358	5.28317	4.85706	1.74338	0.129713	0.262184	2.61555	0.0785027	0.112113	1.82629	0.103566	0.143045
1192	YALI1_A03183g	TGCGTGTGGTACTCTCACAA	13.8949	5.85375	4.43084	12.458	18.4238	18.4074	14.3501	17.2316	8.55116	14.2447	0.129713	0.262184	13.0777	0.0785027	0.112113	12.4277	0.103566	0.715225
1193	YALI1_A03183g	GAGACAAGACCATCTGCGTG	11.6248	8.62886	10.3883	11.3227	29.7255	26.9463	11.7694	7.20027	12.3821	13.3943	45.5291	22.81	15.8677	24.8854	18.4986	13.4967	24.3379	13.0171
1194	YALI1_A03183g	GACCCAGCTCAAGTACAACC	15.3823	10.7969	12.9946	20.0463	38.6866	31.5656	16.7743	23.2058	16.213	19.2622	6.09649	4.45712	20.0525	12.7959	10.4265	15.7239	16.2598	29.8964
1195	YALI1_A03210g	GCTGATTTCCGCCCACCGCT	9.51118	8.28197	6.44147	11.263	15.4813	12.5283	10.44	16.2508	30.3053	10.6729	69.1368	35.3948	11.334	49.8492	47.1996	13.0513	68.664	55.9306
1196	YALI1_A03210g	GCACGTTGGCGGAGGCCGAG	30.882	26.8405	19.101	34.5656	23.5731	22.7468	36.012	35.6447	25.3798	33.4644	0.907988	0.262184	32.6072	4.63166	1.68169	32.7396	1.13922	0.143045
1197	YALI1_A03210g	AACAAGCTCTATCGACACAG	14.6777	15.4799	14.1861	17.7757	11.5358	8.04888	18.0256	13.3528	22.7803	17.3062	0.129713	0.262184	14.124	0.0785027	0.112113	16.0803	0.103566	0.143045
1198	YALI1_A03210g	AGACAGCTCGGCTACCAAGG	18.5918	22.7646	28.335	17.5367	16.4176	17.8475	18.7294	25.1229	14.1607	17.5614	0.129713	0.262184	19.0063	0.0785027	0.112113	18.842	0.932091	1.00131
1199	YALI1_A03210g	GACCTGTACCTGACGCACGA	8.5718	2.29814	0.856381	7.02067	2.03966	2.58964	9.65794	9.8753	6.77252	8.03656	2.46454	1.83528	8.89286	14.837	6.16621	7.88422	5.69611	4.1483
1200	YALI1_A03210g	GTGTCGATAGAGCTTGTTGT	28.4553	30.2227	30.2712	30.0246	24.2418	29.6059	29.7558	28.4221	35.6412	32.9541	31.5202	10.2252	37.4895	34.3057	16.7048	35.8576	43.6011	20.4554
1201	YALI1_A03258g	CTTGAAGTAGGAGAACCCCT	14.2863	17.648	17.3138	15.5052	21.0988	27.7861	14.5847	13.8878	9.50889	11.7784	0.389138	0.786551	11.6828	0.235508	0.112113	12.8731	0.103566	0.429135
1202	YALI1_A03258g	GTTCTCCTACTTCAAGCTGG	31.5865	32.2173	28.9308	35.9996	42.0304	47.3834	33.1967	36.4918	26.2008	28.1917	2.72396	6.03022	32.9559	46.5521	41.5939	28.2852	19.1596	15.878
1203	YALI1_A03258g	ATTGTCTACGGACTGACCCA	22.8973	14.7861	19.9946	23.6313	12.5389	16.3077	23.8125	21.2887	27.2953	21.1332	0.129713	0.786551	23.5399	0.0785027	0.336339	23.4745	0.103566	0.143045
1204	YALI1_A03258g	TTGTCTACGGACTGACCCAG	69.3181	43.231	51.1222	69.2209	58.3476	67.4006	74.2528	59.4078	70.6668	64.335	0.907988	1.31092	67.4811	0.235508	0.336339	60.2675	3.83193	3.00394
1205	YALI1_A03258g	TTGTAAACGTCGAGAGCGAG	10.294	6.37408	5.77126	12.5177	8.3927	4.40939	12.6296	10.4995	6.49888	13.3092	0.129713	0.262184	12.729	0.235508	0.112113	13.1404	0.517828	0.143045
1206	YALI1_A03258g	AACGCCATCATGCCTGGCCA	1.60477	2.38486	2.1968	1.76264	1.23717	0.0699903	1.75954	0.0222919	0.0684093	1.99851	0.129713	0.262184	2.26681	0.0785027	0.112113	1.20268	0.103566	0.143045
1207	YALI1_A03278g	TTACCCTGCTTGGAGGTAAG	21.0968	11.8376	7.55849	23.5118	8.59332	3.5695	21.5446	11.1682	5.95161	21.8135	0.389138	0.786551	24.2374	0.0785027	0.112113	20.2674	0.103566	0.143045
1208	YALI1_A03278g	GGTTGAACATGTACCCGGAA	26.1851	13.8322	23.5691	27.0371	28.7893	47.8033	22.6395	20.0404	20.8648	26.2358	158.638	104.611	27.3761	62.8807	31.5037	29.087	89.5843	67.6603
1209	YALI1_A03278g	GTCGGTAAGACCACTTCCAA	1.36992	3.68569	3.68616	1.58339	3.10964	4.40939	1.13393	0.0222919	2.53114	1.14808	0.129713	0.262184	1.56933	0.0785027	0.112113	1.7372	0.103566	0.143045
1210	YALI1_A03278g	GTTGATAATGAATCGACCCT	21.0968	29.5289	32.8031	22.496	36.6804	34.2252	20.9972	29.7151	28.8003	20.878	0.907988	1.31092	15.8677	0.392514	0.336339	17.9511	0.724959	1.00131
1211	YALI1_A03278g	GGTAACAAGAACTTCTACAA	12.3293	17.648	16.1968	12.3385	19.7613	15.7478	11.5348	8.4932	10.0562	10.928	6.09649	3.40839	9.2416	5.10268	4.59663	10.4678	8.80308	3.57612
1212	YALI1_A03278g	TCACAAGCCTCCAGACCGGC	20.7054	10.6235	12.101	18.911	28.5887	25.9664	20.137	13.977	9.91935	17.7315	0.129713	0.262184	23.8887	0.0785027	0.112113	17.3275	0.517828	0.715225
1213	YALI1_A03289g	GATGACTACGAGATCCACAA	44.1898	42.8841	33.7712	44.4842	50.8577	72.16	45.4744	56.8666	61.6368	38.4819	0.129713	1.31092	50.7416	0.0785027	0.560565	36.4812	0.103566	2.71785
1214	YALI1_A03289g	GAGAAGATTGTGCTCAAGAA	12.8773	11.0571	7.11168	12.3982	30.6618	34.3652	11.7694	17.9895	20.4544	12.1186	0.129713	0.262184	10.2878	0.0785027	0.112113	12.6949	0.724959	0.429135
1215	YALI1_A03289g	GTTCCAGGTTTGATCCGTTG	46.0686	72.6299	75.6966	39.9432	47.9821	59.0018	39.4529	46.5231	38.5144	44.1798	50.4582	19.1394	43.0693	39.3299	23.8801	50.557	57.0647	40.7678
1216	YALI1_A03289g	TGTCTACCTGAAGACACTAT	28.6118	28.7484	26.2499	24.5873	41.0272	55.6423	23.8125	28.8234	41.7981	25.1302	0.129713	0.262184	25.2836	0.0785027	0.784791	22.4055	0.517828	1.00131
1217	YALI1_A03289g	CTTCAAGGACCATATCACTC	17.4176	14.526	15.75	20.8828	21.6338	24.2866	20.919	28.7788	23.6012	19.4323	0.129713	0.262184	18.3088	0.0785027	0.112113	17.9511	0.310697	0.143045
1218	YALI1_A03289g	GATCCACAACGGATCAAACC	13.1121	6.11392	4.65424	11.8007	24.6431	20.0872	10.049	12.6395	10.0562	10.843	10.2473	10.2252	15.5189	10.4409	7.28734	14.1203	29.5162	23.0302
1219	YALI1_A03300g	ATATCCGGTCGCCATGGCAA	27.0462	19.2957	11.6542	24.9458	29.7924	23.7267	28.0354	28.2438	27.7058	26.746	0.907988	0.262184	31.2122	3.37562	0.336339	23.5636	3.6248	0.143045
1220	YALI1_A03300g	ACAGGTATATCCGGTCGCCA	5.12743	2.90519	3.23935	4.0929	3.44401	3.14956	4.0274	2.7419	2.12069	4.03954	0.129713	0.262184	3.66177	0.0785027	0.112113	4.40982	0.103566	0.143045
1221	YALI1_A03300g	AAAGGACTCACCCAACCAAT	10.0591	8.19525	8.4521	9.35094	12.2714	15.7478	12.4732	9.6078	17.8548	12.2887	194.439	216.301	14.4727	119.246	145.41	12.0713	102.219	103.422
1222	YALI1_A03300g	TTTCATCAAGAACATGTAGG	60.942	50.1688	36.7499	57.6293	50.9915	53.8225	60.0982	67.2992	60.679	61.6987	85.9994	75.771	44.1156	115.949	122.539	56.2586	89.5843	116.296
1223	YALI1_A03300g	GATGGTTTTGGGCAGGTCGA	13.7384	31.697	26.6967	13.653	17.5544	14.348	12.2386	16.9641	16.7603	13.6494	6.61534	1.83528	12.729	6.20172	1.23324	13.4076	2.17488	0.429135
1224	YALI1_A03300g	GTGGGAAATCTACAAGACGT	10.294	3.68569	10.9095	9.76919	14.2776	24.4266	7.8593	24.5433	19.0862	11.3532	5.83706	11.7983	8.19538	0.0785027	0.112113	8.95327	0.103566	0.143045
1225	YALI1_A03322g	TCTGTCTCTTCACAGCCCAT	16.7913	18.8621	14.0372	17.6562	9.06144	12.2483	13.8808	4.52525	10.4666	17.4763	0.389138	0.786551	16.9139	0.0785027	0.112113	17.9511	0.103566	0.143045
1226	YALI1_A03322g	TATGTGGACTTGCCACCAAT	19.5312	45.5725	50.0796	17.6562	21.4331	20.2272	14.4283	23.4733	37.9672	14.3297	0.129713	1.31092	19.0063	0.0785027	0.112113	13.0513	0.103566	0.715225
1227	YALI1_A03322g	GTTGGAAAGGAAGTCCTGGA	18.5918	11.7509	14.0372	15.6845	17.9557	18.8274	20.0588	14.6012	17.0339	17.3062	0.129713	0.262184	14.124	0.0785027	0.112113	17.7729	0.103566	0.143045
1228	YALI1_A03322g	TCATGAAGTAGGAGAAGAGA	26.1068	19.9895	11.6542	20.6438	12.3383	5.38925	23.0305	11.4357	8.27753	22.4088	0.389138	0.262184	22.4937	0.392514	0.112113	20.9801	0.517828	1.00131
1229	YALI1_A03322g	CTTCACTCCTTACCTCAAGA	50.8437	40.3692	41.5903	42.9307	57.3445	58.1619	46.2565	59.9428	67.1095	40.3529	0.129713	1.31092	33.6534	0.235508	0.112113	37.9066	0.517828	0.715225
1230	YALI1_A03322g	TGAGGTAAGGAGTGAAGTCG	20.9403	8.62886	11.6542	22.6155	11.2683	10.9885	20.4498	9.8753	13.4766	22.0686	0.129713	0.262184	20.0525	0.0785027	0.112113	18.2183	0.310697	0.429135
1231	YALI1_A03351g	CGTGGAAATGAGAGATAGCG	18.1221	15.5666	14.0372	17.716	8.59332	5.80919	19.8242	17.187	21.0017	18.4968	0.389138	0.262184	17.6113	0.0785027	0.112113	16.882	0.932091	0.143045
1232	YALI1_A03351g	GGAGACCGTGGACACTCACG	22.5842	14.8729	11.3564	26.0811	15.0132	19.3873	20.6844	11.7032	13.4766	23.7695	2.98339	2.88402	30.166	4.47466	0.336339	20.8019	5.48898	0.429135
1234	YALI1_A03351g	GATGTTTGGAGTCTTGTCGG	28.2987	46.2663	60.952	26.5591	22.7037	16.1678	27.0188	22.76	17.0339	22.834	0.389138	0.262184	19.355	0.0785027	0.560565	21.1582	0.310697	0.429135
1235	YALI1_A03351g	ATTCGCTTGGTTCTTGCTAG	9.90259	5.07325	1.67553	10.3667	3.37714	1.4698	8.64132	13.7987	12.1084	10.4178	11.0256	1.83528	9.93908	0.706525	0.784791	8.68601	3.41767	2.71785
1236	YALI1_A03351g	CGGCCACCCAGGACTTTGTG	25.1674	22.331	21.8563	25.9616	24.3087	22.6069	26.1586	30.2947	19.9071	24.705	0.648563	0.786551	21.0987	0.0785027	0.112113	22.5836	0.103566	0.143045
1237	YALI1_A03356g	GACGATTGAAAAGTTCCGAC	13.4252	12.4446	10.9095	11.5617	20.2963	21.907	13.9591	26.4159	21.6857	14.5849	0.129713	0.262184	10.9853	0.0785027	0.336339	12.784	0.310697	0.143045
1238	YALI1_A03356g	TTTGAGGTCGGCGAGCCACT	16.0085	21.1169	24.5372	16.3417	37.416	30.3058	16.7743	27.263	48.5022	13.3092	0.129713	1.31092	14.4727	12.953	27.6919	14.5658	8.38882	25.6051
1239	YALI1_A03356g	GCTTGTGTCGAATTCGTCCT	4.57946	7.41475	10.0904	5.34766	20.3632	15.8878	4.80942	6.8436	8.41434	7.86647	29.7042	44.8334	10.6366	52.9893	52.8052	7.70605	54.7862	63.9411
1240	YALI1_A03356g	TGATTGCCTCGCTCTTTGGA	17.6524	12.7048	15.3031	19.0305	20.4969	25.4065	19.4332	13.3528	12.7925	15.5203	0.389138	0.262184	19.7038	0.549519	0.112113	16.6148	0.517828	0.429135
1241	YALI1_A03356g	CAAGCTCTATGAGGTCTACA	12.8773	14.4393	18.0585	14.5492	16.217	11.8284	14.3501	18.8366	23.4644	12.9691	0.648563	1.83528	11.6828	3.68963	3.25128	11.9822	0.310697	0.143045
1242	YALI1_A03356g	GTTGCTGGTTTCGTCATGCA	28.1421	36.6401	26.2499	31.5781	17.5544	21.767	29.5994	18.8366	16.213	33.7195	0.129713	1.83528	44.1156	11.0689	14.0141	31.4924	5.07472	3.86221
1243	YALI1_A03396g	TCTGTTCAGGGGAAGCCGAA	10.0591	2.47158	2.79255	11.6215	9.46268	12.1083	10.2054	8.80529	5.81479	9.9075	0.129713	0.262184	7.84664	0.0785027	0.112113	9.04236	0.103566	0.143045
1244	YALI1_A03396g	CGTCTCTGTCAAAGTCACGT	11.3117	7.93508	6.81381	7.67793	8.32582	4.82933	7.46829	16.9641	16.6235	7.95152	2.98339	0.786551	7.84664	0.0785027	0.112113	6.90426	0.310697	0.143045
1245	YALI1_A03396g	GCCTCGTCGTCATCACGACG	2.23102	3.07864	1.22872	2.8979	2.9759	3.28954	2.30696	3.41066	1.84705	2.50877	0.129713	0.262184	1.91807	0.0785027	0.112113	3.96438	0.103566	0.143045
1246	YALI1_A03396g	CGTCGTCCCGGTCATCTCGA	35.8137	32.6509	30.1967	37.2544	26.9837	23.1668	41.2515	50.9815	47.134	35.5905	20.8837	15.4688	39.5819	11.3829	1.45747	36.3922	17.7097	2.14567
1247	YALI1_A03396g	GGTCGTCCCGGTCGTCCCGT	8.5718	13.9189	12.4734	10.4264	13.4751	14.628	9.42334	5.72901	9.91935	8.37673	1.42684	1.31092	6.80042	7.77177	5.94199	10.0223	12.5314	2.71785
1248	YALI1_A03396g	CAGCCTCGTCGTCATCACGA	43.2504	57.5402	55.7392	42.3332	37.5498	53.4026	34.9172	19.0595	34.2731	39.0772	24.7751	10.2252	48.6492	31.0086	12.893	47.7062	20.1953	4.1483
1249	YALI1_A03402g	GTTGATGGTCTTGTGTCGCA	12.4076	13.572	6.81381	13.1152	16.0163	15.1879	17.3217	18.4354	9.37207	15.2652	0.129713	0.262184	14.8214	0.0785027	0.112113	13.4967	0.310697	0.429135
1250	YALI1_A03402g	GGGAGCGCAGAGGCTGTCCA	14.3646	16.3471	13.9627	16.1625	17.0194	9.58867	15.3667	31.1863	28.5267	16.796	0.129713	0.262184	16.5651	0.0785027	0.112113	16.7039	2.79627	5.86484
1251	YALI1_A03402g	GATCGGGAGACTTCTTTCGT	1.21336	0.303528	1.30319	1.04563	0.033437	0.349951	1.21213	0.289794	0.889321	1.57329	0.129713	2.88402	1.56933	0.0785027	0.112113	1.91538	0.310697	1.2874
1252	YALI1_A03402g	GAGTCGTGCCCTCAGCGAAA	14.2863	15.2198	18.6542	13.7725	1.70529	2.02972	15.2885	19.6391	15.1185	11.7784	8.17189	0.786551	17.9601	7.92878	2.5786	14.6549	10.4601	4.43439
1253	YALI1_A03402g	TGTGGGCTTGGGGAGCGCAG	20.5488	13.3986	7.48402	17.8355	12.0708	10.4285	15.8359	12.8624	7.18298	19.6024	0.907988	0.262184	16.5651	0.706525	1.45747	18.3074	0.103566	0.143045
1254	YALI1_A03402g	TTCGTCGGTAAGGCACAGGT	56.48	33.7783	32.2818	61.0351	75.6011	59.5617	53.8421	57.892	54.3854	52.0038	0.389138	1.31092	51.4391	0.235508	1.00902	49.9334	4.86759	3.57612
1255	YALI1_A03422g	GCGCCAAGAAGATTCTGGAG	23.6018	26.4936	21.2606	24.5873	16.6182	19.3873	21.8575	21.7792	37.8303	21.0481	37.7464	43.2603	20.75	32.8926	28.3646	21.8709	57.6861	45.9174
1256	YALI1_A03422g	ACCACCTGATCGATGCCCAA	16.3999	13.0517	10.9095	19.8073	15.4145	9.44869	18.8858	5.90735	6.22525	19.3473	0.129713	0.786551	16.2164	0.0785027	0.560565	15.7239	0.517828	1.85958
1257	YALI1_A03422g	TGATGACCGTCTTGTCCTTG	72.3711	56.8464	65.8668	77.7054	147.357	128.012	83.0896	103.813	96.1151	79.8979	13.3604	12.3226	82.4769	12.7959	5.26931	83.8757	34.0731	54.7862
1258	YALI1_A03422g	GGGCATCGATCAGGTGGTGT	24.6978	21.2903	18.7287	21.779	22.7706	13.2282	25.6111	21.2887	19.6335	24.9601	0.129713	0.262184	27.3761	0.0785027	0.112113	23.6527	0.103566	0.143045
1259	YALI1_A03422g	GCAGCAGCAGGTTTTGGTAC	8.33696	7.67492	16.1968	8.93269	8.3927	5.80919	9.34514	5.32776	7.45661	8.97203	2.20511	3.40839	9.59034	1.80556	0.784791	7.52788	3.0034	0.143045
1260	YALI1_A03422g	CTGATCGATGCCCAATGGCG	12.9556	7.15458	5.62232	13.4737	9.6633	9.86863	11.222	3.76733	2.80478	10.7579	0.129713	0.262184	11.6828	0.235508	0.112113	10.4678	0.103566	0.143045
1261	YALI1_A03442g	ACAGGGTTCTCGTTAAGGCG	35.7354	62.7435	59.3881	33.8486	22.7706	16.0278	30.2251	38.2751	30.9894	32.9541	0.648563	0.786551	25.9811	0.0785027	1.00902	30.6015	0.932091	4.1483
1262	YALI1_A03442g	GTTCAGATCGGCTTTGATAA	28.4553	18.1683	17.1648	33.0719	30.528	28.626	29.052	34.3518	40.5667	35.7606	269.932	264.019	34.6996	325.551	311.562	44.8554	243.276	245.036
1263	YALI1_A03442g	GTTGTTGAATGAAGAGGGGA	21.4882	19.0355	22.3031	19.7475	14.6789	17.1476	21.8575	21.3779	12.1084	20.5379	0.389138	0.786551	21.4475	0.392514	0.560565	21.4255	0.724959	0.715225
1264	YALI1_A03442g	AGGGGAATAGTCGATAAAAG	20.314	9.23592	8.82444	20.2853	22.57	25.6864	23.5779	33.148	27.0217	20.708	0.648563	0.262184	20.75	0.0785027	0.112113	19.6437	0.103566	0.429135
1265	YALI1_A03442g	ATCTGTTGTTGAATGAAGAG	18.357	16.1737	14.4095	20.2853	22.7037	16.5877	24.7509	16.6074	22.7803	18.752	0.129713	0.262184	17.2626	0.235508	0.112113	15.2785	0.103566	0.143045
1266	YALI1_A03442g	GATTGAAGTTAGTCGCCGAC	36.6748	29.9625	32.2818	38.4494	38.9541	37.5848	34.2134	38.8993	52.3331	37.2913	0.129713	0.262184	37.8382	0.0785027	0.112113	32.116	0.724959	0.715225
1267	YALI1_A03450g	TGGACTCCAGCAAACACGCG	12.0945	15.133	10.4627	12.0397	19.0925	27.2262	12.3168	6.93277	9.09844	12.2037	1.42684	0.786551	12.0315	1.02054	0.336339	10.5568	0.310697	1.00131
1268	YALI1_A03450g	CGACCATTCATATTCAGAGG	41.7631	29.0953	29.2286	38.3299	40.8266	20.3672	39.0619	35.2434	42.7558	40.0127	0.129713	0.786551	34.3509	0.0785027	0.112113	36.0358	1.13922	0.429135
1269	YALI1_A03450g	GCGACCATTCATATTCAGAG	14.756	8.28197	12.1755	13.2945	14.8795	8.04888	14.0373	17.5883	20.5912	13.6494	0.129713	0.262184	10.6366	0.0785027	0.112113	13.4967	0.103566	0.143045
1270	YALI1_A03450g	TCACCCCCTCTGAATATGAA	25.0892	17.8214	14.7074	25.8421	20.2294	21.907	25.1419	26.0146	24.2853	24.8751	0.129713	0.786551	20.0525	0.0785027	0.112113	19.7328	0.103566	0.143045
1271	YALI1_A03450g	TTACACAGAAGTATAGCCGT	10.6071	3.85914	3.31382	9.70944	8.86081	10.7085	8.48491	8.76071	9.64571	9.9075	0.129713	0.262184	9.93908	0.0785027	0.112113	11.1805	2.38201	1.85958
1272	YALI1_A03450g	TCTTCCAGATGCTCAACTGA	18.6701	11.1438	10.3883	22.735	14.3445	15.6078	19.1204	16.3399	11.698	18.752	0.129713	0.786551	19.0063	0.0785027	0.112113	16.7039	0.103566	0.143045
1273	YALI1_A03487g	GCGCAAATCGACGATACCGT	66.5783	57.28	56.4094	77.5859	99.3414	99.0362	70.4209	83.706	80.3809	71.1384	0.129713	2.35965	64.6912	0.0785027	1.00902	66.7709	0.724959	0.429135
1274	YALI1_A03487g	GTACGGGTCGTACGGCATGG	14.0515	28.0546	35.7073	13.653	8.59332	10.8485	8.48491	5.28317	7.31979	11.0131	0.129713	0.262184	12.0315	0.0785027	0.112113	12.3386	0.103566	0.715225
1275	YALI1_A03487g	GCTTCCGACGAGGCGCCAAC	13.2687	10.5368	7.85636	15.326	22.4362	18.2675	15.1321	9.16196	13.4766	15.6054	8.95017	3.40839	14.124	15.622	4.14818	15.9021	27.8592	12.1588
1276	YALI1_A03487g	CTTGAAGTCCTTGAGCCACA	30.6471	45.3124	54.2498	29.1881	31.3305	25.2665	32.3365	25.8809	32.6312	31.9336	173.945	139.744	32.6072	131.335	103.032	37.3721	134.118	113.435
1277	YALI1_A03487g	GTTCTCTCGCATGATGCCCA	16.5565	13.9189	9.04785	13.4737	3.77838	6.92904	16.9307	17.2316	14.5712	14.3297	0.129713	0.262184	13.4265	0.0785027	0.112113	11.0914	0.103566	0.429135
1278	YALI1_A03487g	ATGCCGTACGACCCGTACGC	22.4276	2.21142	3.31382	24.2288	19.895	15.4678	17.3999	18.7029	28.9371	21.6434	29.4447	26.4805	29.4685	6.20172	5.49353	22.94	19.781	20.7415
1279	YALI1_A03507g	GATTCGCCAATGGTAGCGGG	57.1845	66.7328	82.92	52.4907	48.049	39.4045	47.8987	62.172	56.4377	50.3879	0.648563	3.93275	47.9517	0.235508	0.112113	49.6662	7.76742	5.29266
1280	YALI1_A03507g	GGATTCGCCAATGGTAGCGG	8.1804	6.28736	7.33509	5.46716	3.37714	1.4698	5.35683	3.23232	4.72024	7.01604	0.129713	0.262184	6.10294	0.0785027	0.112113	6.28065	0.103566	0.143045
1281	YALI1_A03507g	ATTGGATTCGCCAATGGTAG	7.24102	3.16536	2.56914	7.67793	4.2465	4.12943	9.97075	11.1236	10.7403	9.22716	1.16741	0.262184	7.84664	0.706525	0.112113	9.30962	0.103566	0.143045
1282	YALI1_A03507g	GGGCTGGGACACACGTCTGG	10.6071	6.11392	4.20743	10.7252	6.5871	3.70948	11.4566	12.5057	8.8248	10.1626	0.129713	0.262184	9.93908	0.0785027	0.112113	7.97331	0.103566	0.143045
1283	YALI1_A03507g	TCGAGAAAACCTCGTCTGAG	4.10977	6.20064	8.0053	2.65889	4.44713	3.70948	1.99415	1.44897	2.12069	2.25364	0.129713	0.262184	1.56933	0.0785027	0.112113	1.7372	0.517828	0.143045
1284	YALI1_A03507g	GCGTTATCGGGTCTTGGCCC	14.9909	8.54214	9.79253	19.0903	17.4876	11.4084	14.5847	14.1108	12.5189	16.2007	0.129713	0.262184	18.3088	0.0785027	0.112113	14.9221	0.103566	0.143045
1285	YALI1_A03512g	TCGGCACTACCTACTTCGGG	15.0692	6.80769	5.84573	17.4172	14.1439	11.5484	14.2719	16.0724	13.8871	17.9866	3.24281	1.83528	12.3803	0.86353	1.90592	15.1894	6.73177	7.0092
1286	YALI1_A03512g	TGGTTGTCCAGGGTGTCGGG	19.766	24.4123	28.6329	21.1218	21.1656	14.068	20.4498	26.1038	19.7703	21.7285	0.907988	1.31092	20.75	15.779	12.4445	21.6928	13.1528	13.3032
1287	YALI1_A03512g	GAGTGTGTAGGAGAGAGTTG	12.0162	7.24131	8.30317	12.3982	11.8033	3.70948	16.1487	10.0536	9.50889	14.3297	0.129713	0.262184	13.4265	0.0785027	0.112113	13.2295	0.103566	0.143045
1288	YALI1_A03512g	TCTCCTACACACTCCCAGCA	36.1268	32.5642	21.9308	39.2262	20.6975	13.0882	42.3464	16.9195	20.4544	38.1418	0.129713	0.786551	34.3509	0.0785027	0.784791	33.0068	0.724959	0.429135
1289	YALI1_A03512g	TAGCCAACCAGAAACGACAA	3.32696	4.46619	6.29254	4.27216	1.77216	0.0699903	4.1056	5.72901	4.58342	4.97501	0.129713	0.262184	3.66177	0.0785027	0.112113	2.62807	0.103566	0.143045
1290	YALI1_A03512g	GCGTTTTGCGTCATGAGTGT	38.5535	60.0551	70.4838	39.1066	84.0273	86.578	38.4363	42.6889	44.3976	40.2678	84.1834	65.8081	50.0441	150.961	128.818	50.557	174.715	155.204
1291	YALI1_A03549g	GCAGTATCTGATGAACGCGG	55.0709	75.6651	56.9307	57.928	45.2403	46.9635	55.3279	44.6506	35.7781	59.4025	56.6844	23.3343	67.8299	44.354	9.75383	62.8511	67.007	31.0408
1292	YALI1_A03549g	GTGAGTCCAAACGAATCGCC	25.4806	47.2203	65.9413	22.5558	26.8499	32.8254	22.4049	21.2442	22.3698	23.8545	1.16741	1.31092	17.2626	0.235508	0.112113	20.0001	0.932091	1.57349
1293	YALI1_A03549g	CACGAGTCTGAAAAACGGCT	1.52649	1.51764	0.632977	1.58339	1.57154	1.60978	1.83775	0.289794	0.0684093	1.82842	0.129713	0.262184	2.26681	0.0785027	0.112113	1.64811	0.103566	0.143045
1294	YALI1_A03549g	TGCAGTATCTGATGAACGCG	55.0709	75.7519	56.9307	57.8683	45.2403	47.1034	55.4843	44.7844	35.7781	59.4025	56.6844	23.3343	68.1786	44.354	9.75383	62.8511	67.2141	30.7547
1295	YALI1_A03549g	CTGAGTGCGGAAATCTGCTG	20.7054	16.694	10.3138	18.5525	20.3632	16.3077	22.2485	22.9829	23.0539	21.9836	1.16741	1.31092	19.0063	13.581	15.3595	23.9199	7.76742	5.29266
1296	YALI1_A03549g	TGCCCCACGAGTCTGAAAAA	25.4806	34.5588	43.2286	24.5873	34.2061	33.8053	19.5114	20.9321	35.3676	21.7285	2.72396	1.31092	16.2164	0.392514	0.112113	22.1382	2.38201	0.143045
1297	YALI1_A03567g	GGAGGTAACACTGAGTACAT	8.72837	14.9596	19.0265	11.263	17.5544	16.0278	9.57974	6.35318	7.59343	10.3327	0.389138	0.786551	14.124	0.0785027	0.112113	10.1114	0.310697	0.143045
1298	YALI1_A03567g	TCAGGTGCGACGTCATATTG	16.4782	21.8106	21.0372	21.062	40.2916	49.9031	15.0539	27.9763	21.9594	14.4148	0.129713	1.31092	17.9601	0.235508	0.112113	17.5057	0.310697	0.143045
1299	YALI1_A03567g	GCGAAACGAAATCTACTGGA	4.03149	3.77242	5.39892	3.31615	5.65086	10.9885	4.0274	1.49356	3.07842	3.61433	0.129713	0.262184	2.96429	0.0785027	0.112113	4.67708	0.103566	0.143045
1300	YALI1_A03567g	AGAAGAAGAGAAGTGCTGTC	12.9556	15.4799	26.6967	8.69369	2.7084	2.30968	9.89255	17.3208	14.1607	7.18613	0.129713	0.786551	11.334	0.549519	0.112113	11.2695	0.103566	0.143045
1301	YALI1_A03567g	GATCCAGCTTGCCAGACAAT	50.2175	47.1335	56.4094	52.8492	31.9324	42.0641	50.4012	43.0456	48.9126	50.473	147.224	66.3324	63.9937	136.516	100.341	56.2586	169.537	150.054
1302	YALI1_A03567g	AGTCGACACACAGCCCCAAA	17.4176	31.0899	26.2499	16.8795	7.52333	12.1083	13.177	17.7666	13.8871	16.1156	0.389138	0.262184	18.6576	0.0785027	0.112113	14.7439	0.103566	0.429135
1303	YALI1_A03579g	TATGAAGCGGATGTACGGCG	20.0792	11.2305	11.8032	20.584	17.0863	19.9472	20.0588	21.2442	20.3176	20.4528	3.76166	5.50585	17.6113	13.581	15.5837	18.5747	1.13922	0.143045
1304	YALI1_A03579g	AATTCGTGTGAAAACAACTT	23.0538	32.2173	49.186	22.5558	48.2496	52.2827	22.8741	23.8746	19.0862	25.8105	0.129713	1.31092	18.3088	0.0785027	0.336339	22.5836	0.103566	0.143045
1305	YALI1_A03579g	CCATTACAACTCCCAATAAG	56.0886	15.6534	5.32445	57.3903	18.1563	13.3681	62.0533	29.5813	24.1485	67.3115	0.648563	2.88402	58.4139	0.235508	0.112113	62.3166	0.310697	0.715225
1306	YALI1_A03579g	GTATAAAATCACAAAACGAC	16.7913	7.06786	7.78189	17.5965	11.8033	16.7277	18.7294	25.97	20.5912	20.1127	47.8639	38.541	14.124	56.4435	42.4908	22.94	78.8135	53.6419
1307	YALI1_A03579g	GGGTGCTTCAGATATGGGAC	29.9426	19.1223	17.5372	24.647	12.6726	16.3077	28.0354	22.1804	17.718	29.9776	2.20511	1.31092	31.2122	9.34183	3.69973	26.5035	15.017	4.72048
1308	YALI1_A03579g	ATAAGGGGTGCTTCAGATAT	16.4782	31.0032	36.1542	16.1625	29.8593	29.8858	16.2269	15.2699	17.3076	16.881	0.648563	1.31092	14.4727	0.0785027	0.112113	14.1203	0.103566	0.143045
1309	YALI1_A03599g	TGAGTGATCCGGCCAATAGA	23.6018	13.9189	13.1436	22.6753	17.4876	13.6481	25.1419	17.6775	10.3298	21.2182	0.648563	0.262184	20.75	0.0785027	0.112113	22.7618	0.103566	0.143045
1310	YALI1_A03599g	GCAAACATCATGTCCCTGCG	18.6701	15.4799	13.1436	24.2885	20.1625	16.7277	21.0754	8.98362	11.5612	20.5379	0.129713	0.262184	23.5399	2.7476	1.23324	21.96	4.24619	0.715225
1311	YALI1_A03599g	CGACAGCTTGACTCACCCGA	17.6524	27.1874	24.9095	14.4297	9.06144	3.70948	16.3833	26.0592	13.3398	13.5644	0.389138	0.262184	15.5189	0.0785027	0.112113	14.5658	0.103566	0.143045
1312	YALI1_A03599g	AGTGCCATCGGGTCCTCGCA	15.0692	12.0978	10.9095	13.653	10.332	9.44869	12.1604	8.18112	3.89933	16.0306	0.129713	0.786551	12.0315	0.0785027	0.112113	15.7239	0.103566	1.2874
1313	YALI1_A03599g	AAGCACAAAGGCAACCCTGA	28.2204	16.694	25.1329	25.4238	22.1688	17.7075	24.2035	19.1933	20.5912	27.7665	0.129713	0.786551	27.0273	0.0785027	0.112113	23.6527	0.103566	0.429135
1314	YALI1_A03599g	GTCGGTTCTTAATCAGATGA	30.0209	35.0791	37.0478	32.4146	32.4005	31.2856	30.8507	19.9512	18.8126	28.617	8.95017	3.93275	34.0021	23.9433	17.6017	29.7997	28.8948	25.6051
1315	YALI1_A03624g	GTGAAGTCGATTTTTGGCAG	30.1774	69.4211	98.037	25.7226	38.6866	46.5435	27.9572	41.9756	55.7536	32.0187	408.984	398.781	30.166	389.923	466.054	38.1739	370.661	424.128
1316	YALI1_A03624g	GGGGGCGTCCATCTCCAGCA	10.6854	7.15458	5.84573	12.8762	14.7457	14.348	13.568	10.232	4.4466	11.7784	0.129713	0.262184	7.84664	0.0785027	1.00902	9.22053	0.310697	0.429135
1319	YALI1_A03624g	GATCGACAGACCCATCAAGT	6.22336	0.823861	1.89893	6.60242	6.65397	6.08915	7.15548	5.95193	4.30979	5.99553	0.129713	0.262184	7.84664	0.235508	0.112113	5.12252	0.103566	0.143045
1320	YALI1_A03624g	GTACTGTGTACTGGGTCCGG	6.45821	2.73175	3.76063	6.30367	9.86392	10.4285	4.41841	5.99651	2.12069	6.16561	0.129713	0.262184	7.14916	0.0785027	0.112113	4.94434	0.103566	0.143045
1321	YALI1_A03669g	CCAGGCTGAGAACTTCACGG	28.6901	26.8405	16.3457	31.6976	46.6447	52.7027	29.3648	23.4288	28.3899	27.3413	0.129713	0.786551	25.9811	0.0785027	0.112113	25.4344	0.310697	0.429135
1322	YALI1_A03669g	GTATGCTGCACGCTGATTGG	33.6218	15.4799	6.66487	34.7449	19.0257	17.4276	30.4597	15.1808	13.3398	38.2268	0.648563	0.786551	38.187	0.0785027	0.112113	31.6705	0.103566	0.143045
1323	YALI1_A03669g	ATATTCGCCGCATTGAGGAA	169.049	153.802	139.218	175.816	132.11	131.792	180.373	202.165	172.46	185.776	98.9707	32.7729	205.582	92.3977	35.5398	203.164	92.277	21.5998
1324	YALI1_A03669g	TGTGGATAGAACGTACCGGG	6.61477	2.64503	2.12233	6.30367	1.03655	0.769893	7.23368	4.74817	5.26752	5.57031	0.129713	0.786551	4.35925	0.0785027	0.784791	6.90426	0.310697	0.143045
1325	YALI1_A03669g	TGTTTTGCGTTCTAGTGTCG	46.7731	46.0929	51.1967	46.7547	49.654	80.2788	48.6025	42.3323	52.1963	46.3909	4.28051	1.31092	39.9307	7.92878	5.26931	46.5481	10.4601	1.2874
1326	YALI1_A03669g	AAATAATCAGATGCGTTACG	51.7831	34.0385	40.6967	50.3995	40.4922	31.8456	43.4412	51.4273	64.6468	50.0478	0.389138	0.786551	39.9307	0.235508	0.112113	48.6862	0.103566	1.2874
1327	YALI1_A03688g	GCTTCATTCCGATGACACCA	18.0438	19.2957	19.4733	20.2255	18.7582	14.068	15.0539	9.96447	4.72024	17.2212	0.129713	0.262184	17.9601	0.0785027	0.112113	17.9511	0.310697	0.143045
1328	YALI1_A03688g	ATAGAAGTAGGAAAAGCCCT	13.5035	7.76164	3.09042	12.7567	7.59021	4.82933	12.1604	9.78613	12.7925	13.3092	1.16741	0.262184	14.4727	2.27658	0.112113	13.9422	1.34635	0.429135
1329	YALI1_A03688g	ATGAAGCCTCTCCAGATCCG	14.5995	7.06786	2.86701	16.8197	20.2294	16.7277	19.5896	10.9007	12.9294	18.0716	0.129713	0.262184	21.0987	0.0785027	0.112113	17.5057	0.103566	0.429135
1330	YALI1_A03688g	TATGCTCTCAGCATGTTCCC	21.8013	15.7401	21.9308	22.735	30.4611	20.9271	25.7675	21.7792	19.6335	22.6639	0.389138	0.786551	21.7962	0.0785027	0.112113	20.5346	0.103566	0.429135
1331	YALI1_A03688g	GGGGTATCAGAGTCGTTTGG	1.52649	1.77781	0.558509	1.46389	0.835926	0.629912	1.36853	1.53814	1.98387	1.74338	0.129713	0.262184	2.96429	0.0785027	0.112113	1.38085	0.103566	0.143045
1332	YALI1_A03688g	TTCTTCGCAGACAATGGGGG	18.0438	16.5206	14.8563	20.106	26.5156	12.3883	16.9307	16.8749	14.0239	19.2622	1.68626	0.262184	14.4727	0.0785027	0.112113	19.0201	0.103566	0.429135
1333	YALI1_A03721g	TGTTCCATCCCATAGACGGC	11.9379	21.7239	15.3031	14.4895	9.06144	6.22913	13.7244	8.18112	3.76251	11.6934	0.129713	0.262184	10.9853	0.0785027	0.336339	14.4767	0.103566	0.429135
1334	YALI1_A03721g	GAGAGCATCATCCACAACAA	17.9656	13.3119	9.42019	19.4488	29.5918	36.4649	20.6062	19.8621	24.6958	15.0101	0.129713	0.262184	17.9601	0.0785027	0.336339	14.1203	0.103566	0.143045
1335	YALI1_A03721g	GACGCCAATGGACTTTTCCG	10.0591	4.46619	5.69679	11.502	9.26206	11.4084	8.48491	6.53152	9.64571	10.928	0.389138	0.262184	14.4727	0.392514	0.112113	11.8041	0.310697	0.143045
1336	YALI1_A03721g	GCAGGATCGATTCTGGAGGG	27.4376	21.5505	13.0691	26.8578	26.9837	17.0076	32.1801	9.38488	17.9916	25.2152	0.129713	0.262184	28.771	0.392514	1.23324	23.8308	1.34635	0.429135
1337	YALI1_A03721g	TTTCGGGCGAAGACAAGGAC	6.77133	12.2712	11.3564	8.75344	1.30404	2.02972	7.07728	14.4674	18.6757	7.44126	4.02109	4.45712	8.54412	1.33455	0.784791	6.01339	1.96775	4.1483
1338	YALI1_A03721g	TCGAGATCATCTCCAAACAG	46.0686	42.1904	47.9945	45.4402	29.3912	36.8849	36.2466	48.9307	44.6713	34.9952	61.6135	42.7359	42.3719	35.0907	38.0063	41.292	52.7149	66.2298
1339	YALI1_A03757g	GTTTGTGTCTTTCACGACCG	34.9526	39.6754	56.6328	34.3864	35.2761	33.2454	30.5379	25.3013	28.8003	34.8251	107.013	68.4299	36.0945	94.5958	80.385	43.7864	113.404	81.6787
1340	YALI1_A03757g	CTTCCCCGTGAAGCATGCCG	2.46586	2.29814	1.89893	3.07715	1.70529	0.209971	4.1056	1.0923	2.53114	3.10407	0.129713	0.262184	2.96429	0.0785027	0.112113	2.62807	0.517828	0.715225
1341	YALI1_A03757g	GTCGATGCGTTTATTCCCCG	4.8143	7.84836	5.77126	4.39166	1.63841	2.02972	6.21706	1.93939	2.66796	4.5498	0.129713	0.262184	5.40546	0.0785027	0.112113	5.83522	0.103566	0.143045
1342	YALI1_A03757g	CTGCGACCAAGGAGTCCAAG	25.0109	19.9895	18.2074	25.6628	18.7582	26.9463	25.6111	15.4929	12.3821	24.705	0.129713	2.35965	25.9811	0.0785027	0.112113	22.94	0.310697	0.143045
1343	YALI1_A03757g	TAATTGTGCGAAACCTGCCG	2.85727	2.29814	1.9734	2.53939	1.50467	0.349951	2.22876	2.2069	0.615684	3.27415	0.129713	0.786551	1.56933	0.0785027	0.112113	2.89534	0.103566	0.143045
1344	YALI1_A03757g	AGGTTTCGCACAATTAGTCG	61.8031	64.6514	64.8987	65.9943	68.0444	64.601	56.8919	49.644	39.7458	66.376	117.13	109.855	75.8509	182.676	153.034	73.5415	242.654	190.107
1345	YALI1_A03763g	TGAGAGTTGATGGCCACCAG	15.9302	12.011	13.5904	17.4172	14.077	11.2684	14.8975	15.4483	14.0239	13.9896	0.129713	0.786551	12.3803	0.0785027	0.112113	11.6259	0.103566	0.143045
1346	YALI1_A03763g	GGACGCGCTCTCAGACGACG	11.0768	6.54753	5.84573	12.1592	4.44713	6.92904	10.1272	19.015	16.4866	11.5233	1.16741	0.262184	9.59034	1.64856	0.336339	14.0312	2.17488	1.00131
1347	YALI1_A03763g	TGTACAACCTGACTCAGCTG	27.5942	18.255	15.8244	23.1533	13.3414	6.50909	28.27	15.5374	15.8025	25.9806	0.129713	0.262184	23.8887	0.392514	0.336339	23.9199	0.103566	0.143045
1348	YALI1_A03763g	GGACGACTATTTATTCGACT	8.02384	16.3471	22.601	7.85718	4.58087	6.78906	8.25031	12.5949	13.0662	6.50579	4.53994	0.786551	9.2416	2.9046	1.68169	6.81518	5.28185	1.2874
1349	YALI1_A03763g	GCTCGTAAAGAACTGACTGA	21.7231	5.76703	5.02658	19.9268	11.2014	24.9865	19.746	15.9833	21.2753	18.4968	0.389138	0.786551	15.1702	0.0785027	0.112113	17.4166	0.517828	1.85958
1350	YALI1_A03763g	AGATACACCATGAAGTTCAA	19.2181	21.6372	29.5265	20.0463	25.8468	25.8264	16.4615	15.7158	14.708	18.752	36.4492	36.4435	24.5861	31.3226	32.6249	19.0201	27.2378	35.6182
1351	YALI1_A03803g	CCAGAAGTCAGCATGAGCCG	6.45821	2.21142	4.50531	6.18417	7.45646	1.88974	8.40671	9.42946	5.1307	6.50579	0.129713	0.786551	5.05672	0.0785027	0.112113	7.61696	0.103566	0.143045
1352	YALI1_A03803g	GGCTCATGCTGACTTCTGGG	30.0209	17.648	12.6223	28.5308	20.8313	11.9683	25.2983	16.0279	14.8448	26.4058	0.129713	1.31092	27.7248	0.0785027	0.112113	27.1271	0.103566	0.715225
1353	YALI1_A03803g	GGCCTGACTGTCTCTCCCAG	0.273985	0.0433611	0.0372339	0.627379	0.033437	0.0699903	0.351909	0.0668756	0.0684093	0.382693	0.129713	0.262184	0.523109	0.0785027	0.112113	0.400893	0.103566	0.143045
1354	YALI1_A03803g	TTCCTACCAGAGCCATATGG	19.3746	35.1659	32.5052	24.7665	16.6182	11.4084	22.1703	12.4166	14.708	23.4293	0.648563	0.262184	22.145	0.0785027	0.112113	19.3765	0.310697	0.143045
1355	YALI1_A03803g	TGTTTCCTACCAGAGCCATA	10.0591	12.5314	11.7287	10.0679	7.12209	17.9875	11.6912	9.07279	5.1307	10.5028	0.129713	0.262184	6.10294	0.0785027	0.336339	9.22053	0.932091	0.429135
1356	YALI1_A03803g	CAAAAAGGCTGAGGTCCAGC	26.1851	35.5995	24.5372	26.6786	29.1905	24.1466	24.7509	18.5691	12.9294	28.2768	7.91247	3.93275	33.6534	17.9771	4.59663	29.7997	14.8099	6.72311
1357	YALI1_A03809g	GCTCCAAAGCCATCTCCGGG	5.75368	0.997306	0.558509	6.00492	4.2465	1.60978	5.12223	4.70358	7.59343	5.65536	0.129713	0.262184	3.66177	0.0785027	0.112113	5.38978	0.103566	0.143045
1358	YALI1_A03809g	AGTCCCACGTATCCTTCCTG	27.6724	16.1737	12.25	27.9333	27.7193	27.7861	25.2983	22.2696	26.6112	27.7665	0.129713	1.83528	22.8424	0.0785027	0.112113	24.8108	0.310697	0.143045
1359	YALI1_A03809g	ACAGGACATTCCCCATGACG	7.78899	10.9704	5.24998	6.12442	11.0008	5.94917	7.8593	11.5695	13.203	5.91049	0.389138	0.262184	5.05672	0.0785027	0.112113	6.81518	0.103566	1.00131
1360	YALI1_A03809g	ACAACCGCAGGAAGGATACG	12.8773	13.9189	18.9521	14.5492	3.71151	4.82933	14.7411	10.767	11.2875	12.6289	5.31821	1.83528	14.124	0.549519	1.23324	11.9822	3.21053	2.43176
1361	YALI1_A03809g	TCCCGAGTTTGAAATCCCCC	12.7207	21.8974	18.7287	14.848	17.1532	13.3681	11.6912	13.7095	18.4021	13.9045	0.129713	0.262184	9.59034	0.235508	0.112113	12.6059	0.103566	0.143045
1362	YALI1_A03809g	GCTGAAGAACAACCGCAGGA	20.1574	26.2335	26.5478	21.2413	13.4083	13.9281	16.9307	10.0536	9.37207	21.3033	0.389138	0.262184	17.6113	0.0785027	0.112113	16.5257	0.103566	0.143045
1363	YALI1_A03815g	AACGTCTTCCTTGTACGCCG	21.5665	14.4393	16.1968	18.3135	11.8701	12.9482	18.1038	28.11	30.3053	17.5614	27.6288	15.9932	21.7962	30.8516	20.5167	23.4745	47.1224	29.0381
1364	YALI1_A03815g	ACTTGCTGTGCAAAGGCCCG	14.1298	9.66953	4.20743	15.6247	4.58087	0.489932	13.9591	17.1424	18.6757	16.0306	0.129713	0.262184	16.9139	0.0785027	0.112113	12.3386	0.103566	0.143045
1365	YALI1_A03815g	ACATGATCTACAGCACCGAC	3.79664	3.85914	2.34574	3.19665	3.04277	1.32981	4.0274	11.1236	19.6335	2.25364	0.389138	0.262184	2.96429	0.235508	0.112113	2.62807	0.103566	0.143045
1366	YALI1_A03815g	TGGTGGCGTAAACAGTGACT	26.8896	38.3746	39.1329	26.7383	25.5793	24.4266	29.2866	24.8554	27.9794	27.6815	5.31821	8.12769	24.5861	14.68	22.3105	23.4745	0.724959	0.429135
1367	YALI1_A03815g	CTGGTGAAGGTGATGTTCCA	22.7407	10.7969	10.6861	25.2446	33.0024	40.3844	27.5662	24.365	26.8849	25.3853	0.129713	1.31092	22.4937	0.0785027	1.00902	20.7128	0.310697	0.143045
1368	YALI1_A03815g	ATGCGTTTACCCCCCAGTCG	16.9479	34.2986	35.7818	16.8197	10.5327	10.0086	13.8808	14.5566	14.9816	15.6904	0.129713	0.262184	19.7038	0.0785027	0.112113	15.813	0.310697	0.143045
1369	YALI1_A03837g	CTGAACCGAGACGACCCCAA	10.9202	13.1384	12.0266	10.0082	4.17963	4.54937	11.8476	16.9641	12.9294	12.2887	0.129713	0.786551	8.19538	0.0785027	0.336339	10.5568	0.103566	0.143045
1370	YALI1_A03837g	GAGTGCATGTCCATTCTCAA	27.1245	24.2389	24.6861	24.408	32.668	34.7852	25.0637	26.0592	25.9271	22.5789	0.389138	0.262184	20.4013	0.0785027	0.112113	20.0892	0.103566	0.143045
1371	YALI1_A03837g	TCGAATCTCAATGGGCACGA	66.5783	99.5138	118.218	63.7238	68.245	60.9615	69.4042	61.9491	81.4755	65.0153	18.2895	4.98149	68.5273	23.3153	5.94199	71.7598	23.9237	7.29529
1372	YALI1_A03837g	CACTCATCGTGGTTGATCCA	24.8543	30.8298	23.5691	28.0528	19.6944	8.46882	24.7509	19.8175	15.1185	23.9396	0.129713	0.786551	29.4685	0.0785027	0.560565	23.2072	0.103566	0.143045
1373	YALI1_A03837g	GCAGAATGTACGCGTCTCGA	38.8667	14.4393	15.6755	37.3739	11.7364	8.6088	42.1118	18.2125	10.4666	39.4174	0.129713	0.786551	38.8845	0.392514	1.00902	40.4011	0.310697	0.143045
1374	YALI1_A03837g	GGTAGTCGATACCAATCACC	21.4882	42.8841	69.4413	16.9392	13.2076	23.1668	13.8026	11.7924	12.7925	16.796	22.9591	29.1024	21.0987	4.00364	6.39044	15.6348	17.9169	25.8911
1375	YALI1_A03842g	TATTCCAGACCCCTGTCAGA	14.9909	13.3119	12.7712	16.3417	15.2138	19.1073	16.3833	24.1421	12.5189	14.1597	0.129713	0.262184	14.4727	0.0785027	0.560565	14.6549	0.310697	0.429135
1376	YALI1_A03842g	CGCGGTCACATGATTGGCCG	22.0362	10.6235	13.1436	19.8073	8.1252	6.50909	22.8741	8.80529	8.96162	18.0716	0.129713	0.262184	24.9349	0.0785027	0.560565	19.2874	0.310697	0.715225
1377	YALI1_A03842g	TGTGCGAGTCCCTCTGACAG	10.9202	15.0463	15.3776	10.6654	9.39581	4.26941	10.1272	8.40404	13.4766	9.82246	0.129713	0.262184	11.334	0.0785027	1.00902	10.0223	0.310697	0.143045
1378	YALI1_A03842g	GGTGGATATCGTTGTCGCCG	12.4076	12.2712	14.9308	14.2505	6.85459	6.50909	15.0539	15.8495	17.8548	16.6259	0.389138	0.262184	16.2164	0.0785027	0.112113	12.784	0.310697	0.143045
1379	YALI1_A03842g	GGGCAAGTCGCAACAGACAA	8.10212	4.46619	5.02658	7.97668	3.04277	6.36911	7.54649	5.59526	4.03615	8.37673	0.129713	0.262184	6.80042	0.0785027	0.112113	6.45883	0.103566	0.143045
1381	YALI1_A03857g	TATGCACGTGGAGTTGAGCG	22.8973	15.0463	19.6223	25.4836	23.5731	14.7679	27.9572	16.2508	17.4444	24.2798	0.389138	0.786551	24.2374	0.0785027	0.112113	21.5146	0.103566	0.143045
1382	YALI1_A03857g	CGCTTCATATAGGTCACGGG	13.5818	5.07325	5.10105	14.7882	20.0957	15.7478	14.5847	20.3079	22.9171	12.799	0.129713	0.786551	14.4727	0.0785027	0.112113	12.6059	0.517828	0.143045
1383	YALI1_A03857g	GCCCGTCGAGAAAAGGTACG	5.51883	4.03258	0.632977	5.28791	0.969674	0.629912	5.12223	6.13026	13.6135	7.01604	0.129713	0.262184	11.6828	0.0785027	0.112113	5.65704	0.103566	0.143045
1384	YALI1_A03857g	GGAGCGCAAAAATATGCACG	7.78899	6.89442	12.25	7.08042	4.64775	5.10929	7.8593	7.33403	7.04616	7.01604	0.129713	0.786551	10.2878	9.34183	4.14818	6.10248	7.14603	5.00657
1385	YALI1_A03857g	ATCTGCTCTAGAATCTCCAG	20.7837	23.0248	21.9308	17.8953	13.3414	16.8677	19.9806	13.2191	17.9916	20.1977	0.389138	0.262184	14.124	2.43358	4.37241	17.1493	2.79627	1.00131
1386	YALI1_A03857g	TGTCTTCTTGTCTTGCCAGT	30.5689	9.58281	6.367	34.5059	36.7473	29.4659	33.3531	45.8544	35.094	34.9101	25.8128	9.17642	32.2584	17.1921	6.39044	35.8576	15.017	8.15356
1387	YALI1_A03883g	TGTATGTCTGCATCACCGGG	60.7854	57.1933	56.7818	61.3936	51.5265	50.323	62.2097	49.9115	55.8904	59.7427	0.389138	1.31092	65.0399	0.0785027	0.560565	59.2876	0.517828	1.57349
1388	YALI1_A03883g	GGACAAGACCACATTCACCA	21.4099	31.7837	31.984	24.886	29.2574	18.1275	25.6893	17.4545	15.6657	23.8545	0.648563	0.262184	18.3088	0.235508	0.112113	21.6928	0.103566	0.143045
1389	YALI1_A03883g	GGCCGAGTAGTTGAACACCG	1.29164	0.823861	0.260638	2.12114	2.37403	0.489932	1.75954	0.378962	0.0684093	2.1686	0.129713	0.262184	2.26681	0.0785027	0.112113	2.80625	0.310697	0.143045
1390	YALI1_A03883g	GTTATGCACGACGGTGGCGA	5.59711	4.29275	1.67553	6.60242	3.84526	1.60978	5.98245	5.68443	3.62569	5.65536	0.129713	0.262184	7.14916	0.0785027	0.560565	5.74613	0.103566	1.00131
1391	YALI1_A03883g	ACAAAACCACACTTCAACCA	28.7684	43.4045	56.4094	28.4711	24.4425	31.1457	26.9406	16.9195	17.1707	25.9806	3.50224	2.88402	22.145	22.3733	18.0502	22.94	33.866	50.781
1392	YALI1_A03883g	CGACATATTGTTATGCACGA	21.8796	10.8836	10.0159	17.5965	23.7069	23.7267	18.2602	20.3525	19.3598	24.0246	5.31821	2.35965	17.6113	6.35872	6.61466	21.8709	1.96775	0.143045
1393	YALI1_A03900g	CGAGTTTCAGAGACTCCAAT	25.872	39.502	30.3457	23.9898	14.2776	23.1668	24.4381	30.1609	29.6212	21.6434	0.389138	0.786551	20.75	5.57369	0.784791	23.3854	8.18169	0.715225
1394	YALI1_A03900g	CACTGCGAAAACTTACCCGA	22.4276	10.2766	6.81381	24.4678	28.5218	23.8667	20.9972	21.2442	24.4221	23.9396	0.129713	0.262184	22.145	0.0785027	0.112113	18.5747	0.310697	0.429135
1395	YALI1_A03900g	AGTTTTCGCAGTGTGCTCCA	24.9326	17.8214	14.1117	22.5558	5.58398	10.4285	22.5613	21.4671	11.8348	24.6199	0.129713	0.262184	27.3761	0.0785027	0.112113	22.94	0.517828	0.715225
1396	YALI1_A03900g	TTGGGGTCTGGGAACCACGA	27.5159	8.88903	10.984	24.647	13.007	17.1476	28.7392	27.1292	30.0317	24.0246	13.101	10.2252	24.5861	33.9917	23.6558	21.6037	13.9814	20.1693
1397	YALI1_A03900g	GGTCCTTACCCGAATCGTTG	35.4223	36.0331	29.601	40.4212	41.8297	37.8647	40.9387	64.7133	60.2686	36.696	0.129713	0.262184	36.0945	0.0785027	0.112113	34.6104	0.103566	0.143045
1398	YALI1_A03900g	GGAGTACTTCAACAAACCGT	12.8773	13.8322	13.1436	15.326	25.0443	24.1466	15.2885	27.4413	41.2508	13.5644	3.50224	4.98149	18.6576	5.8877	7.51157	13.4076	14.8099	17.8806
1399	YALI1_A03907g	GCGACTCTCTGCCAATATAG	27.829	19.1223	10.3883	27.2163	20.3632	19.5273	26.3932	36.5364	26.2008	28.5319	1.42684	0.262184	31.9097	1.02054	0.112113	29.7106	1.96775	2.14567
1400	YALI1_A03907g	AGTAAAGGCCCCATTATCAG	29.1598	32.9111	23.1223	28.4113	21.7675	24.7066	25.6893	40.861	33.589	27.4264	0.648563	0.262184	28.4223	6.82974	4.14818	26.4144	0.517828	1.57349
1401	YALI1_A03907g	GTCACAGTCTCCACGAATAT	23.0538	34.4721	47.9945	23.0935	23.5731	23.4467	24.5163	30.3838	30.1685	23.4293	0.907988	2.88402	26.3298	0.549519	0.112113	21.0691	0.310697	0.143045
1402	YALI1_A03907g	CTCGTTTTCGACCGTTCCGT	22.7407	21.4638	23.5691	23.6313	19.8282	20.5071	21.0754	24.1421	30.579	22.1537	19.0677	8.65206	24.5861	19.5472	11.5476	23.9199	35.3159	33.0434
1403	YALI1_A03907g	TACTGGGTCTCTACGTCCAC	18.1221	23.1982	22.9733	21.9583	31.9992	27.3662	21.8575	41.396	25.9271	20.5379	0.129713	1.31092	16.2164	2.27658	1.45747	19.0201	0.932091	0.429135
1404	YALI1_A03907g	CAACGCAACATCCTACGGAA	7.78899	13.0517	9.94146	8.99244	5.65086	12.2483	7.7811	8.76071	9.50889	8.54682	0.129713	0.262184	8.54412	0.0785027	0.336339	5.83522	0.103566	0.143045
1405	YALI1_A03937g	GCAGGTACAGATCGACCAAC	15.3823	26.4069	23.9414	14.6687	4.64775	2.8696	13.3334	19.1487	34.6835	11.1831	0.907988	0.262184	12.0315	0.0785027	0.112113	14.5658	0.103566	0.429135
1406	YALI1_A03937g	GTACCTGCTGAATCGTGTAC	23.8367	34.2986	23.0478	24.0495	27.1174	40.8043	24.2817	23.1167	24.4221	20.1127	0.129713	0.262184	24.2374	0.0785027	0.112113	21.5146	0.517828	0.429135
1407	YALI1_A03937g	CGACTGGAACCGGTTCAAAA	88.9667	144.956	155.005	81.0514	89.7116	124.093	88.0945	98.0174	116.638	77.6867	0.129713	1.83528	64.3425	0.235508	0.112113	70.7798	0.517828	0.715225
1408	YALI1_A03937g	CTGGACGTAGTGACGCTGCG	6.53649	3.16536	1.60106	5.82567	4.7815	6.64907	5.12223	7.11111	4.4466	5.82544	0.129713	1.31092	6.45168	0.0785027	0.112113	6.36974	0.103566	0.143045
1409	YALI1_A03937g	GTGTGCGAATGACAGCAAGT	11.5465	9.23592	9.86699	14.9675	17.6882	6.64907	15.6013	24.0083	26.2008	13.1391	0.129713	0.262184	10.6366	0.0785027	0.784791	9.93323	0.103566	0.429135
1410	YALI1_A03937g	GGAACTGTGGGTGATTCTGG	24.5412	20.4231	33.7712	22.5558	17.4876	14.9079	17.2435	17.8112	19.4966	24.2798	1.94569	2.88402	25.9811	30.2236	30.3826	24.6326	8.38882	7.0092
1411	YALI1_A03964g	CTTGCAAGGAGGATATCAAG	12.9556	4.63964	2.79255	15.9832	16.217	13.3681	16.8525	17.41	8.14071	17.8165	0.129713	0.786551	16.2164	0.0785027	0.112113	15.9912	0.103566	0.143045
1412	YALI1_A03964g	GTCGTTCGACACTTGCAAGG	11.1551	5.68031	5.84573	13.5932	5.11587	7.76892	10.9874	12.5503	9.37207	9.9075	0.129713	0.262184	13.7752	0.0785027	0.112113	11.9822	0.103566	1.2874
1413	YALI1_A03964g	TGAAGAGGACTCCGACGCGG	12.4076	8.71558	8.0053	9.29119	4.58087	3.70948	11.3002	6.88819	3.35206	11.7784	17.2518	10.2252	10.6366	17.0351	6.16621	11.9822	23.5094	7.58138
1414	YALI1_A03964g	CGTCAAGCGAAAGATCGAGG	12.0945	7.06786	7.11168	10.5459	14.612	16.4477	10.44	11.0345	10.193	9.3122	0.129713	0.262184	12.729	7.45776	4.14818	10.0223	0.724959	0.143045
1415	YALI1_A03964g	CTTTCGCTTGACGGTCACCT	15.4606	20.2496	25.2818	13.7725	5.91835	13.0882	14.4283	13.442	11.4244	15.7755	0.389138	0.262184	12.3803	0.0785027	0.112113	13.1404	0.103566	0.143045
1416	YALI1_A03964g	CGCTTCTGTTTCTTGGACAG	10.9985	10.45	6.96275	10.4264	3.64464	1.4698	9.57974	10.6332	12.3821	10.3327	77.6978	78.9172	12.0315	45.9241	37.1094	11.6259	29.3091	30.7547
1417	YALI1_A04006g	TGTCCGACTCTGCTCCCACC	20.9403	32.1306	31.984	17.8355	14.612	13.3681	17.3999	17.3654	16.4866	16.7109	0.129713	0.262184	16.5651	0.0785027	0.560565	19.4656	0.103566	0.429135
1418	YALI1_A04006g	CACGAGAGTAGAGTCCTGGA	12.9556	9.49608	5.77126	13.2945	9.9308	14.348	12.7078	8.71612	9.50889	12.3737	0.129713	0.262184	11.6828	0.0785027	0.112113	12.1604	0.103566	0.143045
1419	YALI1_A04006g	GTCAGAAGAGACTGGGACCA	4.26633	9.49608	17.1648	2.83814	2.03966	2.02972	2.85437	5.28317	6.36206	3.18911	0.129713	0.262184	2.96429	0.0785027	0.112113	3.25169	0.103566	0.143045
1420	YALI1_A04006g	CCTGAGACTGGGCGTAAAAG	8.96321	4.20603	3.8351	8.27543	6.45335	8.18886	9.65794	8.80529	5.26752	8.1216	0.389138	0.262184	7.14916	0.0785027	0.112113	8.7751	0.103566	0.429135
1421	YALI1_A04006g	GACAACTTCATTGCTCGAAA	4.57946	6.37408	6.367	6.48292	2.10653	5.24927	6.68627	10.1428	4.17297	6.84596	3.76166	0.786551	5.40546	23.1583	24.777	6.637	6.3175	3.29003
1422	YALI1_A04006g	GTGGGTGTCGAAGGCAGAGG	51.6265	52.3369	59.9094	50.041	44.8391	45.5637	43.0502	39.7464	28.1162	44.1798	0.129713	0.262184	48.9979	0.0785027	0.560565	44.0537	0.103566	0.429135
1423	YALI1_A04022g	GCATCGGTAGATCTTGGCGT	22.3493	24.2389	33.1754	24.886	31.3974	31.2856	26.0022	22.0912	20.728	26.9161	5.57764	0.786551	28.0735	7.45776	2.5786	23.9199	14.8099	8.15356
1424	YALI1_A04022g	GTTGGCGTATCCCAGTCGGA	25.1674	35.6862	28.0372	24.886	19.8282	24.2866	27.3316	19.6837	25.1062	26.2358	8.17189	7.60332	22.4937	17.9771	24.1043	25.3453	41.3227	46.4896
1425	YALI1_A04022g	AATAATCTCGGGCGAAACAC	23.2887	36.8136	29.7499	20.584	16.6182	17.0076	22.9523	32.3455	27.4321	27.5964	42.9349	16.5176	28.0735	38.5448	18.4986	28.7306	47.9509	13.0171
1426	YALI1_A04022g	CATTGTTGAGGAGACTTCCG	23.367	24.1521	17.8351	24.5275	29.8593	37.4448	28.4264	24.9892	18.8126	21.8986	0.129713	0.262184	24.5861	0.0785027	0.112113	22.7618	0.103566	0.143045
1427	YALI1_A04022g	GCCATCATCGGCAAACTTGA	9.66774	12.8783	8.97338	7.97668	6.5871	8.18886	9.97075	14.6012	13.203	9.73742	0.129713	0.262184	12.0315	0.0785027	0.560565	8.59692	0.103566	0.715225
1428	YALI1_A04022g	GTCATTTTGCGTGTGTCGTA	16.0868	22.1575	29.5265	14.9077	20.0957	25.6864	13.8026	19.1487	26.2008	12.6289	0.129713	0.262184	14.124	0.0785027	0.112113	14.7439	0.310697	0.143045
1429	YALI1_A04044g	GGAGCCGGTGACCTTGAGAA	17.6524	15.3065	13.8138	16.521	14.1439	16.1678	16.3051	15.582	21.0017	13.4793	1.42684	2.35965	20.4013	0.0785027	0.112113	15.9912	0.103566	0.143045
1430	YALI1_A04044g	TTTTCAGCAACCAAGAAGCT	5.28399	0.737139	1.22872	4.51116	8.86081	5.66921	5.20043	4.79275	2.66796	4.20963	0.129713	0.262184	5.05672	0.0785027	0.112113	2.98442	0.310697	0.143045
1431	YALI1_A04044g	AATGGTCTTGACAAAGCGCT	1.21336	1.77781	0.781913	1.10538	0.769052	1.60978	1.75954	5.19401	1.71023	1.99851	0.129713	0.262184	1.22059	2.27658	1.45747	2.18264	0.103566	0.715225
1432	YALI1_A04044g	CGTGCCTTCTCAGCAAGTTA	30.334	29.182	31.1648	32.7134	29.3912	29.4659	38.0453	11.7924	15.3921	37.4614	1.42684	1.83528	34.3509	0.0785027	0.336339	33.2741	0.310697	0.429135
1433	YALI1_A04044g	GTCTTCTTACTCTACTTCGC	48.8084	71.7626	87.7604	48.7862	36.4798	32.1255	44.7706	53.7457	53.4277	47.8367	133.215	94.1239	48.3004	106.214	61.9985	48.4189	101.805	50.781
1434	YALI1_A04044g	AAAAGACTGGAAATTGGAGC	48.417	60.1419	101.909	50.2202	110.376	176.305	46.3347	51.0707	49.7336	48.0918	51.7553	26.4805	51.0904	53.3034	37.3336	50.8243	75.0851	35.6182
1435	YALI1_A04071g	ACACCCGTGACAGTTTTGCG	44.6595	37.5941	30.4201	48.9655	56.0739	73.4198	46.4129	43.2239	53.2908	47.4965	183.284	147.609	53.8803	206.227	146.756	60.3566	223.598	187.246
1436	YALI1_A04071g	AGTACAACCGGCCTATCAAG	24.776	12.7048	7.63296	24.9458	6.78772	3.98944	22.6395	12.1045	13.4766	23.3443	42.416	32.2486	24.9349	38.7018	15.3595	28.9088	77.9849	51.0671
1437	YALI1_A04071g	CTATCAAGCGGCAGGTCGGG	29.9426	28.7484	23.7925	29.3673	17.7551	15.8878	31.8673	21.7792	31.6735	30.9131	121.022	123.488	34.6996	165.876	113.346	41.381	176.372	128.597
1438	YALI1_A04071g	ACTTGACTATCAAGTACAAC	11.6248	3.77242	5.10105	12.5775	5.18274	5.52923	14.8193	16.0279	11.8348	12.0336	114.017	120.867	17.6113	107.313	101.911	14.833	87.513	90.8336
1439	YALI1_A04071g	TTCGGGGGCTGCTTTTGGGG	12.0162	3.77242	2.34574	12.0995	8.45957	6.22913	12.9424	10.4549	11.1507	14.925	0.129713	0.262184	9.93908	0.0785027	0.112113	12.6949	3.83193	2.14567
1440	YALI1_A04071g	TAGGGAGGCTCCGTTTCAAT	28.5335	24.4123	28.1861	32.6536	59.2839	61.6614	28.4264	35.2434	37.9672	25.0451	34.3738	23.8587	26.6786	88.6296	47.4238	34.165	78.6063	47.3479
1441	YALI1_A04109g	GTTGGAAGACACGGAAAAGG	18.0438	15.7401	15.601	20.4645	8.99456	10.8485	20.4498	9.38488	4.03615	15.3503	0.129713	0.262184	15.1702	0.0785027	0.112113	16.4366	0.103566	0.143045
1442	YALI1_A04109g	GATTGAGCACGTGAACCGCA	16.7131	13.6588	10.4627	17.8355	4.31338	2.1697	14.2719	8.27028	5.67797	15.7755	29.9636	26.4805	24.9349	16.8781	8.40847	18.7529	24.1308	23.8885
1443	YALI1_A04109g	ACTCTGCGAGACACAAAGGC	14.1298	7.50147	13.5159	13.414	6.25273	3.98944	14.8975	16.652	12.9294	14.4998	0.389138	0.262184	18.6576	0.0785027	0.112113	15.0112	0.517828	0.143045
1444	YALI1_A04109g	TGGAATCACTGGAGTCCGAG	24.9326	24.2389	22.0053	24.886	24.5093	21.0671	22.1703	28.3776	27.9794	23.0041	0.129713	0.262184	19.355	0.235508	0.112113	24.4545	0.310697	0.429135
1445	YALI1_A04109g	TGACATTGAATACGTTGCCG	5.75368	7.93508	10.6117	5.94517	3.77838	1.4698	5.66964	8.4932	10.0562	5.57031	0.129713	0.262184	6.45168	0.235508	0.112113	5.9243	0.103566	0.143045
1446	YALI1_A04109g	GGTTCGTAGAGGGAACCACT	8.1804	0.823861	3.09042	9.05219	3.84526	4.40939	9.11053	13.7541	4.85706	9.99255	7.65304	1.31092	7.84664	9.34183	0.784791	9.84414	4.24619	1.57349
1447	YALI1_A04119g	ACGAGGACACATCCTCAAAG	40.0409	40.1958	35.2605	38.2701	32.5342	38.7046	38.5145	43.8481	36.8726	40.523	3.50224	2.35965	34.0021	1.17754	0.112113	37.1049	3.83193	1.85958
1448	YALI1_A04119g	TTCCGAGAAGAATTCCAACG	15.4606	14.9596	10.7606	14.848	8.32582	8.88876	14.0373	18.6137	16.4866	13.7344	2.72396	2.35965	13.4265	26.9264	30.6068	15.1003	15.2241	12.731
1450	YALI1_A04119g	GAGAGCACAAAGATCCACCA	15.1474	14.1791	11.4308	16.1625	6.11898	6.50909	16.9307	12.9962	12.3821	15.8605	0.129713	0.262184	18.6576	0.0785027	0.112113	15.3676	0.103566	0.143045
1451	YALI1_A04119g	GATTGTCGAGAACACAAAGC	36.2834	39.1551	28.7074	38.3896	66.9744	75.2395	41.1733	39.1668	53.0172	38.0567	45.5291	28.578	37.1408	84.8615	61.9985	42.1828	79.8491	36.7626
1452	YALI1_A04119g	CCAGCTTCTTCACGATGCCA	21.4099	12.5314	13.8138	21.4803	12.8733	7.62894	16.3051	18.3016	17.3076	20.1127	0.389138	0.262184	16.2164	0.0785027	1.00902	20.4455	0.103566	0.143045
1453	YALI1_A04164g	GTAGACAGCAATAAAATCAA	5.12743	5.85375	9.49465	4.80991	9.46268	5.52923	6.06065	10.4995	13.8871	4.80493	0.129713	0.786551	1.56933	1.02054	1.45747	5.38978	5.48898	4.72048
1454	YALI1_A04164g	CGTCCATCGCCAGCAACCAG	7.94555	10.1899	5.10105	7.25968	8.1252	8.88876	9.11053	8.53779	8.8248	8.7169	25.2939	26.4805	8.19538	15.779	13.5657	8.68601	11.7029	14.1615
1455	YALI1_A04164g	GTATAAATGACACGATCTGA	12.6424	14.2658	27.4414	10.1277	2.24028	0.909873	13.6462	9.47405	11.1507	12.2887	0.129713	0.786551	13.4265	0.235508	1.68169	12.0713	13.1528	13.5893
1456	YALI1_A04164g	TGGGTTTCACAGGAGCAACG	6.45821	3.94586	3.09042	7.49868	7.79083	5.66921	8.95413	2.60815	4.03615	6.50579	0.907988	4.45712	6.10294	0.0785027	0.112113	5.74613	1.55348	0.429135
1457	YALI1_A04164g	GGAGCAACGAGGTATTTGAG	16.2434	5.07325	11.5798	18.5525	14.612	15.1879	17.0871	25.5688	19.4966	18.5819	12.5821	16.5176	21.0987	1.80556	3.69973	16.0803	1.96775	0.429135
1458	YALI1_A04164g	ACTCTCAACGAACCGGTCTA	49.1215	42.4505	49.9307	46.2767	57.077	49.6231	47.4295	45.0519	33.9994	43.6696	39.5623	39.0653	45.8593	85.1755	109.983	45.0336	79.642	86.5422
1459	YALI1_A04178g	GCGACTGGTCAAACGCGACG	13.5818	8.10853	6.59041	13.7127	17.4207	14.7679	14.5065	15.9387	15.1185	12.799	27.8882	29.1024	13.4265	6.35872	5.71776	9.93323	8.38882	9.29792
1460	YALI1_A04178g	GCAAGGCAACTGACACCCAG	33.4653	35.0791	23.2712	33.6694	27.2512	45.9836	31.9455	30.0717	24.4221	30.8281	4.02109	3.40839	30.8635	13.738	10.2023	32.2941	21.231	15.5919
1461	YALI1_A04178g	GTTACCAGAAGGAAATGCAG	33.1521	19.6426	20.367	30.6221	34.0723	20.5071	37.4196	38.8547	31.5367	34.4849	17.5112	19.1394	32.6072	3.84663	3.25128	35.1449	1.76062	4.1483
1462	YALI1_A04178g	GCAGTGACACTCCTGGGCCA	11.0768	12.2712	8.74997	12.0995	8.3927	5.10929	13.6462	4.88192	5.54115	13.5644	0.129713	0.786551	15.5189	3.21861	3.25128	11.0914	3.6248	3.57612
1463	YALI1_A04178g	ATAGACTTGCCGGTGCCAGC	13.8167	10.2766	5.47339	11.5617	5.31649	3.42952	14.6629	7.6907	8.27753	12.3737	2.72396	3.93275	14.124	5.41669	2.35437	13.5858	10.0459	7.29529
1464	YALI1_A04178g	GTCACTGCACACCTAAGACG	36.9096	32.5642	29.7499	34.9839	30.8624	29.8858	32.6493	23.1167	22.3698	40.4379	0.389138	1.31092	35.7458	7.45776	6.16621	33.3632	16.4669	12.731
1465	YALI1_A04261g	TTACGACGACGATAAAGACG	9.82431	3.85914	4.95211	8.69369	21.5	27.3662	9.03233	3.54441	3.76251	8.46177	0.129713	0.262184	6.45168	0.0785027	0.112113	6.90426	2.79627	3.57612
1466	YALI1_A04261g	TGGACGGTAGAGAAATGGAG	16.7131	20.77	13.8138	16.3417	20.6975	22.3269	17.0089	16.8304	14.9816	16.1156	0.129713	0.786551	17.2626	0.235508	0.112113	14.9221	3.6248	3.86221
1467	YALI1_A04261g	TCTTTCTCTGTATTTTTGGG	18.5135	47.2203	82.1008	15.2065	54.0677	79.8589	13.8026	44.6952	56.5745	14.84	56.6844	46.4065	17.2626	51.7333	43.8362	17.7729	43.1869	41.0539
1468	YALI1_A04261g	AGTTGATCGGTTTCTTGCCG	1.36992	0.0433611	0.0372339	0.866381	0.300933	0.0699903	1.21213	0.0222919	0.0684093	1.91347	0.129713	0.262184	1.91807	0.0785027	0.112113	1.55903	1.96775	0.429135
1469	YALI1_A04261g	CATCGAATCTCTCTGAACCC	18.9832	18.6886	10.6117	19.5683	8.59332	10.8485	19.9806	22.4925	16.213	19.4323	15.1764	6.55459	19.355	12.0109	11.7719	20.2674	54.372	67.3742
1470	YALI1_A04261g	ACCTCCGGAGATGAAAAAGG	35.344	24.499	23.718	35.7606	30.1268	41.5042	31.0853	29.3138	27.1585	36.5259	2.46454	1.31092	32.9559	7.61477	1.45747	32.5614	10.6673	13.5893
1471	YALI1_A04309g	GCATCTCTGTAACAAACAAG	115.739	47.307	28.5584	117.439	48.1828	34.6452	105.846	43.8035	35.9149	116.977	6.09649	3.40839	106.889	3.68963	3.69973	109.355	19.3668	3.57612
1472	YALI1_A04309g	ACACTTGGATGACAGCGGCG	9.4329	6.72097	3.09042	10.4264	5.85148	3.98944	12.2386	20.3079	27.1585	8.97203	0.648563	1.31092	11.334	5.7307	3.92395	10.0223	6.9389	2.43176
1473	YALI1_A04309g	TTACCCGTAAGTCCACCACA	13.1904	20.9434	15.8244	10.7252	9.12831	4.82933	10.3618	10.4549	4.4466	12.884	12.8415	7.07896	17.2626	1.17754	0.112113	10.5568	0.932091	2.43176
1474	YALI1_A04309g	TCTAGACACTTGGATGACAG	27.1245	29.8758	18.3563	20.7633	34.3398	47.1034	21.4664	23.7854	23.8748	21.6434	1.94569	3.40839	19.0063	8.24279	5.71776	19.5547	8.18169	16.4502
1475	YALI1_A04309g	GTAAGTCCACCACAAGGTGT	39.6495	35.5128	28.0372	40.7199	36.3461	23.7267	44.927	42.8673	32.4944	47.1563	5.05879	4.98149	50.0441	13.424	16.9291	41.2029	22.4737	15.0197
1476	YALI1_A04309g	TAGCATGTCGTAGTACTCGG	22.3493	28.6617	21.7074	24.3483	24.2418	20.6471	21.4664	24.0529	28.6635	24.79	5.57764	5.50585	29.8172	11.5399	4.37241	21.6037	11.2887	8.15356
1477	YALI1_A04332g	GGTCTCGAAGAAGGGCCATA	22.0362	9.06247	16.1223	22.3765	22.6369	29.6059	22.0139	23.9638	23.8748	20.1127	0.389138	3.40839	24.9349	12.1679	11.7719	19.2874	0.932091	0.715225
1478	YALI1_A04332g	GACAGTGGAGGTCTTCACAC	52.4093	52.6838	51.4201	53.8053	55.9402	54.5224	54.1549	67.7004	74.6345	54.0448	2.72396	2.35965	51.7878	12.7959	9.75383	52.0715	12.9457	25.8911
1479	YALI1_A04332g	AGAAAGGCCAGATTCCTGGA	1.83961	1.43092	1.22872	1.64314	3.57776	1.4698	1.60314	1.31522	2.12069	0.977994	0.129713	0.262184	1.91807	0.0785027	0.112113	1.29177	0.103566	0.143045
1480	YALI1_A04332g	GTTCCACCGCTTCGTCAAAA	16.4782	7.67492	8.37764	16.4612	21.7006	20.9271	15.1321	11.8816	13.7503	16.1156	102.603	127.683	20.0525	160.852	185.771	21.6037	114.233	101.705
1481	YALI1_A04332g	GCGGGAAGCGTCGGAAAACG	10.9985	5.42014	2.1968	11.263	5.71773	4.82933	10.3618	5.72901	6.08843	9.9075	0.389138	3.40839	7.14916	0.392514	2.35437	8.0624	0.103566	0.143045
1482	YALI1_A04332g	GGGCTCAGATGAAGAGACAG	30.4906	18.6886	18.1329	31.7573	22.1019	24.0067	28.8174	21.69	21.9594	26.3208	21.662	29.6267	30.8635	34.9337	60.6531	30.6015	42.1512	41.34
1483	YALI1_A04341g	TTTCCAGTAAGTCCTCCGCA	28.1421	24.3256	31.6861	31.3988	30.528	30.7257	32.1801	35.1097	32.2208	30.9131	5.83706	4.45712	28.4223	9.96985	9.75383	29.6215	6.52464	6.72311
1484	YALI1_A04341g	GGTGCAGAGCGACAAGCACG	34.6395	34.1252	22.601	35.3424	22.035	23.5867	32.1019	21.8683	15.1185	36.3559	30.223	42.2115	40.9769	0.0785027	0.112113	37.1939	3.6248	10.4423
1485	YALI1_A04341g	AAGACGGGCTTGTAACTCGA	9.4329	1.43092	2.1968	11.1435	16.8188	24.1466	10.44	9.65238	6.36206	9.3122	0.129713	0.262184	10.6366	0.0785027	0.112113	9.30962	3.21053	1.57349
1486	YALI1_A04341g	GTGCTCGTCTAATTGTTGCT	23.2887	31.1766	42.2605	23.7508	30.2605	24.4266	23.1869	25.6134	34.1362	20.878	0.129713	0.786551	21.7962	5.10268	5.04508	17.862	13.1528	1.85958
1487	YALI1_A04341g	ACTACAATTCCCACTCCCTG	23.6018	21.6372	20.218	28.8893	32.0661	27.0862	25.1419	19.6391	22.233	24.2798	1.42684	0.786551	18.6576	0.549519	0.112113	23.5636	3.0034	4.43439
1488	YALI1_A04341g	TTCGAGAAAAAGTCACCGAG	17.809	11.0571	10.0159	17.5965	22.6369	10.8485	15.2103	14.9133	14.4344	16.881	0.129713	0.262184	15.5189	0.706525	1.00902	15.4566	1.34635	0.715225
1489	YALI1_A04385g	GCTTGTGAGCAGGTTTGGCG	16.1651	8.19525	11.4308	16.1625	15.7488	17.7075	16.5397	7.24486	5.26752	17.1362	0.129713	0.262184	17.6113	0.0785027	0.112113	17.0602	3.83193	2.14567
1490	YALI1_A04385g	GAGTGTCCTGGGACAAAAGT	18.8267	18.6886	16.718	20.584	13.6757	25.1265	25.5329	19.2825	20.0439	21.9836	4.79936	1.83528	17.2626	17.8201	5.71776	21.6928	29.9305	17.5945
1491	YALI1_A04385g	GGAGGGAGTGGTCCATCGGA	8.72837	9.75625	10.5372	8.51443	5.04899	7.209	9.03233	4.61442	3.62569	8.29169	0.389138	0.262184	10.9853	0.235508	0.112113	8.32966	0.724959	0.429135
1492	YALI1_A04385g	GGGGATTCCAAAGTCCGCAA	21.6448	15.2198	23.867	17.2977	12.0039	16.0278	19.6678	6.21943	3.35206	17.4763	6.35592	4.98149	15.5189	1.64856	0.112113	16.0803	0.103566	0.143045
1493	YALI1_A04385g	GGGGGATTCCAAAGTCCGCA	29.7078	14.9596	11.8776	31.1001	21.2325	8.18886	33.1967	24.6325	23.1908	31.2533	2.20511	0.786551	29.1198	6.20172	1.90592	28.9979	10.4601	3.86221
1494	YALI1_A04385g	CTCAATGACGTTCTGAACAA	25.872	64.3913	77.4094	23.93	23.2387	31.7056	23.0305	45.9435	59.3109	24.0246	21.9214	20.7125	22.145	21.2742	21.1893	22.5836	24.5451	43.9148
1495	YALI1_A04415g	GCCAGAGCAAGAAGATCCCG	25.9503	26.2335	12.101	25.9616	25.9806	19.9472	27.7226	31.7213	28.6635	27.0011	0.389138	0.786551	28.0735	0.0785027	0.112113	23.9199	0.103566	0.143045
1496	YALI1_A04415g	GACGACTTCATCGCTCTGCA	13.4252	4.63964	6.51594	18.194	6.72084	2.8696	17.5563	9.34029	11.4244	15.3503	0.389138	0.262184	18.6576	0.0785027	0.112113	16.0803	1.34635	2.14567
1497	YALI1_A04415g	GAGACATGCAGCGCAAGTCG	6.30165	2.99192	0.856381	6.24392	11.0677	11.1285	10.1272	5.23859	4.99388	6.76091	0.129713	0.262184	7.14916	6.20172	3.25128	11.4477	0.103566	0.143045
1498	YALI1_A04415g	GCGATGCCCGTATTTCAGCC	8.33696	2.55831	7.63296	9.47044	2.17341	0.209971	9.03233	4.83734	6.08843	9.3122	71.4716	50.0771	12.3803	3.84663	0.560565	8.68601	3.83193	4.43439
1499	YALI1_A04415g	GCGATGAAGTCGTCCGGTAG	20.5488	18.6886	13.8138	21.8985	10.1314	10.5685	26.0804	16.9641	15.2553	23.1742	1.68626	1.83528	23.8887	0.0785027	0.112113	21.4255	0.517828	1.00131
1500	YALI1_A04415g	CAACTACAACAGCCACAAAG	43.3287	49.3883	53.6541	37.0154	25.4456	18.6874	36.012	27.6196	27.0217	36.4409	0.389138	0.786551	36.792	0.0785027	0.560565	33.2741	0.517828	4.43439
1501	YALI1_A04462g	CGATTACAAGACAAGTACAT	49.1998	47.307	49.335	52.3115	64.5669	45.2837	51.3396	43.5806	48.9126	46.9862	5.05879	5.50585	47.9517	7.61477	6.83889	45.9245	9.6316	9.01183
1502	YALI1_A04462g	TCTTCACTCCGAGCTGACCT	14.756	16.3471	25.3563	16.1625	12.5389	11.8284	14.8975	17.9004	16.0762	11.6084	0.129713	2.35965	13.4265	6.82974	1.90592	13.764	4.66045	1.2874
1503	YALI1_A04462g	CTATCTCTATGAACATCTGT	42.9373	49.6485	44.718	34.9839	51.6602	52.0028	38.0453	42.1985	43.4399	40.3529	2.98339	3.93275	36.792	5.57369	5.94199	37.6394	7.56029	5.86484
1504	YALI1_A04462g	ACTCTTCACCGAAATCTGCA	10.6071	3.51225	3.53722	10.6057	3.97901	2.30968	10.9874	16.7412	11.2875	9.65238	0.389138	0.262184	9.2416	1.33455	0.112113	10.9132	3.6248	4.1483
1505	YALI1_A04462g	CAGTAGTTCTCGTTCAGCGG	28.2204	27.7078	16.7925	27.1566	14.8126	11.4084	32.6493	21.8683	19.0862	28.8721	14.6575	18.0907	27.7248	35.0907	29.0373	27.9289	45.4653	35.3321
1506	YALI1_A04462g	ACGAGCATCCCAGGTCAGCT	7.39758	3.77242	4.87765	7.14018	9.59643	13.7881	6.76447	6.66527	4.17297	7.44126	0.129713	0.262184	5.7542	0.0785027	0.112113	6.36974	0.724959	0.143045
1507	YALI1_A04495g	AGACGTGTACAAGCAAATGG	31.9779	51.036	43.9733	31.0403	49.0521	45.2837	31.1635	23.6071	23.6012	33.3794	0.129713	0.786551	31.5609	10.4409	3.25128	28.1961	0.310697	0.143045
1508	YALI1_A04495g	GCAATAACAATGGCAACAGC	31.9779	42.1904	78.6753	30.0246	25.6462	22.7468	23.9689	8.89446	7.73025	26.746	1.68626	1.83528	28.0735	8.24279	4.14818	22.1382	4.24619	1.2874
1509	YALI1_A04495g	TCAGAAATTGAGACAAAAAG	27.7507	25.7131	29.8244	26.1408	30.5949	27.2262	29.443	25.2567	15.5289	25.8105	0.129713	0.786551	19.7038	0.549519	0.112113	25.0781	0.932091	0.143045
1510	YALI1_A04495g	TGGACTGGAACGGCACTAGA	9.4329	3.42553	2.86701	8.45468	6.45335	6.64907	8.32851	8.2257	7.45661	9.56733	0.129713	0.262184	5.40546	0.0785027	0.112113	6.81518	0.310697	0.143045
1511	YALI1_A04495g	CTGTTGTGGCTGTTATTGAG	68.6136	71.4158	72.3455	69.1611	50.5902	40.3844	64.7903	77.9101	83.1173	73.6047	6.61534	6.55459	64.3425	8.24279	6.61466	62.2275	1.96775	3.86221
1512	YALI1_A04495g	GCTGTTGTGGCTGTTATTGA	17.9656	21.377	17.2393	16.4015	9.06144	5.80919	12.6296	12.7287	9.91935	18.3268	0.129713	0.786551	16.2164	4.94567	3.4755	19.6437	0.310697	1.00131
1513	YALI1_A04533g	GTATTTGTATCCGGGGGCCG	5.98852	2.38486	3.01595	5.94517	4.91524	4.82933	7.39009	7.37861	7.18298	7.69639	0.129713	0.262184	4.35925	0.0785027	0.112113	5.30069	0.103566	0.143045
1514	YALI1_A04533g	ATACAAATACCCCATCATCG	62.3511	143.482	124.026	56.1355	55.4052	45.7036	59.238	66.4967	51.649	57.1914	1.42684	1.83528	44.813	0.0785027	0.112113	52.3388	0.517828	0.143045
1515	YALI1_A04533g	CGTGGTTCTCAACATCTCGT	15.1474	17.648	15.9734	14.37	20.7644	30.1658	15.0539	7.77986	11.0139	14.0746	0.129713	0.786551	17.9601	0.0785027	0.112113	14.1203	0.103566	0.429135
1516	YALI1_A04533g	TCTCATTAACGCGCTGTCCG	25.7937	12.0978	15.0053	25.3043	31.1299	25.1265	28.661	22.6708	31.8103	26.8311	0.648563	0.786551	23.1912	0.0785027	0.112113	25.3453	4.45332	4.43439
1517	YALI1_A04533g	GCGGACAGCGCGTTAATGAG	20.1574	16.5206	22.0797	23.0338	15.7488	8.74878	20.3716	10.9899	8.41434	21.6434	0.129713	0.786551	22.145	0.0785027	0.112113	21.1582	0.103566	1.00131
1518	YALI1_A04533g	GGTCAAGTACGTGCAGGGCT	27.5942	15.133	13.2925	30.5623	12.1376	20.9271	24.7509	17.0979	14.4344	32.1888	20.3649	27.5293	29.8172	38.7018	45.4057	29.1761	63.4857	57.9332
1519	YALI1_A04561g	CTGCGAGCCGATGGTCAGAG	20.0009	12.011	10.0159	20.4645	23.105	13.9281	17.3999	14.512	15.3921	20.1977	2.20511	1.83528	26.6786	9.34183	1.23324	22.94	11.2887	2.14567
1520	YALI1_A04561g	GCACTCCATCGATCTCCACT	39.2581	70.722	80.537	38.6884	46.1765	52.8426	31.4763	34.1289	34.9572	33.1242	0.129713	0.786551	25.2836	0.0785027	1.23324	35.4122	0.310697	0.143045
1521	YALI1_A04561g	GTCCTTGTCGAGCGACAGAG	22.5842	16.6073	15.8244	21.301	17.4207	16.7277	26.706	23.5625	21.8226	24.1947	13.3604	6.03022	26.3298	28.3395	17.1533	28.8197	25.1665	11.5866
1522	YALI1_A04561g	CTTGATGGCGTCTCGAAGGG	12.1727	10.9704	15.0797	13.653	5.31649	7.209	13.4898	8.35945	13.3398	10.843	0.389138	0.262184	7.84664	0.0785027	0.112113	11.715	0.310697	0.429135
1523	YALI1_A04561g	AGAGAACATTGCGCAATACG	45.2075	42.9709	33.3988	41.7357	71.8562	61.2415	42.972	19.5054	15.5289	45.7956	0.129713	1.31092	42.7206	0.0785027	0.112113	38.3521	0.103566	2.71785
1524	YALI1_A04561g	CCTGAGCGACACGACCCGAG	14.1298	6.98114	4.50531	16.9392	7.45646	7.76892	15.9923	14.2445	12.5189	17.4763	0.129713	0.262184	16.2164	0.0785027	0.560565	13.5858	0.103566	0.715225
1525	YALI1_A04576g	GCATGGCGTCGAACGACGCG	6.45821	6.20064	7.85636	6.42317	3.97901	1.74976	7.39009	15.1362	8.8248	5.91049	2.20511	1.83528	7.84664	3.37562	1.23324	6.637	0.517828	1.00131
1526	YALI1_A04576g	GGTGGTGGTCAACGACACGA	11.3117	3.59897	6.73934	11.502	10.5995	9.86863	12.004	10.5441	9.50889	11.0131	4.02109	1.31092	11.334	0.86353	0.112113	12.3386	2.17488	0.143045
1527	YALI1_A04576g	TGCAAATATGGGACACGGCG	1.4482	0.476972	0.632977	1.28463	0.100311	0.0699903	1.68134	2.69732	0.752502	1.57329	0.129713	0.262184	2.61555	0.0785027	0.112113	1.82629	0.103566	0.143045
1528	YALI1_A04576g	TGGTCAACGACACGACGGTG	36.2834	20.8567	21.7819	36.6569	30.2605	32.9654	38.3581	33.0143	37.5567	38.9072	0.129713	0.262184	28.0735	0.392514	0.112113	32.2941	0.103566	1.57349
1529	YALI1_A04576g	GCAGGAGCGATTCCGAAGCA	37.1445	15.0463	13.6649	38.2104	27.1174	16.1678	46.1783	36.046	29.758	40.7781	0.389138	0.786551	38.5357	0.235508	0.112113	34.4322	0.517828	0.143045
1530	YALI1_A04576g	GGAACTTGTTGTTGACGTAG	19.0615	5.24669	7.48402	15.6247	16.8188	18.1275	16.7743	14.2891	14.1607	14.5849	4.79936	4.45712	12.0315	19.7042	15.3595	16.4366	7.56029	11.3006
1531	YALI1_A04620g	TTAGCAAGTACACGTTGAGG	26.3417	16.1737	22.0053	28.7101	30.7955	36.7449	29.9123	29.5813	27.4321	30.4029	2.98339	1.31092	24.9349	2.11957	0.112113	28.0179	4.86759	0.429135
1532	YALI1_A04620g	GCTAAACGTGGGGAATGAAG	4.10977	1.08403	0.335105	5.10866	13.3414	5.38925	3.55819	0.691048	1.57341	3.86945	0.129713	0.262184	4.01051	0.0785027	0.112113	2.98442	0.103566	0.143045
1533	YALI1_A04620g	GGCTCTGGAGGAGGATAACG	19.4529	12.3579	10.0159	19.15	11.2014	10.9885	21.9357	15.8495	16.7603	17.6464	0.389138	0.262184	20.4013	0.0785027	0.112113	17.5057	0.103566	0.143045
1534	YALI1_A04620g	ACGTGTACTTGCTAAACGTG	8.1804	2.38486	3.46276	9.29119	8.52644	9.86863	8.95413	9.78613	8.27753	12.1186	29.9636	35.3948	9.93908	40.5859	27.4677	12.9622	56.2361	52.7836
1535	YALI1_A04620g	CGTGAGCTCCAGTTTTTGTC	31.2734	65.6921	110.92	31.7573	61.6913	82.2386	35.6992	63.1083	64.2363	28.8721	13.6198	6.03022	31.5609	23.9433	15.1352	30.8687	21.4381	14.4475
1536	YALI1_A04620g	AGCTCACGCGATGGTTCGAG	33.387	19.5559	20.6648	31.1001	44.9728	47.6634	27.097	24.9	30.9894	28.8721	0.648563	2.35965	46.208	0.392514	0.336339	32.2051	0.724959	0.715225
1537	YALI1_A04653g	ACAGCTCCCAGGAGTCTTGT	18.8267	23.4584	32.4308	13.9517	18.2901	14.628	17.7127	32.7468	33.4521	17.3913	78.9949	85.2096	19.355	45.1391	44.7331	16.3475	21.231	26.7494
1538	YALI1_A04653g	TGCTCGAAAGACTTGCGCTT	20.4706	14.4393	16.6436	23.8105	12.6058	20.6471	22.1703	26.505	34.8203	23.5144	29.7042	40.6384	21.0987	21.1172	29.9342	19.3765	21.231	33.0434
1539	YALI1_A04653g	TGGTTGGTTTCGTCATCGGA	26.1851	14.0056	12.9202	24.3483	15.2138	9.16872	21.701	21.9129	11.5612	27.3413	51.2365	40.1141	31.9097	36.1898	27.2434	28.3743	51.6793	35.3321
1540	YALI1_A04653g	ACTCAACCTCTTCCAGACTG	18.9049	11.4907	8.30317	21.062	20.8313	24.0067	20.528	22.9829	27.7058	19.6024	12.3227	4.98149	17.2626	12.3249	12.6688	12.784	12.5314	8.72574
1541	YALI1_A04653g	AGAGGTCAGCATCAAATTCG	42.4676	62.7435	85.3029	45.4999	53.2652	57.602	47.7423	59.3187	58.0795	40.7781	34.3738	38.0166	39.2332	52.9893	47.648	42.361	57.4789	59.3637
1542	YALI1_A04653g	GGAGTCTTGTCGGATGGCTA	43.2504	23.0248	18.5797	42.3332	38.4192	32.1255	40.4695	19.9066	23.0539	40.8631	82.3675	72.1005	44.1156	85.4895	88.6813	42.0047	56.6504	60.508
1543	YALI1_A04661g	CCATGTGGATAAGAAAACCG	15.304	17.648	19.6968	15.2065	11.0677	14.628	17.3999	31.8551	27.5689	13.3943	3.24281	4.45712	13.0777	18.9192	15.1352	15.6348	13.1528	11.0145
1544	YALI1_A04661g	GCCCGAATGTTTGAAACACA	6.84962	4.72636	3.98403	6.78167	2.7084	6.36911	5.98245	4.74817	3.07842	6.67587	2.98339	3.93275	7.84664	6.20172	2.80282	6.36974	9.01021	9.58401
1545	YALI1_A04661g	TTTACACCAAATTTCGGGCG	22.8973	22.5044	17.3882	21.54	33.6711	51.1629	23.3433	51.4719	53.5645	25.3853	144.37	109.855	27.7248	147.664	90.0267	32.9178	115.476	79.9621
1546	YALI1_A04661g	TGTACGTTCTTACCGGGCTT	4.18805	2.03797	0.409573	5.28791	3.44401	3.00958	7.9375	1.98398	3.89933	7.18613	16.9923	21.2369	5.7542	13.11	15.3595	6.81518	44.4297	42.4844
1547	YALI1_A04661g	TGCTCGCTGCAAAGTCCTCG	25.5589	29.6156	23.3457	23.452	12.8733	21.487	26.6278	26.1038	25.3798	24.79	21.662	16.5176	20.4013	20.3322	16.7048	24.6326	26.8235	24.1746
1548	YALI1_A04661g	CTGGACCCCAGATATATCCC	25.1674	30.6563	36.6754	23.93	34.808	44.3038	18.4166	31.0526	22.6435	20.6229	10.2473	21.2369	20.4013	22.8443	27.9161	23.4745	33.6588	27.3216
1549	YALI1_A04676g	GTATATCACGGCGTGCCAGG	15.2257	8.02181	6.367	16.4612	27.2512	27.0862	14.7411	14.6012	6.77252	17.9015	15.1764	7.60332	13.7752	18.7622	25.0012	20.0001	24.3379	31.3269
1550	YALI1_A04676g	TCTCATCGTAGTCAACCAGA	21.9579	22.938	11.4308	23.8105	28.9899	28.486	23.4215	14.512	15.2553	21.0481	99.2301	105.66	32.6072	132.905	91.8205	30.156	110.09	99.1302
1551	YALI1_A04676g	GTTCAGCTAATGAAGCAGAA	4.10977	0.650417	0.0372339	2.47964	3.97901	1.18983	2.77617	2.29606	1.02614	2.93398	1.94569	4.45712	3.66177	4.94567	3.02705	3.78621	4.24619	3.29003
1552	YALI1_A04676g	GGACGCCGAGAATCAGGTGA	52.2528	39.2418	59.0158	51.7737	47.3803	36.185	58.6124	57.2232	53.7013	51.0683	27.8882	28.578	58.4139	50.3203	33.5218	46.8154	63.2786	63.9411
1553	YALI1_A04676g	GTGTATATCACGGCGTGCCA	25.0109	11.8376	11.0585	25.4836	34.808	28.766	24.2035	23.0275	11.9716	26.746	26.8505	30.6755	25.9811	33.8347	35.5398	30.2451	35.9373	39.6235
1554	YALI1_A04676g	ATTCTGCTTCATTAGCTGAA	20.7837	20.3364	20.7393	20.1658	20.0957	23.7267	19.9024	20.2187	17.3076	22.9191	10.5067	20.7125	18.3088	25.8274	21.862	20.3564	35.1088	43.6287
1555	YALI1_A04715g	AGAGAAGAGGAAGGAGAACG	20.6271	24.2389	32.5052	19.8073	17.2869	20.9271	19.6678	22.8492	21.1385	21.9836	0.389138	0.262184	22.8424	0.0785027	0.112113	22.3164	0.103566	0.143045
1556	YALI1_A04715g	GATTGAAGAGGTGCGCCAAA	13.5818	60.2286	70.4094	10.5459	10.1983	2.8696	11.7694	12.6395	12.9294	11.3532	0.907988	0.262184	12.3803	0.235508	0.112113	10.3787	0.103566	0.143045
1557	YALI1_A04715g	TTTTGGCGCACCTCTTCAAT	185.801	397.144	500.536	165.479	423.413	615.284	180.06	338.19	468.262	161.709	30.223	13.3714	152.574	37.2888	19.1713	157.284	23.3023	6.15093
1558	YALI1_A04715g	GCAGTGTTATCTAGACGCGC	15.852	10.6235	5.99466	16.3417	9.19518	2.1697	16.7743	9.56321	13.203	15.8605	0.129713	1.31092	18.6576	0.549519	0.112113	16.0803	0.310697	0.429135
1559	YALI1_A04715g	GCAACAAGCTGTCTGCCTAC	39.4146	51.1228	36.0797	34.1474	38.7535	32.9654	35.4646	40.326	40.1563	38.3118	23.9968	13.8957	40.9769	40.2719	13.5657	42.0937	38.0086	15.5919
1560	YALI1_A04715g	GCTCCATCTCCTCAACCTTT	9.66774	8.3687	14.3351	11.6215	9.59643	8.88876	7.9375	10.4103	13.6135	8.97203	0.129713	0.786551	8.19538	0.0785027	0.112113	9.13145	0.103566	0.143045
1561	YALI1_A04742g	GGAGCTGCCGAAACTCAACA	16.9479	11.5774	11.6542	21.5998	19.2932	26.9463	19.355	18.8366	25.1062	17.9866	0.129713	0.262184	17.9601	0.0785027	0.112113	15.3676	0.103566	0.429135
1562	YALI1_A04742g	GATCCAAGCCGAGGGAACAG	17.5742	18.0816	14.5585	16.8197	21.2325	14.488	14.5065	10.1428	13.7503	16.0306	0.129713	0.262184	10.9853	0.0785027	0.112113	14.4767	0.103566	0.143045
1563	YALI1_A04742g	TTATCAATGACAACTGTCGA	95.3075	77.2261	62.1434	87.863	53.6664	38.8446	101.467	102.253	93.926	99.3727	19.3272	6.03022	102.355	20.3322	5.04508	107.573	17.9169	4.43439
1564	YALI1_A04742g	ATCTGCACAGATCCAAGCCG	14.2081	5.59358	11.5053	13.892	7.52333	3.98944	14.5065	7.02194	6.90934	13.9896	0.648563	2.35965	17.9601	33.0497	22.7589	15.2785	36.5587	37.3347
1565	YALI1_A04742g	GTATTCACAGGCTCGTTTGA	9.04149	6.37408	4.2819	11.8605	11.3352	7.48896	11.7694	11.837	7.18298	11.7784	0.129713	1.31092	9.59034	0.0785027	0.112113	10.0223	0.103566	0.143045
1566	YALI1_A04742g	TGGACGGTGGACATTGCCGA	16.6348	22.7646	23.0478	16.3417	17.2201	12.1083	14.6629	11.6141	13.0662	16.0306	46.5668	82.0634	24.2374	112.337	99.6684	22.2273	86.4773	118.012
1567	YALI1_A04781g	AGACTGTCCGAATTCAGCAG	17.9656	14.6127	20.7393	19.7475	5.71773	8.32884	18.3384	15.5374	16.4866	15.2652	7.13419	4.98149	20.75	17.8201	19.1713	17.9511	8.18169	7.0092
1568	YALI1_A04781g	GTATGATCTGTCGAAGAAAC	24.3063	34.2986	37.1222	21.6595	22.3025	38.2847	19.1204	24.7663	33.589	22.0686	45.0103	33.8217	22.4937	40.5859	41.8181	22.6727	82.1276	80.5343
1569	YALI1_A04781g	AACCGGAGAAGGAAAGGTGG	17.8873	22.331	17.2393	14.4895	12.2045	16.1678	16.8525	11.3911	16.213	15.0101	0.129713	0.786551	14.8214	0.0785027	0.112113	15.9021	0.103566	0.143045
1570	YALI1_A04781g	TACCAAGGTTGATCCTGGAA	17.7307	21.6372	14.9308	15.326	5.04899	2.1697	15.2885	12.9516	13.0662	15.0951	0.389138	1.31092	12.729	0.0785027	0.112113	12.0713	0.103566	0.143045
1571	YALI1_A04781g	TCTGTCGAAGAAACCGGAGA	16.7131	10.7969	10.7606	16.999	13.007	9.44869	21.701	11.5695	14.9816	14.4148	0.129713	0.786551	15.1702	0.0785027	0.112113	13.8531	0.103566	0.143045
1572	YALI1_A04781g	TGCCCTTCCAGGATCAACCT	18.5918	20.8567	15.2287	20.584	13.4083	15.1879	20.2152	17.4991	21.5489	15.6054	0.129713	0.262184	19.7038	0.0785027	0.112113	17.4166	0.310697	1.2874
1573	YALI1_A04795g	CAAACGCGCCACAAATACCA	16.6348	9.75625	8.89891	14.9675	12.9401	15.6078	15.5231	11.4803	9.09844	16.9661	0.129713	0.262184	13.0777	0.0785027	0.112113	14.7439	0.103566	0.143045
1574	YALI1_A04795g	TTTGCGCAGCTCTAAATGGA	11.8596	8.88903	6.81381	11.1435	17.3538	16.1678	10.7528	18.6137	19.0862	10.4178	6.87477	0.262184	14.4727	7.30075	5.49353	12.2495	2.79627	2.43176
1575	YALI1_A04795g	AGTTAGCTCTTTCTGGAACG	17.6524	7.06786	6.367	12.8762	13.2745	19.1073	17.4781	12.8178	12.7925	16.1156	116.871	95.1726	19.7038	113.279	94.287	22.4055	70.9425	52.2114
1576	YALI1_A04795g	CTCTCAGCCATGTTTTCAGT	8.5718	12.8783	22.6755	9.17169	10.0645	14.488	7.15548	5.99651	6.90934	8.54682	33.5956	44.8334	8.89286	69.7889	61.1016	10.5568	60.1716	71.9516
1577	YALI1_A04795g	CGAAATGCTGTGATTCAGCC	21.7231	8.54214	5.10105	19.9865	18.2232	29.1859	20.2934	11.0345	9.78253	22.1537	24.2562	13.8957	18.3088	21.7453	12.893	23.9199	48.9865	28.466
1578	YALI1_A04795g	GCAAACGCGCCACAAATACC	15.304	45.3991	39.0584	13.653	8.1252	12.1083	13.4116	8.53779	14.5712	17.7315	87.8154	56.8938	28.4223	91.6127	72.3129	17.862	78.3992	55.3584
1579	YALI1_A04815g	GCACAGCAACTACTCAAGAA	29.9426	22.1575	13.5904	29.6063	19.0257	17.9875	29.8341	23.9192	21.8226	28.787	0.129713	2.88402	27.3761	0.0785027	0.112113	28.4634	2.79627	0.429135
1580	YALI1_A04815g	AGGTGAGTACTAGTGGCAAG	14.756	5.76703	6.44147	16.521	17.6213	18.1275	12.786	9.07279	5.67797	13.8195	0.129713	0.262184	14.8214	0.0785027	0.112113	14.2094	0.103566	0.143045
1581	YALI1_A04815g	TGATAAGCCTTTCAGAGAGG	64.9344	61.0091	50.5265	59.4815	46.9122	41.3642	63.5391	56.5991	57.3954	63.9098	30.223	9.17642	72.7122	29.5955	10.875	67.2164	45.4653	11.3006
1582	YALI1_A04815g	TGAAAGGCTTATCAAGAGTG	47.6342	35.426	39.6541	46.8145	45.4409	39.6845	49.4627	61.3695	58.9004	53.2794	0.129713	0.262184	44.1156	0.549519	1.00902	43.6082	1.76062	0.143045
1583	YALI1_A04815g	GCTGAGCCTTGCTCTTCGTG	32.1345	49.7352	45.9094	33.3109	31.7317	33.1054	32.0237	27.3521	20.0439	32.0187	4.28051	1.83528	27.7248	6.51573	1.45747	30.2451	8.38882	1.57349
1584	YALI1_A04815g	TCTTGATCCACCTCTCTGAA	23.9149	20.1629	21.4095	25.3043	11.5358	23.0268	23.1869	29.5367	31.6735	23.6845	2.46454	0.786551	22.145	7.45776	1.90592	24.0981	12.1172	3.29003
1585	YALI1_A04817g	GGAGAAGGACGAATTGAGCG	16.0085	17.648	22.0797	17.2977	23.1719	29.6059	15.9923	22.1804	21.9594	13.8195	17.5112	31.7242	16.9139	10.7549	14.6868	16.6148	49.1937	48.2062
1586	YALI1_A04817g	ACCAGGTGTACTCAGCCTCG	55.1492	30.5696	20.0691	57.7488	54.3352	45.4237	53.9203	46.9244	51.3754	57.1063	115.574	83.1122	68.5273	195.236	106.619	67.5727	178.444	120.873
1587	YALI1_A04817g	AGCCACGACCCGCGACCCCG	1.60477	1.51764	0.0372339	2.59914	0.769052	0.349951	1.75954	2.56357	0.342046	2.67885	0.129713	0.262184	2.61555	0.0785027	0.112113	1.91538	0.517828	1.57349
1588	YALI1_A04817g	TCAGGTGCTCATGATTTCGT	42.2328	68.2938	72.6434	48.9057	54.2014	80.2788	43.6758	59.0512	61.2263	44.7751	0.129713	2.35965	39.2332	0.0785027	1.68169	39.2429	0.517828	0.715225
1589	YALI1_A04817g	TCCTTCTCCACGCCTCCCTT	16.3999	22.6779	26.2499	18.6123	18.6244	21.907	16.6961	32.8805	25.3798	17.9866	0.129713	1.31092	16.2164	0.0785027	0.112113	19.2874	0.103566	0.143045
1590	YALI1_A04817g	CTCTTCCCACGTTTCTCGCA	7.16274	3.59897	4.65424	5.58666	6.98834	2.1697	5.27863	2.65273	7.18298	5.7404	21.4026	10.2252	5.40546	15.308	13.3414	9.04236	31.3804	21.8859
1591	YALI1_A04848g	CCAAATCGTCGTTCAAACAG	21.2534	28.4015	26.5478	23.213	27.1843	23.7267	21.0754	48.9752	53.154	19.3473	4.79936	1.83528	17.9601	4.00364	2.13015	20.2674	3.41767	0.429135
1592	YALI1_A04848g	GTTCAGCCTGCGCATATGAG	9.51118	4.81308	6.1436	7.25968	8.59332	10.2886	8.48491	9.42946	2.53114	10.3327	0.129713	0.262184	8.19538	0.0785027	0.112113	8.15149	0.103566	0.143045
1593	YALI1_A04848g	CCTGGCAGCACACACCCCGG	11.8596	24.5858	25.3563	13.414	7.99145	9.02874	13.8026	4.124	1.98387	15.0951	0.129713	0.786551	14.8214	0.0785027	1.00902	13.4076	0.517828	0.429135
1594	YALI1_A04848g	GGAATGCAATTTCTTCGTCG	15.9302	15.5666	16.7925	15.2065	14.4114	14.628	17.1653	24.5879	17.4444	20.708	220.382	195.327	18.6576	119.089	99.4442	23.9199	117.547	84.2535
1595	YALI1_A04848g	GTTGCATTACCCCAAACACC	11.3117	9.32264	8.4521	12.458	9.46268	10.4285	11.3784	12.6395	11.8348	12.7139	0.389138	0.262184	13.0777	0.0785027	0.112113	11.3586	0.103566	0.429135
1596	YALI1_A04848g	AAGAGATCACGTTCCCCCAA	19.8443	27.1874	16.5691	17.477	18.8919	17.0076	13.4898	17.187	9.91935	15.1802	0.129713	0.262184	17.2626	0.0785027	0.112113	13.8531	0.310697	0.429135
1597	YALI1_A04859g	ATGCCCACTGTAGATCGGGG	8.02384	2.47158	2.27127	8.03643	5.85148	3.98944	6.92087	3.23232	4.58342	6.59083	0.129713	0.262184	6.45168	0.0785027	0.112113	7.70605	0.103566	0.429135
1598	YALI1_A04859g	TCGGAACTTTACTTACCAAG	11.5465	9.58281	6.88828	11.1435	7.45646	8.74878	11.5348	9.8753	19.0862	11.7784	0.129713	0.262184	10.2878	0.0785027	0.112113	8.95327	0.517828	0.429135
1599	YALI1_A04859g	TAAGCAGTACGAGTACCACT	6.77133	12.1845	8.15423	5.58666	7.18896	3.98944	7.62469	9.38488	4.99388	8.03656	0.129713	0.262184	6.10294	0.0785027	0.112113	6.28065	0.103566	0.143045
1600	YALI1_A04859g	CATGCCACCCCGATCTACAG	30.4906	26.1468	26.5478	32.1756	28.3212	26.2463	31.7891	34.1734	26.0639	33.2093	0.129713	2.35965	26.3298	0.0785027	0.112113	28.2852	0.724959	0.143045
1601	YALI1_A04859g	CCAATGCCCACTGTAGATCG	58.2022	26.06	19.1755	58.406	41.696	41.2243	64.6339	67.2546	59.5845	64.0799	0.129713	4.45712	61.9013	0.0785027	0.112113	55.9914	0.103566	1.00131
1602	YALI1_A04859g	GGCGATATGGAGCTCGGCAC	14.5995	6.80769	9.04785	16.3417	9.12831	12.2483	14.8193	9.8753	6.77252	13.6494	0.129713	0.262184	17.6113	3.53262	7.06312	14.9221	0.517828	0.143045
1603	YALI1_A04864g	GGGAAATGAGAAACGCGCTG	3.48352	0.737139	1.45212	4.33191	3.57776	1.18983	3.40179	5.37234	4.58342	3.3592	0.389138	0.262184	2.61555	0.392514	0.784791	5.47887	5.07472	2.71785
1604	YALI1_A04864g	CCCATTCAAGTATAGCTCGA	20.7054	10.7969	10.8351	25.5433	26.3149	17.2876	21.0754	14.8687	15.9394	20.878	0.129713	0.262184	18.3088	0.0785027	0.112113	22.0491	0.310697	1.00131
1605	YALI1_A04864g	CCCCATTTTTCGCATCTGAG	4.8143	10.6235	12.0266	5.40741	17.2869	36.4649	7.15548	11.0791	14.8448	7.10109	18.03	14.9445	2.26681	17.1921	18.7229	8.86418	28.2734	36.7626
1606	YALI1_A04864g	CGTCGAGCTATACTTGAATG	32.5259	45.8327	51.1967	31.8171	30.5949	25.6864	34.5262	47.1473	50.4177	28.3618	0.648563	1.31092	27.0273	0.0785027	0.336339	26.8598	0.517828	0.143045
1607	YALI1_A04864g	CCTCTCAGATGCGAAAAATG	12.6424	18.255	14.2606	12.6372	7.32271	3.5695	11.9258	10.6332	12.2453	11.2682	0.129713	0.262184	8.54412	0.0785027	0.112113	11.4477	1.13922	0.715225
1608	YALI1_A04864g	TTCAAGTCGTGCTCGGTATG	22.5059	18.9488	13.9627	23.6313	24.71	16.5877	20.4498	16.9195	14.5712	23.6845	0.389138	0.262184	27.3761	0.392514	0.112113	20.6237	0.103566	0.715225
1609	YALI1_A04884g	GCTGTGGATCCAGTTCTGAA	30.6471	41.1497	58.6434	29.8453	24.5093	19.9472	28.4264	17.5437	22.3698	25.6404	0.389138	1.31092	26.6786	0.0785027	0.560565	20.9801	0.517828	0.429135
1610	YALI1_A04884g	GTGGATCCAGTTCTGAAGGG	10.294	6.46081	11.7287	11.2032	16.4845	13.2282	10.049	21.1104	13.7503	10.4178	0.129713	0.262184	9.59034	0.0785027	0.112113	11.9822	0.103566	0.143045
1612	YALI1_A04884g	CTTCTAGGTGGATTGACCAT	2.93555	0.0433611	0.0372339	2.47964	6.3196	3.5695	3.32358	4.3915	4.99388	2.59381	0.129713	0.262184	2.26681	0.0785027	0.112113	2.53899	0.103566	0.143045
1613	YALI1_A04884g	CTAGGTGGATTGACCATGGG	24.6195	21.9841	28.335	21.062	28.1205	29.7459	22.3267	12.6841	14.2975	22.2387	0.129713	0.786551	22.4937	6.04471	3.25128	18.5747	3.0034	3.57612
1614	YALI1_A04884g	ATTCGACAGTGTCTTGAGCA	46.2251	14.3525	8.30317	45.6792	41.8966	32.4055	39.2965	31.8105	26.8849	46.7311	0.907988	1.31092	44.813	2.11957	0.112113	48.9535	2.79627	1.85958
1615	YALI1_A04893g	TGTCTAGTCAACGTGCTGGT	33.5435	21.377	20.367	32.2951	43.3678	62.3613	29.9123	20.7983	18.4021	29.0422	1.42684	0.262184	28.771	1.49155	1.23324	31.3142	3.41767	2.71785
1616	YALI1_A04893g	GCACAGCCTATCAAAGTGCC	35.0309	28.575	27.8137	33.1914	27.1174	33.9453	31.6327	35.7339	49.7336	32.5289	76.6601	55.3207	36.0945	85.1755	50.3387	40.7574	79.2277	57.6471
1617	YALI1_A04893g	GCACAGTAATAAAGGCGTGG	16.6348	7.67492	5.47339	15.3857	14.8795	5.66921	19.355	9.56321	7.18298	18.1567	0.389138	0.786551	14.8214	0.0785027	0.112113	16.9711	0.310697	0.143045
1618	YALI1_A04893g	TCGCACAGTAATAAAGGCGT	7.47587	5.24669	2.86701	8.57419	7.25584	8.74878	9.57974	7.15569	5.95161	8.80195	1.94569	0.262184	9.93908	1.33455	2.13015	8.0624	6.3175	3.86221
1619	YALI1_A04893g	TTCGCACAGTAATAAAGGCG	14.3646	17.4745	12.6223	14.5492	13.4751	11.6884	16.4615	21.0658	17.4444	16.1156	2.72396	0.786551	15.1702	2.7476	3.92395	13.4967	8.18169	4.72048
1620	YALI1_A04893g	ACAGCATTATGATTGCGTTC	13.8949	8.80231	10.3883	13.9517	15.0801	14.068	11.6912	9.96447	14.9816	15.8605	8.69074	3.93275	11.334	2.9046	0.112113	15.9021	2.17488	6.43702
1621	YALI1_A04927g	GGAACCGAGTTTTTTCCCGG	22.5842	52.4236	66.0158	22.6155	30.1936	44.0239	23.0305	33.148	41.2508	17.9866	4.53994	1.31092	14.8214	3.21861	0.336339	20.6237	4.86759	1.2874
1622	YALI1_A04927g	CTGCTTGAGAGGCAGTCGGT	11.7031	7.58819	6.367	11.0837	2.64153	7.34898	10.5964	15.0024	27.8426	10.843	0.129713	0.262184	10.6366	0.392514	0.112113	9.04236	0.103566	0.143045
1623	YALI1_A04927g	CTTTCCTCCGGGAAAAAACT	118.635	219.451	234.239	105.728	205.203	224.599	120.705	217.234	214.326	107.282	0.389138	0.786551	81.082	0.0785027	1.23324	100.446	2.17488	1.2874
1624	YALI1_A04927g	CCAACAAGTGGTGGTACGAG	10.7637	6.89442	5.54786	12.5775	14.4114	11.1285	15.9141	10.3657	19.223	12.2037	5.57764	3.93275	9.93908	4.31765	6.39044	11.4477	2.58914	0.715225
1625	YALI1_A04927g	CTAACTACTCCAACAAGTGG	56.1668	39.2418	41.8137	48.4277	56.4083	42.4841	47.1949	38.5872	32.084	50.2179	0.129713	4.45712	45.1618	22.0593	22.5347	44.6773	5.07472	5.29266
1626	YALI1_A04927g	GAACTGGCTCGACTTCCACA	24.0715	35.1659	47.0265	23.213	43.9697	45.9836	24.2817	27.8425	26.8849	23.7695	115.314	115.623	22.4937	9.34183	9.75383	19.6437	3.21053	4.43439
1627	YALI1_A04976g	ATTTGGTGTATGATTTCGAG	12.8773	4.11931	5.84573	15.6845	14.0101	19.2473	14.9757	20.5308	21.6857	16.881	7.13419	4.98149	15.8677	10.9119	2.80282	16.882	8.80308	7.29529
1628	YALI1_A04976g	CTGCAAAACCCACATCTTGA	18.8267	13.3119	7.33509	17.955	15.4145	13.6481	17.1653	10.6332	31.3999	19.1772	25.2939	11.2739	18.3088	13.895	3.69973	18.931	7.35316	7.58138
1629	YALI1_A04976g	CCGACCAGATCATCTTTCAG	44.1115	44.185	50.6754	35.7606	39.1548	37.8647	40.0003	53.7011	56.5745	37.5465	0.907988	0.262184	36.0945	0.0785027	0.112113	35.9467	0.310697	0.429135
1630	YALI1_A04976g	CCGCTGAAAGATGATCTGGT	20.0792	22.331	20.0691	17.5965	7.8577	6.36911	18.0256	35.7339	33.9994	18.9221	0.129713	0.262184	16.5651	0.0785027	0.112113	13.9422	1.34635	0.715225
1631	YALI1_A04976g	GTGTTCGCGACTGTCAACCA	34.0915	44.8788	43.5265	34.2071	29.458	27.7861	41.5643	31.4092	45.0817	35.1653	0.129713	0.262184	35.7458	0.0785027	1.23324	30.067	0.310697	0.143045
1632	YALI1_A04976g	ACAGTCGCGAACACTACTCG	22.3493	11.8376	9.42019	26.3798	13.542	13.6481	24.2817	24.4542	22.3698	23.8545	0.129713	0.262184	23.8887	0.0785027	0.112113	24.7217	0.103566	0.143045
1633	YALI1_A04983g	CATTTGGGTGAGATTTACGA	33.5435	28.4883	24.6861	34.0876	29.458	23.3068	34.6044	28.868	25.3798	32.8691	9.20959	10.2252	35.7458	3.68963	4.37241	30.6906	5.28185	1.85958
1634	YALI1_A04983g	CGGTGAGGAAGAGATACAAA	6.77133	4.37947	3.09042	4.86966	2.84215	2.58964	7.54649	12.5949	13.0662	5.57031	0.129713	0.262184	4.70798	0.0785027	0.112113	7.08244	0.103566	0.143045
1635	YALI1_A04983g	CGTAAATCTCACCCAAATGA	17.809	15.8268	20.8882	16.76	20.5638	13.5081	18.8858	9.6078	15.8025	21.9836	360.471	323.797	25.6324	142.168	138.684	27.3943	136.603	126.309
1636	YALI1_A04983g	AATTTAGGAAGCATCCAAAG	19.0615	18.5152	27.0691	21.062	10.8002	31.0057	21.3882	25.97	25.5167	19.9426	0.129713	0.262184	10.6366	0.0785027	0.112113	19.6437	0.724959	0.143045
1637	YALI1_A04983g	GGGGTGTACTTTGTAGTTGG	115.113	104.197	115.016	114.751	109.239	95.8167	119.297	97.4378	74.9082	131.179	113.498	49.5527	126.418	124.27	55.0475	125.569	166.223	85.97
1638	YALI1_A04983g	AGGTGACTGGGGCTGTATAG	52.0962	61.7029	47.6222	53.2675	44.5716	35.0651	45.0834	80.0501	74.2241	52.514	0.129713	0.786551	56.6702	0.392514	0.112113	51.1806	0.310697	1.2874
1639	YALI1_A04990g	CCTACTCCCACCAAGCCTAG	62.5859	43.0576	33.3244	66.6516	26.3149	27.9261	68.7786	48.2173	40.2931	66.6312	0.648563	1.31092	55.624	0.0785027	1.23324	63.6529	0.310697	0.429135
1640	YALI1_A04990g	TCTTGAATCCCGAGCCGAAA	6.37993	0.737139	1.22872	5.58666	9.52955	13.0882	7.15548	4.70358	12.3821	6.08057	0.129713	0.262184	6.45168	0.0785027	0.112113	6.637	0.103566	0.429135
1642	YALI1_A04990g	CCCACAGCATCAATTCGAAT	37.6925	53.551	85.0051	36.5971	49.1859	33.9453	38.8273	46.7015	46.9972	37.2063	0.389138	0.786551	34.0021	0.0785027	0.112113	31.4033	0.724959	0.429135
1643	YALI1_A04990g	CGGTTTCGACCATTTCGGCT	6.9279	7.32803	2.86701	8.45468	8.59332	6.22913	10.44	7.02194	6.08843	11.0981	0.389138	0.262184	8.89286	1.96257	0.112113	7.3497	0.310697	0.143045
1644	YALI1_A04990g	GATAACGGTTTCGACCATTT	20.2357	41.67	73.537	15.087	29.2574	38.2847	15.7577	39.1222	44.3976	15.2652	3.50224	5.50585	11.334	0.0785027	0.560565	15.5457	5.28185	7.29529
1645	YALI1_A05003g	GCCTTTGATCGCCCTCGCCA	33.935	36.5534	31.984	28.8893	25.3118	22.0469	26.9406	31.5876	27.1585	30.9131	0.648563	0.786551	25.9811	1.49155	3.4755	32.3832	2.38201	0.715225
1646	YALI1_A05003g	GATCGCCCTCGCCACGGCCG	19.6095	25.5397	17.3882	20.8828	17.3538	19.5273	17.0871	5.14942	14.708	19.0921	26.0722	25.4318	22.8424	34.7767	25.8981	21.7818	54.5791	49.3505
1647	YALI1_A05003g	CATGGAGTTTGCATCGGGCG	6.14508	3.51225	3.23935	5.64641	2.10653	5.66921	6.06065	5.95193	6.6357	5.57031	46.3074	39.5897	9.93908	54.7164	35.5398	7.70605	49.6079	45.3453
1648	YALI1_A05003g	GCCGTGGCGAGGGCGATCAA	11.0768	10.0164	14.484	13.0555	28.9899	20.3672	12.5514	1.76106	3.35206	11.4383	0.129713	0.262184	10.2878	0.0785027	0.112113	9.84414	0.310697	0.143045
1649	YALI1_A05003g	CTGGACGACGAAGACATCCC	12.799	13.0517	10.2393	15.3857	25.1781	14.628	15.7577	47.9498	52.3331	17.6464	0.129713	1.31092	16.5651	0.0785027	0.336339	13.9422	0.517828	0.143045
1650	YALI1_A05003g	CAAGGACATTGCAAAGACCC	7.24102	4.72636	7.48402	7.55843	7.12209	0.909873	7.62469	12.372	14.9816	8.63186	0.129713	0.262184	8.19538	0.0785027	0.112113	6.72609	0.310697	0.143045
1651	YALI1_A05031g	GTGTCCGTAGATGTAAAAGG	17.4959	14.0924	14.8563	19.2098	17.8888	12.2483	16.2269	16.117	4.99388	17.9015	0.129713	1.31092	18.3088	0.235508	0.112113	17.7729	0.310697	0.429135
1652	YALI1_A05031g	CTTCTGGCGTTCCTCAACCA	14.5212	21.8974	18.2819	13.4737	17.4207	11.9683	14.6629	15.1808	12.2453	11.9485	0.129713	0.262184	9.59034	0.0785027	0.112113	13.4967	0.103566	0.143045
1653	YALI1_A05031g	GATTCCACCCAGCCATACCT	24.3063	26.5804	21.8563	24.7665	42.766	45.7036	26.5496	37.8739	28.6635	29.7225	0.129713	0.786551	30.8635	0.0785027	0.336339	23.0291	0.517828	0.143045
1654	YALI1_A05031g	TCTGCTCATCTGTCTGGCCG	11.2334	4.63964	2.56914	12.5177	6.85459	7.9089	13.2552	14.9133	19.3598	12.9691	3.50224	2.35965	13.7752	25.5134	10.4265	11.4477	15.8455	5.57875
1655	YALI1_A05031g	CATGACTGAGAACGTGTGGG	12.3293	8.97575	9.19678	13.0555	13.007	15.3279	13.9591	5.68443	4.99388	13.3092	0.129713	0.786551	10.6366	0.86353	1.00902	12.5168	4.03906	1.00131
1656	YALI1_A05031g	AGGACTTGCAAGTGTATCGA	12.3293	4.89981	3.68616	11.5617	18.1563	19.5273	10.9092	5.72901	7.59343	14.1597	0.389138	0.262184	8.89286	0.0785027	0.112113	11.0023	0.103566	1.00131
1657	YALI1_A05052g	TCAGATGCCGAGTTTTCAGA	20.0009	29.8758	21.2606	15.8637	9.73018	9.16872	16.5397	14.8687	8.8248	16.5409	6.09649	3.40839	14.8214	12.1679	4.37241	19.911	9.01021	1.2874
1658	YALI1_A05052g	GCAGGCTTGCCCCCACCAGG	26.2634	31.8704	31.1648	24.8263	16.3507	7.06902	27.2534	28.1546	12.5189	25.4704	0.129713	0.786551	21.7962	0.235508	0.112113	23.9199	0.103566	0.143045
1659	YALI1_A05052g	GGAGCCTCGAAAAGCGAAAG	15.0692	8.45542	8.07976	15.1467	11.1345	13.7881	17.5563	19.015	23.3276	13.3092	0.389138	0.786551	12.0315	0.0785027	0.112113	14.2094	0.103566	0.143045
1660	YALI1_A05052g	CGAAAAGCGAAAGCGGCCAA	17.6524	10.7969	6.51594	21.0023	35.1423	24.7066	22.4831	12.2828	16.3498	16.1156	0.129713	0.262184	17.6113	0.0785027	0.112113	16.882	0.103566	0.715225
1661	YALI1_A05052g	GCCTTCCTACTTTTGTTGTA	29.6295	53.8979	56.9307	31.2196	62.3601	57.742	33.4313	58.3378	62.8681	30.3178	9.98787	8.12769	29.4685	26.9264	7.51157	32.6505	45.6724	11.8727
1662	YALI1_A05052g	GGCTTGTGCGAAACCCTCAA	20.4706	12.5314	12.6968	20.823	19.36	17.4276	19.6678	19.2825	21.1385	18.4118	1.16741	0.262184	23.1912	0.706525	0.112113	20.891	2.38201	1.85958
1663	YALI1_A05091g	GTAATGACGTAGGGGAAAGG	8.65009	7.76164	4.65424	9.82894	9.6633	17.1476	10.9092	6.21943	8.8248	11.0981	0.129713	0.262184	8.54412	0.0785027	0.112113	7.97331	0.517828	0.143045
1664	YALI1_A05091g	TCAATCAAAAGAGTATCCAA	11.9379	16.2604	13.7393	13.2945	11.8701	16.5877	13.3334	16.6074	13.0662	13.3092	0.129713	1.31092	8.19538	3.21861	1.68169	14.2985	5.07472	1.85958
1665	YALI1_A05091g	AATGTTGATGTAGTCGAGCG	31.3517	25.453	24.5372	33.7291	41.5622	35.2051	37.1068	30.1163	20.3176	30.5729	0.907988	1.31092	34.0021	0.235508	0.560565	33.8086	0.724959	1.2874
1666	YALI1_A05091g	CCTGAGTTAGTAATGACGTA	17.6524	16.1737	13.5904	18.4928	13.542	16.0278	18.573	10.8561	11.8348	18.4118	0.129713	0.262184	16.2164	0.0785027	0.112113	16.3475	0.310697	0.143045
1667	YALI1_A05091g	TCCCAAGGCCAAGAGAAGAA	5.20571	0.563694	0.484041	5.04891	6.45335	5.94917	5.04403	8.98362	6.36206	5.06006	0.129713	0.262184	4.70798	0.0785027	0.112113	4.85526	0.310697	0.143045
1668	YALI1_A05091g	AGTCGAGCGAGGTTGGGGGT	34.9526	22.938	20.1436	37.9714	44.5047	33.9453	34.7608	25.97	14.1607	36.5259	0.129713	0.262184	40.9769	0.0785027	0.112113	34.7886	0.310697	0.715225
1669	YALI1_A05116g	TGTCCTCAGGAGACACCTCG	20.2357	21.6372	19.7712	19.628	24.8437	20.2272	18.573	35.1543	35.9149	20.793	5.83706	3.93275	23.5399	15.308	4.37241	20.2674	10.4601	1.85958
1670	YALI1_A05116g	GGTGTCTCCTGAGGACACGG	53.7401	31.0899	34.3669	58.4658	43.5016	37.7248	53.3728	53.7903	48.2286	60.423	228.943	131.354	67.8299	148.606	81.2819	71.4035	146.753	82.823
1671	YALI1_A05116g	GGGTCTGCCCGCCAACCTCG	6.9279	5.50686	4.65424	6.84142	2.57465	0.909873	9.42334	8.53779	6.6357	6.50579	5.83706	7.07896	10.2878	27.5545	16.0322	11.715	76.1207	67.6603
1672	YALI1_A05116g	AACTTGGCCTTGGCAGGACG	11.0768	9.66953	3.90956	10.3667	8.99456	8.32884	10.6746	1.76106	2.66796	11.5233	0.389138	0.786551	9.2416	0.0785027	0.112113	11.0023	9.01021	6.15093
1673	YALI1_A05116g	GTGGCCGATGAGGAGAATGG	3.17039	3.94586	2.27127	3.07715	1.83904	2.02972	3.16718	4.70358	2.53114	2.7639	0.129713	0.262184	2.61555	0.0785027	0.112113	3.42986	0.103566	0.143045
1674	YALI1_A05116g	CCTGCCAAGGCCAAGTTCAA	2.07445	4.20603	2.12233	1.16513	2.9759	4.68935	2.07235	5.23859	3.35206	1.31817	0.129713	0.262184	1.56933	0.0785027	0.112113	1.29177	0.103566	0.143045
1675	YALI1_A05143g	AACAGCTTACCTATGCTCCG	49.9043	27.1007	22.6755	54.5223	47.3803	37.1648	52.4344	41.0839	33.4521	47.2414	0.129713	0.262184	50.0441	0.0785027	0.112113	51.8043	0.517828	0.429135
1676	YALI1_A05143g	TGGAAAAGAACCACAAGGCG	7.94555	10.6235	6.1436	9.53019	4.514	4.12943	9.18873	13.3082	13.7503	9.56733	0.129713	0.262184	7.84664	0.0785027	0.112113	9.66597	0.103566	0.143045
1677	YALI1_A05143g	TGCTCCCGAAAATTGTTGGA	9.90259	0.0433611	1.52659	9.29119	7.45646	3.14956	8.56312	9.6078	8.14071	7.61134	0.389138	0.262184	7.84664	0.0785027	0.112113	9.84414	0.103566	0.143045
1678	YALI1_A05143g	CTAGTATGAGTACTGTCCCT	40.1975	59.9684	60.952	40.4809	55.6058	42.4841	41.3297	36.9376	33.1785	38.3969	0.129713	0.786551	32.6072	0.0785027	0.560565	33.2741	0.310697	1.2874
1679	YALI1_A05143g	CGGTTTCTCCCTCGGAGCAT	12.251	8.97575	12.8457	13.2347	4.44713	3.00958	13.0206	10.5441	7.59343	11.4383	0.129713	0.262184	6.80042	0.0785027	0.112113	11.2695	0.103566	0.429135
1680	YALI1_A05143g	TTTCTCAGAGTTGTCGTACA	20.2357	30.2227	31.4627	19.2098	20.0957	22.7468	20.3716	9.42946	8.41434	20.1977	0.129713	0.262184	19.355	0.0785027	0.336339	19.4656	0.103566	0.429135
1681	YALI1_A05168g	CATACAGTGTACACACACGT	6.37993	20.8567	8.67551	5.34766	2.90902	0.349951	7.31188	8.67154	8.14071	6.67587	0.129713	0.262184	5.05672	0.0785027	0.112113	4.94434	0.103566	0.143045
1682	YALI1_A05168g	GTTGGAGACATCATGATCGG	20.7054	32.304	27.6648	23.1533	26.7831	18.9674	24.9073	30.3392	25.5167	24.1097	4.02109	2.88402	24.9349	13.581	16.4806	19.4656	25.5807	27.6077
1683	YALI1_A05168g	AATACCCAAGAGCGAAGAGT	49.0432	71.6759	63.0371	52.5505	70.4518	81.9586	50.6358	39.4343	35.3676	49.4525	0.389138	0.262184	55.624	0.0785027	0.336339	48.8644	0.724959	1.57349
1684	YALI1_A05168g	ATACAGTGTACACACACGTC	8.41524	22.2443	16.867	9.94844	9.52955	4.26941	12.3168	9.8753	10.0562	9.82246	0.129713	0.262184	10.9853	0.0785027	0.112113	10.2896	0.103566	0.143045
1685	YALI1_A05168g	TATGTTGGAGACATCATGAT	8.1804	15.133	7.40955	7.79743	6.0521	3.70948	7.07728	4.61442	4.17297	6.59083	0.129713	0.262184	6.45168	0.0785027	0.112113	6.54792	0.103566	0.143045
1686	YALI1_A05168g	GTGTTTCAAATGTTAATGAG	25.6371	34.9057	33.0265	25.6628	23.105	28.486	22.6395	24.4096	21.6857	24.2798	0.648563	0.262184	21.4475	9.49883	13.7899	22.4055	3.41767	1.85958
1687	YALI1_A05210g	CGTTATTATTCTGGCCCTGG	9.74602	15.8268	18.8031	9.35094	14.7457	11.4084	9.26693	2.92024	11.8348	11.6084	39.8218	31.1998	8.89286	36.8178	29.7099	11.4477	36.5587	32.4712
1688	YALI1_A05210g	AGTGCGGTCGAAGAACGCGC	37.2228	39.4153	24.4627	37.6129	27.2512	16.4477	33.6659	17.6775	16.6235	32.5289	0.648563	1.83528	32.6072	0.392514	0.336339	33.6304	5.28185	1.85958
1689	YALI1_A05210g	TCAGAAGAGACACAACCGCC	6.9279	26.5804	35.6329	3.8539	8.3927	4.82933	4.96582	3.18774	1.57341	5.06006	0.129713	1.83528	3.66177	0.0785027	0.112113	5.65704	0.932091	3.29003
1690	YALI1_A05210g	TGTTTCCACACACCATGGCA	29.1598	33.9518	25.6542	28.2321	15.3476	12.8082	30.6161	23.2058	22.9171	29.0422	0.648563	1.31092	24.2374	2.9046	3.92395	25.9689	0.724959	0.143045
1691	YALI1_A05210g	TCTGTGTCACTCTCCACGCC	14.0515	10.1899	4.20743	14.5492	12.1376	7.209	13.568	5.90735	4.03615	14.4998	5.83706	3.93275	18.3088	9.02781	6.83889	14.5658	8.80308	7.29529
1692	YALI1_A05210g	GGAGAGTGACACAGATCACC	2.23102	1.51764	1.00532	2.41989	0.033437	0.0699903	3.01078	1.18147	4.72024	1.99851	0.129713	0.262184	1.91807	0.0785027	0.112113	2.4499	0.103566	0.143045
1693	YALI1_A05220g	GTAGATACCGGCGACAAAAC	3.71836	2.38486	8.0053	4.45141	8.45957	2.44966	3.32358	0.0222919	0.0684093	3.01902	0.129713	0.262184	1.22059	0.235508	0.112113	4.58799	0.103566	0.143045
1694	YALI1_A05220g	AGGCACATCGCCAAAGTCGT	14.756	15.3065	19.6223	16.76	11.3352	9.3087	16.6179	11.0345	7.59343	17.2212	8.95017	11.2739	17.9601	23.4723	14.911	17.5057	19.9882	23.3163
1695	YALI1_A05220g	AGCATGTTTCGCACAAAGAA	2.3093	0.0433611	0.0372339	1.82239	0.501555	0.909873	1.75954	0.646464	2.12069	2.59381	23.7374	7.60332	2.96429	10.9119	5.49353	2.89534	7.14603	3.00394
1696	YALI1_A05220g	TCGGGCCCGAATCAGAGCGG	57.3411	61.6161	67.2817	50.8775	35.3429	28.2061	52.3562	69.7513	48.639	54.2149	61.0946	29.6267	66.0862	118.618	74.3309	63.4747	58.5146	36.7626
1697	YALI1_A05220g	GGTTTTGTCGCCGGTATCTA	11.4682	19.4691	15.6755	10.6654	11.5358	16.7277	12.4732	14.0662	15.6657	11.3532	0.129713	0.262184	12.3803	0.86353	1.00902	10.0223	0.310697	0.143045
1698	YALI1_A05220g	GTCGGGCCCGAATCAGAGCG	39.4929	39.6754	44.0477	37.9116	16.8857	10.2886	35.621	45.9435	29.4844	39.8426	61.0946	29.1024	50.7416	118.304	74.3309	47.9735	58.5146	36.4765
1699	YALI1_A05229g	AGAGCTCAAGACTAGCACAG	49.6695	63.1771	44.4201	48.9655	38.5529	37.3048	50.0102	31.6767	39.0617	47.0713	4.79936	5.50585	47.2542	11.5399	11.9961	47.7062	32.8303	22.4581
1700	YALI1_A05229g	TGTCTGCTTGTAAGATGCAG	15.6954	5.07325	3.23935	16.4015	5.71773	2.8696	17.0871	4.97109	4.30979	16.1156	16.7329	15.4688	17.9601	7.45776	10.2023	15.3676	23.7165	18.7389
1701	YALI1_A05229g	AGATGCAGCGGTATTCACGG	24.6978	22.7646	37.6435	23.3923	35.1423	29.3259	24.2817	22.6262	26.748	24.1947	3.24281	3.93275	28.4223	9.02781	4.37241	25.9689	8.38882	3.86221
1702	YALI1_A05229g	AGACAGAGCGGGCTCCGCCA	16.4782	15.0463	15.6755	18.911	17.1532	10.2886	21.3882	14.8687	11.8348	20.4528	42.6754	18.0907	17.2626	45.6101	19.844	17.4166	27.4449	7.86747
1703	YALI1_A05229g	TTCAACTGCGACACAAGAAA	24.1498	14.0056	9.42019	22.4363	9.79705	10.7085	21.8575	16.3845	13.3398	30.658	55.6467	32.7729	23.1912	39.6439	16.2564	25.6126	43.1869	28.1799
1704	YALI1_A05229g	AAGATGCAGCGGTATTCACG	10.5288	5.85375	5.02658	10.6057	24.5762	21.347	8.0157	4.74817	6.77252	10.7579	3.24281	2.88402	12.0315	3.53262	1.68169	10.3787	7.56029	4.1483
1705	YALI1_A05254g	ACAGCGCTCGAGAAAACGAG	6.14508	3.16536	1.60106	6.54267	3.51089	4.54937	8.0157	5.23859	7.86707	6.08057	14.3981	13.3714	7.14916	22.8443	19.1713	6.99335	7.97455	8.72574
1706	YALI1_A05254g	TCTTTTTGCCAATCACGCCG	9.4329	15.2198	28.7074	8.75344	9.52955	23.5867	10.1272	24.0529	33.9994	8.7169	143.332	169.108	6.80042	155.985	205.279	16.5257	223.184	289.666
1707	YALI1_A05254g	TGTGGACAACAAGATGACCG	13.9732	9.66953	3.76063	14.6687	5.45024	1.88974	15.1321	18.8366	21.8226	16.5409	0.129713	0.262184	16.9139	0.0785027	0.112113	13.764	0.103566	0.143045
1708	YALI1_A05254g	GCAGAAAAGGAAAGAAGGCG	13.347	3.68569	5.54786	14.131	8.59332	4.96931	13.0206	11.6586	10.4666	14.2447	0.648563	0.262184	11.334	0.549519	0.112113	11.8932	1.34635	0.715225
1709	YALI1_A05254g	GATCTGGAGGATCTGAACGC	9.82431	7.24131	10.1649	8.99244	18.8919	19.5273	10.2836	4.34691	7.45661	11.1831	19.846	13.8957	10.2878	15.308	11.9961	11.6259	15.8455	13.0171
1710	YALI1_A05254g	GACTCCTGTTTACGACGCAT	27.9073	29.7024	35.1861	30.0246	37.0148	20.5071	21.701	17.4991	15.1185	26.4058	2.98339	4.45712	29.4685	30.6946	13.7899	27.5725	44.6368	19.3111
1711	YALI1_A05259g	GCTCAAAGATCTGCAAACCG	18.0438	15.6534	11.5798	19.3293	13.542	22.7468	17.7127	10.4549	12.9294	18.4968	0.129713	0.786551	15.5189	0.0785027	0.112113	16.1693	0.517828	0.143045
1712	YALI1_A05259g	GCAGTCCTACCAAAAGGGCA	21.0185	12.8783	21.7074	23.7508	14.2107	16.5877	24.7509	18.1233	18.5389	24.4498	9.46902	2.88402	22.145	13.267	7.73579	27.8398	15.2241	7.86747
1713	YALI1_A05259g	CTCAGACATATTCGAACCCG	0.978516	0.216806	0.335105	1.34438	1.43779	2.58964	1.44674	0.0222919	0.0684093	0.977994	0.129713	0.262184	1.56933	0.0785027	0.112113	1.20268	0.103566	0.715225
1714	YALI1_A05259g	GGGCAAGGCCGCCTTAGCCG	9.04149	11.7509	9.94146	11.502	7.12209	4.68935	10.831	24.6771	17.9916	10.3327	0.129713	0.262184	10.6366	0.0785027	0.112113	10.0223	0.103566	0.143045
1715	YALI1_A05259g	ATGACTCTGTGTGAGCAGCG	14.8343	10.6235	8.0053	13.175	17.6882	19.3873	12.9424	11.2128	9.64571	14.4148	0.389138	0.786551	14.4727	0.0785027	0.112113	11.8932	0.103566	0.143045
1716	YALI1_A05259g	GAGACTTCCAGAGTGCGTCG	22.0362	10.7969	10.0159	24.8263	23.64	13.3681	22.7959	44.7398	47.134	26.661	0.389138	0.262184	25.6324	0.0785027	0.112113	23.6527	0.310697	0.143045
1717	YALI1_A05284g	AGAGCTCCTTGGTAAGAGAC	17.8873	18.1683	20.8138	18.8513	10.3989	17.1476	18.4166	20.3525	20.5912	17.8165	0.389138	0.262184	20.75	0.0785027	0.112113	12.6059	0.724959	0.143045
1718	YALI1_A05284g	GTTCTCGAGAAAGAATACGT	16.2434	12.1845	19.9946	16.2222	15.8157	22.4669	14.9757	9.91988	8.00389	12.884	0.907988	1.83528	14.4727	2.27658	2.5786	14.9221	0.310697	0.143045
1719	YALI1_A05284g	ACGAACAGAACAGTTGCGAT	3.01383	6.11392	1.74999	3.0174	3.51089	2.44966	3.71459	1.00313	0.478865	3.3592	6.09649	2.35965	6.10294	27.7115	12.4445	5.12252	16.8812	13.8754
1720	YALI1_A05284g	GAACCGAATCTCCATTGCCG	21.0185	8.97575	13.0691	20.4645	12.3383	11.4084	23.3433	24.4988	27.7058	19.6024	0.907988	0.786551	17.9601	0.235508	0.112113	20.6237	0.103566	0.143045
1721	YALI1_A05284g	ACTGAGCGCGCGTGTCAGAA	24.5412	19.3824	20.5904	21.4803	18.1563	17.7075	29.5994	17.8112	21.2753	24.5349	1.42684	1.83528	24.5861	6.98674	16.2564	20.0001	0.517828	0.143045
1722	YALI1_A05284g	GCGCTCAGTTGCTCGTCTGC	50.6089	37.3339	30.8669	54.9405	56.9433	64.1811	47.8987	80.0501	93.2419	55.0653	376.815	310.687	62.25	273.111	269.407	69.9781	301.894	286.233
1723	YALI1_A05335g	GCAGGAGCATAGGTGTTGGA	21.6448	25.9733	25.0584	21.2413	16.4176	10.2886	23.4215	20.3525	21.6857	20.793	0.129713	0.262184	25.9811	0.0785027	0.784791	19.2874	0.724959	0.143045
1724	YALI1_A05335g	CTTGCAATCCCCGAAACGAA	6.37993	2.64503	2.79255	6.72192	5.45024	4.12943	6.68627	5.59526	7.73025	8.46177	20.1054	9.70079	8.89286	21.5883	11.9961	7.52788	8.80308	4.72048
1725	YALI1_A05335g	GCTTGGAGCCCGACACAGAA	21.1751	24.7592	25.6542	22.3168	32.7349	24.5666	28.4264	21.6008	26.0639	22.9191	0.129713	0.786551	19.0063	0.0785027	0.112113	19.3765	0.103566	0.143045
1726	YALI1_A05335g	TATGCGGAATTGCACAACAG	29.786	33.6916	35.4095	31.9366	34.4067	31.8456	32.4929	25.3459	25.6535	32.0187	0.129713	0.262184	27.7248	0.0785027	1.00902	30.6906	0.310697	0.143045
1727	YALI1_A05335g	TGCTTTGGCTGGAGCCACCG	5.75368	20.5965	20.4414	7.97668	12.7395	17.2876	6.29526	2.69732	0.752502	6.25066	0.129713	0.786551	6.45168	0.0785027	0.112113	5.30069	0.103566	0.143045
1728	YALI1_A05335g	GCACTGTCTGTGGGGTCACG	21.9579	20.8567	11.7287	22.735	20.2963	16.1678	18.7294	11.9262	11.9716	23.5144	0.129713	1.83528	21.0987	0.0785027	0.112113	19.911	1.13922	0.143045
1729	YALI1_A05355g	CCAGGTGGATGAGTTTCGAG	18.7484	2.38486	5.84573	20.584	15.2138	18.5474	20.2152	25.3904	17.5812	18.752	11.285	6.03022	16.5651	9.02781	5.26931	19.3765	11.4958	15.878
1730	YALI1_A05355g	TTGAGAGGAGCTTTGCCCAA	23.2887	23.2849	24.3138	22.0778	26.7831	27.5062	22.7177	33.9059	35.7781	18.752	1.42684	0.262184	20.75	0.0785027	0.112113	17.9511	6.52464	1.57349
1731	YALI1_A05355g	TTGGGTTCTCAATCACCAGG	7.00618	2.99192	4.20743	5.94517	2.03966	0.909873	6.60807	2.92024	1.71023	5.7404	0.129713	0.262184	4.70798	0.0785027	0.112113	5.83522	0.103566	0.143045
1732	YALI1_A05355g	TACGAATTCGAGTTGTTCGT	4.10977	4.98653	10.5372	6.30367	4.11276	8.32884	6.29526	5.01567	4.03615	6.16561	0.907988	1.31092	7.4979	4.16064	1.68169	6.10248	0.932091	0.143045
1733	YALI1_A05355g	CTTCGCCATTCGAAAGGCCA	25.324	17.3011	19.7712	27.9931	28.923	29.1859	29.9905	31.5876	27.0217	28.1917	20.8837	24.9074	19.355	41.2139	44.5088	29.5324	33.4517	23.8885
1734	YALI1_A05355g	CCACTCGAAACTCATCCACC	37.7707	61.6161	49.4839	34.3864	39.4891	49.3431	31.3981	42.7335	54.5222	34.3999	26.0722	19.1394	31.5609	0.86353	0.112113	32.2051	1.13922	1.2874
1735	YALI1_A05366g	ATTCCAGTCCGGCGTACACG	31.8214	22.8513	15.9734	28.4113	23.8406	16.4477	28.7392	35.0651	27.5689	32.614	0.129713	0.262184	38.187	0.0785027	0.112113	27.038	0.724959	1.2874
1736	YALI1_A05366g	TTGTACATCCTCGTGTACGC	23.367	16.3471	9.71806	23.5715	12.6726	12.1083	21.3882	11.1682	13.203	21.4733	8.43132	3.40839	24.2374	16.2501	5.04508	28.2852	15.6384	3.57612
1737	YALI1_A05366g	ACACCTTTCTTCGATCAAAG	6.45821	2.47158	0.781913	6.06467	6.78772	7.76892	7.9375	7.02194	4.85706	6.08057	0.648563	0.262184	6.45168	2.11957	1.68169	7.17153	0.310697	0.429135
1738	YALI1_A05366g	CCATACAATGAATTCGCCAG	18.2004	22.1575	13.8883	19.15	17.4876	17.1476	20.0588	19.6837	29.6212	17.9866	0.389138	0.786551	12.729	0.0785027	0.112113	17.2384	0.103566	1.2874
1739	YALI1_A05366g	ACCACGTCGTCAGCATCTGG	46.6165	45.746	31.4627	56.494	26.4487	30.0258	57.5957	42.5106	34.4099	56.511	1.16741	2.88402	48.3004	5.41669	3.25128	51.3588	0.103566	1.00131
1740	YALI1_A05366g	AAATGCCGCCACAAAACAAG	16.9479	4.98653	1.60106	17.477	2.4409	0.489932	14.3501	3.54441	4.4466	18.1567	15.1764	9.70079	21.0987	11.5399	7.28734	17.7729	15.8455	7.58138
1741	YALI1_A05407g	TGAGATCGTGGAACTGACCG	19.1398	14.8729	14.6329	21.1815	14.5451	16.5877	18.6512	7.20027	10.4666	16.2007	0.389138	2.35965	16.9139	0.0785027	1.00902	21.7818	0.724959	0.715225
1742	YALI1_A05407g	GCTTGTCAAGGAGTCCAACG	4.65774	3.85914	4.50531	4.92941	1.50467	3.00958	3.871	2.07314	4.17297	4.71988	0.129713	0.262184	4.35925	0.0785027	0.112113	3.34077	0.103566	0.143045
1743	YALI1_A05407g	GGTGGAGTCTTTGTGCACCA	1.4482	1.17075	2.71808	1.76264	2.64153	1.88974	1.36853	0.245211	0.752502	1.91347	5.83706	1.31092	1.91807	0.0785027	0.112113	1.11359	1.13922	0.715225
1744	YALI1_A05407g	CTATACACTCGTCCAAGTCG	10.842	14.0056	8.0053	9.64969	12.3383	18.5474	8.71952	25.2567	16.0762	8.29169	0.648563	0.262184	12.0315	0.0785027	0.112113	9.04236	0.103566	0.143045
1745	YALI1_A05407g	ACACTCGTCCAAGTCGAGGT	23.367	18.0816	21.4095	26.2006	18.7582	9.16872	27.8008	21.0658	23.738	24.4498	0.129713	0.786551	21.4475	0.0785027	0.112113	24.2763	0.103566	0.715225
1746	YALI1_A05407g	TTGGGCAGTATCCTCCTATG	48.1822	66.1257	63.5583	44.1257	31.8655	46.9635	42.6592	36.2243	35.5044	48.602	0.129713	1.83528	48.3004	0.392514	0.784791	43.1628	0.310697	0.429135
1747	YALI1_A05459g	GCAAAGTTAACCTTGCATAA	40.4323	25.3663	19.5478	40.8992	32.8686	24.4266	36.9504	23.4733	17.1707	42.0537	0.129713	0.786551	37.4895	1.33455	2.35437	35.5013	1.13922	0.143045
1748	YALI1_A05459g	GTAGATTCTCCGTCCTCCAA	31.1951	29.0953	33.1754	36.8959	16.6182	13.5081	30.1469	33.8614	37.5567	29.6375	6.09649	4.98149	32.6072	11.2259	7.96002	30.6906	5.07472	6.43702
1749	YALI1_A05459g	TGTAACAACACAGAAACGTG	24.3846	24.0654	23.3457	19.5683	30.2605	21.207	19.9024	52.4974	37.6935	22.1537	0.129713	0.262184	23.8887	0.0785027	0.112113	21.8709	0.310697	0.429135
1750	YALI1_A05459g	CGTGTTTGACGAGCTTCAGT	20.6271	25.0194	20.0691	23.3325	26.3818	25.9664	24.5163	31.1863	21.4121	20.9631	0.129713	0.262184	16.2164	0.392514	0.112113	21.4255	0.724959	0.429135
1751	YALI1_A05459g	GGGCACACATCCGACATCGG	10.9985	5.76703	4.87765	12.8165	17.1532	5.38925	13.4116	15.4929	13.8871	15.3503	0.389138	2.35965	16.5651	0.0785027	2.13015	11.6259	8.18169	6.43702
1752	YALI1_A05459g	GATCTGGAGCGGGTAGGACG	16.0868	5.24669	5.10105	13.5932	5.45024	2.30968	11.222	9.74155	12.6557	14.4148	0.129713	1.31092	15.1702	0.0785027	1.00902	15.4566	0.103566	0.143045
1753	YALI1_A05473g	GTTTTTTTGTGTCCTTTGGG	22.6624	82.7764	129.239	22.5558	63.6307	97.3565	22.3267	57.4462	101.998	27.6815	551.927	774.752	25.2836	520.552	787.369	34.9668	405.667	581.478
1754	YALI1_A05473g	GTGTCGTACATGGCGAGCCA	8.02384	3.94586	3.09042	12.5177	9.39581	7.9089	12.6296	4.34691	6.6357	12.4588	9.20959	0.262184	10.6366	5.8877	2.35437	10.6459	7.97455	5.29266
1755	YALI1_A05473g	GGACACAAAAAAACCGCCGA	0.900235	0.737139	0.781913	0.388378	0.033437	0.0699903	0.664717	0.468129	0.342046	0.467736	6.35592	2.35965	0.871849	0.0785027	0.112113	1.20268	2.17488	3.86221
1756	YALI1_A05473g	CTCCTTGGCCAGATTCTTGA	19.4529	25.1061	29.8989	17.477	12.3383	16.7277	20.0588	22.6708	22.3698	15.6904	0.389138	0.262184	19.7038	0.0785027	0.560565	13.3185	0.103566	0.143045
1757	YALI1_A05473g	CGACTTCCGACCCGTCAACT	35.1092	60.8356	69.5902	32.1756	40.8266	55.3623	35.621	43.6698	45.3554	34.3148	295.615	310.163	38.8845	334.971	304.162	41.9156	248.04	227.012
1758	YALI1_A05473g	GATTCTTGATGGTTGATTTG	20.0792	32.0439	41.3669	19.0903	15.4813	18.9674	16.3051	10.232	21.0017	23.0041	153.969	148.134	14.4727	58.0135	52.581	18.7529	18.3311	21.3137
1759	YALI1_A05491g	TATGTCGACCAGGAGAACAA	11.1551	8.71558	5.99466	12.3385	13.6089	11.8284	10.7528	7.9582	10.4666	8.80195	0.129713	0.262184	10.9853	0.0785027	0.112113	9.39871	0.103566	0.715225
1760	YALI1_A05491g	TCAGATGCAACAACGTACTG	29.3164	36.6401	44.718	31.7573	48.2496	65.5809	29.6776	38.5426	35.2308	33.0392	0.129713	0.262184	29.1198	0.0785027	0.112113	30.3342	0.724959	0.143045
1762	YALI1_A05491g	GTTCTTGCAGAAACGGTTTG	16.6348	13.3119	20.367	15.7442	15.0801	18.2675	18.8076	22.225	29.758	15.4353	0.129713	0.786551	12.729	3.37562	3.92395	17.4166	8.18169	3.29003
1763	YALI1_A05491g	TGGGGCAAGACCGAGTACCA	12.4076	5.42014	7.26062	12.697	6.11898	3.28954	14.3501	15.4483	13.6135	13.3092	0.129713	0.262184	18.3088	0.0785027	0.112113	11.1805	0.103566	0.143045
1764	YALI1_A05491g	GACCAAGAGCGCAACCGCAG	18.1221	13.9189	14.5585	19.5085	15.4813	12.6682	16.6961	6.48693	6.36206	19.2622	0.389138	1.83528	18.3088	0.0785027	0.112113	18.842	0.103566	0.429135
1765	YALI1_A05527g	CGACACCGTCTCCAGCCAGA	13.2687	13.8322	14.484	12.9957	8.86081	13.5081	12.786	7.55694	11.8348	14.4148	6.09649	4.45712	17.2626	24.8854	16.4806	14.2985	36.1444	20.4554
1766	YALI1_A05527g	CGAATTCTCGGAAACGACAG	16.4782	11.8376	16.718	17.2977	15.8157	8.32884	16.4615	13.3082	14.5712	17.0511	55.1278	32.2486	19.0063	67.9049	51.2356	20.6237	113.404	103.708
1767	YALI1_A05527g	CTACTTTCGCCACCACGAGG	39.2581	25.3663	21.1116	39.5847	26.7162	26.1064	42.581	31.2309	26.8849	40.6931	0.129713	1.31092	34.3509	0.235508	0.784791	40.9356	0.517828	0.715225
1768	YALI1_A05527g	GATTTTGCCGGAAAAGACGC	6.9279	5.24669	10.8351	6.30367	9.9308	1.74976	6.84267	3.05399	1.29978	7.69639	31.0013	31.1998	7.14916	41.842	46.0784	8.15149	57.4789	54.5001
1769	YALI1_A05527g	GGCCTGACAGAAGACCTCGA	22.8973	14.6127	22.5265	25.0056	33.4036	31.7056	27.1752	35.6447	38.5144	21.7285	15.9546	10.2252	21.4475	21.7453	18.4986	22.6727	43.6011	39.6235
1770	YALI1_A05527g	CGCCGGCCCCAATCACGTGG	28.2204	15.8268	16.4946	30.6818	29.0568	25.9664	26.3932	38.7656	36.4622	32.1037	8.69074	3.40839	29.8172	5.8877	4.82086	29.087	13.9814	5.86484
1771	YALI1_A05571g	AATCTCCTACACAGGTACCA	30.0209	34.9057	28.8563	31.2793	41.0941	33.6653	27.9572	30.5176	17.5812	27.5114	0.129713	0.786551	21.7962	0.0785027	0.112113	25.3453	0.310697	0.715225
1772	YALI1_A05571g	TCCGGGCTTGAAAACAACCG	25.324	71.5892	81.2072	22.735	15.0801	13.7881	22.0921	23.0275	13.0662	24.2798	10.2473	4.98149	20.0525	12.953	5.49353	23.0291	12.5314	6.43702
1773	YALI1_A05571g	CATAATTGCCCCCTGAGTAG	29.6295	16.7808	11.8032	27.8138	11.8033	7.76892	27.5662	11.3911	5.95161	30.9131	4.79936	1.83528	30.8635	1.02054	1.68169	29.8888	6.73177	4.43439
1774	YALI1_A05571g	TGAATCGATCACCAACGGAT	6.77133	11.7509	12.101	6.30367	5.31649	3.5695	6.37346	6.44235	6.6357	5.99553	0.129713	0.262184	6.45168	0.0785027	0.112113	6.36974	0.103566	0.143045
1775	YALI1_A05571g	CACCTCGTAGTCCTTCACAC	25.4023	29.0086	19.9202	22.1375	27.1174	27.5062	29.2084	28.1546	46.7236	23.7695	0.129713	0.262184	21.4475	0.0785027	0.560565	21.1582	0.103566	0.143045
1776	YALI1_A05571g	ACCCCACTCCTCTACTCAGG	17.6524	6.98114	3.98403	19.389	17.0863	16.0278	13.8808	14.9133	13.8871	17.1362	0.907988	0.786551	16.5651	0.0785027	0.112113	15.6348	0.310697	1.00131
1777	YALI1_A05583g	TTTTGGATGTCGCTGTAGGA	10.4506	27.014	31.2393	10.3069	14.4782	20.6471	11.1438	11.9707	21.5489	9.39725	0.129713	0.786551	7.14916	0.0785027	0.336339	7.79514	0.103566	0.143045
1778	YALI1_A05583g	AATGTCTCGTGAGCTAAGTA	23.9149	15.0463	10.3138	24.9458	15.2138	6.50909	27.4098	20.4416	14.8448	24.6199	0.129713	2.35965	21.0987	0.549519	0.112113	25.6126	1.34635	0.429135
1779	YALI1_A05583g	TACAAGTAGCACGATCGCAT	5.6754	5.15997	6.44147	4.51116	2.37403	0.209971	5.82605	3.49982	5.95161	6.08057	0.129713	0.262184	4.70798	0.0785027	0.112113	5.30069	0.103566	0.143045
1780	YALI1_A05583g	CCGAAATGTCTCGCGAGCTA	34.0915	19.816	18.2819	35.1631	25.1781	23.4467	32.9621	17.187	14.1607	36.0157	6.87477	3.40839	34.3509	6.67273	9.97805	31.8487	9.21734	10.7284
1781	YALI1_A05583g	TATGCGATCGTGCTACTTGT	11.0768	13.572	15.5266	7.02067	6.18585	6.92904	11.3002	18.8366	20.8648	7.35622	0.129713	0.262184	8.54412	0.0785027	0.112113	7.17153	0.103566	0.143045
1782	YALI1_A05583g	TCACAGTTTCAAAACAACTT	9.90259	9.75625	12.25	10.0679	13.9432	17.8475	8.17211	6.5761	10.4666	8.63186	0.129713	0.262184	9.59034	0.0785027	0.112113	9.30962	0.103566	0.143045
1783	YALI1_A05592g	ATACCACGAGATATGAGTGT	15.0692	2.90519	5.32445	18.0745	23.105	25.6864	17.7127	10.9453	11.0139	16.881	0.129713	0.262184	22.8424	0.0785027	0.112113	17.4166	0.103566	0.143045
1784	YALI1_A05592g	ATACTTTGGTTGTATCGTAG	25.0109	21.5505	18.9521	25.8421	29.3912	34.3652	23.3433	22.0021	22.7803	21.2182	0.129713	1.31092	20.75	0.235508	0.112113	24.2763	0.517828	0.143045
1785	YALI1_A05592g	CTTTCGAGCCAAGCACGGAT	101.022	91.9689	81.5796	100.65	123.082	109.535	109.131	124.366	123.889	105.751	1.16741	2.35965	107.237	0.0785027	0.336339	99.8223	0.724959	1.00131
1786	YALI1_A05592g	TGTTTTGTCCGATCCGTGCT	11.7031	21.2903	11.1329	9.53019	11.937	9.44869	12.004	16.652	15.8025	11.8635	0.389138	0.262184	13.0777	0.0785027	0.112113	11.0914	0.103566	0.429135
1787	YALI1_A05592g	CTCCCGACACTCATATCTCG	17.3393	23.6318	27.5903	16.999	12.6726	10.7085	17.1653	17.7666	12.2453	14.6699	0.129713	0.262184	10.6366	1.64856	1.23324	15.813	0.310697	0.143045
1788	YALI1_A05592g	CATCTTGTGTGTTTGAGAGG	35.5789	28.0546	19.9946	35.8204	35.8111	31.8456	30.3033	27.8425	25.3798	36.9512	0.129713	0.786551	38.187	0.0785027	0.112113	34.6104	0.103566	0.429135
1789	YALI1_A05605g	GCTCGCCGCAGAAAATGCTG	15.1474	12.1845	10.3138	15.2065	3.97901	2.44966	15.2103	12.1491	7.73025	14.925	0.129713	0.262184	10.9853	0.549519	0.112113	13.6749	0.932091	0.429135
1790	YALI1_A05605g	GGACGACGACGGGCTCAACG	17.1045	27.4476	22.601	14.9077	11.1345	15.8878	15.4449	12.9516	13.8871	13.8195	0.129713	1.31092	10.9853	0.0785027	0.784791	15.0112	0.103566	0.143045
1791	YALI1_A05605g	GTTGCCGGAGACTTTTGTAT	13.0338	31.7837	47.1754	16.043	23.7069	34.2252	14.6629	13.9324	18.8126	15.1802	0.648563	0.786551	12.3803	0.0785027	0.112113	14.2985	0.103566	0.143045
1792	YALI1_A05605g	TGACATGGATCAGTTCCACA	47.0079	58.4941	62.8881	47.651	37.0148	37.4448	49.3063	56.1532	56.3009	46.8161	8.43132	6.55459	40.2794	9.18482	7.28734	41.6483	4.45332	2.43176
1793	YALI1_A05605g	TGTTGCCGCAGCATTTTCTG	14.2081	6.54753	3.16488	15.0272	15.147	19.5273	13.2552	25.0784	29.3476	12.6289	0.129713	1.31092	14.4727	4.63166	7.96002	12.2495	0.310697	0.143045
1794	YALI1_A05605g	TCTGCGGCGAGCCCCCCACG	12.3293	5.68031	3.16488	12.2787	15.6151	19.1073	10.831	5.46151	8.41434	10.5028	5.83706	9.17642	12.0315	0.0785027	0.560565	11.0914	0.103566	0.143045
1795	YALI1_A05662g	GGTAAAGGCGAGTCGGACCG	26.4199	23.6318	18.5053	34.8644	48.3165	31.4256	31.0071	50.9369	54.3854	30.4879	56.1655	25.9562	31.5609	89.1006	33.746	38.1739	89.7914	45.3453
1796	YALI1_A05662g	GTGCGTAAGGAATATCCAAG	24.1498	40.1958	40.1009	22.496	46.7784	36.3249	21.701	22.4479	28.3899	20.708	0.129713	0.786551	21.0987	0.0785027	0.336339	20.891	0.103566	1.00131
1797	YALI1_A05662g	TGAAGTACACGAAGAGCACG	37.7707	52.4236	52.7605	42.6917	28.3212	28.2061	50.6358	56.7774	55.6168	44.605	69.3962	71.0517	47.2542	9.65584	11.3234	41.381	34.2802	44.487
1798	YALI1_A05662g	GTACTTCACTGAGACAATGG	38.945	14.9596	12.9202	37.7324	42.4316	34.3652	42.5028	42.5552	24.5589	41.4584	0.389138	2.35965	34.6996	0.235508	0.112113	33.2741	5.28185	5.86484
1799	YALI1_A05662g	GAAGTACACGAAGAGCACGC	17.809	20.5098	25.6542	21.062	17.2201	17.1476	23.8125	23.1613	17.8548	20.3678	0.129713	0.786551	25.6324	0.0785027	0.112113	18.7529	1.34635	1.85958
1800	YALI1_A05662g	CATGTGACGCACTAGAGCAG	7.71071	4.72636	2.64361	7.97668	2.17341	3.14956	6.13885	1.44897	2.53114	7.10109	0.129713	0.262184	7.4979	0.0785027	0.112113	7.79514	0.103566	0.143045
1801	YALI1_A05701g	ATGTCCGACGATTCACGAAA	32.291	44.4451	30.6435	33.0121	48.3165	49.3431	28.1918	14.4674	16.213	27.6815	0.129713	0.262184	26.6786	0.0785027	0.112113	27.038	0.517828	0.715225
1802	YALI1_A05701g	CAGCGATTTGAACTGACTCG	30.7254	15.2198	12.6968	32.1159	30.5949	22.4669	30.3033	17.4991	19.4966	30.1477	0.129713	1.31092	35.7458	0.392514	1.45747	27.9289	1.76062	0.429135
1803	YALI1_A05701g	CTCCCGGCAGTAGTCTCGGA	2.3093	0.0433611	0.0372339	2.06139	6.5871	3.14956	2.69797	1.31522	1.71023	2.25364	0.129713	0.262184	2.61555	0.0785027	0.112113	2.00446	0.103566	0.143045
1804	YALI1_A05701g	GGTGAAGTCATTCCAAGTCG	19.2963	11.7509	10.4627	21.6595	33.738	26.8063	19.9024	15.9833	10.4666	22.9191	99.4895	73.6736	22.4937	126.154	80.385	24.7217	92.8984	45.3453
1805	YALI1_A05701g	GTAGTCTCGGAGGGTCTTTG	19.0615	32.0439	36.9733	14.2505	21.5	26.1064	19.355	19.9066	21.0017	15.9456	0.129713	0.262184	19.0063	0.0785027	0.112113	14.7439	0.103566	0.143045
1806	YALI1_A05701g	GTGAAGTCATTCCAAGTCGT	19.5312	21.1169	14.2606	16.6405	11.3352	5.10929	15.3667	15.5374	15.3921	19.9426	3.24281	0.786551	20.0525	4.63166	2.35437	16.793	6.52464	1.85958
1807	YALI1_A05737g	GTTTGCACCCAGACTTAGAA	6.69305	1.95125	6.21807	8.33518	6.38647	5.66921	7.07728	4.97109	4.85706	8.46177	0.129713	0.262184	5.05672	0.0785027	0.112113	6.637	0.103566	0.143045
1808	YALI1_A05737g	GATGAGTTCCACCAGTTCAG	54.1315	55.8058	53.5052	50.519	50.7909	36.045	52.3562	46.434	46.1763	51.7486	0.389138	0.262184	49.6954	0.0785027	1.00902	47.0826	0.517828	0.429135
1809	YALI1_A05737g	ATGAGTTCCACCAGTTCAGG	61.4117	57.3668	53.7286	58.884	56.2077	38.7046	62.6007	53.9686	51.5122	61.1034	0.389138	0.786551	58.4139	0.0785027	1.00902	54.7441	0.517828	0.429135
1810	YALI1_A05737g	TGGTGAAAAATATAGAGCTG	13.1121	15.133	11.1329	14.1907	12.2714	16.0278	13.7244	13.6649	11.8348	11.7784	1.42684	1.83528	11.6828	5.7307	5.94199	10.5568	13.36	9.01183
1811	YALI1_A05737g	TTCCATAGCACACTCTCGGT	19.8443	18.8621	25.9521	17.5965	35.8111	30.3058	18.0256	22.9829	28.6635	19.1772	0.129713	1.31092	21.0987	0.0785027	0.112113	15.813	0.103566	1.2874
1812	YALI1_A05737g	TCTACGACGTCAGCAGCCTG	22.8973	18.7754	9.86699	23.7508	22.7706	26.9463	20.0588	16.3845	11.1507	20.2827	0.389138	0.786551	24.5861	0.0785027	0.112113	21.7818	0.103566	0.143045
1813	YALI1_A05774g	CTTCCAGCAGACTACATCCA	19.6878	21.1169	17.0904	19.628	28.8562	28.906	19.8242	18.2125	19.4966	20.3678	0.129713	0.786551	16.9139	0.0785027	0.112113	18.4856	0.310697	0.429135
1814	YALI1_A05774g	CATACTCCTCGACGAAGACA	17.4959	12.7048	10.5372	18.8513	7.79083	5.38925	20.2152	15.4483	11.8348	18.5819	0.907988	0.262184	18.3088	0.549519	0.112113	17.5057	0.103566	0.429135
1815	YALI1_A05774g	TCGAAGCAGCTTCTGTACTG	14.8343	5.68031	4.0585	15.3857	9.6633	8.88876	13.4116	12.1491	10.193	16.0306	0.129713	0.262184	17.9601	0.235508	0.112113	14.0312	0.103566	0.143045
1816	YALI1_A05774g	TGAGCTGCTCGAGGATCAGG	6.69305	2.55831	2.49467	4.69041	5.04899	3.98944	6.68627	17.6775	6.90934	5.1451	0.129713	0.262184	7.84664	0.0785027	0.112113	6.01339	0.103566	0.143045
1817	YALI1_A05774g	GCAGCAGCAGCCATAACACA	22.9756	23.1982	24.984	22.974	65.6369	75.6595	22.7959	18.8812	14.5712	19.7725	0.129713	1.31092	22.4937	0.235508	0.112113	20.5346	0.310697	0.143045
1818	YALI1_A05774g	TCTTCCCTGGAAGCTGGAAC	23.367	21.5505	26.6223	24.2288	28.9899	13.2282	20.9972	17.41	12.9294	21.0481	0.129713	0.262184	20.75	0.0785027	0.112113	20.3564	0.103566	0.143045
1819	YALI1_A05795g	CATCAACTGGGACAACGACG	74.0933	36.6401	25.7286	78.9004	68.4456	52.5627	74.9566	37.8739	35.094	70.288	5.57764	6.55459	87.0105	17.6631	9.08115	70.4235	6.9389	9.58401
1820	YALI1_A05795g	TACATGGATCCCCAGAACAG	24.5412	42.4505	34.3669	21.9583	21.0319	17.2876	21.8575	34.8422	40.0194	20.4528	55.1278	67.3812	28.0735	36.5038	34.1945	24.1872	94.1412	100.847
1821	YALI1_A05795g	ACAGGCACATAAGTTTTCGG	13.0338	15.6534	20.367	10.4862	37.0148	40.3844	8.87592	12.1937	9.50889	11.8635	0.129713	0.262184	7.4979	0.0785027	0.112113	11.0023	0.517828	0.143045
1822	YALI1_A05795g	CGAGTTTTCAAACACCACAA	22.3493	14.7861	12.3244	24.2885	14.0101	20.6471	27.5662	22.3587	20.5912	24.3648	0.129713	1.31092	22.145	0.0785027	0.560565	22.2273	0.932091	1.57349
1823	YALI1_A05795g	TGGAAGGAGTCGTTCAGACG	7.55415	4.37947	7.18615	5.34766	2.7084	1.88974	5.04403	2.7419	6.77252	5.48527	0.129713	0.786551	5.7542	0.0785027	0.560565	5.83522	0.103566	0.143045
1824	YALI1_A05795g	GGAATTCTGCCGCTGTTCTG	22.1928	22.8513	24.7606	21.5998	29.2574	14.7679	20.3716	22.3587	27.0217	21.1332	0.129713	0.262184	19.0063	0.0785027	0.112113	18.842	0.103566	1.2874
1825	YALI1_A05798g	AGACTGGCAGTATAAACACA	12.251	17.9081	13.6649	13.1152	12.5389	18.4074	11.222	8.44862	9.64571	13.1391	0.129713	0.262184	12.729	0.0785027	0.112113	11.8932	0.103566	0.143045
1827	YALI1_A05798g	TAGTCTAGCCACTAGTGCGG	24.0715	15.3932	14.1117	27.9931	21.0319	20.9271	31.0853	17.4545	12.2453	29.7225	0.389138	0.262184	24.5861	0.0785027	0.112113	28.8197	0.103566	1.00131
1828	YALI1_A05798g	CGCACTAGTGGCTAGACTAA	2.77899	0.563694	0.335105	3.4954	0.835926	3.28954	2.38516	0.111459	0.0684093	3.52928	0.129713	0.262184	3.66177	0.0785027	0.112113	2.62807	0.103566	0.143045
1829	YALI1_A05798g	CGTATGTGATAAGAGTAGAC	10.5288	9.84297	8.15423	11.4422	11.8701	10.0086	12.8642	11.0791	20.0439	10.7579	0.129713	0.262184	6.80042	0.0785027	0.112113	12.1604	0.103566	0.429135
1830	YALI1_A05798g	TGGGGATCATGGTATCTCAG	17.5742	7.15458	5.84573	20.7633	13.8095	12.1083	19.5114	30.9188	43.9872	19.8575	34.1144	40.1141	20.75	23.0013	15.1352	21.2473	21.8524	23.3163
1831	YALI1_A05813g	TTACTCCTAAAAAGGATCAG	21.4099	15.7401	19.5478	19.3293	22.9044	24.8465	19.2768	15.8049	9.91935	19.7725	0.129713	0.262184	14.4727	0.0785027	0.112113	17.9511	0.103566	0.429135
1832	YALI1_A05813g	TGAAGTTCCTCAACAGGAAG	23.9149	21.9841	17.0904	27.8736	9.79705	10.9885	25.2983	6.17485	15.8025	27.0862	31.5202	23.8587	21.4475	26.6124	13.3414	31.4033	45.0511	22.7442
1833	YALI1_A05813g	CCAAGACCATAGAAAGTGAG	22.9756	18.1683	15.4521	21.8388	24.4425	19.2473	24.9073	25.0784	31.1262	20.6229	0.129713	0.786551	22.4937	0.0785027	0.112113	25.2562	0.103566	0.143045
1834	YALI1_A05813g	CCTGTTGAGGAACTTCATGG	18.9832	13.1384	18.8031	18.5525	23.3725	28.0661	19.6678	17.6775	12.7925	18.2417	0.129713	0.262184	22.8424	0.0785027	0.112113	14.833	0.103566	0.715225
1835	YALI1_A05813g	GGAATCCTGACATCGTTATG	6.84962	5.24669	5.99466	5.94517	10.2652	1.74976	6.37346	3.63357	1.02614	6.931	0.129713	0.262184	4.70798	0.0785027	0.112113	6.01339	0.103566	0.143045
1836	YALI1_A05813g	GACCTGGCTTTTCACACTGA	26.9679	14.9596	16.867	27.8736	28.7224	24.8465	26.6278	17.8558	21.1385	26.8311	87.556	75.2467	27.0273	111.709	124.782	34.3431	114.233	84.2535
1837	YALI1_A05821g	GTTTTACCCCGGAATCGGCA	7.55415	8.97575	4.50531	5.28791	1.43779	2.30968	4.65302	3.54441	3.21524	6.931	0.129713	0.262184	4.35925	1.02054	0.784791	6.28065	0.932091	0.143045
1838	YALI1_A05821g	GAGCGAACGACAGGAGAGCG	33.4653	37.1605	33.6222	37.1349	24.5093	28.0661	35.23	23.6517	26.2008	35.6755	18.8083	8.65206	35.7458	13.11	6.61466	38.9757	35.3159	15.0197
1839	YALI1_A05821g	TCGAGTTGTGGAAGGTTCCG	28.2204	26.06	13.2925	28.2918	19.36	19.2473	27.3316	34.0843	22.9171	28.5319	0.129713	0.262184	27.0273	0.0785027	0.112113	26.2362	0.517828	0.429135
1840	YALI1_A05821g	TTCCAGGTGTAACGAATCCG	47.0079	32.4775	39.3563	49.2045	58.0133	60.6816	49.4627	53.7011	52.0595	53.1944	0.129713	0.262184	39.2332	0.0785027	0.112113	45.2118	0.103566	0.715225
1841	YALI1_A05821g	GACAAGTCACGTGATACCAA	8.49352	5.33342	2.71808	8.45468	11.6695	6.64907	9.57974	12.5949	13.4766	12.9691	245.546	268.214	15.8677	64.2937	59.3078	16.3475	71.771	73.6682
1842	YALI1_A05821g	GGTGGTGCTGAGCGAACGAC	43.7984	26.4069	19.4733	47.5912	47.514	45.1437	45.4744	41.7527	47.9549	45.8807	49.1611	15.4688	46.9055	52.0473	30.8311	53.6751	56.8575	30.7547
1843	YALI1_A05836g	TGACATCTCCGTCCATTGAA	38.945	30.6563	35.7818	38.2701	60.4207	46.4035	40.7823	37.1605	47.5445	35.2503	4.02109	2.88402	34.3509	0.0785027	0.112113	34.0759	8.59595	16.4502
1844	YALI1_A05836g	ATAGGTTCGTCGAGGATACA	21.4099	21.7239	16.6436	24.8263	19.2263	20.5071	24.5945	31.543	28.5267	25.7255	0.129713	0.786551	19.355	0.235508	0.112113	22.5836	0.310697	0.429135
1845	YALI1_A05836g	TTGCAAGTCGAACTCAACAA	56.2451	42.8841	35.0371	49.3837	51.3927	46.9635	58.3778	33.7276	33.9994	54.8102	6.35592	4.98149	58.4139	5.41669	1.45747	61.0693	16.2598	8.15356
1846	YALI1_A05836g	TGCAAGTCGAACTCAACAAA	8.80665	8.19525	4.20743	8.15593	4.84837	5.38925	9.26693	1.44897	0.478865	9.39725	3.24281	3.93275	9.2416	1.80556	0.560565	8.7751	9.6316	7.58138
1847	YALI1_A05836g	CCTACCATCCGAGAGAAGAT	14.2081	12.8783	13.6649	13.2347	10.332	6.78906	13.4898	7.64611	5.54115	15.4353	0.129713	0.786551	12.0315	0.0785027	0.784791	12.1604	0.103566	0.143045
1848	YALI1_A05836g	ATTTGTCACCCTTCAATGGA	23.8367	31.697	24.2393	26.1408	46.7784	39.8245	20.137	10.0536	9.23526	25.3003	1.16741	0.262184	21.7962	6.20172	1.45747	27.038	3.21053	1.00131
1849	YALI1_A05844g	GGTAGACCATGTCGTCCAAT	30.7254	51.99	70.1115	31.1598	61.6245	67.4006	30.0687	41.8418	33.7258	29.2123	85.2211	50.6014	36.0945	107.784	60.6531	40.8465	154.002	102.849
1850	YALI1_A05844g	AAGACCGACTACCATCCCAT	26.5765	47.7406	46.8775	25.2446	27.9199	34.6452	24.5163	25.9254	23.738	24.5349	0.648563	0.262184	23.5399	4.16064	1.00902	24.2763	15.2241	11.3006
1851	YALI1_A05844g	GGTGTCTACAGAAATCAAGC	3.87493	6.28736	8.2287	3.55515	0.969674	2.1697	4.49661	4.659	3.89933	3.9545	0.129713	1.31092	5.40546	0.0785027	0.112113	4.58799	0.103566	0.143045
1852	YALI1_A05844g	AATCGAGAGTACCAGTCGTC	20.9403	12.4446	14.2606	18.911	20.965	25.6864	22.6395	16.9641	22.233	20.1127	1.68626	4.98149	21.0987	12.1679	5.94199	17.2384	9.21734	3.00394
1853	YALI1_A05844g	GACCATGTCGTCCAATGGGA	55.6972	41.8435	30.3457	60.4375	45.1066	47.3834	64.4775	41.6189	35.6412	59.2324	1.94569	0.262184	64.3425	0.392514	0.112113	53.4078	0.724959	0.429135
1854	YALI1_A05844g	TCGTCCAATGGGATGGTAGT	24.4629	27.1874	24.4627	27.8138	45.4409	49.9031	25.4547	18.8812	21.8226	29.4674	0.389138	0.786551	30.8635	0.0785027	0.112113	23.5636	0.724959	0.143045
1856	YALI1_A05869g	GCATTGTTGACTTATCCCTA	25.872	20.9434	19.9946	25.2446	20.2963	28.766	25.8458	26.0146	31.263	25.1302	0.129713	1.31092	21.0987	0.0785027	0.112113	23.2963	0.310697	1.00131
1857	YALI1_A05869g	CACATTCTCTCAACTACGAT	12.3293	18.3418	26.101	11.8007	20.6306	16.7277	12.3168	34.3964	25.1062	9.99255	0.129713	0.262184	15.5189	0.0785027	0.560565	13.2295	0.517828	0.143045
1858	YALI1_A05869g	GAATGTGCCAATATGACCCT	17.8873	10.2766	10.4627	16.9392	33.738	23.5867	19.0422	23.9638	21.6857	16.2007	9.20959	6.03022	15.8677	12.3249	11.9961	12.6949	11.0815	11.5866
1859	YALI1_A05869g	AGAATGTGCCAATATGACCC	19.1398	26.2335	29.1542	19.15	12.6058	11.8284	19.746	19.9512	13.6135	20.793	0.129713	0.262184	15.8677	0.0785027	0.112113	18.0402	0.103566	0.429135
1861	YALI1_A05884g	AGAATTGAAGAATTCAGCCG	23.6801	12.011	17.6117	24.9458	27.3181	28.3461	26.5496	23.3396	21.9594	20.793	39.8218	48.504	25.9811	74.0281	98.5473	26.4144	81.7133	81.9648
1862	YALI1_A05884g	AGGGGGTTCAAAAAGATGAG	20.4706	41.2364	34.4414	21.7193	11.5358	15.6078	21.9357	25.6134	23.6012	17.9866	4.02109	0.786551	22.4937	2.27658	1.90592	20.0001	4.24619	4.72048
1863	YALI1_A05884g	ACATGACGCCCGACTTTGCT	4.42289	4.03258	1.15425	4.86966	3.71151	3.98944	5.59144	9.34029	7.45661	5.48527	0.129713	0.262184	6.10294	0.0785027	0.112113	5.03343	0.103566	0.143045
1864	YALI1_A05884g	ACTTCTCAAAGTCGGCAACG	26.5765	30.3094	16.6436	26.2006	25.8468	32.4055	26.6278	20.3525	16.213	27.0011	0.129713	0.262184	22.4937	0.86353	0.560565	22.7618	1.55348	2.14567
1865	YALI1_A05884g	ACTGTCAGGTATGACGGCCG	17.4176	12.1845	9.19678	17.2977	14.5451	13.3681	19.6678	10.8561	10.7403	18.6669	0.129713	0.262184	20.0525	0.0785027	0.112113	14.6549	0.103566	1.2874
1866	YALI1_A05884g	GGAGAAGTTGACCACGACCT	51.5482	29.6156	35.4095	53.2077	91.1159	85.5981	51.496	28.1546	47.8181	54.8102	0.129713	0.262184	53.8803	0.549519	0.336339	46.459	0.724959	0.715225
1867	YALI1_A05904g	GCAGAGACCGGACGGAGACG	6.84962	7.32803	6.81381	9.17169	4.11276	5.38925	5.98245	7.20027	8.14071	9.22716	4.53994	7.60332	9.59034	31.1656	35.5398	11.6259	49.1937	50.2088
1868	YALI1_A05904g	AGCTGACTAGCGAGCTCCAG	12.3293	20.1629	11.4308	11.6215	6.3196	4.82933	11.8476	10.4995	9.23526	9.99255	0.129713	0.262184	15.8677	0.0785027	0.336339	10.5568	0.103566	0.143045
1869	YALI1_A05904g	GGGCAATCCGCGTCTCCGTC	2.54414	3.68569	2.12233	2.59914	5.11587	13.6481	2.61977	4.70358	3.07842	3.27415	10.7661	7.07896	2.61555	19.8612	22.3105	2.53899	10.253	9.8701
1870	YALI1_A05904g	GCTCTCAGGGAGGCCTGCGA	9.74602	6.63425	6.51594	11.8007	6.38647	8.04888	10.2836	2.29606	0.889321	9.9075	0.129713	0.262184	12.729	0.0785027	0.112113	10.735	0.103566	0.143045
1871	YALI1_A05904g	CATCTTGAGCTCATTGAACA	37.6142	30.4829	28.1861	36.7166	40.9604	31.2856	39.2183	50.1344	45.4922	40.4379	5.31821	11.2739	30.8635	4.63166	6.83889	33.8086	12.1172	15.0197
1872	YALI1_A05904g	CTCTGCTGTGATTTGTGATG	35.344	36.2065	41.218	36.8361	44.5716	37.1648	37.4196	30.8742	27.8426	41.1183	0.648563	2.35965	40.6282	11.8539	1.23324	39.5993	13.36	7.58138
1873	YALI1_A05927g	ACACACCGCGATATACAACT	28.6118	55.1987	57.0796	26.8578	45.2403	49.0632	24.9855	26.0146	30.1685	25.3853	0.129713	0.262184	26.6786	0.235508	0.112113	22.5836	0.310697	0.143045
1874	YALI1_A05927g	ACAGATGGAGCGAGTCAACA	33.6218	49.9086	47.7711	33.3109	30.3274	31.0057	31.7109	26.9063	29.6212	31.9336	0.129713	0.786551	33.6534	0.86353	1.45747	34.3431	4.24619	1.00131
1875	YALI1_A05927g	CCATCTGTCCATCTGCTTCA	51.5482	44.4451	64.9732	48.5472	41.3616	42.764	55.1715	56.7328	51.2386	50.9832	13.101	3.40839	51.4391	12.7959	2.5786	57.4168	15.4313	3.29003
1876	YALI1_A05927g	CTGTACCGAGTTGTATATCG	13.0338	8.45542	14.2606	12.8165	11.6027	17.4276	12.9424	8.40404	12.9294	13.7344	0.389138	0.262184	15.8677	0.0785027	1.45747	13.1404	2.79627	3.86221
1877	YALI1_A05927g	TAGATTGGACAGATTAAGTG	12.799	32.7376	29.1542	11.3227	20.7644	21.347	10.5182	22.76	21.8226	9.3122	0.129713	0.262184	10.2878	0.0785027	0.560565	9.57688	0.103566	0.429135
1878	YALI1_A05927g	CTTGTCATCTCTGTCAAAGG	16.0868	6.46081	7.63296	17.477	12.1376	19.8072	11.1438	23.9192	18.2653	15.5203	0.389138	0.262184	14.124	4.78867	2.5786	11.4477	0.310697	0.143045
1879	YALI1_A05947g	GTACATTGCGAAGAGCAGCT	27.3593	20.6833	17.7606	29.0686	33.5373	31.5656	29.7558	17.8558	15.9394	25.4704	0.129713	0.262184	27.3761	0.0785027	0.112113	24.0981	0.103566	0.143045
1880	YALI1_A05947g	CAGTCAAGTGAGAAGGCCAG	13.5035	9.40936	6.1436	14.131	12.4051	17.0076	14.1155	7.60153	5.1307	12.2037	0.129713	0.262184	11.334	0.0785027	0.112113	10.735	0.103566	0.715225
1881	YALI1_A05947g	CACGACCCAAACACCCTACA	1.99617	0.0433611	0.0372339	3.19665	5.65086	6.78906	3.16718	3.14315	1.98387	2.7639	0.129713	0.262184	1.22059	0.0785027	0.112113	3.34077	0.310697	0.143045
1882	YALI1_A05947g	GGTCGTGGATGTCGGAGCGT	11.7813	11.0571	10.6117	11.741	14.3445	10.4285	12.5514	7.77986	11.5612	11.9485	0.129713	0.262184	12.3803	0.235508	0.112113	8.68601	0.103566	0.143045
1883	YALI1_A05947g	ATGAATGGTTGGTAGTGCGT	26.8114	18.4285	27.5159	28.1723	21.8344	17.9875	31.3981	23.1613	20.5912	27.6815	0.129713	0.262184	26.6786	0.235508	0.112113	24.8108	0.517828	0.429135
1884	YALI1_A05947g	ATTTGGGCTCTGGGAGTTCG	11.3117	2.55831	3.23935	11.024	15.9495	17.2876	11.1438	13.3974	15.2553	10.843	2.20511	2.88402	11.6828	3.06161	3.25128	15.1894	14.3956	8.43965
1885	YALI1_A05987g	AGTCAGGCATAATCTCCTGG	27.2028	3.85914	5.02658	26.2603	14.3445	9.3087	28.661	22.5371	22.233	23.9396	0.129713	0.262184	23.1912	0.0785027	0.336339	25.7017	0.103566	0.143045
1886	YALI1_A05987g	GCAATTTTTCGACGTTCACG	39.2581	71.5892	107.643	39.5249	68.0444	101.136	32.4929	45.141	66.1518	40.7781	638.315	720.218	45.1618	440.636	581.306	51.537	414.573	543.142
1888	YALI1_A05987g	CCTGTTCCAGACCTAGTATG	33.935	21.6372	22.3776	33.4304	20.6306	13.7881	41.8772	40.6827	37.2831	36.7811	16.9923	18.0907	40.6282	10.5979	14.6868	33.4523	10.253	13.8754
1889	YALI1_A05987g	AGCACCAGTGGTTAGCCCAA	10.0591	7.24131	6.81381	6.66217	8.45957	8.18886	8.17211	10.9453	6.77252	8.88699	0.129713	0.262184	7.14916	0.0785027	0.112113	6.36974	0.724959	0.429135
1890	YALI1_A05987g	ACAAATTCTTGAAATCCCTT	20.5488	20.3364	33.3988	20.4048	26.1812	36.6049	15.2885	20.2187	22.5067	18.5819	0.389138	0.262184	12.3803	0.235508	0.112113	18.3965	0.724959	0.143045
1891	YALI1_A06052g	ACAGAAAGTAGAACGTGCCG	31.2734	28.9219	25.8031	32.5939	23.7737	22.7468	30.7725	23.7408	14.4344	30.3178	0.389138	1.83528	34.0021	2.7476	3.69973	31.2251	0.932091	0.143045
1892	YALI1_A06052g	CTACTTTCTGTTCAGCCACG	24.6978	32.304	28.8563	24.7665	28.923	17.5676	25.6111	24.2758	28.1162	26.5759	150.596	158.621	24.2374	168.231	169.627	31.4033	118.79	134.033
1893	YALI1_A06052g	TTGACAACCAGGCCAAACGA	71.7448	68.5539	64.0051	63.9628	51.9277	60.9615	68.7004	63.777	53.9749	64.335	38.0058	11.7983	66.0862	23.9433	4.14818	78.3523	26.6164	19.3111
1894	YALI1_A06052g	TTCTTCGTCCGGCGTCCACG	23.8367	14.3525	22.5265	25.7226	14.7457	9.86863	21.7792	31.0972	34.2731	26.0657	0.129713	1.31092	18.6576	3.84663	7.06312	18.842	0.517828	0.143045
1895	YALI1_A06052g	GTTCTCATTGTGCCTCATGA	16.3999	22.0708	18.8776	12.219	15.8157	9.16872	15.4449	11.2128	16.6235	12.2887	0.129713	0.262184	15.1702	0.0785027	1.00902	13.0513	0.103566	0.429135
1896	YALI1_A06052g	TGTGTCCATGTCGATAGCGA	48.3387	46.0061	61.1009	48.6667	29.993	27.0862	44.6924	36.9376	32.9049	50.558	25.0345	26.4805	53.5315	35.7187	61.9985	45.4791	14.6028	9.01183
1897	YALI1_A06073g	GCAACCGTACCCCAACCAGG	11.9379	15.4799	15.0797	10.6057	6.5871	2.02972	10.9874	8.62695	4.85706	10.6729	0.129713	0.262184	10.2878	0.235508	0.112113	10.2005	0.103566	0.143045
1898	YALI1_A06073g	CTGCTGTCGTTGTTCCCCAA	28.9249	35.5995	42.335	28.6503	26.5156	26.5263	30.2251	25.9254	16.7603	30.0627	0.389138	2.35965	32.2584	2.9046	6.61466	28.5525	3.41767	9.58401
1899	YALI1_A06073g	GACGCTGTCAGAGCAGGACG	4.03149	0.563694	0.930848	3.43565	3.44401	3.00958	4.34021	1.98398	0.889321	4.20963	0.129713	0.786551	6.45168	0.0785027	0.112113	4.49891	0.103566	0.143045
1900	YALI1_A06073g	GCGTCTGGATGACGTTGCCA	7.94555	9.9297	2.86701	8.27543	7.65708	6.64907	9.34514	4.61442	7.73025	9.39725	0.389138	0.262184	8.54412	0.0785027	0.112113	7.97331	0.103566	0.143045
1901	YALI1_A06073g	TATCGTAGCCCGCCTGGTTG	9.74602	8.10853	1.82446	7.55843	4.38025	1.04985	8.64132	9.51863	5.81479	9.9075	2.20511	8.12769	7.84664	0.0785027	0.112113	7.43879	0.103566	0.429135
1902	YALI1_A06073g	GCTATCAAGCTGTACGCTCG	14.9126	26.7538	20.367	14.131	2.84215	1.74976	11.0656	9.25113	10.193	11.0981	0.129713	0.786551	12.3803	2.27658	0.336339	10.5568	0.310697	0.143045
1903	YALI1_A06099g	TGCTCTGATGAGATCAACCA	46.3034	33.6049	18.9521	41.4967	33.4036	32.5455	35.8556	56.4207	58.4899	37.8016	0.129713	1.83528	52.1366	0.706525	0.112113	43.5191	0.310697	0.143045
1904	YALI1_A06099g	TCTCGGTCGTTTTCGAACAG	20.7054	43.9248	42.4095	20.106	24.71	31.4256	22.4831	19.1933	18.5389	17.5614	19.846	36.9679	13.7752	24.7284	17.6017	23.3854	47.7438	52.2114
1905	YALI1_A06099g	AACTCGTTCAAAGCATACGC	8.41524	13.8322	14.1117	8.75344	6.72084	2.72962	8.56312	10.9453	21.4121	7.69639	0.129713	0.262184	12.0315	3.06161	0.784791	9.22053	5.69611	3.29003
1906	YALI1_A06099g	AATGAGGGTCGTCACTAACA	19.8443	8.45542	14.1117	20.7035	14.3445	18.4074	22.8741	26.3267	26.6112	21.0481	0.389138	0.262184	21.0987	0.0785027	0.112113	16.882	2.38201	3.29003
1907	YALI1_A06099g	CGGAGTGTTTTCGCAGACCG	20.1574	16.2604	19.101	19.5085	17.2201	9.44869	22.5613	19.1933	22.3698	21.0481	4.28051	7.07896	16.9139	12.7959	8.40847	22.3164	24.1308	14.7336
1908	YALI1_A06099g	ACTAGTGTCTATCGTAGAGA	17.4176	13.3986	14.8563	16.999	13.542	11.4084	14.1155	9.25113	20.4544	15.7755	17.5112	31.7242	17.2626	0.0785027	1.45747	12.5168	0.103566	0.143045
1909	YALI1_A06102g	AATCAATTCTCACCGCCGAC	18.2787	17.7347	17.0904	19.389	28.7893	24.9865	20.137	15.6266	15.5289	19.6874	44.4914	34.8704	21.0987	74.9701	48.9934	21.96	66.1784	49.6366
1911	YALI1_A06102g	GCGTAAATATACCTGCAACC	6.14508	4.55292	3.16488	8.45468	8.1252	3.70948	10.44	3.58899	6.22525	8.1216	2.46454	0.262184	7.4979	1.96257	0.560565	11.4477	2.38201	0.715225
1912	YALI1_A06102g	AGATCAGTGTAGAGAAACGT	29.8643	30.2227	31.3882	23.3923	30.1936	42.6241	23.6561	27.3075	24.2853	25.3003	1.68626	6.55459	23.5399	8.7138	4.37241	27.4834	6.9389	0.429135
1913	YALI1_A06102g	ATTTTGGATATCCTACAACA	12.3293	14.6127	17.2393	13.1152	12.5389	9.3087	12.7078	26.728	26.8849	12.0336	0.129713	0.786551	9.59034	0.0785027	0.112113	9.93323	1.34635	11.8727
1914	YALI1_A06102g	CAGATCAGTGTAGAGAAACG	23.1321	20.3364	22.7499	23.5118	22.3694	22.8868	22.7177	21.6008	16.8971	21.9836	0.648563	0.262184	27.0273	3.53262	3.4755	27.038	2.38201	1.00131
1915	YALI1_A06104g	TCGTGCTTGTAAAAGTACAG	20.314	13.1384	8.74997	19.867	26.6493	24.2866	19.4332	25.5688	27.5689	21.7285	0.389138	1.31092	15.8677	0.0785027	0.112113	17.3275	0.103566	0.143045
1916	YALI1_A06104g	ACACCGAACATAGTACGCGT	40.9803	47.8273	31.1648	38.5091	30.2605	23.8667	39.1401	39.4343	33.9994	38.3118	0.129713	1.31092	42.3719	0.0785027	0.112113	38.1739	0.103566	0.429135
1917	YALI1_A06104g	AGCACGAATACCTTGTAGAA	4.57946	3.33881	2.1968	6.18417	2.84215	6.78906	5.82605	5.37234	2.39433	5.82544	3.76166	0.786551	7.14916	8.08578	3.02705	6.36974	2.79627	1.57349
1918	YALI1_A06104g	TCACGTTGCGTCATAAATGG	30.8037	21.6372	27.9627	34.2071	38.6198	29.7459	36.8722	24.8554	21.8226	35.7606	2.98339	6.55459	38.187	1.17754	1.45747	30.9578	0.517828	0.143045
1919	YALI1_A06104g	ACAACGAGAGACTCATGGCT	0.978516	0.39025	0.0372339	1.52364	1.43779	0.629912	0.899323	0.780215	1.4366	0.637822	0.129713	0.262184	1.91807	0.0785027	0.112113	1.0245	0.103566	0.143045
1920	YALI1_A06104g	GTTTCACGTTGCGTCATAAA	7.71071	1.95125	1.00532	7.49868	4.98212	9.16872	6.06065	2.25148	1.02614	7.10109	0.129713	0.262184	6.45168	0.0785027	0.112113	6.28065	0.103566	0.143045
1921	YALI1_A06116g	TACCGACGAAGAGATCGCCG	9.04149	2.12469	1.74999	9.58994	6.65397	7.76892	7.8593	5.32776	7.31979	8.97203	0.129713	0.786551	6.45168	5.41669	12.893	10.3787	16.2598	18.7389
1922	YALI1_A06116g	CCAGCTGTCTTCCTTGAGCG	20.3923	22.1575	19.6223	23.8703	10.867	14.628	20.7626	7.73528	8.41434	20.6229	1.68626	1.31092	19.0063	0.0785027	0.112113	17.9511	0.310697	0.143045
1923	YALI1_A06116g	TCTTGATACTGACTTCGGCG	32.0562	23.0248	19.101	31.7573	19.36	28.0661	31.7891	38.8101	33.1785	30.4879	0.129713	0.262184	27.7248	0.0785027	0.112113	27.3943	0.103566	1.57349
1924	YALI1_A06116g	GGCCTCGGCGATCTCTTCGT	15.852	20.6833	31.6116	15.9832	15.0132	22.1869	19.2768	17.9895	25.6535	15.7755	0.129713	2.35965	17.6113	0.0785027	0.112113	12.8731	0.103566	0.143045
1925	YALI1_A06116g	GGGCTTCTGTCTTCCTTGGG	20.3923	8.3687	6.1436	21.0023	29.458	34.7852	22.3267	28.1992	17.0339	16.881	3.76166	1.31092	13.0777	5.57369	2.35437	19.1983	9.01021	11.0145
1926	YALI1_A06116g	CCTTGGGCGGATCCTGAGAG	27.2028	23.892	13.5904	26.3201	28.7224	26.2463	20.6844	21.2887	24.6958	27.3413	0.648563	0.262184	25.6324	0.0785027	0.112113	25.4344	4.86759	3.00394
1927	YALI1_A06128g	GGATCTAGATCTGATCCCCG	46.1468	34.2119	22.0053	46.5157	35.2092	31.5656	45.6308	37.7847	35.2308	54.7251	415.469	389.343	63.2962	424.621	461.569	65.9691	448.129	395.519
1928	YALI1_A06128g	GCCGTGACCAGGAATGGCGG	9.11977	4.03258	2.34574	9.70944	4.98212	10.0086	8.87592	5.10484	6.90934	9.39725	0.129713	0.262184	9.93908	0.392514	0.112113	9.39871	1.76062	0.143045
1929	YALI1_A06128g	GCTGGTTCGATTCCAGGCGT	1.99617	4.46619	5.17552	1.82239	4.514	3.5695	2.07235	5.01567	2.39433	2.59381	12.0633	7.07896	1.56933	16.5641	13.5657	2.09355	11.7029	10.4423
1930	YALI1_A06128g	GACACTGGCGAAAACACTGG	25.5589	31.0032	48.8137	24.7665	12.3383	13.3681	23.7343	21.8237	24.1485	23.7695	0.129713	0.262184	17.6113	0.0785027	0.112113	20.2674	0.103566	0.143045
1931	YALI1_A06128g	TACACTTTCTCTGTGATCAA	9.82431	4.98653	2.12233	11.502	12.8064	8.32884	11.8476	13.8878	9.91935	13.4793	4.28051	6.03022	8.89286	3.53262	1.90592	11.715	7.35316	3.86221
1932	YALI1_A06128g	GCTGCCGTGACCAGGAATGG	16.3217	15.6534	19.2499	19.628	12.2714	10.1486	17.0871	4.124	4.85706	18.3268	8.17189	3.93275	27.3761	0.0785027	0.112113	17.2384	7.97455	10.4423
1933	YALI1_A06149g	GCGTCTGGCTCTAAAGTCCG	13.1904	11.9243	7.26062	15.9832	13.1408	20.5071	14.5847	7.77986	8.14071	13.6494	15.6952	7.07896	15.1702	25.0424	5.49353	12.6949	17.2955	7.58138
1934	YALI1_A06149g	CGTCTGGCTCTAAAGTCCGA	17.1827	11.7509	7.78189	17.955	9.9308	14.488	19.6678	10.9007	9.91935	18.837	47.0857	38.0166	22.4937	38.2308	16.4806	20.891	28.6877	14.7336
1935	YALI1_A06149g	CTTGGAGAAGGGATCAAGAG	34.4046	35.1659	24.7606	31.5183	35.4098	45.0037	34.9172	30.0272	27.2953	32.3588	0.129713	0.262184	34.6996	0.0785027	0.112113	35.234	0.103566	0.143045
1936	YALI1_A06149g	CTGTGCCAGCGGCCGACACG	0.665391	0.0433611	0.0372339	0.926132	2.90902	3.70948	0.508313	0.0222919	0.0684093	0.552779	0.129713	0.262184	0.523109	1.49155	0.112113	0.935416	0.103566	0.143045
1937	YALI1_A06149g	GATTTAAGTCGCAACTGCAC	12.6424	7.93508	4.72871	10.4264	9.19518	19.3873	11.8476	10.4549	14.0239	12.7139	33.0767	19.6638	14.8214	43.569	29.9342	13.4076	50.6436	28.752
1938	YALI1_A06149g	AACGACATCAGCCCGAATCG	50.0609	44.2717	48.2179	48.4277	43.9697	31.0057	46.3347	40.861	33.4521	49.7926	12.0633	3.93275	56.3214	15.779	3.4755	53.3187	19.781	5.86484
1939	YALI1_A06169g	TCAACTTGTACAGGACACCA	53.1139	41.2364	40.3988	55.1795	85.3647	87.1379	60.4892	64.0891	71.7614	50.8982	25.0345	27.0049	51.0904	15.779	22.5347	49.3098	41.737	29.3242
1940	YALI1_A06169g	GAACAGGTGGATATCAGCCG	21.8013	29.0086	29.3776	25.1251	30.2605	30.5857	24.9073	26.8617	27.4321	23.4293	0.129713	0.262184	22.4937	0.0785027	0.112113	21.5146	0.310697	0.143045
1942	YALI1_A06169g	TGCTGAGTGCGACAAACAGA	20.6271	15.3065	8.15423	23.2728	12.8064	8.6088	23.3433	9.25113	4.30979	24.1097	0.907988	0.786551	21.4475	3.06161	4.82086	17.7729	0.103566	0.143045
1943	YALI1_A06169g	GCGATGCTGGACTTTCGACT	7.08446	3.68569	3.38829	4.33191	11.6027	10.8485	6.99908	8.31487	10.8771	6.84596	0.129713	0.262184	5.40546	0.86353	0.112113	5.30069	0.103566	0.143045
1944	YALI1_A06169g	GCAAAGGAGTTGTAAATGCC	9.04149	3.68569	2.12233	8.09618	6.25273	6.22913	7.31188	8.40404	5.54115	7.44126	0.129713	0.786551	7.84664	0.0785027	0.112113	8.95327	0.103566	0.143045
1945	YALI1_A06174g	GTAGTGTCTGGGTATTAACA	39.1798	27.7945	24.0904	44.6634	59.6182	84.3383	45.7091	47.0136	49.7336	40.6931	16.7329	9.70079	33.6534	28.0255	29.9342	39.1539	38.0086	52.7836
1946	YALI1_A06174g	TCTCATCTAGCATCTTGCTG	16.2434	10.3633	12.3244	16.6405	14.0101	7.62894	15.6795	28.1546	28.5267	16.2857	0.129713	2.35965	15.5189	2.9046	2.35437	16.2584	2.58914	2.71785
1947	YALI1_A06174g	GTTTCTTCGACAATGACACT	22.0362	31.0899	27.0691	21.301	27.5187	24.0067	22.3267	25.7917	27.9794	22.0686	10.5067	5.50585	22.8424	3.53262	1.23324	23.9199	11.2887	2.14567
1948	YALI1_A06174g	TCAGATCTGAGTTGAAACAA	7.94555	6.28736	8.89891	7.91693	11.4689	14.7679	10.9874	14.5566	5.40433	9.22716	0.129713	0.262184	5.7542	0.706525	0.112113	8.50784	0.724959	0.429135
1949	YALI1_A06174g	CGTTTCTTCGACAATGACAC	29.6295	29.4422	24.984	32.0561	25.1112	25.6864	32.5711	23.9638	28.9371	32.8691	12.3227	3.93275	31.2122	23.6293	8.85692	34.5213	30.5519	11.8727
1950	YALI1_A06174g	CATCTTGCTGGGGACCCCGA	6.61477	8.28197	7.11168	7.25968	4.91524	2.44966	8.64132	3.05399	2.80478	7.95152	0.129713	0.262184	5.05672	0.0785027	0.112113	6.36974	0.103566	0.143045
1951	YALI1_A06196g	CAGCCCATATGTGAACGCTT	15.6954	9.40936	26.3989	19.5683	9.9308	7.9089	19.5114	16.0724	11.4244	19.1772	0.129713	0.786551	18.3088	0.0785027	0.112113	16.9711	0.724959	0.143045
1952	YALI1_A06196g	ACCTCACGATGTATACTCCG	61.8814	56.5863	50.5265	63.3653	35.0754	30.8657	63.3827	47.9052	32.9049	62.1239	20.3649	21.2369	63.2962	20.3322	11.3234	60.4457	11.7029	19.3111
1953	YALI1_A06196g	GCAAGAGTCACGTGTAGACA	13.0338	2.90519	1.37766	13.4737	16.8857	9.72865	11.3002	4.52525	4.99388	12.799	0.129713	0.262184	12.0315	0.0785027	0.112113	12.5168	0.310697	0.143045
1954	YALI1_A06196g	CCTCACGATGTATACTCCGT	30.334	27.5343	20.5904	31.9366	37.1485	25.5464	32.5711	24.7663	29.074	29.4674	20.3649	21.7612	35.7458	20.3322	11.3234	28.7306	11.4958	20.4554
1955	YALI1_A06196g	GCCACAAGCCGCGATCGGCA	9.27634	6.02719	2.12233	9.29119	5.04899	7.06902	10.3618	2.42981	3.21524	8.97203	22.4403	20.1881	12.3803	115.164	82.403	11.715	64.3143	66.802
1956	YALI1_A06196g	ACAAGCCGCGATCGGCAGGG	11.5465	8.02181	5.24998	10.6057	6.25273	2.58964	9.81435	7.77986	3.07842	11.1831	2.20511	1.31092	8.19538	0.86353	0.112113	9.39871	3.21053	0.143045
1957	YALI1_A06207g	GTACGGGTCCATACGCCCAG	31.7431	26.7538	27.4414	31.5781	28.8562	28.906	31.2417	26.5496	32.7681	35.5054	0.907988	0.786551	30.5147	0.0785027	0.112113	30.2451	0.310697	0.143045
1958	YALI1_A06207g	CCAAATGAGACAGTCAGCGA	20.4706	10.7969	7.18615	19.0903	7.18896	13.2282	22.4049	13.8878	15.9394	20.3678	41.3783	31.1998	21.7962	72.301	42.9393	28.5525	101.184	64.7994
1959	YALI1_A06207g	GCTTTGTCTGTCGGTAAAAG	19.2963	13.6588	10.9095	17.8355	10.2652	11.5484	23.3433	15.9387	16.6235	20.3678	0.129713	0.262184	18.3088	0.235508	0.560565	17.862	0.517828	0.143045
1960	YALI1_A06207g	TCCAAATGAGACAGTCAGCG	24.4629	16.1737	12.3989	22.1973	9.39581	15.7478	26.4714	15.3145	17.5812	26.1507	43.4537	32.2486	25.2836	76.2262	42.9393	31.4924	101.184	65.3716
1961	YALI1_A06207g	GTATTTCTGCATTTTCCCCT	11.1551	14.0056	16.4946	11.741	9.59643	11.2684	12.4732	23.3396	24.6958	10.928	0.389138	0.262184	11.6828	0.0785027	0.336339	11.0023	0.103566	0.143045
1962	YALI1_A06207g	TGTACGGGTCCATACGCCCA	31.7431	26.7538	27.5159	31.5781	28.8562	28.906	31.3199	26.5942	32.7681	35.4204	0.907988	0.786551	30.5147	0.0785027	0.112113	30.2451	0.310697	0.143045
1963	YALI1_A06220g	AGAGCAGAGGAGCAAATGGA	9.4329	19.1223	14.1861	9.53019	7.32271	10.0086	10.44	7.28944	7.73025	8.37673	0.129713	0.262184	6.80042	0.0785027	0.112113	7.97331	0.310697	0.143045
1964	YALI1_A06220g	GCAAGTTTCTGCGCGCATAG	15.852	21.1169	29.8244	14.848	9.06144	8.88876	14.6629	5.59526	4.03615	14.6699	0.129713	0.786551	14.4727	0.549519	0.112113	14.6549	0.310697	0.429135
1966	YALI1_A06220g	CAGTCCACCGGGCAACCCAC	4.26633	4.37947	6.29254	3.7344	0.969674	0.0699903	3.24538	2.42981	3.89933	4.97501	16.9923	1.83528	3.66177	9.18482	4.14818	3.42986	3.0034	1.57349
1967	YALI1_A06220g	AGAACGGACGACGAAGTCTT	5.36227	2.38486	3.68616	5.82567	7.12209	6.64907	6.52986	5.23859	8.55116	5.57031	15.1764	21.7612	7.14916	32.7356	36.8852	6.36974	13.1528	16.1641
1968	YALI1_A06220g	TGGAGTAGACGAGATCAACC	59.6112	79.6544	93.271	62.4691	104.825	93.437	53.2946	60.9683	57.2586	54.7251	0.907988	0.786551	47.603	0.235508	0.112113	52.1606	0.310697	0.143045
1969	YALI1_A06229g	ACAGTACCAGAACCGAGGCG	14.9126	14.8729	6.1436	15.6247	9.6633	10.8485	12.786	5.86276	6.08843	12.799	0.389138	0.262184	18.3088	0.86353	2.13015	15.1894	2.17488	1.57349
1970	YALI1_A06229g	GAGGAACAGTACCAGAACCG	19.2963	16.2604	23.6435	22.1973	19.0257	12.9482	22.0139	17.8558	10.7403	19.0071	7.65304	14.4201	23.5399	45.1391	51.4598	21.7818	18.124	33.9017
1971	YALI1_A06229g	GCTCAAAAAGGGACACCTGG	18.6701	11.1438	10.6117	15.3857	11.1345	10.9885	17.1653	11.1236	12.7925	15.4353	0.389138	0.262184	11.6828	0.235508	0.336339	17.2384	0.103566	0.429135
1972	YALI1_A06229g	CACCATGGAGAGAATGGTGA	24.3846	15.8268	16.2712	22.4363	19.6275	23.7267	27.879	38.2751	18.5389	24.4498	0.129713	1.31092	25.9811	0.0785027	0.112113	20.891	0.103566	2.43176
1973	YALI1_A06229g	TCACGGCCTGGGCCTCGCCT	12.7207	3.68569	11.0585	13.2945	6.5871	8.04888	15.2103	31.4984	20.0439	12.6289	9.98787	7.07896	14.4727	15.308	27.0192	11.8041	17.2955	26.4633
1974	YALI1_A06229g	TTGTCGGGAGTGCGAGTGCA	34.7178	19.1223	20.4414	36.0594	17.5544	15.4678	30.1469	14.2445	10.7403	32.4439	0.129713	1.31092	32.6072	0.0785027	0.112113	33.0068	0.310697	0.143045
1975	YALI1_A06287g	GTGTGTGTATTTGCTCCCGA	23.6801	21.0301	19.101	22.4363	23.4394	28.0661	24.4381	26.3267	20.728	23.0041	0.129713	0.262184	20.4013	0.0785027	0.112113	23.1181	0.310697	0.429135
1976	YALI1_A06287g	TTGAGGAGTGGATTTCTCAG	27.6724	35.9464	37.6435	25.4836	46.1765	53.9625	23.7343	31.8551	24.5589	27.5114	1.68626	0.262184	19.7038	1.17754	0.336339	23.3854	0.103566	1.85958
1977	YALI1_A06287g	ACTTTGCCAGGTACTCCATG	14.1298	12.3579	14.6329	15.2065	9.52955	9.3087	14.2719	13.3974	12.9294	12.3737	0.129713	0.262184	17.9601	0.0785027	0.336339	11.9822	0.103566	0.143045
1978	YALI1_A06287g	GCTGAACAAGAGAGACCGTC	11.8596	15.7401	13.0691	10.9045	10.0645	7.76892	13.7244	17.4545	17.718	11.1831	0.129713	0.786551	11.6828	3.21861	1.45747	11.0914	5.90324	4.1483
1979	YALI1_A06287g	ACTAGAGCTGGTCGTACCAG	3.24867	0.0433611	0.0372339	4.15265	2.7084	1.88974	5.12223	1.58272	3.48887	5.91049	3.50224	0.262184	4.35925	2.59059	1.00902	4.14256	1.13922	1.00131
1980	YALI1_A06287g	GCTACCTGTCTACTCACATG	12.0945	12.2712	18.6542	13.3542	10.867	9.3087	13.7244	19.4608	21.4121	12.4588	0.389138	0.786551	12.729	0.0785027	0.112113	11.1805	0.103566	0.715225
1981	YALI1_A06311g	TCGAGATACTCATACTCACG	55.1492	65.6054	65.4945	61.6326	67.71	68.8004	63.3827	59.6308	52.8804	52.7692	5.05879	5.50585	53.8803	29.2815	32.1764	54.0314	4.66045	3.86221
1982	YALI1_A06311g	AGAGCCTGTGAGTCCCCCAG	45.5206	23.8053	10.1649	49.2045	39.6229	57.742	48.9153	45.0073	44.124	40.8631	0.648563	1.83528	44.1156	2.7476	2.5786	40.8465	2.38201	1.57349
1983	YALI1_A06311g	CACCGACTGAGAGGACTCAA	5.91024	6.20064	6.88828	6.12442	7.79083	11.1285	5.04403	4.43608	4.30979	4.80493	0.129713	0.262184	4.35925	4.31765	2.13015	4.94434	0.103566	0.143045
1984	YALI1_A06311g	CCTTGAGTCCTCTCAGTCGG	50.8437	90.4079	124.622	44.7232	61.5576	41.7842	44.6924	46.211	53.9749	43.2443	15.1764	12.847	39.2332	0.0785027	0.112113	39.4211	17.7097	18.7389
1985	YALI1_A06311g	GCTCTGGCACTTTGCTCTGG	9.66774	8.28197	7.26062	10.0679	5.78461	5.66921	11.0656	19.1041	14.9816	10.5028	0.389138	0.262184	9.2416	0.0785027	0.112113	10.5568	0.310697	0.143045
1986	YALI1_A06311g	CACCCTTGAGTCCTCTCAGT	27.0462	22.938	27.7393	25.6628	27.2512	34.2252	23.0305	20.4416	27.2953	29.8076	2.20511	0.786551	20.0525	0.0785027	0.112113	22.7618	1.13922	1.00131
1987	YALI1_A06361g	GTTACACCGAATGGACAGCG	6.77133	4.81308	6.1436	7.79743	6.65397	5.24927	8.64132	2.56357	1.98387	10.4178	6.09649	9.17642	7.84664	25.9844	15.5837	8.7751	17.2955	12.1588
1988	YALI1_A06361g	GACCATGATGACCCACAGCG	29.7078	20.8567	15.8989	28.4711	24.3756	23.0268	26.3932	27.3521	30.1685	27.3413	186.397	94.6483	31.2122	37.9168	21.6378	27.038	47.3295	42.7704
1989	YALI1_A06361g	GCAATCACCCTCAGACGTCG	11.3117	12.0978	8.2287	7.97668	6.3196	8.32884	14.1155	11.837	12.3821	11.6084	9.46902	4.98149	8.89286	12.953	7.06312	11.5368	21.8524	20.7415
1990	YALI1_A06361g	ATCTGTGGTGATGAACTGGT	26.4982	24.1521	16.7925	29.5466	36.2792	24.5666	24.6727	27.3075	28.8003	30.9131	28.1476	33.8217	32.2584	37.2888	42.9393	25.7908	63.4857	52.4975
1991	YALI1_A06361g	ATTGTGGTGCCATACAAGGA	15.6171	19.209	13.5159	14.9675	5.98523	3.5695	16.8525	13.8878	14.0239	20.1127	35.4115	28.578	21.0987	71.673	55.9444	19.1092	42.5655	39.3374
1992	YALI1_A06361g	TGAACGCCCGCAACTTGACG	25.0892	27.2741	21.484	27.6943	39.3554	53.2626	27.0188	22.5371	24.8326	25.9806	38.0058	28.578	26.3298	81.8784	75.452	31.8487	104.705	91.6918
1993	YALI1_A06381g	CATCATTGCTGGATACGTCG	54.1315	35.3393	25.4308	51.7737	25.5125	25.2665	50.323	48.4402	48.3654	56.2559	71.9905	54.7964	55.2752	126.625	102.583	65.0783	127.282	114.865
1994	YALI1_A06381g	TATTCTACACAACCTCAACG	9.35462	3.16536	4.95211	12.458	5.65086	6.78906	9.81435	16.7858	16.6235	10.4178	12.5821	4.98149	9.93908	6.67273	5.49353	9.93323	18.7454	19.3111
1995	YALI1_A06381g	ATAGTGAAGTCATCGTGACG	31.1168	31.8704	36.7499	26.4396	18.825	19.1073	28.1136	32.2118	26.748	29.9776	252.81	217.35	40.2794	194.765	200.346	36.1249	153.795	150.912
1996	YALI1_A06381g	CCAGATGCCGAAACACTATG	14.5212	17.3878	18.2074	15.9235	3.97901	1.04985	18.7294	7.73528	8.00389	17.9866	32.5579	38.541	17.6113	69.4749	60.6531	17.1493	34.6945	45.6313
1997	YALI1_A06381g	GTTGTTGTAGAGACCTTGAC	29.1598	30.136	31.835	30.2038	27.5856	36.045	34.3698	52.7203	53.7013	32.3588	77.9572	62.1375	33.3046	85.9605	56.3928	32.6505	72.5995	82.2509
1998	YALI1_A06381g	GTGATGTGTGTCCATAGTAA	14.2081	4.37947	4.43084	12.9957	10.867	10.2886	11.3784	18.9258	16.7603	15.2652	15.1764	19.1394	13.4265	26.6124	13.1172	15.4566	38.0086	39.0513
1999	YALI1_A06384g	GTAGGCGTATCTCAGCTATA	6.0668	5.85375	12.5478	7.14018	4.514	2.58964	7.07728	14.4228	9.23526	9.39725	20.1054	16.5176	7.14916	52.6753	48.0965	9.13145	34.2802	39.9095
2001	YALI1_A06384g	GTATCTCAGCTATATGGAGA	16.4782	11.2305	13.0691	14.2505	18.6244	16.4477	23.0305	20.5308	26.4744	18.752	59.2786	42.2115	18.6576	42.313	35.3156	18.3074	65.9713	48.2062
2002	YALI1_A06384g	GTGACTGGACTGATCAGGAA	23.8367	40.4559	57.303	20.2853	18.6913	12.9482	26.1586	36.3135	39.0617	25.3003	40.3406	24.9074	20.0525	55.3444	57.7382	19.6437	67.007	83.1091
2003	YALI1_A06384g	AGTGCTTCTTTGATGCAAAA	21.8796	25.6264	22.6755	17.238	19.895	18.8274	21.2318	17.2762	16.213	18.6669	40.8595	27.0049	13.4265	36.0328	29.2615	21.3364	39.4585	22.4581
2004	YALI1_A06384g	CAGAGAAAGAAATAAAGACA	19.8443	13.9189	12.6223	20.0463	16.217	23.0268	18.8858	10.232	16.0762	18.3268	29.9636	30.1511	17.9601	67.5909	49.4418	23.6527	64.9357	51.9253
2005	YALI1_A06396g	ACACGAGCTGACCCACCAGG	8.02384	14.4393	18.8776	5.94517	3.24339	2.58964	7.54649	9.8753	26.748	6.25066	18.8083	23.3343	9.59034	15.9361	11.0992	7.52788	15.2241	13.5893
2006	YALI1_A06396g	ACCTCGTCAGAATATCGCCA	1.99617	3.51225	3.38829	2.12114	1.23717	2.72962	1.83775	0.0222919	0.205228	1.65834	1.16741	0.262184	2.26681	1.33455	1.90592	1.55903	2.58914	1.00131
2008	YALI1_A06396g	TCCTTGGCGATATTCTGACG	45.1292	49.8219	47.9201	49.2045	54.7364	66.8407	53.8421	38.0076	55.4799	48.8572	91.9662	68.9543	54.229	97.4219	79.4881	52.9624	148.202	119.443
2009	YALI1_A06396g	CGTGGGACCGGGGAAGCAGG	4.89258	4.20603	4.2819	5.94517	3.10964	3.14956	5.59144	4.34691	3.48887	7.10109	28.9259	23.3343	6.45168	17.8201	42.0424	6.637	10.8744	12.4449
2010	YALI1_A06396g	AGGCTTGACCTCAATGTACC	15.5388	16.2604	27.3669	15.565	19.6944	19.8072	13.568	13.7095	10.6034	16.796	15.4358	18.0907	14.8214	85.0185	59.7562	19.7328	51.4721	48.2062
2011	YALI1_A06402g	GCGTTAAAAGCGCATCCGAG	26.1851	10.2766	9.86699	28.8893	17.3538	16.0278	25.0637	27.7088	20.3176	31.0832	49.1611	14.4201	28.771	35.4047	22.9832	27.5725	51.8864	29.0381
2012	YALI1_A06402g	TCTTCTCAAGACTAATTGAT	21.1751	28.3148	25.8031	21.062	54.8702	71.74	20.6844	45.2302	36.599	21.4733	28.407	25.4318	20.4013	52.5183	43.1635	23.0291	105.948	83.1091
2013	YALI1_A06402g	CGACTCTCATGCACAAGCGA	58.6718	46.1796	40.3244	48.2485	36.2792	39.5445	52.3562	33.5493	23.738	53.3645	88.5937	72.1005	48.9979	74.3421	40.697	59.5548	91.8627	82.823
2014	YALI1_A06402g	TGTCAGTATACTCAATGCCC	17.3393	6.72097	8.52657	16.999	14.3445	22.7468	18.573	20.1296	17.718	16.0306	65.2454	43.7847	17.9601	19.7042	18.4986	17.7729	42.9797	32.4712
2015	YALI1_A06402g	GATTCGTGAGGCTCGGAGCG	8.96321	6.28736	3.90956	9.70944	8.99456	13.3681	8.64132	11.302	7.04616	11.0131	7.39362	7.60332	11.6828	29.1245	16.9291	10.4678	35.1088	29.3242
2016	YALI1_A06402g	GAGGACGAGATGCGCAACCG	44.7378	25.2795	20.2925	47.5315	45.6415	38.8446	40.5477	41.5298	33.9994	42.1388	31.7796	35.9191	48.3004	110.139	93.3901	44.6773	84.1989	75.9569
2017	YALI1_A06416g	AGACACCTTTCGAAACTCGG	71.5883	87.3726	80.537	76.3312	97.6027	84.4782	75.6604	72.7384	67.9304	73.0944	308.846	297.578	65.3887	246.891	213.127	88.8646	274.345	249.327
2018	YALI1_A06416g	CACAAAATCTCCTATCCTGA	16.9479	22.2443	23.3457	17.4172	9.86392	11.6884	18.1038	27.3521	22.7803	17.3062	31.5202	27.5293	16.9139	32.2646	38.9032	20.891	46.501	42.7704
2019	YALI1_A06416g	CTTGAGCAGTTCGAGAGCGA	14.4429	8.97575	10.1649	16.4612	16.0163	20.3672	18.964	14.1108	20.5912	16.5409	48.1234	22.81	16.9139	74.6561	46.9753	20.7128	63.0715	44.2009
2020	YALI1_A06416g	GGACACCAGGTACTGCAGAA	29.8643	43.9248	40.1009	26.3201	19.5607	23.3068	26.706	35.511	26.4744	28.3618	71.4716	55.3207	31.9097	44.04	32.4006	26.1471	48.7794	48.7783
2021	YALI1_A06416g	ACGGAGATCTTCACGCCGTT	13.347	11.5774	10.984	11.8007	19.2932	17.8475	13.8026	18.1233	15.3921	13.6494	55.6467	44.309	14.8214	69.0039	63.7923	14.3876	86.2702	71.9516
2022	YALI1_A06416g	AAGACACCTTTCGAAACTCG	26.6548	33.865	41.4414	25.2446	28.7893	21.487	28.3482	29.7596	35.094	27.0011	258.258	254.58	26.3298	126.154	118.279	36.3922	178.236	181.238
2023	YALI1_A06434g	GTTCTCGTAGTCAATCTCCT	21.5665	26.2335	26.9946	23.3325	25.5125	28.906	26.2368	15.4037	25.9271	22.834	0.129713	0.262184	26.3298	0.0785027	0.112113	22.94	0.103566	0.143045
2024	YALI1_A06434g	GCTGAGGGCTCGAGTGAAAG	47.3993	37.8543	36.452	49.8617	59.752	51.3029	48.1333	31.6322	29.4844	47.4965	1.16741	2.35965	48.3004	0.0785027	0.112113	46.1918	0.103566	1.2874
2025	YALI1_A06434g	GACAACGAGCTGACCAAGAG	8.10212	9.06247	3.98403	8.21568	4.514	3.70948	11.1438	3.85649	5.54115	7.86647	0.129713	0.262184	6.45168	0.0785027	0.112113	8.7751	0.103566	0.143045
2026	YALI1_A06434g	ACTGGTGGCTCGACTGACCA	18.6701	17.5613	7.48402	16.76	26.9837	28.906	17.6345	13.3082	20.4544	15.1802	0.129713	0.786551	22.145	0.0785027	0.560565	15.4566	0.517828	0.143045
2027	YALI1_A06434g	TCGACCCGCCTTCTCCTCCG	54.6795	54.5049	60.952	59.0633	64.5669	45.0037	56.4227	44.4723	36.0517	53.3645	0.389138	0.262184	47.603	0.0785027	0.112113	47.2608	0.103566	0.143045
2028	YALI1_A06434g	CGTTGATTCGCAGAATTGCT	17.809	24.9326	33.6967	16.1027	26.1812	40.8043	14.0373	17.7666	21.2753	14.6699	56.425	27.0049	18.3088	37.9168	22.0863	16.882	53.3363	29.6103
2029	YALI1_A06453g	GTTCACGTAGACCATTGTGA	40.0409	35.3393	32.5797	40.3017	31.5311	25.4065	36.403	29.6705	30.9894	40.0127	0.648563	1.83528	38.8845	0.0785027	0.112113	33.0959	0.103566	0.143045
2030	YALI1_A06453g	ACACCACCTTCAGAGCCACG	17.809	7.84836	4.0585	22.5558	19.895	12.9482	22.9523	29.0909	24.8326	20.708	0.129713	1.31092	19.7038	15.622	11.7719	22.4055	3.21053	0.715225
[truncated: 44,713 more rows]
