# Supplementary material for: Genome-wide functional screens enable the prediction of high activity CRISPR-Cas9 and -Cas12a guides in Yarrowia lipolytica
Source: Nat Commun. 2022 Feb 17;13:922. doi: 10.1038/s41467-022-28540-0 (PMC8854577; doi:10.1038/s41467-022-28540-0)
Supplement: Supplementary file 8 — Supplementary Data 4 [file 41467_2022_28540_MOESM8_ESM.xlsx]

## Sheet: PO1f Ku70 Day 2
Guide No.	Guide ID	Guide Sequence	Replicate #1	Replicate #1 (+1 count)	Replicate #1 Normalized abundance	Replicate #2	Replicate #2 (+1 count)	Replicate #2 Normalized abundance	Replicate #3	Replicate #3 (+1 count)	Replicate #3 Normalized abundance	Average Normalized abundance	SD
1	NT_Yali_001	CGCGGCCATAACACCTTAGCCGTCT	337	338	24.6095	220	221	24.3289	168	169	21.3993	23.4459	1.77795
2	NT_Yali_002	TTTAAGAGGTCCGGGCAGCATACGC	128	129	9.39239	89	90	9.90768	80	81	10.2565	9.85218	0.434704
3	NT_Yali_003	AAAGCGGCGCACTTCAGGCATAAAA	286	287	20.8962	195	196	21.5767	143	144	18.2337	20.2356	1.76672
4	NT_Yali_004	TTCTAGCCTACCCTTAAGCTTGTCG	141	142	10.3389	106	107	11.7791	115	116	14.6883	12.2688	2.21564
5	NT_Yali_005	AGTCTGTTACGCTGGCCTCTATATT	208	209	15.2171	160	161	17.7237	136	137	17.3474	16.7627	1.35171
6	NT_Yali_006	GTCAAAGCGGGGTGTCAAGCGGGGG	186	187	13.6153	123	124	13.6506	96	97	12.2824	13.1828	0.779921
7	NT_Yali_007	CCTCAAGTTATGCGCGGCATCTAAT	383	384	27.9587	164	165	18.1641	202	203	25.7045	23.9424	5.12956
8	NT_Yali_008	TGGGCCACGCGACGTTACTCTGATG	342	343	24.9736	204	205	22.5675	167	168	21.2727	22.9379	1.87804
9	NT_Yali_009	ACTAAGCCTTGCGAGGGCCATCCTA	347	348	25.3376	192	193	21.2465	133	134	16.9675	21.1839	4.18541
10	NT_Yali_010	CCACGCGGTACGAGAGTCCAATTCA	235	236	17.183	164	165	18.1641	123	124	15.7013	17.0161	1.23986
11	NT_Yali_011	GACTTAGTAACACCCTCCAAAAGAG	141	142	10.3389	87	88	9.68751	71	72	9.11686	9.71443	0.611469
12	NT_Yali_012	TATTAGGCGTGGCTCGTCCGCAGAC	282	283	20.605	189	190	20.9162	145	146	18.487	20.0027	1.32188
13	NT_Yali_013	CTAGATTGCCTTCGTGTGCAGAATA	286	287	20.8962	220	221	24.3289	148	149	18.8668	21.364	2.76089
14	NT_Yali_014	ACTTAGCTATAGAAATCGAATCACT	273	274	19.9497	174	175	19.2649	117	118	14.9415	18.0521	2.71548
15	NT_Yali_015	ATCGTGCGGATGCGGCAGGGGCCCT	254	255	18.5664	177	178	19.5952	166	167	21.1461	19.7692	1.29862
16	NT_Yali_016	CCTAGTGAGCGCGATCAAGTCGCAG	343	344	25.0464	241	242	26.6407	157	158	20.0064	23.8978	3.46303
17	NT_Yali_017	TCCCGTTACCTCTAATTGGCTTAAC	190	191	13.9066	113	114	12.5497	79	80	10.1298	12.1954	1.91313
18	NT_Yali_018	CCTAATGCCGGGTACAGTGAATATC	198	199	14.489	160	161	17.7237	94	95	12.0292	14.7473	2.85605
19	NT_Yali_019	CATCCCCCGGAACTTGCTCAGTTTT	270	271	19.7313	135	136	14.9716	156	157	19.8798	18.1942	2.79187
20	NT_Yali_020	GTATGTCGCATAGATGATAAATCAT	313	314	22.8621	247	248	27.3012	209	210	26.5908	25.5847	2.38445
21	NT_Yali_021	CACCTAAATGAGACTGAGAAAGGCA	267	268	19.5129	149	150	16.5128	199	200	25.3246	20.4501	4.48004
22	NT_Yali_022	ATCCTAGCCTGGTGCAGCTATTCGC	343	344	25.0464	213	214	23.5583	177	178	22.5389	23.7145	1.26102
23	NT_Yali_023	CCAGTCTTTACTTTGGCCGGCGAAT	304	305	22.2068	192	193	21.2465	133	134	16.9675	20.1403	2.78934
24	NT_Yali_024	TTATAGTCAATGTCAAACCGCTATA	103	104	7.57216	54	55	6.0547	69	70	8.86361	7.49682	1.40597
25	NT_Yali_025	CGGCTGTCTAAAATTATAAATGATT	112	113	8.22744	85	86	9.46734	77	78	9.8766	9.19046	0.858735
26	NT_Yali_026	CGTAATTCCTTCCCCTAGGACGTGT	193	194	14.125	137	138	15.1918	122	123	15.5746	14.9638	0.751232
27	NT_Yali_027	GCGCGAGAATTTAGATGTTAGTGGC	297	298	21.6972	213	214	23.5583	183	184	23.2986	22.8514	1.00796
28	NT_Yali_028	GTCAGCCCTCGCCAGTCTTCAACTG	195	196	14.2706	153	154	16.9531	116	117	14.8149	15.3462	1.418
29	NT_Yali_029	TCCGTATTGCGCTACTGAACACCAC	251	252	18.3479	144	145	15.9624	165	166	21.0194	18.4432	2.52987
30	NT_Yali_030	CGTCCTTTAAAGTGCGATATCACTT	206	207	15.0715	152	153	16.8431	133	134	16.9675	16.294	1.06055
31	NT_Yali_031	AATTTAAGAGGACTTAGGAGCGACT	191	192	13.9794	109	110	12.1094	107	108	13.6753	13.2547	1.00344
32	NT_Yali_032	TAGCTAGCCTAGTGACTCGGATATC	221	222	16.1636	158	159	17.5036	126	127	16.0811	16.5828	0.798494
33	NT_Yali_033	CGCGTATAAGCTGTAATGAAACTAG	125	126	9.17396	105	106	11.669	65	66	8.35712	9.73338	1.72538
34	NT_Yali_034	GTGAGCGCTAGCAGCTAGGATTTTG	311	312	22.7165	186	187	20.586	131	132	16.7142	20.0056	3.04292
35	NT_Yali_035	ATAACCAATGCATGGACTATTAAAC	115	116	8.44587	106	107	11.7791	80	81	10.2565	10.1605	1.6687
36	NT_Yali_036	GGGCGTTTATCAACAGTTGTAGATC	283	284	20.6778	109	110	12.1094	140	141	17.8539	16.8804	4.36638
37	NT_Yali_037	TGCACCGCTACACCAGGTCGGCCGA	189	190	13.8338	94	95	10.4581	107	108	13.6753	12.6557	1.90483
38	NT_Yali_038	AGTACCCGTGTGGTAATCGCTTACC	366	367	26.721	224	225	24.7692	170	171	21.6525	24.3809	2.55643
39	NT_Yali_039	CAATCCCCCGATCTCAACTATTGGC	253	254	18.4935	122	123	13.5405	106	107	13.5487	15.1942	2.85729
40	NT_Yali_040	AGCGCGTCATCCCGTGCTCAATTGC	190	191	13.9066	123	124	13.6506	95	96	12.1558	13.2377	0.945603
41	NT_Yali_041	TAGAGCGTACCTTGCAAAGGTGTAG	279	280	20.3866	166	167	18.3843	189	190	24.0584	20.9431	2.87771
42	NT_Yali_042	ATCCACTTAGCCACTCTGGGCCTGA	267	268	19.5129	205	206	22.6776	139	140	17.7272	19.9726	2.50699
43	NT_Yali_043	AGGCGTTTAGGAGTAATACGACGCC	226	227	16.5277	96	97	10.6783	145	146	18.487	15.231	4.06263
44	NT_Yali_044	AATACTAGTTCCAGAAGCACGAAAG	184	185	13.4697	102	103	11.3388	123	124	15.7013	13.5033	2.18143
45	NT_Yali_045	TTCGCGACCTACTAGCCGGCACTTG	210	211	15.3627	182	183	20.1456	115	116	14.6883	16.7322	2.97527
46	NT_Yali_046	CGTAGTCCTATGGCAAGCCCTGAAA	196	197	14.3434	148	149	16.4027	121	122	15.448	15.3981	1.03056
47	NT_Yali_047	CTGTGTAAGACACTGCCCTCGTACG	207	208	15.1443	127	128	14.0909	106	107	13.5487	14.2613	0.811355
48	NT_Yali_048	AAGATGCCTAGGCCTGTGAACGGCC	413	414	30.143	277	278	30.6037	205	206	26.0844	28.9437	2.48696
49	NT_Yali_049	TGCGGACTTACTTTTGAATCTTTTT	249	250	18.2023	203	204	22.4574	183	184	23.2986	21.3195	2.7321
50	NT_Yali_050	ACTAGGTCGTTGTCCCGCTTCATTA	144	145	10.5573	113	114	12.5497	68	69	8.73699	10.6147	1.90702
51	NT_Yali_051	CCGCATGGCGGCAGCTCGCCCGCAT	211	212	15.4356	153	154	16.9531	104	105	13.2954	15.228	1.83767
52	NT_Yali_052	GCTAACGTACTTAATCAGTTATGAG	130	131	9.53801	76	77	8.47657	54	55	6.96427	8.32628	1.29344
53	NT_Yali_053	GGGGCGTGACCTTGTCTTGATTCAC	187	188	13.6881	155	156	17.1733	98	99	12.5357	14.4657	2.41462
54	NT_Yali_054	TGCCGCAAGCACGGTTTGATTAGAT	178	179	13.0329	139	140	15.412	103	104	13.1688	13.8712	1.33606
55	NT_Yali_055	GTATACGGTAACAAAGAATGTGGCT	184	185	13.4697	148	149	16.4027	111	112	14.1818	14.6847	1.52982
56	NT_Yali_056	CAGTTATTTTACACAGCGTTGCAAG	265	266	19.3673	188	189	20.8061	162	163	20.6396	20.271	0.787071
57	NT_Yali_057	TGCGGCATCAAGCGGGGCGTGTGAC	328	329	23.9542	203	204	22.4574	154	155	19.6266	22.0127	2.19783
58	NT_Yali_058	CGTAACGCGCACTGGCGCAATTTTG	264	265	19.2944	204	205	22.5675	187	188	23.8051	21.889	2.33063
59	NT_Yali_059	ATAAGTCCTGCCCGAGTCCGGGTCC	323	324	23.5902	263	264	29.0625	179	180	22.7922	25.1483	3.41324
60	NT_Yali_060	GGTGCCCTAAGGCGCTGCAGTTCTG	397	398	28.9781	232	233	25.6499	166	167	21.1461	25.258	3.93069
61	NT_Yali_061	ATAGCGGACGCGAACAAGCGATCGT	130	131	9.53801	61	62	6.82529	81	82	10.3831	8.91546	1.8588
62	NT_Yali_062	CTAAGCCGTAGGACTTTAGCGGTAG	368	369	26.8666	203	204	22.4574	180	181	22.9188	24.0809	2.42347
63	NT_Yali_063	CCGTGTTATCGATCCGTGTTGCGCC	309	310	22.5709	180	181	19.9255	156	157	19.8798	20.792	1.54067
64	NT_Yali_064	GGGTACCAGCGTCGCCTGCTAAAGT	267	268	19.5129	181	182	20.0355	155	156	19.7532	19.7672	0.261613
65	NT_Yali_065	CGAGGGGCGCATCGGTTTGGATCTG	240	241	17.547	200	201	22.1272	138	139	17.6006	19.0916	2.62901
66	NT_Yali_066	GTCCGAGCAAATGATCTACGTCAGA	263	264	19.2216	200	201	22.1272	153	154	19.5	20.2829	1.60321
67	NT_Yali_067	GGGCGCATACCCTTGCCCGCCTAAT	266	267	19.4401	177	178	19.5952	151	152	19.2467	19.4273	0.174594
68	NT_Yali_068	TGATCCCCGTTTGGGTTACCGGCCC	204	205	14.9259	107	108	11.8892	135	136	17.2207	14.6786	2.67435
69	NT_Yali_069	CTAGCGGGGTCCGTTTCAGGCGTGG	271	272	19.8041	174	175	19.2649	213	214	27.0973	22.0555	4.37471
70	NT_Yali_070	TACTTACTCGCCCGCGCCCTACTTA	107	108	7.8634	64	65	7.15555	54	55	6.96427	7.32774	0.47365
71	NT_Yali_071	ATGGGACCACGGCCCCGCATACGGA	172	173	12.596	117	118	12.9901	95	96	12.1558	12.5806	0.417342
72	NT_Yali_072	CGCCCGCCTATTCTTATTGAACGGA	270	271	19.7313	190	191	21.0263	141	142	17.9805	19.5794	1.52859
73	NT_Yali_073	TAGCATTTAGCAGTATTACTCTATG	158	159	11.5767	97	98	10.7884	92	93	11.7759	11.3803	0.522246
74	NT_Yali_074	TTCCTTCGGCGCGAAGCCATGTATA	166	167	12.1591	85	86	9.46734	115	116	14.6883	12.1049	2.61089
75	NT_Yali_075	TGCGCGCGGCAGCGGGTAGGGAGGA	176	177	12.8872	135	136	14.9716	108	109	13.8019	13.8869	1.04479
76	NT_Yali_076	TAAGAGCCCGGACAACATGGAGGCA	243	244	17.7655	140	141	15.522	130	131	16.5876	16.625	1.12218
77	NT_Yali_077	CCCTAGTCCTCATGCCCCTTGAGCG	408	409	29.779	239	240	26.4205	243	244	30.896	29.0318	2.32944
78	NT_Yali_078	GCTCCCTGCCTGCCCACTGGTCCTT	345	346	25.192	189	190	20.9162	198	199	25.198	23.7687	2.47035
79	NT_Yali_079	GTATAATGAGCTTTCCGTTTATCGA	204	205	14.9259	102	103	11.3388	83	84	10.6363	12.3003	2.30076
80	NT_Yali_080	GTGCTAAGTCCCAGTCGGTGGAACG	328	329	23.9542	182	183	20.1456	168	169	21.3993	21.8331	1.941
81	NT_Yali_081	TATTCCTAGCCTGGAGAAGATATCC	209	210	15.2899	137	138	15.1918	120	121	15.3214	15.2677	0.0676054
82	NT_Yali_082	CGCGGAAGGGACCATTTGACGAAAA	284	285	20.7506	210	211	23.228	132	133	16.8409	20.2732	3.22023
83	NT_Yali_083	TAACACGCATAGGAGTGCGTTGAAA	237	238	17.3286	126	127	13.9808	134	135	17.0941	16.1345	1.86882
84	NT_Yali_084	ACGCTAGGTGTATGTATCAGAAGTA	157	158	11.5039	79	80	8.80683	80	81	10.2565	10.1891	1.34978
85	NT_Yali_085	CCCGGAACTAAGGATGGCAGTCTTA	165	166	12.0863	132	133	14.6414	69	70	8.86361	11.8638	2.89529
86	NT_Yali_086	GGGACCAGCTAAATCCCTTAGCGGA	197	198	14.4162	136	137	15.0817	99	100	12.6623	14.0534	1.24984
87	NT_Yali_087	GCCTCGATTAGACCCAAAAGACCGG	270	271	19.7313	198	199	21.907	143	144	18.2337	19.9573	1.84704
88	NT_Yali_088	GGTCTAATCATAATAATCGCAATCG	323	324	23.5902	218	219	24.1087	130	131	16.5876	21.4288	4.20062
89	NT_Yali_089	TCCCGTACTGCCCGGGAGCTATCTT	218	219	15.9452	155	156	17.1733	154	155	19.6266	17.5817	1.87435
90	NT_Yali_090	GGAGCCGTCCCCTTGATCGTACTGG	189	190	13.8338	129	130	14.3111	93	94	11.9026	13.3491	1.2753
91	NT_Yali_091	GTAGGACACTATCTAACCAGTGTCA	233	234	17.0374	155	156	17.1733	104	105	13.2954	15.8354	2.20071
92	NT_Yali_092	CGTCCGGTCGTAATCCGCCAAAAGA	293	294	21.4059	221	222	24.439	162	163	20.6396	22.1615	2.00923
93	NT_Yali_093	CCGCACTAGTTAGCTGAATTGCGTG	202	203	14.7803	130	131	14.4212	129	130	16.461	15.2208	1.08893
94	NT_Yali_094	ACGCAAATCACTAAGCGTATCACTA	87	88	6.40721	71	72	7.92615	67	68	8.61037	7.64791	1.12762
95	NT_Yali_095	GATTCGCATTGAGGATTTGGATACC	235	236	17.183	166	167	18.3843	173	174	22.0324	19.1999	2.52551
96	NT_Yali_096	CCTCCTACATAGGGCGACAAGGATA	243	244	17.7655	148	149	16.4027	110	111	14.0552	16.0744	1.8768
97	NT_Yali_097	CACTTACTGATCTGCAATTCCAAAC	194	195	14.1978	128	129	14.201	129	130	16.461	14.9533	1.30573
98	NT_Yali_098	ATGATCGCAGTGGAGTGGACTAAAG	205	206	14.9987	101	102	11.2287	118	119	15.0681	13.7652	2.19693
99	NT_Yali_099	AGTCTTAAACCTTCCTCCAACATCA	210	211	15.3627	173	174	19.1549	142	143	18.1071	17.5416	1.95829
100	NT_Yali_100	ACGCCAGATAGATATCCTCGTAGTG	98	99	7.20811	65	66	7.26563	32	33	4.17856	6.21744	1.76595
101	NT_Yali_101	CCGTATGGCTGTAAATACCTTACAA	222	223	16.2365	106	107	11.7791	112	113	14.3084	14.108	2.23541
102	NT_Yali_102	GACCGTAATTTTTTATCAAGACGTG	218	219	15.9452	159	160	17.6137	152	153	19.3733	17.6441	1.71426
103	NT_Yali_103	GTAGGCGCGGCCCTAGTTAGGGCAC	316	317	23.0805	234	235	25.8701	196	197	24.9447	24.6318	1.42086
104	NT_Yali_104	AGTCTGCGATATATCTCAGTTCACT	212	213	15.5084	158	159	17.5036	105	106	13.422	15.478	2.04093
105	NT_Yali_105	CGACTAGTCTATAACTTCAGTCCTC	304	305	22.2068	186	187	20.586	179	180	22.7922	21.8616	1.14288
106	NT_Yali_106	GCAGTAATAGAGTTCGCCGACTGCA	134	135	9.82925	122	123	13.5405	92	93	11.7759	11.7152	1.85637
107	NT_Yali_107	GGCCCTACTTCAAGCTAGGGGTAAA	266	267	19.4401	149	150	16.5128	129	130	16.461	17.4713	1.70521
108	NT_Yali_108	TCCTAGGCCAGTTCCCCCTCGAGGA	139	140	10.1933	122	123	13.5405	117	118	14.9415	12.8918	2.43968
109	NT_Yali_109	GCCTGTAATAGTCACGCGCTTTGAT	254	255	18.5664	136	137	15.0817	127	128	16.2078	16.6186	1.77829
110	NT_Yali_110	TTACCGATGGACCGTCGATGTCACT	335	336	24.4639	195	196	21.5767	149	150	18.9935	21.678	2.73663
111	NT_Yali_111	CACCGTCTAAGTCTCCTCATTGATT	204	205	14.9259	177	178	19.5952	134	135	17.0941	17.2051	2.33663
112	NT_Yali_112	GCGTGTTGACTCCTGATACATTTCC	191	192	13.9794	179	180	19.8154	137	138	17.474	17.0896	2.93693
113	NT_Yali_113	TAGGGGACGCGTTTGATGTTATTCG	290	291	21.1875	172	173	19.0448	144	145	18.3603	19.5309	1.47492
114	NT_Yali_114	GCCATCGTGGGAATAATGTGGTCGG	169	170	12.3776	117	118	12.9901	125	126	15.9545	13.7741	1.913
115	NT_Yali_115	AGCCTAGTTACAGTTAACTGTCAGC	176	177	12.8872	105	106	11.669	124	125	15.8279	13.4614	2.13804
116	NT_Yali_116	TTTAGTACTGTTCGAGTTTCAATGG	152	153	11.1398	130	131	14.4212	115	116	14.6883	13.4164	1.97612
117	NT_Yali_117	CCGCAAGGTGGTAGGGCCACCTACC	229	230	16.7461	168	169	18.6044	116	117	14.8149	16.7218	1.89488
118	NT_Yali_118	TACGCCCTAACCCTATCGTTATTGC	135	136	9.90206	103	104	11.4489	64	65	8.2305	9.86048	1.60959
119	NT_Yali_119	TAGTCACGTAACACAATCTCTTAGT	233	234	17.0374	133	134	14.7514	146	147	18.6136	16.8008	1.94191
120	NT_Yali_120	GCATAGTACGCGCGTTATCGTGATT	195	196	14.2706	158	159	17.5036	146	147	18.6136	16.7959	2.25631
121	NT_Yali_121	TGAACGGACTACTCCAAAAGGAGTA	131	132	9.61082	85	86	9.46734	110	111	14.0552	11.0444	2.60835
122	NT_Yali_122	TCCTAAGAGTACACACACGACATGT	218	219	15.9452	157	158	17.3935	113	114	14.435	15.9246	1.47934
123	NT_Yali_123	CGCGGGCCGAAGTAATGTCAGGGCA	152	153	11.1398	90	91	10.0178	81	82	10.3831	10.5136	0.572286
124	NT_Yali_124	CCTAGGGAATATCCAGACACCGCTG	256	257	18.712	185	186	20.4759	145	146	18.487	19.2249	1.08917
125	NT_Yali_125	CTAATACCTAGAGGAGTGCAGCGAG	298	299	21.77	170	171	18.8246	126	127	16.0811	18.8919	2.84501
126	NT_Yali_126	AGGTTAGGCTACACGATCGGAAATA	167	168	12.232	149	150	16.5128	84	85	10.763	13.1692	2.98732
127	NT_Yali_127	TTATGCCGACTCTGGCAGTCCAAAT	222	223	16.2365	153	154	16.9531	128	129	16.3344	16.508	0.38861
128	NT_Yali_128	GAAGCGTAATCGTTCGTTAGTGCTA	332	333	24.2455	257	258	28.402	164	165	20.8928	24.5134	3.76177
129	NT_Yali_129	TCTAGGGACCGCACGCACAGTTAGC	180	181	13.1785	131	132	14.5313	165	166	21.0194	16.2431	4.1914
130	NT_Yali_130	CGCGTGCCTATTAACGTCTCTTTGT	238	239	17.4014	179	180	19.8154	156	157	19.8798	19.0322	1.41267
131	NT_Yali_131	CCACGCTAGGTAATCATTGGTCCGA	431	432	31.4536	195	196	21.5767	200	201	25.4512	26.1605	4.97648
132	NT_Yali_132	GCCGGCGCGAGCTCCCTAAGAGAGT	200	201	14.6347	131	132	14.5313	106	107	13.5487	14.2382	0.599383
133	NT_Yali_133	TAAAGGCTCCCCATTACATCTTACA	261	262	19.076	159	160	17.6137	167	168	21.2727	19.3208	1.84175
134	NT_Yali_134	CGAATAATCGTGTGCACAGGATGTA	153	154	11.2126	140	141	15.522	85	86	10.8896	12.5414	2.58634
135	NT_Yali_135	ACCATCCGGCGTAATAATTGGGTTA	181	182	13.2513	108	109	11.9993	113	114	14.435	13.2285	1.21802
136	NT_Yali_136	GTCCGCGCCTAGCGATCACCTGCTA	244	245	17.8383	167	168	18.4943	176	177	22.4123	19.5816	2.47327
137	NT_Yali_137	AAGCGCTTACGCAGTTGTCGACTCG	277	278	20.241	200	201	22.1272	196	197	24.9447	22.4376	2.36721
138	NT_Yali_138	GGATTAACATAGTTTGGGCCCAAGG	265	266	19.3673	169	170	18.7145	156	157	19.8798	19.3205	0.584058
139	NT_Yali_139	GTCGTGCTCCCGGTACCGCCCGGAG	354	355	25.8473	238	239	26.3104	193	194	24.5649	25.5742	0.904241
140	NT_Yali_140	CAGTTCTAAGATGCCTAGCTATCAT	203	204	14.8531	210	211	23.228	128	129	16.3344	18.1385	4.46945
141	NT_Yali_141	TGGTACGCGATTGCCGTCCGGCCCT	239	240	17.4742	181	182	20.0355	176	177	22.4123	19.974	2.46961
142	NT_Yali_142	CCGCTCCGCGAGACATCATGATATG	249	250	18.2023	150	151	16.6229	159	160	20.2597	18.3616	1.82363
143	NT_Yali_143	CTTATGAGGTGAAAGTCTTAGGTCA	184	185	13.4697	170	171	18.8246	137	138	17.474	16.5894	2.78488
144	NT_Yali_144	GATAAGGCTTAATCCGTGTTAAGCC	288	289	21.0419	162	163	17.9439	146	147	18.6136	19.1998	1.63005
145	NT_Yali_145	GATTAGTAGATTTCCCTAAATAACC	153	154	11.2126	119	120	13.2102	69	70	8.86361	11.0955	2.17568
146	NT_Yali_146	ACTATTGAACTCTCGACTACCGCAA	199	200	14.5618	153	154	16.9531	125	126	15.9545	15.8232	1.20105
147	NT_Yali_147	ATCCCACCCCGCACTTCTTGAGTTA	137	138	10.0477	101	102	11.2287	82	83	10.5097	10.5954	0.595157
148	NT_Yali_148	GCGAACTCCTGAGCTAGTCGACTGT	298	299	21.77	167	168	18.4943	170	171	21.6525	20.6389	1.85821
149	NT_Yali_149	CTATAGAACTTACTGTGTGTGTTAT	327	328	23.8814	196	197	21.6868	193	194	24.5649	23.3777	1.5037
150	NT_Yali_150	TATTAGCGGATTACCTTCTACGGGC	201	202	14.7075	168	169	18.6044	114	115	14.5617	15.9578	2.29316
151	NT_Yali_151	GGGTGACGAATGCAGGCATTAGGAG	377	378	27.5219	238	239	26.3104	208	209	26.4642	26.7655	0.659548
152	NT_Yali_152	GTCCGTAGGAGGACCAGTCAAATGC	172	173	12.596	127	128	14.0909	132	133	16.8409	14.5093	2.15313
153	NT_Yali_153	AAGCCTCGCGGGTATTGATTGTAAT	266	267	19.4401	151	152	16.733	131	132	16.7142	17.6291	1.56837
154	NT_Yali_154	TGCTCGTGAATAGAATAGTATTAAG	146	147	10.703	85	86	9.46734	112	113	14.3084	11.4929	2.51535
155	NT_Yali_155	GCAGCTCGCTAATTCAAACATCCGG	160	161	11.7223	109	110	12.1094	101	102	12.9156	12.2491	0.608774
156	NT_Yali_156	GCCCTGCGTAACGAGCTTTTTCCCT	327	328	23.8814	172	173	19.0448	151	152	19.2467	20.7243	2.73602
157	NT_Yali_157	CTAGGTTACCCGGTTCATACGCGAC	192	193	14.0522	122	123	13.5405	108	109	13.8019	13.7982	0.255861
158	NT_Yali_158	CGCGACTTCCTGTTGATAGCAAGAT	288	289	21.0419	248	249	27.4113	147	148	18.7402	22.3978	4.49173
159	NT_Yali_159	GTAACGTTAGTTGTCTTAAGGGCGA	180	181	13.1785	180	181	19.9255	116	117	14.8149	15.9729	3.51941
160	NT_Yali_160	GTCGGACAACCGGTCGCGCGGTTCT	229	230	16.7461	181	182	20.0355	127	128	16.2078	17.6631	2.07212
161	NT_Yali_161	CTAGCACTTGACGGCTGCAGTCACT	159	160	11.6495	111	112	12.3296	97	98	12.4091	12.1294	0.417493
162	NT_Yali_162	TTGTTCACGCTAAGCTCTCGGGGTG	234	235	17.1102	174	175	19.2649	158	159	20.1331	18.8361	1.55642
163	NT_Yali_163	CCTAATTATGAATTCGCGGCCGGAT	166	167	12.1591	118	119	13.1002	113	114	14.435	13.2314	1.14361
164	NT_Yali_164	TCCTGTATAAACTTCCAAGAACCCG	110	111	8.08182	57	58	6.38495	47	48	6.07791	6.84823	1.0793
165	NT_Yali_165	AACCTATCTTACATAGCGATCGCCA	190	191	13.9066	140	141	15.522	133	134	16.9675	15.4654	1.53125
166	NT_Yali_166	CCTAGTGACAGGTTTGGAACGGACC	153	154	11.2126	106	107	11.7791	77	78	9.8766	10.9561	0.97686
167	NT_Yali_167	GCGGGGCTAATCTAGATAAAACTCC	255	256	18.6392	145	146	16.0725	118	119	15.0681	16.5933	1.84159
168	NT_Yali_168	TAAAAACTCGCGTGTTTGTTGGCTC	241	242	17.6198	184	185	20.3658	172	173	21.9058	19.9638	2.17107
169	NT_Yali_169	GGATAGCTGACGCGTCGCACGGCTT	217	218	15.8724	162	163	17.9439	134	135	17.0941	16.9701	1.0413
170	NT_Yali_170	GGCCTTAGATACGTGCACCATGGAG	286	287	20.8962	189	190	20.9162	186	187	23.6785	21.8303	1.60061
171	NT_Yali_171	CGTTCCGGCATGGATGGTTCGATAA	185	186	13.5425	90	91	10.0178	105	106	13.422	12.3274	2.00114
172	NT_Yali_172	TACGGCCCTCGGCCTTCTCAGAGCC	306	307	22.3524	169	170	18.7145	160	161	20.3863	20.4844	1.82094
173	NT_Yali_173	GCGCCGGATGGTAGAGAGACTATGC	267	268	19.5129	105	106	11.669	106	107	13.5487	14.9102	4.09533
174	NT_Yali_174	ATAGGTAGAATCTCCTTCTCTACCG	254	255	18.5664	165	166	18.2742	153	154	19.5	18.7802	0.640249
175	NT_Yali_175	GCTCGCGTAGTGAACCCCCGTGACG	261	262	19.076	224	225	24.7692	128	129	16.3344	20.0599	4.30262
176	NT_Yali_176	CATTCATTGCGCTTTTGAACGCCCC	250	251	18.2751	180	181	19.9255	159	160	20.2597	19.4868	1.06253
177	NT_Yali_177	TATGGGTTAACCTGGGTACAACCCG	189	190	13.8338	155	156	17.1733	117	118	14.9415	15.3162	1.70102
178	NT_Yali_178	CCAATTCGTAGGGGTTTATATTAAC	112	113	8.22744	107	108	11.8892	67	68	8.61037	9.57568	2.01271
179	NT_Yali_179	CTAGCTTTCGAAGTTCCTATGAGTG	183	184	13.3969	134	135	14.8615	155	156	19.7532	16.0039	3.32857
180	NT_Yali_180	TTCGCTTCGGGCGCGCGCATTTAGG	224	225	16.3821	200	201	22.1272	147	148	18.7402	19.0832	2.88785
181	NT_Yali_181	GTCTAGTACGTTACCTTGAATGTGA	136	137	9.97486	105	106	11.669	87	88	11.1428	10.9289	0.867113
182	NT_Yali_182	TTAGCGCCCGCGCGACGTCAAGTTC	321	322	23.4446	233	234	25.76	156	157	19.8798	23.0281	2.96212
183	NT_Yali_183	CGGGGCCTTAACGTCCGTCGGCGGT	231	232	16.8917	173	174	19.1549	149	150	18.9935	18.3467	1.2626
184	NT_Yali_184	GTGAGTTTACTCTTTAGCGTGCCGC	204	205	14.9259	141	142	15.6321	115	116	14.6883	15.0821	0.490929
185	NT_Yali_185	TTAACCGTACATTTTCTTAGCACGA	181	182	13.2513	117	118	12.9901	84	85	10.763	12.3348	1.36748
186	NT_Yali_186	CTTCGAGATAGGTCTGTGGGATTGT	279	280	20.3866	198	199	21.907	171	172	21.7792	21.3576	0.843332
187	NT_Yali_187	TGCGCCGAACCGACCGCGGAGATTT	77	78	5.67912	38	39	4.29333	89	90	11.3961	7.12284	3.76504
188	NT_Yali_188	TCGCGGGTTCACTGTGGTGCGGATA	159	160	11.6495	101	102	11.2287	87	88	11.1428	11.3403	0.271144
189	NT_Yali_189	TACGCCGGTTATGTCCTACCGTTTG	297	298	21.6972	169	170	18.7145	109	110	13.9285	18.1134	3.91904
190	NT_Yali_190	TTGTGCAACACGGCAGTACATTATT	106	107	7.79059	89	90	9.90768	78	79	10.0032	9.23383	1.2508
191	NT_Yali_191	GTACAATAAGCTTGCCTAACCACGT	287	288	20.9691	144	145	15.9624	143	144	18.2337	18.3884	2.50692
192	NT_Yali_192	ACAGCGTATATCCCCTGCGTGTGAC	368	369	26.8666	211	212	23.3381	204	205	25.9577	25.3875	1.83207
193	NT_Yali_193	GGCGCGGCGACCACCTCGAAGGCTG	199	200	14.5618	150	151	16.6229	151	152	19.2467	16.8105	2.34806
194	NT_Yali_194	CGGGGTATGACGTGCATCATATTGG	247	248	18.0567	196	197	21.6868	168	169	21.3993	20.3809	2.01798
195	NT_Yali_195	CGCGGCCGGACTGGGCACGTCCGTC	223	224	16.3093	174	175	19.2649	143	144	18.2337	17.936	1.50016
196	NT_Yali_196	ATTCCGCGGTGCGTTAAATGAGAGC	234	235	17.1102	155	156	17.1733	120	121	15.3214	16.535	1.05146
197	NT_Yali_197	CTACGATTTATCGTGGCGTCTATCG	189	190	13.8338	120	121	13.3203	111	112	14.1818	13.7786	0.433365
198	NT_Yali_198	GAGGGCCGGCACATCAGTACATAGA	213	214	15.5812	122	123	13.5405	130	131	16.5876	15.2364	1.55254
199	NT_Yali_199	ATGGTAGATCAGATGTTAAAGGAAC	188	189	13.7609	184	185	20.3658	151	152	19.2467	17.7911	3.53483
200	NT_Yali_200	TACCCGCCCCGTTGTAGAAAGGAGT	187	188	13.6881	102	103	11.3388	90	91	11.5227	12.1832	1.30654
201	NT_Yali_201	TCTTAAACGTAAAACGAGCATTGAG	182	183	13.3241	120	121	13.3203	73	74	9.37011	12.0048	2.28175
202	NT_Yali_202	GCACTGAAAGGATAGGGACTCCGGT	159	160	11.6495	132	133	14.6414	126	127	16.0811	14.124	2.26067
203	NT_Yali_203	GCCTAGATTAAAATGGGGGCGAAGT	238	239	17.4014	151	152	16.733	137	138	17.474	17.2028	0.408484
204	NT_Yali_204	CGCCCTTCTAGCGTTGCACACGGTG	405	406	29.5605	256	257	28.2919	213	214	27.0973	28.3166	1.23179
205	NT_Yali_205	GATTGCGTATATCTCAACGCCAGGC	267	268	19.5129	183	184	20.2557	151	152	19.2467	19.6718	0.52293
206	NT_Yali_206	ACAGGGTGCCTCAGTGGGACGTAGC	144	145	10.5573	98	99	10.8985	106	107	13.5487	11.6682	1.63748
207	NT_Yali_207	AATTAGATACGCCTACTCCATCCGC	50	51	3.71327	27	28	3.08239	11	12	1.51948	2.77171	1.12941
208	NT_Yali_208	TTGCTACGTCGGAACATCTACGATA	241	242	17.6198	175	176	19.375	157	158	20.0064	19.0004	1.23661
209	NT_Yali_209	ACGAATGCCCGGACGTCTTCTTCAT	227	228	16.6005	154	155	17.0632	148	149	18.8668	17.5102	1.19745
210	NT_Yali_210	GATTCGCAACCATCCATCAGCTAGA	218	219	15.9452	163	164	18.054	147	148	18.7402	17.5798	1.45658
211	NT_Yali_211	TGAACTACTAGGAGCAGTAGACCCG	155	156	11.3582	50	51	5.61435	92	93	11.7759	9.58285	3.44316
212	NT_Yali_212	GAGTGCGCGACATGACATGACTACG	155	156	11.3582	100	101	11.1186	102	103	13.0422	11.8397	1.04826
213	NT_Yali_213	TGCGTAAACTGGCGGTCTATAATTT	390	391	28.4684	193	194	21.3566	231	232	29.3766	26.4005	4.39172
214	NT_Yali_214	GCGGACCCTACGAGCTACTGCCTCA	176	177	12.8872	184	185	20.3658	128	129	16.3344	16.5291	3.74308
215	NT_Yali_215	AGTGTCATAAGGCCGGAAACACAGT	195	196	14.2706	132	133	14.6414	107	108	13.6753	14.1958	0.487362
216	NT_Yali_216	CCTAAGTAGATCGCTTACTAGCAAG	257	258	18.7848	139	140	15.412	147	148	18.7402	17.6456	1.93457
217	NT_Yali_217	GCTAGTAACCATCACGAGACAGCCT	226	227	16.5277	170	171	18.8246	153	154	19.5	18.2841	1.55811
218	NT_Yali_218	CGTAAAGCAGGGTACCGGTTCCGTA	319	320	23.299	182	183	20.1456	181	182	23.0454	22.1633	1.75197
219	NT_Yali_219	GGTAGCTAAACCGTAGTTTTCGGCC	246	247	17.9839	137	138	15.1918	141	142	17.9805	17.052	1.61104
220	NT_Yali_220	TTTAGGGACCCTCTAGCATATCAGG	237	238	17.3286	174	175	19.2649	168	169	21.3993	19.3309	2.03615
221	NT_Yali_221	CGTGTGCGGCGTTGGATTACGACGT	270	271	19.7313	173	174	19.1549	166	167	21.1461	20.0107	1.02459
222	NT_Yali_222	GGCCTATTTAGTCAGGTATCAACCT	253	254	18.4935	176	177	19.4851	143	144	18.2337	18.7375	0.660389
223	NT_Yali_223	TCGGGAATTTATAGCATGAAGGCTT	298	299	21.77	209	210	23.1179	169	170	21.5259	22.1379	0.857424
224	NT_Yali_224	GTGCGCTCGCGCGCATAAACACAGT	222	223	16.2365	155	156	17.1733	133	134	16.9675	16.7924	0.492355
225	NT_Yali_225	CCCAGTAAGCGAGCATAGCACGTGA	270	271	19.7313	222	223	24.549	133	134	16.9675	20.4159	3.83686
226	NT_Yali_226	CTTCACAATTAATGATGGCTTCCGA	238	239	17.4014	133	134	14.7514	147	148	18.7402	16.9644	2.02999
227	NT_Yali_227	AGGTATATGCCCTAGACGAAGTCCC	217	218	15.8724	118	119	13.1002	135	136	17.2207	15.3978	2.10089
228	NT_Yali_228	GGACGTGGTATCGGATCTCCTCCTA	241	242	17.6198	151	152	16.733	109	110	13.9285	16.0938	1.92687
229	NT_Yali_229	GGTCATAGCGCTACCCGACCGTCCC	204	205	14.9259	127	128	14.0909	105	106	13.422	14.1463	0.753451
230	NT_Yali_230	GTGAGTTAATAGGTAAAGATCTCGC	231	232	16.8917	125	126	13.8708	104	105	13.2954	14.686	1.93179
231	NT_Yali_231	CGCTATTAGCGACACGTAGTTTGCA	160	161	11.7223	98	99	10.8985	120	121	15.3214	12.6474	2.35211
232	NT_Yali_232	ATACCCCGACGTTTTTCCGCGGGCT	334	335	24.3911	238	239	26.3104	172	173	21.9058	24.2024	2.20836
233	NT_Yali_233	GCCTTAGCTAAACTAATTATTAGGG	141	142	10.3389	70	71	7.81606	75	76	9.62335	9.25944	1.3002
234	NT_Yali_234	GCGCGGCGTAACACCGCTCGTTGAC	229	230	16.7461	168	169	18.6044	149	150	18.9935	18.1147	1.20105
235	NT_Yali_235	CAGGTCCTTTATATAAGTGGTGGCG	268	269	19.5857	220	221	24.3289	168	169	21.3993	21.7713	2.39337
236	NT_Yali_236	AATAAGATAGGAACCCACAATCGGA	111	112	8.15463	67	68	7.48581	72	73	9.24348	8.29464	0.887164
237	NT_Yali_237	TAGTAGCGGACCATAACTCGTTCAG	222	223	16.2365	135	136	14.9716	130	131	16.5876	15.9319	0.849966
238	NT_Yali_238	TGACCGCGCAGGTCCATAAGGTAGG	251	252	18.3479	161	162	17.8338	117	118	14.9415	17.0411	1.83636
239	NT_Yali_239	TTTAATTCAAGGTAACATGGCTGAA	108	109	7.93621	76	77	8.47657	44	45	5.69804	7.37027	1.47319
240	NT_Yali_240	TCCTTGTAATATTTGTAATCCAATG	233	234	17.0374	140	141	15.522	125	126	15.9545	16.1713	0.780577
241	NT_Yali_241	GCGACCCGCACCCGATTACCTGGCT	209	210	15.2899	74	75	8.2564	104	105	13.2954	12.2806	3.62492
242	NT_Yali_242	TTGCGTAAGTCTATCTCTTCTCCCG	275	276	20.0953	142	143	15.7422	158	159	20.1331	18.6569	2.52425
243	NT_Yali_243	CGCGCTTAAGACAACGATCCGGATC	174	175	12.7416	145	146	16.0725	99	100	12.6623	13.8255	1.94636
244	NT_Yali_244	CGCGCCTGATGGCAGGCACCCCAAT	197	198	14.4162	166	167	18.3843	143	144	18.2337	17.0114	2.24875
245	NT_Yali_245	GGTAATAGCGTCGTCCTTGGGGCCA	198	199	14.489	147	148	16.2926	129	130	16.461	15.7476	1.09316
246	NT_Yali_246	CGGCTCACGATAGAACTATATAAGT	254	255	18.5664	116	117	12.88	144	145	18.3603	16.6022	3.2252
247	NT_Yali_247	ACTCGAACTTAGTCGGACGATATTT	232	233	16.9646	133	134	14.7514	134	135	17.0941	16.27	1.31674
248	NT_Yali_248	TTGGGATACGACCCATAAAGACCGG	231	232	16.8917	179	180	19.8154	148	149	18.8668	18.5246	1.49155
249	NT_Yali_249	AACGATTAAGATCCGTTCCAACGAG	265	266	19.3673	193	194	21.3566	196	197	24.9447	21.8895	2.82668
250	NT_Yali_250	TTCTGAATAGGGGCGGGCATTCGAA	191	192	13.9794	113	114	12.5497	103	104	13.1688	13.2326	0.716955
251	NT_Yali_251	GCGTTCCTAGCTGATTGCCATACGA	375	376	27.3763	229	230	25.3196	207	208	26.3376	26.3445	1.02834
252	NT_Yali_252	GTATTGGGTCGGTCTGCTAGCCACC	239	240	17.4742	211	212	23.3381	130	131	16.5876	19.1333	3.66834
253	NT_Yali_253	ACCGTCCGCATAGCACATAAGTCGT	189	190	13.8338	148	149	16.4027	134	135	17.0941	15.7769	1.71792
254	NT_Yali_254	CCCTTTATGGTGGACTCAGCCCAGG	338	339	24.6823	158	159	17.5036	171	172	21.7792	21.3217	3.61118
255	NT_Yali_255	CCGTAGTACCTGTAATGGTGACAGA	170	171	12.4504	137	138	15.1918	113	114	14.435	14.0257	1.41579
256	NT_Yali_256	TACGGGCCCCCAGTTCATAGAACGT	130	131	9.53801	87	88	9.68751	93	94	11.9026	10.376	1.32413
257	NT_Yali_257	ACGGGACTAAGTACAGACTTGAAAT	252	253	18.4207	142	143	15.7422	115	116	14.6883	16.2837	1.92425
258	NT_Yali_258	TAATTGAGGCGAATTAGACAGCCAT	238	239	17.4014	254	255	28.0718	137	138	17.474	20.9824	6.13969
259	NT_Yali_259	CGGTTAGCGCGGTTGCCATGTAGTA	196	197	14.3434	131	132	14.5313	125	126	15.9545	14.9431	0.880956
260	NT_Yali_260	TTCGTCCTATGCAAGGCTTCATTCA	223	224	16.3093	113	114	12.5497	68	69	8.73699	12.532	3.78617
261	NT_Yali_261	ACCGGTGTGACGAATCTTACGTCCG	433	434	31.5992	194	195	21.4666	207	208	26.3376	26.4678	5.06753
262	NT_Yali_262	ACTTATCCGTTAGAACGCGCTTCGT	210	211	15.3627	103	104	11.4489	144	145	18.3603	15.0573	3.46584
263	NT_Yali_263	TCTATAGGCAATATATCGCTGCCGG	160	161	11.7223	114	115	12.6598	77	78	9.8766	11.4196	1.41609
264	NT_Yali_264	CTCTACCCGTACTCACCCGCTGATT	253	254	18.4935	162	163	17.9439	125	126	15.9545	17.464	1.33582
265	NT_Yali_265	AATCCAGCCTACGTGGGTCTTAAGC	177	178	12.96	138	139	15.3019	119	120	15.1948	14.4856	1.32222
266	NT_Yali_266	ACCGTAAGCCGGGTACGCTACGTGT	248	249	18.1295	150	151	16.6229	115	116	14.6883	16.4802	1.72504
267	NT_Yali_267	CGCCCAGGTAAGTCTCCGCTTAACC	232	233	16.9646	134	135	14.8615	117	118	14.9415	15.5892	1.19176
268	NT_Yali_268	CCTAAATTTCGTCCTCTTCGAAGGG	194	195	14.1978	156	157	17.2834	122	123	15.5746	15.6853	1.54577
269	NT_Yali_269	GCGATGCGTGCTAGGCGTGGTCACA	208	209	15.2171	141	142	15.6321	110	111	14.0552	14.9681	0.817435
270	NT_Yali_270	TGCGCACGATATACCAGAATTCTCG	218	219	15.9452	185	186	20.4759	130	131	16.5876	17.6696	2.45146
271	NT_Yali_271	AAGGTAATGCGGTAGCGGAAATACT	265	266	19.3673	216	217	23.8885	202	203	25.7045	22.9868	3.26343
272	NT_Yali_272	ACTACAGGTCCACCCCCAAGAATGA	256	257	18.712	144	145	15.9624	128	129	16.3344	17.0029	1.49173
273	NT_Yali_273	CCGTTATGCTAGGGAGCGGGGCTGT	303	304	22.134	216	217	23.8885	173	174	22.0324	22.685	1.04354
274	NT_Yali_274	GCAAAGCGGGTTCTGATTGGAGGCT	243	244	17.7655	180	181	19.9255	131	132	16.7142	18.1351	1.6372
275	NT_Yali_275	ATCCCCCGTGCAAGCTGCCTGTTTT	190	191	13.9066	109	110	12.1094	117	118	14.9415	13.6525	1.43306
276	NT_Yali_276	CGATACAGGCGCGCGTGTACCGCCG	306	307	22.3524	186	187	20.586	161	162	20.5129	21.1504	1.04159
277	NT_Yali_277	CTAGATTTACTCAGGTCGTGGTTGA	185	186	13.5425	126	127	13.9808	131	132	16.7142	14.7459	1.7187
278	NT_Yali_278	GGCCGACTAATGGGTCCCGGATCTA	231	232	16.8917	205	206	22.6776	118	119	15.0681	18.2125	3.97293
279	NT_Yali_279	CCCCCGGTATACCCGGTAATGGCTA	152	153	11.1398	121	122	13.4304	73	74	9.37011	11.3134	2.03572
280	NT_Yali_280	CGAAATCGTAGGGGTGGAGAACCCG	159	160	11.6495	82	83	9.13709	118	119	15.0681	11.9516	2.97705
281	NT_Yali_281	TCCGTACGGCTTTTCTCGACCCAGA	259	260	18.9304	196	197	21.6868	184	185	23.4253	21.3475	2.26656
282	NT_Yali_282	TTAGTGGCTTACGATTTCATGATGT	197	198	14.4162	132	133	14.6414	112	113	14.3084	14.4553	0.169883
283	NT_Yali_283	CGGATACTAACCCAATCGTATTGGC	226	227	16.5277	163	164	18.054	101	102	12.9156	15.8324	2.63884
284	NT_Yali_284	TCTAGCTTCGCGGTCTGAGGGGCTT	321	322	23.4446	161	162	17.8338	180	181	22.9188	21.3991	3.09875
285	NT_Yali_285	GCGACTTAGCGCGGGGTTAACGTGG	415	416	30.2886	293	294	32.3651	226	227	28.7434	30.4657	1.81731
286	NT_Yali_286	CGGTCTTTCTAGTCGATACGTATAT	232	233	16.9646	192	193	21.2465	107	108	13.6753	17.2954	3.79642
287	NT_Yali_287	TTCAGATAGGCCTCAGAGACCGGCT	232	233	16.9646	203	204	22.4574	137	138	17.474	18.9653	3.03495
288	NT_Yali_288	CGCGGTTCCTTTTCCGTGAGCCCCC	310	311	22.6437	185	186	20.4759	181	182	23.0454	22.055	1.38222
289	NT_Yali_289	TGCCGTCTTAAAGACATCACCGATT	278	279	20.3138	162	163	17.9439	158	159	20.1331	19.4636	1.31917
290	NT_Yali_290	GGCCTTCGCGCTTGAGGCAGAGGTT	274	275	20.0225	225	226	24.8793	160	161	20.3863	21.7627	2.70516
291	NT_Yali_291	GCATTAATCCCCGCCACTATATAGC	244	245	17.8383	142	143	15.7422	165	166	21.0194	18.2	2.65714
292	NT_Yali_292	CGCGATGATTTACCCACAGGCCTAG	193	194	14.125	124	125	13.7607	108	109	13.8019	13.8959	0.199503
293	NT_Yali_293	TCGTGGGGCGTACCTCTGGCTTCTC	272	273	19.8769	180	181	19.9255	146	147	18.6136	19.472	0.743789
294	NT_Yali_294	GTTCGGCATACAGCGAGATTGAACA	246	247	17.9839	115	116	12.7699	131	132	16.7142	15.8227	2.71893
295	NT_Yali_295	CGCAGCCTAAGTGCCTCGGAACTAC	410	411	29.9246	225	226	24.8793	202	203	25.7045	26.8361	2.70633
296	NT_Yali_296	GTACTAAAATCGGGCCTGGGTGACA	251	252	18.3479	221	222	24.439	137	138	17.474	20.087	3.79419
297	NT_Yali_297	ATGGACGGCGGTCTTGCAATCTCTG	178	179	13.0329	134	135	14.8615	127	128	16.2078	14.7007	1.59355
298	NT_Yali_298	GCTACGGTCCCTTAGTGCACGTGCG	230	231	16.8189	101	102	11.2287	142	143	18.1071	15.3849	3.65655
299	NT_Yali_299	TGTCCTCCCGAACCTCTTATACACC	214	215	15.654	85	86	9.46734	110	111	14.0552	13.0588	3.21141
300	NT_Yali_300	GCGATTCTTAAGTTCTACACTCAGA	158	159	11.5767	103	104	11.4489	80	81	10.2565	11.094	0.728137
301	NT_Yali_301	AACGCGGCACAGTGCCTGTGTCACA	225	226	16.4549	121	122	13.4304	98	99	12.5357	14.1403	2.05378
302	NT_Yali_302	GTGCGGACCCCCATGACGACAGCTA	148	149	10.8486	141	142	15.6321	93	94	11.9026	12.7944	2.51339
303	NT_Yali_303	TTTATGGGGCCGCTTAATAGGCGAT	204	205	14.9259	126	127	13.9808	129	130	16.461	15.1226	1.25172
304	NT_Yali_304	TGAACTATCCAGGAATCAAATGAAC	269	270	19.6585	224	225	24.7692	183	184	23.2986	22.5754	2.63099
305	NT_Yali_305	CCTGGATAAACGAACTCCACGCAAG	254	255	18.5664	184	185	20.3658	108	109	13.8019	17.578	3.39171
306	NT_Yali_306	ATCGGGCGCTTTGTGCGCTTGACGT	196	197	14.3434	95	96	10.5682	111	112	14.1818	13.0311	2.1345
307	NT_Yali_307	AGTATGGGGCCTGAACGCAATCATA	203	204	14.8531	144	145	15.9624	149	150	18.9935	16.603	2.14323
308	NT_Yali_308	TATAGGCGGAAGCTTTAGGCGCGCG	229	230	16.7461	148	149	16.4027	115	116	14.6883	15.9457	1.10242
309	NT_Yali_309	GGGCTCCGCGCACGCAAGATAAAGC	208	209	15.2171	137	138	15.1918	128	129	16.3344	15.5811	0.652483
310	NT_Yali_310	GCCTATGTCGTCAGCGCATGTATCG	256	257	18.712	121	122	13.4304	125	126	15.9545	16.0323	2.64164
311	NT_Yali_311	GTAATTTGCGCTACCCTCTAAGTGC	104	105	7.64497	58	59	6.49504	93	94	11.9026	8.68086	2.84871
312	NT_Yali_312	CTAATCGTCGGCTCGAATGGCCGAG	217	218	15.8724	123	124	13.6506	138	139	17.6006	15.7079	1.98014
313	NT_Yali_313	GAAATACTATAAGTTACGTGTCGAT	227	228	16.6005	167	168	18.4943	135	136	17.2207	17.4385	0.965521
314	NT_Yali_314	ACTAGTATAAACGCGGCACCCCGAA	188	189	13.7609	131	132	14.5313	129	130	16.461	14.9177	1.3909
315	NT_Yali_315	AACTTATGTCTTGTGGCATCCCATG	326	327	23.8086	212	213	23.4482	165	166	21.0194	22.7587	1.51703
316	NT_Yali_316	CGCATACTTATGGGATATGGTCCGC	339	340	24.7551	191	192	21.1364	189	190	24.0584	23.3166	1.92002
317	NT_Yali_317	AGCACGCTTCGTGGCCTCCGCGCCG	176	177	12.8872	145	146	16.0725	123	124	15.7013	14.887	1.74175
318	NT_Yali_318	CTAGTAGGGTTGATTTCCACATTGC	228	229	16.6733	196	197	21.6868	114	115	14.5617	17.6406	3.65974
319	NT_Yali_319	TATGAGCGTTTAAGTATTAAATGAC	241	242	17.6198	104	105	11.559	125	126	15.9545	15.0444	3.13125
320	NT_Yali_320	CGAGGCATAATCTCGTCGTGCAGAA	229	230	16.7461	155	156	17.1733	118	119	15.0681	16.3292	1.11279
321	NT_Yali_321	GGTGTTAGACCCGACAGCTGAAGGA	233	234	17.0374	144	145	15.9624	117	118	14.9415	15.9804	1.04804
322	NT_Yali_322	CACCTAGGCACTAAACAATGTCTCG	202	203	14.7803	126	127	13.9808	86	87	11.0162	13.2591	1.98311
323	NT_Yali_323	CGTAACCCACCGAAATCCTGCACGC	242	243	17.6926	149	150	16.5128	164	165	20.8928	18.3661	2.26633
324	NT_Yali_324	CTAGCCCGACTGACCGGTCGGCATT	206	207	15.0715	103	104	11.4489	92	93	11.7759	12.7654	2.0038
325	NT_Yali_325	AATAACGCGCAATGGTAAGGTCCGA	197	198	14.4162	84	85	9.35726	83	84	10.6363	11.4699	2.63049
326	NT_Yali_326	GGTTAACTTGCGTCCGGCGACATGT	155	156	11.3582	105	106	11.669	104	105	13.2954	12.1076	1.04038
327	NT_Yali_327	TGCGAACGAATGCGACCAGAAATAC	174	175	12.7416	166	167	18.3843	143	144	18.2337	16.4532	3.21521
328	NT_Yali_328	TCCCGTAAGGTTAAGATTATGTGAA	124	125	9.10115	104	105	11.559	69	70	8.86361	9.84124	1.49232
329	NT_Yali_329	ATGCGTTCGCACCAGCCAATTGCAA	183	184	13.3969	105	106	11.669	115	116	14.6883	13.2514	1.51486
330	NT_Yali_330	GAAGTAACATAGCCAGACTGCGATT	214	215	15.654	132	133	14.6414	156	157	19.8798	16.7251	2.77863
331	NT_Yali_331	GTTGCTTCTAGGCTTTTGCTCATCA	294	295	21.4787	171	172	18.9347	151	152	19.2467	19.8867	1.38753
332	NT_Yali_332	GTAAATTCGTGTACGGACCGGCGAT	129	130	9.4652	98	99	10.8985	101	102	12.9156	11.0931	1.73339
333	NT_Yali_333	TGCGTGAACCAATTGCCAGGACCCG	180	181	13.1785	74	75	8.2564	123	124	15.7013	12.3787	3.78632
334	NT_Yali_334	GCGCCTACCTTTTCAGCCCTTTAGT	169	170	12.3776	146	147	16.1825	116	117	14.8149	14.4583	1.92739
335	NT_Yali_335	ATCCGGAATAGTTCTCGTTGCGGAG	251	252	18.3479	156	157	17.2834	149	150	18.9935	18.2083	0.863541
336	NT_Yali_336	TAGTTCGGTTATAGGAGGGCATTTT	190	191	13.9066	160	161	17.7237	116	117	14.8149	15.4817	1.99405
337	NT_Yali_337	AGTGTAAAATACCCATTTGGACGCG	218	219	15.9452	135	136	14.9716	143	144	18.2337	16.3835	1.67464
338	NT_Yali_338	CACCGAAGCATCTCCGGCCCTGGCT	180	181	13.1785	126	127	13.9808	102	103	13.0422	13.4005	0.507193
339	NT_Yali_339	GCGTAACCATAGAAGTCCCCGGAAG	174	175	12.7416	108	109	11.9993	107	108	13.6753	12.8054	0.839812
340	NT_Yali_340	TACGTCCCGATTAAACACCGTCAGA	184	185	13.4697	168	169	18.6044	156	157	19.8798	17.318	3.39317
341	NT_Yali_341	GGCCCGATGTACCAAATCCAAGAAG	174	175	12.7416	121	122	13.4304	96	97	12.2824	12.8182	0.577804
342	NT_Yali_342	CCGCTCCCTATGTTAACGATCACAA	247	248	18.0567	177	178	19.5952	133	134	16.9675	18.2065	1.32024
343	NT_Yali_343	CCCTATCGGTTGCGGCAGTAGCAAG	300	301	21.9156	172	173	19.0448	150	151	19.1201	20.0268	1.63615
344	NT_Yali_344	ACTTATGGTACCGTAATTAGTGCGG	309	310	22.5709	242	243	26.7507	161	162	20.5129	23.2782	3.17849
345	NT_Yali_345	TAGAAGCGAAGGAACCACAGGCAAG	222	223	16.2365	167	168	18.4943	148	149	18.8668	17.8659	1.42336
346	NT_Yali_346	GGCTAAATACAGAACTGCAATTCCT	199	200	14.5618	169	170	18.7145	104	105	13.2954	15.5239	2.83476
347	NT_Yali_347	AAGTCGGATAGAAAAATGCCCCATT	229	230	16.7461	130	131	14.4212	92	93	11.7759	14.3144	2.48681
348	NT_Yali_348	TACGGTCGAGAGTACGATAAGGTTT	153	154	11.2126	111	112	12.3296	105	106	13.422	12.3214	1.10473
349	NT_Yali_349	TAAGGGGAGTCATGAAGAGTTTTAA	117	118	8.59149	75	76	8.36649	86	87	11.0162	9.32473	1.46918
350	NT_Yali_350	TAACCCGACGGTGGCAGGTCTAAGT	211	212	15.4356	143	144	15.8523	128	129	16.3344	15.8741	0.449805
351	NT_Yali_351	GCCATATAAGTTTAGTGCGAGGTGC	216	217	15.7996	158	159	17.5036	113	114	14.435	15.9127	1.5374
352	NT_Yali_352	TACGATTAACTCTCCTGCCGTCCTG	158	159	11.5767	91	92	10.1279	92	93	11.7759	11.1602	0.899535
353	NT_Yali_353	GCTCGCGGTCATAATGCGCGAAGGG	241	242	17.6198	169	170	18.7145	107	108	13.6753	16.6699	2.65052
354	NT_Yali_354	GTAGCCCGTAGGAGTCGGCTTGCTC	210	211	15.3627	124	125	13.7607	113	114	14.435	14.5195	0.80437
355	NT_Yali_355	CACGGCGAAGGGTTATCTCGCGTTG	195	196	14.2706	91	92	10.1279	113	114	14.435	12.9445	2.44067
356	NT_Yali_356	CTAGTACGAATTAGTATCCCCGTTT	256	257	18.712	244	245	26.9709	123	124	15.7013	20.4614	5.83495
357	NT_Yali_357	TAGCTTCGTACCAAATCAGAAGAAG	196	197	14.3434	117	118	12.9901	122	123	15.5746	14.3027	1.29276
358	NT_Yali_358	CGATTTCTACGTGGGCTTTTCCTTC	254	255	18.5664	163	164	18.054	149	150	18.9935	18.5379	0.470374
359	NT_Yali_359	GCCATTTATCGTAGCTGTCTGTGCA	180	181	13.1785	94	95	10.4581	132	133	16.8409	13.4925	3.20294
360	NT_Yali_360	CGCGCAGTGACGCCTTATGGAATTC	168	169	12.3048	128	129	14.201	96	97	12.2824	12.9294	1.1013
361	NT_Yali_361	CACGCGGAGTGAGACGATACTGGCC	222	223	16.2365	129	130	14.3111	111	112	14.1818	14.9098	1.15076
362	NT_Yali_362	GGTATCTAGGATCTCTTTTAGTGAG	153	154	11.2126	102	103	11.3388	109	110	13.9285	12.16	1.53291
363	NT_Yali_363	GTTTACGTATACCTTAACACCGGCG	208	209	15.2171	173	174	19.1549	148	149	18.8668	17.7463	2.19503
364	NT_Yali_364	CCGGCCCAATTACAGACGGGTTACA	179	180	13.1057	137	138	15.1918	146	147	18.6136	15.637	2.78083
365	NT_Yali_365	TATACGGAATGTCGAGATCACACTG	267	268	19.5129	222	223	24.549	147	148	18.7402	20.934	3.15442
366	NT_Yali_366	CGCAGTACCTACGGACCGTTCTCTA	296	297	21.6243	245	246	27.081	202	203	25.7045	24.8033	2.83777
367	NT_Yali_367	CTAGAGTCGCCAAGACTGACCGTAA	249	250	18.2023	147	148	16.2926	123	124	15.7013	16.7321	1.30715
368	NT_Yali_368	GCCGCTAATTCACACTAAATGTCGA	313	314	22.8621	172	173	19.0448	139	140	17.7272	19.878	2.66692
369	NT_Yali_369	CCGCGTGAAGCCTTTCTCACTCTAC	292	293	21.3331	184	185	20.3658	170	171	21.6525	21.1171	0.670008
370	NT_Yali_370	CTTAATCGAGGAGTCGAAGGGGTTA	262	263	19.1488	173	174	19.1549	150	151	19.1201	19.1413	0.0185813
371	NT_Yali_371	TCCGCTAGGCGTCAACGATCTCGTA	224	225	16.3821	116	117	12.88	173	174	22.0324	17.0982	4.61804
372	NT_Yali_372	GCGGGGACGCGGACAGATATTCCGG	224	225	16.3821	154	155	17.0632	121	122	15.448	16.2978	0.810902
373	NT_Yali_373	AATCCGCGATGGCCAAGCTATCACT	242	243	17.6926	120	121	13.3203	107	108	13.6753	14.8961	2.42838
374	NT_Yali_374	AATTCGTAGGTACGTGATGTCAGAG	121	122	8.88273	128	129	14.201	98	99	12.5357	11.8731	2.72034
375	NT_Yali_375	CGGCTATAAGCCTGCTCGCAATGAC	182	183	13.3241	104	105	11.559	119	120	15.1948	13.3593	1.81816
376	NT_Yali_376	ATCTACGGACGATTATCGCCCCTCT	140	141	10.2661	124	125	13.7607	87	88	11.1428	11.7232	1.81814
377	NT_Yali_377	CTAGCTAAGGGCGACAGTCAGCATT	206	207	15.0715	145	146	16.0725	132	133	16.8409	15.9949	0.887222
378	NT_Yali_378	CGAAGTCACTAAGGGACTCTGGGTG	272	273	19.8769	198	199	21.907	165	166	21.0194	20.9344	1.0177
379	NT_Yali_379	CTAGGGCAGCGCCACAGTATGGTCT	116	117	8.51868	126	127	13.9808	89	90	11.3961	11.2985	2.73239
380	NT_Yali_380	ACAATCGTTATGAGGGAAGGACTTA	196	197	14.3434	112	113	12.4396	136	137	17.3474	14.7101	2.47432
381	NT_Yali_381	CGCATCCTGTGCCGACCCTGTCTTA	114	115	8.37306	139	140	15.412	96	97	12.2824	12.0225	3.52664
382	NT_Yali_382	CTAAGCCGTTCCGCCTGCCAGCAGG	327	328	23.8814	188	189	20.8061	147	148	18.7402	21.1426	2.58707
383	NT_Yali_383	CCCCCTAAAGAATATAGCAAACACA	228	229	16.6733	145	146	16.0725	134	135	17.0941	16.6133	0.513462
384	NT_Yali_384	CCGGCCTAGTTACCTTCGGCTCTGT	359	360	26.2113	184	185	20.3658	156	157	19.8798	22.1523	3.52359
385	NT_Yali_385	TTTACGAAAGCGAGTTCATCATAAA	199	200	14.5618	151	152	16.733	117	118	14.9415	15.4121	1.15955
386	NT_Yali_386	GTCTTAGCTCGGTTCGTAAATATGT	226	227	16.5277	180	181	19.9255	151	152	19.2467	18.5666	1.79808
387	NT_Yali_387	TCCCGTACGGGCCCCGAAGGATTGG	128	129	9.39239	86	87	9.57743	117	118	14.9415	11.3038	3.15174
388	NT_Yali_388	CGGCAGGGAGTAGTTACAAAAAGCG	218	219	15.9452	136	137	15.0817	83	84	10.6363	13.8878	2.84872
389	NT_Yali_389	CCCACCCGACGTGATACCGAACATC	237	238	17.3286	177	178	19.5952	150	151	19.1201	18.6813	1.19531
390	NT_Yali_390	TATCGCGTTGATGTAGAACAATGGG	278	279	20.3138	156	157	17.2834	178	179	22.6655	20.0876	2.69818
391	NT_Yali_391	GGGGGGGCCTGGGCGGCTTAGAGGT	96	97	7.0625	83	84	9.24717	49	50	6.33115	7.54694	1.51717
392	NT_Yali_392	AATCTAGCCTTAGAAACAGCAGTGC	239	240	17.4742	147	148	16.2926	180	181	22.9188	18.8952	3.53424
393	NT_Yali_393	GCGAGCGTATCGTCTGTCTCCGCGT	205	206	14.9987	129	130	14.3111	139	140	17.7272	15.679	1.80682
394	NT_Yali_394	GGCTTACATACTAAAGGCCGGAATA	203	204	14.8531	94	95	10.4581	79	80	10.1298	11.8137	2.63731
395	NT_Yali_395	GCCCTAAGTGCTCGAAAGGGAGGGC	356	357	25.9929	200	201	22.1272	181	182	23.0454	23.7218	2.01969
396	NT_Yali_396	AGGGTTAACCAGGGGCACCAAGTGG	254	255	18.5664	153	154	16.9531	139	140	17.7272	17.7489	0.806822
397	NT_Yali_397	TTAACGAGTGGATGCGGAACTGACA	103	104	7.57216	86	87	9.57743	81	82	10.3831	9.17756	1.4475
398	NT_Yali_398	ATCTGCGCTATCTTCTGGCCTTCAA	172	173	12.596	122	123	13.5405	145	146	18.487	14.8745	3.16394
399	NT_Yali_399	CTGTGCTTATGGTAGTCGTACAGGC	311	312	22.7165	201	202	22.2372	158	159	20.1331	21.6956	1.37424
400	NT_Yali_400	TTGCTAATGCCTTCTACCGCGGCGA	178	179	13.0329	134	135	14.8615	129	130	16.461	14.7851	1.71535
401	NT_Yali_401	AACCGACGGTAGGCTAGTACATAGT	242	243	17.6926	160	161	17.7237	88	89	11.2695	15.5619	3.71744
402	NT_Yali_402	AGGTTATGTACATTATTTATTATCT	162	163	11.8679	91	92	10.1279	91	92	11.6493	11.215	0.947841
403	NT_Yali_403	GCAATCCCGCATCCCCAAATAAGCA	227	228	16.6005	133	134	14.7514	98	99	12.5357	14.6292	2.03517
404	NT_Yali_404	TCGGAATAGTCAGCTAAGTTCATTA	268	269	19.5857	184	185	20.3658	161	162	20.5129	20.1548	0.498334
405	NT_Yali_405	CACAGCTATAATGTAATCCGCGCGA	231	232	16.8917	139	140	15.412	85	86	10.8896	14.3978	3.12697
406	NT_Yali_406	TGCGAAGTTACCGGAACATTTGCTC	153	154	11.2126	90	91	10.0178	87	88	11.1428	10.7911	0.67061
407	NT_Yali_407	AGGTATCTTTCCTTCCACTCGTTCG	387	388	28.25	198	199	21.907	166	167	21.1461	23.7677	3.90039
408	NT_Yali_408	TAAGTTCACCCCTCGCCTTGATACC	225	226	16.4549	117	118	12.9901	96	97	12.2824	13.9091	2.2329
409	NT_Yali_409	GATGCGTGCATTGTTAATATCCACG	246	247	17.9839	165	166	18.2742	146	147	18.6136	18.2905	0.315175
410	NT_Yali_410	TCCTAGCCTGACTCGGCTCCTAAAC	127	128	9.31958	132	133	14.6414	82	83	10.5097	11.4902	2.79309
411	NT_Yali_411	ACCTTCCCTTGCTTTTTGCATGCGC	395	396	28.8325	276	277	30.4936	254	255	32.2889	30.5383	1.72865
412	NT_Yali_412	TGCGGGCGATATGACTAAGGCAATT	259	260	18.9304	211	212	23.3381	186	187	23.6785	21.9823	2.64853
413	NT_Yali_413	CTCCGATGTAAAGGTGGACGTGGTT	251	252	18.3479	145	146	16.0725	138	139	17.6006	17.3403	1.15984
414	NT_Yali_414	TAGGTAATAAAGCATGTTCCGGCAG	156	157	11.431	120	121	13.3203	86	87	11.0162	11.9225	1.22817
415	NT_Yali_415	GATCCGCCCTAGGTCCCCCTATCAC	265	266	19.3673	129	130	14.3111	102	103	13.0422	15.5735	3.34618
416	NT_Yali_416	GAGCTACACCGATGAAAGGAAAATC	232	233	16.9646	186	187	20.586	141	142	17.9805	18.5103	1.86794
417	NT_Yali_417	AACGACCTATTTGTCTGTCCTGGTA	217	218	15.8724	161	162	17.8338	114	115	14.5617	16.0893	1.64684
418	NT_Yali_418	ACGTACGGGACTCATCGCGTCATGA	224	225	16.3821	129	130	14.3111	139	140	17.7272	16.1401	1.72087
419	NT_Yali_419	GGCGCGACCTACGACGAGTGACGCC	261	262	19.076	166	167	18.3843	124	125	15.8279	17.7627	1.71094
420	NT_Yali_420	ATAGCCAAGCGCAGGGAAGGGAGTT	280	281	20.4594	219	220	24.2188	197	198	25.0714	23.2498	2.45392
421	NT_Yali_421	CGCGTTGCCCTCTCGACGCTGAACT	170	171	12.4504	164	165	18.1641	125	126	15.9545	15.523	2.88119
422	NT_Yali_422	AGACTAGAGCGCAGTCCTTCGAGGC	354	355	25.8473	177	178	19.5952	142	143	18.1071	21.1832	4.10717
423	NT_Yali_423	CGCCACTTAAGTACAAGATGGCCCG	194	195	14.1978	149	150	16.5128	106	107	13.5487	14.7531	1.55814
424	NT_Yali_424	GTTTCGTTACGTGCCGACCCTCATA	140	141	10.2661	54	55	6.0547	125	126	15.9545	10.7584	4.96824
425	NT_Yali_425	TCACTACGGGGTTTGGATTGAATCG	201	202	14.7075	100	101	11.1186	141	142	17.9805	14.6022	3.43214
426	NT_Yali_426	CGATTGGTCTCACCGCGGTTAAAGC	259	260	18.9304	164	165	18.1641	161	162	20.5129	19.2025	1.19783
427	NT_Yali_427	ACGGGATGCTATTATAACCTTATCC	169	170	12.3776	73	74	8.14632	63	64	8.10388	9.54259	2.45526
428	NT_Yali_428	GGTAAACCCAACGGCAAACACGCCC	211	212	15.4356	151	152	16.733	106	107	13.5487	15.2391	1.60122
429	NT_Yali_429	GTTGTAATACGACGTAGGCTATGGC	162	163	11.8679	134	135	14.8615	129	130	16.461	14.3968	2.33154
430	NT_Yali_430	TTGTACGCATAATTACCCTAATGGT	294	295	21.4787	168	169	18.6044	139	140	17.7272	19.2701	1.96234
431	NT_Yali_431	ACGTATACTAGCTCTTCGGTGTGCG	277	278	20.241	150	151	16.6229	105	106	13.422	16.762	3.41159
432	NT_Yali_432	GGTGGGCGCCCAATCACTAGTCCGG	277	278	20.241	172	173	19.0448	174	175	22.159	20.4816	1.57102
433	NT_Yali_433	TACCCTCGGTAGATTCGATCGTGAG	226	227	16.5277	152	153	16.8431	133	134	16.9675	16.7794	0.226701
434	NT_Yali_434	AAGCGGACTTACGTGACAGGGGGAG	271	272	19.8041	195	196	21.5767	144	145	18.3603	19.9137	1.61099
435	NT_Yali_435	CTAAGGTCCTGACCCACTTCACTTA	194	195	14.1978	95	96	10.5682	70	71	8.99024	11.2521	2.67029
436	NT_Yali_436	AACCCTAGGAACGCATGTACAAAAT	146	147	10.703	103	104	11.4489	82	83	10.5097	10.8872	0.495945
437	NT_Yali_437	TCACCGCGCGCACGGGGAGTAGAGG	219	220	16.018	126	127	13.9808	105	106	13.422	14.4736	1.36635
438	NT_Yali_438	GCGCACTGATCCGACGTTGGCATTT	200	201	14.6347	173	174	19.1549	93	94	11.9026	15.2307	3.6627
439	NT_Yali_439	AAAAGGTTCCGTTACAGTTTGGAGG	187	188	13.6881	137	138	15.1918	113	114	14.435	14.4383	0.751828
440	NT_Yali_440	GCCCGTCATAGAGCCAAGTCTTAAC	243	244	17.7655	179	180	19.8154	145	146	18.487	18.6893	1.03982
441	NT_Yali_441	CATTAGGAAGATTTGGCAACTTCCA	342	343	24.9736	235	236	25.9801	175	176	22.2857	24.4131	1.90994
442	NT_Yali_442	AGCTAGATCTTACTTGCTGTATCTT	270	271	19.7313	218	219	24.1087	174	175	22.159	21.9997	2.19304
443	NT_Yali_443	GGGAACGCTTATAAGGGGAGTCAAT	280	281	20.4594	215	216	23.7784	176	177	22.4123	22.2167	1.66814
444	NT_Yali_444	TATGACAACGCGAATACTGACCCCA	153	154	11.2126	105	106	11.669	79	80	10.1298	11.0038	0.790557
445	NT_Yali_445	AGGACTTGCGGGAATTCCTGTGTAA	360	361	26.2841	181	182	20.0355	192	193	24.4383	23.586	3.2103
446	NT_Yali_446	CCGCTATTAACGATCCAACGAGTCG	218	219	15.9452	86	87	9.57743	125	126	15.9545	13.8257	3.67913
447	NT_Yali_447	CTACGTCTAGGCCGGGGAGTCCTGT	200	201	14.6347	135	136	14.9716	83	84	10.6363	13.4142	2.41159
448	NT_Yali_448	CGGAAGCCTCTCCCGGCCACGAGGT	238	239	17.4014	188	189	20.8061	153	154	19.5	19.2358	1.71766
449	NT_Yali_449	CGCCGAAGTTTCGCCCACGTGGAAT	279	280	20.3866	189	190	20.9162	134	135	17.0941	19.4656	2.0708
450	NT_Yali_450	CGACTGAGTTCTCGAAGGTCCTACG	256	257	18.712	161	162	17.8338	135	136	17.2207	17.9222	0.749533
451	NT_Yali_451	TTGAAAACTTACCCCTTACGTACTA	363	364	26.5026	226	227	24.9894	200	201	25.4512	25.6477	0.77549
452	NT_Yali_452	CGCCTAGTAGGGTGTCGCTTTAGGT	240	241	17.547	176	177	19.4851	143	144	18.2337	18.422	0.982658
453	NT_Yali_453	GTTACTTCTAACGCCTACTCTGCTG	319	320	23.299	167	168	18.4943	167	168	21.2727	21.022	2.4121
454	NT_Yali_454	CGATTCTTGATTATTCACCGAAGGA	389	390	28.3956	212	213	23.4482	185	186	23.5519	25.1319	2.82693
455	NT_Yali_455	TAGTACGTCGCCTGGTTATGTTAGG	218	219	15.9452	121	122	13.4304	125	126	15.9545	15.11	1.45461
456	NT_Yali_456	TGCCTAGAGATAGTATACTACTAAG	176	177	12.8872	169	170	18.7145	135	136	17.2207	16.2742	3.02676
457	NT_Yali_457	GGCGTAGCTCAAGCATGACTAACTT	207	208	15.1443	121	122	13.4304	106	107	13.5487	14.0411	0.957215
458	NT_Yali_458	GCGGGGGGGCTTGCTAGTCAGGAGC	157	158	11.5039	141	142	15.6321	92	93	11.7759	12.9706	2.30892
459	NT_Yali_459	GCATTATCCTTCAAAACTGCGTAAC	107	108	7.8634	80	81	8.91692	70	71	8.99024	8.59018	0.630482
460	NT_Yali_460	TATTGACTCGCTATTCTTCAACACG	198	199	14.489	188	189	20.8061	141	142	17.9805	17.7585	3.16439
461	NT_Yali_461	GCTACGCTTGAGTCACCGTATGACT	160	161	11.7223	139	140	15.412	113	114	14.435	13.8564	1.91167
462	NT_Yali_462	GCGGTAAAGTTTTCTCCCTTGGGGT	258	259	18.8576	215	216	23.7784	146	147	18.6136	20.4165	2.91405
463	NT_Yali_463	TACGTTATAGCGTAACTAATACTGT	167	168	12.232	80	81	8.91692	102	103	13.0422	11.397	2.1857
464	NT_Yali_464	GAAAGGTGCCGCTGACGTCATTCTC	326	327	23.8086	169	170	18.7145	179	180	22.7922	21.7718	2.69599
465	NT_Yali_465	CAAATACGTAGAAAATGGTCTGACT	322	323	23.5174	210	211	23.228	166	167	21.1461	22.6305	1.29367
466	NT_Yali_466	ACTAACGCGTCCGAGTCTTGAAATC	298	299	21.77	276	277	30.4936	187	188	23.8051	25.3562	4.56401
467	NT_Yali_467	ATTACCTAGAAGCAACGGCTAAAGC	321	322	23.4446	209	210	23.1179	152	153	19.3733	21.9786	2.26214
468	NT_Yali_468	TGCATTGCGACTCCTATTTCTGACT	267	268	19.5129	146	147	16.1825	147	148	18.7402	18.1452	1.74307
469	NT_Yali_469	CGGCGTTTCTACTAGCATGTAAGAG	154	155	11.2854	94	95	10.4581	89	90	11.3961	11.0465	0.512589
470	NT_Yali_470	TTAGTCGGCGGGGACCATCTGATAC	345	346	25.192	189	190	20.9162	184	185	23.4253	23.1778	2.1486
471	NT_Yali_471	TACGTTTGCCTACTAGCTGAATAGA	114	115	8.37306	125	126	13.8708	80	81	10.2565	10.8334	2.79389
472	NT_Yali_472	GGCCTAGCTTATTTGCTACTCCGAG	219	220	16.018	92	93	10.2379	92	93	11.7759	12.6773	2.99361
473	NT_Yali_473	TCCTAGCCTAGCTTCCTGCGGAAAC	237	238	17.3286	176	177	19.4851	127	128	16.2078	17.6738	1.66573
474	NT_Yali_474	CGAAGGCATAACATCACCCGCTAGA	259	260	18.9304	162	163	17.9439	180	181	22.9188	19.931	2.63406
475	NT_Yali_475	TAGCCGGGGCGTATATGTTGGTTCA	174	175	12.7416	109	110	12.1094	99	100	12.6623	12.5044	0.344411
476	NT_Yali_476	GACCTAACGGGGATGTGCTCAGTAG	291	292	21.2603	242	243	26.7507	105	106	13.422	20.4777	6.69872
477	NT_Yali_477	CGGTACGTCGTTTTCGTCCAAAATT	240	241	17.547	119	120	13.2102	144	145	18.3603	16.3725	2.76865
478	NT_Yali_478	TAAAGATTATTTTCCGTAGCTACGA	194	195	14.1978	109	110	12.1094	85	86	10.8896	12.3989	1.67301
479	NT_Yali_479	TTTCGCCGCGAACAAGCATAAGTGT	168	169	12.3048	98	99	10.8985	124	125	15.8279	13.0104	2.53934
480	NT_Yali_480	TTAATCTAGCCAATTTGGCCCAGAT	239	240	17.4742	95	96	10.5682	129	130	16.461	14.8345	3.72927
481	NT_Yali_481	GCATTACGTATATACGAGGCGGTCT	213	214	15.5812	174	175	19.2649	90	91	11.5227	15.4563	3.87263
482	NT_Yali_482	GATTCTATTAATGCAGGCATCGATG	193	194	14.125	94	95	10.4581	100	101	12.7889	12.4573	1.85579
483	NT_Yali_483	GCCGCCCCTCGCCTCCTGATAGTCT	140	141	10.2661	126	127	13.9808	84	85	10.763	11.67	2.01664
484	NT_Yali_484	GTTCACCTCTAGCCGTGTAGACGAC	179	180	13.1057	131	132	14.5313	106	107	13.5487	13.7285	0.729625
485	NT_Yali_485	CTAAAGGTTAAGAGGAGTTAACAGA	175	176	12.8144	93	94	10.348	108	109	13.8019	12.3215	1.77893
486	NT_Yali_486	TACCTCATCCGTCAGATGACATAGG	207	208	15.1443	139	140	15.412	130	131	16.5876	15.7146	0.767783
487	NT_Yali_487	CATATAGATTCGACCGCTTACCCTG	137	138	10.0477	123	124	13.6506	110	111	14.0552	12.5845	2.20623
488	NT_Yali_488	GGGACGAATAAGAATATTCTGGACG	246	247	17.9839	240	241	26.5306	200	201	25.4512	23.3219	4.65425
489	NT_Yali_489	CCGCTAGGTTCTTAACGACAACCTT	226	227	16.5277	116	117	12.88	142	143	18.1071	15.8383	2.68089
490	NT_Yali_490	ATGCAGAGCGTTGAACTCTAGCGCT	237	238	17.3286	149	150	16.5128	120	121	15.3214	16.3876	1.00944
491	NT_Yali_491	GATGGTACGCCTCAGGTCAAGGCTA	81	82	5.97036	64	65	7.15555	63	64	8.10388	7.07659	1.06895
492	NT_Yali_492	ACGTACTGACTCCTGCCCATGTTAC	244	245	17.8383	107	108	11.8892	125	126	15.9545	15.2273	3.04045
493	NT_Yali_493	GCAACGCAAGTGAGCGTTGAGGAGG	271	272	19.8041	200	201	22.1272	207	208	26.3376	22.7563	3.31187
494	NT_Yali_494	CTTAACGCTGTGCACTTCGATGATA	217	218	15.8724	140	141	15.522	141	142	17.9805	16.4583	1.32983
495	NT_Yali_495	CTACCCGATAGCTGAGAGTCATATT	136	137	9.97486	68	69	7.59589	74	75	9.49673	9.0225	1.25839
496	NT_Yali_496	GCTTAAGACTCGATTGAGTTCTGTG	182	183	13.3241	152	153	16.8431	103	104	13.1688	14.4453	2.07796
497	NT_Yali_497	CGTTTAGGTCCTACCCTTGAAACTA	220	221	16.0908	154	155	17.0632	147	148	18.7402	17.2981	1.34021
498	NT_Yali_498	TTAAGGACTGCGTTGCGACCCTGAA	173	174	12.6688	105	106	11.669	110	111	14.0552	12.7977	1.19826
499	NT_Yali_499	GAATCTAGCCCTCAATGCTGGAGTG	200	201	14.6347	119	120	13.2102	118	119	15.0681	14.3043	0.971996
500	NT_Yali_500	GCCTTAACGTAACAAAGTGAGTGTC	263	264	19.2216	148	149	16.4027	118	119	15.0681	16.8975	2.12049
501	NT_Yali_501	TATAGTGGACGAACGCTAGAAGGGT	195	196	14.2706	133	134	14.7514	97	98	12.4091	13.8104	1.23715
502	NT_Yali_502	GTAAGGGCTGAGTCAAGATCCTACT	219	220	16.018	118	119	13.1002	155	156	19.7532	16.2905	3.33488
503	NT_Yali_503	ACCTTATCTCCAGAACGGGCATGGC	233	234	17.0374	142	143	15.7422	118	119	15.0681	15.9492	1.0008
504	NT_Yali_504	AAGCGCGCACAGACCCGTAAGACTT	91	92	6.69845	67	68	7.48581	33	34	4.30518	6.16315	1.6565
505	NT_Yali_505	ATGCAACCGTGGTGACGTACCCTGC	225	226	16.4549	123	124	13.6506	123	124	15.7013	15.2689	1.45128
506	NT_Yali_506	GCGGCATCAATCCGCCGTGCACGGA	276	277	20.1682	215	216	23.7784	149	150	18.9935	20.98	2.49366
507	NT_Yali_507	CGCAAGCATCGGCGTGCAAATGCGC	374	375	27.3035	240	241	26.5306	216	217	27.4772	27.1037	0.503927
508	NT_Yali_508	CCCTCCCCGGTGGTGTGTCAAATTA	111	112	8.15463	62	63	6.93538	57	58	7.34414	7.47805	0.620561
509	NT_Yali_509	AGGTTTCGTTATCTAAAGGAGCTTA	309	310	22.5709	154	155	17.0632	130	131	16.5876	18.7406	3.32564
510	NT_Yali_510	CCACCTAGGGGGCGGGATATCCACC	294	295	21.4787	215	216	23.7784	147	148	18.7402	21.3325	2.5223
511	NT_Yali_511	CGGAGGTTCATATCTGCCAAATGTC	274	275	20.0225	206	207	22.7877	136	137	17.3474	20.0525	2.72028
512	NT_Yali_512	GGTTCCCACTTGCGTTTCGCATGGG	219	220	16.018	136	137	15.0817	127	128	16.2078	15.7692	0.602871
513	NT_Yali_513	TTAGGCGCCTCGGTCTAAAGTATCT	186	187	13.6153	114	115	12.6598	117	118	14.9415	13.7389	1.14586
514	NT_Yali_514	GCGTAGACTGTGAAGTGATCAGCAT	425	426	31.0167	237	238	26.2003	206	207	26.211	27.8093	2.77769
515	NT_Yali_515	AACTTAAACATCTTCCAAGTGTGTG	207	208	15.1443	151	152	16.733	115	116	14.6883	15.5219	1.07336
516	NT_Yali_516	GATAAAACGGAATATAGTTTACGAT	202	203	14.7803	156	157	17.2834	132	133	16.8409	16.3015	1.33589
517	NT_Yali_517	ACTAGTGGGGCTCAGTGCGTGTGTG	217	218	15.8724	121	122	13.4304	157	158	20.0064	16.4364	3.3241
518	NT_Yali_518	CCGACCGGAGTGAGTTGTTCTCTAG	302	303	22.0612	181	182	20.0355	148	149	18.8668	20.3212	1.61622
519	NT_Yali_519	AAACGGTATGCATTTTCTGTAAATA	156	157	11.431	85	86	9.46734	77	78	9.8766	10.2583	1.03601
520	NT_Yali_520	AGCGGGACGATTGTCATGGTACCAG	208	209	15.2171	175	176	19.375	156	157	19.8798	18.1573	2.55876
521	NT_Yali_521	CTGAGGTACGCTAACAGGACAAATC	262	263	19.1488	184	185	20.3658	126	127	16.0811	18.5319	2.20794
522	NT_Yali_522	GGACTCCTGATTATTCAGGCTTGCA	367	368	26.7938	204	205	22.5675	207	208	26.3376	25.233	2.3196
523	NT_Yali_523	GGGGCCCCGATCGATGCCGGTGGGC	265	266	19.3673	187	188	20.696	139	140	17.7272	19.2635	1.48713
524	NT_Yali_524	TTACGGCTCGAGTACAGGGATGGTG	213	214	15.5812	141	142	15.6321	127	128	16.2078	15.807	0.347981
525	NT_Yali_525	CAGGTGCGTGAAGAATGTACTAGTC	292	293	21.3331	194	195	21.4666	169	170	21.5259	21.4419	0.0987636
526	NT_Yali_526	ATTGTCCGCCCGTATGGGTTTTCCG	152	153	11.1398	111	112	12.3296	97	98	12.4091	11.9595	0.710964
527	NT_Yali_527	TACGGTTTAGGTATGAACGTGGTAT	294	295	21.4787	205	206	22.6776	171	172	21.7792	21.9785	0.623792
528	NT_Yali_528	GTGTACCGCACAGGTATTAACGCCT	219	220	16.018	169	170	18.7145	101	102	12.9156	15.8827	2.90185
529	NT_Yali_529	TCTTTTAAGCATCGAGGTTCCCTGG	326	327	23.8086	234	235	25.8701	233	234	29.6298	26.4362	2.95159
530	NT_Yali_530	CTAGTTAGGAATGCCTGGTTTAGAT	149	150	10.9214	82	83	9.13709	98	99	12.5357	10.8647	1.70001
531	NT_Yali_531	CTAGAAGGACCACATCAGCCAAGGC	211	212	15.4356	180	181	19.9255	136	137	17.3474	17.5695	2.25317
532	NT_Yali_532	GGGAGACTAGAACTACTGATCCTCC	229	230	16.7461	170	171	18.8246	125	126	15.9545	17.1751	1.48235
533	NT_Yali_533	CCCATAGGGGGATTTTGGGTACGAA	199	200	14.5618	127	128	14.0909	97	98	12.4091	13.6873	1.13173
534	NT_Yali_534	TGCGCATCCTAGACCATGGTCAAGT	310	311	22.6437	172	173	19.0448	188	189	23.9318	21.8734	2.53291
535	NT_Yali_535	AGCGTGCCCCGGACACAGATACCTG	257	258	18.7848	147	148	16.2926	126	127	16.0811	17.0528	1.50362
536	NT_Yali_536	GGGGCGTAACTATGCCTTACCCTCT	276	277	20.1682	187	188	20.696	135	136	17.2207	19.3616	1.87278
537	NT_Yali_537	CTGAGCGCCGCCACGAGCCTCACTA	196	197	14.3434	94	95	10.4581	121	122	15.448	13.4165	2.62091
538	NT_Yali_538	TAGCATAAGTGTAGCCGCAAGAAAA	196	197	14.3434	108	109	11.9993	100	101	12.7889	13.0439	1.19267
539	NT_Yali_539	CCTATCCGCCGCCCGTTATACATGT	165	166	12.0863	132	133	14.6414	110	111	14.0552	13.5943	1.33841
540	NT_Yali_540	TCCCTTAGTTCCAAGTAATAGGGAA	229	230	16.7461	150	151	16.6229	119	120	15.1948	16.1879	0.862305
541	NT_Yali_541	TCAGGTCCTAAGCTAGTTAGTCAAT	160	161	11.7223	84	85	9.35726	78	79	10.0032	10.3609	1.22242
542	NT_Yali_542	ATCGCGACTACGGAGCCGAATTTCC	324	325	23.663	207	208	22.8978	210	211	26.7175	24.4261	2.02096
543	NT_Yali_543	CGACACGCGCCCAGTGCTCATACCG	202	203	14.7803	103	104	11.4489	108	109	13.8019	13.3437	1.71232
544	NT_Yali_544	AGCAGTGCCCGAGGTAGGATGCTTT	193	194	14.125	149	150	16.5128	127	128	16.2078	15.6152	1.29953
545	NT_Yali_545	GTAGTGTCCGGTTAAATATAGACGC	164	165	12.0135	81	82	9.027	76	77	9.74998	10.2635	1.55808
546	NT_Yali_546	TACGGGTCCGGTTGGGGATTACGCC	200	201	14.6347	157	158	17.3935	105	106	13.422	15.1501	2.03527
547	NT_Yali_547	GGTGCCGCGCATCCTGGAGAGTTCG	282	283	20.605	204	205	22.5675	182	183	23.172	22.1148	1.34203
548	NT_Yali_548	TCCCACCGCAGCAGGATGCGTAGCC	184	185	13.4697	112	113	12.4396	130	131	16.5876	14.1657	2.15979
549	NT_Yali_549	ATACGCGGGTGATGAGCTGTAGGTT	157	158	11.5039	92	93	10.2379	98	99	12.5357	11.4258	1.15086
550	NT_Yali_550	TAAGCCGGGCATTCGAGGGACGTCA	273	274	19.9497	195	196	21.5767	173	174	22.0324	21.1863	1.09486
551	NT_Yali_551	CAACGCTAGAATCGGTTATTCGATA	231	232	16.8917	154	155	17.0632	149	150	18.9935	17.6495	1.16708
552	NT_Yali_552	AGCGCATTGGCTAAACAACCCGCAC	195	196	14.2706	152	153	16.8431	116	117	14.8149	15.3095	1.35568
553	NT_Yali_553	TTAACATCTCTTTCCCTGGATCTCA	182	183	13.3241	121	122	13.4304	131	132	16.7142	14.4896	1.92735
554	NT_Yali_554	CTAATGACAGGAAGGAGCTTGTAGA	203	204	14.8531	125	126	13.8708	120	121	15.3214	14.6817	0.74034
555	NT_Yali_555	TCTCTAAGGTCGGACGATGGATTGC	147	148	10.7758	127	128	14.0909	94	95	12.0292	12.2986	1.67392
556	NT_Yali_556	TACGGATTCGTAGCTTTGAGACCTG	238	239	17.4014	127	128	14.0909	140	141	17.8539	16.4487	2.05441
557	NT_Yali_557	CCTTGCTAAGTCCACTGCATCAGCA	112	113	8.22744	68	69	7.59589	78	79	10.0032	8.60885	1.24817
558	NT_Yali_558	CTACCGTCCGTATCTAGAGGACAAT	276	277	20.1682	179	180	19.8154	137	138	17.474	19.1525	1.4643
559	NT_Yali_559	CCCTGTGCGCAAACAACAATAAGCG	250	251	18.2751	112	113	12.4396	107	108	13.6753	14.7967	3.07511
560	NT_Yali_560	CAATCATAGTGTCATGACTTCAGTC	199	200	14.5618	137	138	15.1918	107	108	13.6753	14.4763	0.761855
561	NT_Yali_561	CCGGGCTAGCGTACGGGCTTCAGAC	252	253	18.4207	195	196	21.5767	154	155	19.6266	19.8747	1.59256
562	NT_Yali_562	TGCTTAGTAGGGCGCCGCCCTGTGA	126	127	9.24677	98	99	10.8985	84	85	10.763	10.3027	0.916991
563	NT_Yali_563	CCTGCCTTAGAAAGTCGATGAGGCA	144	145	10.5573	133	134	14.7514	114	115	14.5617	13.2901	2.36858
564	NT_Yali_564	CGAAGCCTAACACTAGCGGTGATAC	181	182	13.2513	117	118	12.9901	121	122	15.448	13.8965	1.35002
565	NT_Yali_565	CCAATTTCTAAGGGCCTTGCTCTCA	275	276	20.0953	180	181	19.9255	141	142	17.9805	19.3338	1.17505
566	NT_Yali_566	ACGTCAGTTCACGATCTCTTGCGAT	344	345	25.1192	215	216	23.7784	198	199	25.198	24.6985	0.797802
567	NT_Yali_567	TAAGCATGTCCAAGCCTCCAGGTGC	153	154	11.2126	141	142	15.6321	98	99	12.5357	13.1268	2.26827
568	NT_Yali_568	ATATCCGCGAAGCGCCCCGCGCGGG	291	292	21.2603	226	227	24.9894	127	128	16.2078	20.8191	4.4074
569	NT_Yali_569	CGGACAGTTAAAATGGAGCGGGTCG	249	250	18.2023	151	152	16.733	162	163	20.6396	18.5249	1.97318
570	NT_Yali_570	GCCGGATGTTTACGCCGCCGTACGT	157	158	11.5039	100	101	11.1186	127	128	16.2078	12.9434	2.83356
571	NT_Yali_571	GCACCTAGGGGCGCGTCCTCTGGAT	253	254	18.4935	138	139	15.3019	133	134	16.9675	16.921	1.59635
572	NT_Yali_572	TAGTTCTACTACCTCGTAACAACGT	107	108	7.8634	96	97	10.6783	72	73	9.24348	9.26172	1.40753
573	NT_Yali_573	AGATAGTCTAATATGAGAGGTCCAC	231	232	16.8917	134	135	14.8615	103	104	13.1688	14.974	1.86402
574	NT_Yali_574	ATGCCGCGATTACTAGGGGGAGCTA	271	272	19.8041	165	166	18.2742	139	140	17.7272	18.6018	1.07651
575	NT_Yali_575	CGGCCGTCCTGGTCCTTGTATTGTC	308	309	22.4981	181	182	20.0355	186	187	23.6785	22.0707	1.85871
576	NT_Yali_576	CGCAGACCGCTCCGACCGGAAGTCT	249	250	18.2023	178	179	19.7053	146	147	18.6136	18.8404	0.776732
577	NT_Yali_577	ATAGAGAGGCCAAAACTTTTTTCCC	199	200	14.5618	124	125	13.7607	115	116	14.6883	14.3369	0.503043
578	NT_Yali_578	GGGCCGGGATGAAATGTTGCATTCG	312	313	22.7893	209	210	23.1179	190	191	24.185	23.3641	0.72969
579	NT_Yali_579	GACCTTACGACACACTATAAGGTTC	110	111	8.08182	81	82	9.027	77	78	9.8766	8.99514	0.897811
580	NT_Yali_580	TTAACTAACCGGCAAGGCACCAGAA	234	235	17.1102	151	152	16.733	150	151	19.1201	17.6544	1.28325
581	NT_Yali_581	CGTTGTTTATATGCTCCAACACGAT	278	279	20.3138	177	178	19.5952	138	139	17.6006	19.1699	1.4057
582	NT_Yali_582	CGTAACACGTTGGAGAATTAATATG	241	242	17.6198	237	238	26.2003	176	177	22.4123	22.0775	4.30003
583	NT_Yali_583	CAACAAGTTAAGCGGGCAGGATTTG	170	171	12.4504	138	139	15.3019	91	92	11.6493	13.1339	1.9198
584	NT_Yali_584	TCTAATATAGTATAACCATGTTCCT	224	225	16.3821	165	166	18.2742	132	133	16.8409	17.1657	0.986988
585	NT_Yali_585	ACTGCATCCTACCTTCCGGCACATC	219	220	16.018	118	119	13.1002	91	92	11.6493	13.5892	2.22503
586	NT_Yali_586	GCGCGGCATTGTGTCTTAAAGCCTT	284	285	20.7506	143	144	15.8523	125	126	15.9545	17.5191	2.79902
587	NT_Yali_587	CGCGTGACTGCGCGACGGAATTCGG	139	140	10.1933	114	115	12.6598	91	92	11.6493	11.5008	1.23995
588	NT_Yali_588	ACCGTTCGCAACCGATGGGAGTATA	302	303	22.0612	229	230	25.3196	221	222	28.1103	25.1637	3.02757
589	NT_Yali_589	GTCCTAACTCCGTAATTCAAATAGG	235	236	17.183	157	158	17.3935	121	122	15.448	16.6748	1.06765
590	NT_Yali_590	AGTAAGCTAAGCTAGGCCACCCGGC	166	167	12.1591	78	79	8.69674	69	70	8.86361	9.9065	1.95263
591	NT_Yali_591	CCGGTTAACGGTCCGCCGGGTACCT	280	281	20.4594	179	180	19.8154	134	135	17.0941	19.123	1.78629
592	NT_Yali_592	TAGCCTGACTAAAGTGCATTTTATC	276	277	20.1682	159	160	17.6137	214	215	27.224	21.6686	4.97775
593	NT_Yali_593	CCCTGCGTCGTCGCAGAACGACCTA	270	271	19.7313	162	163	17.9439	137	138	17.474	18.3831	1.19101
594	NT_Yali_594	TCCCCTAGCTCTAAGCCAGTAATCA	199	200	14.5618	145	146	16.0725	108	109	13.8019	14.8121	1.15577
595	NT_Yali_595	AAACTAGGTAAACTATCTCGCAGCA	212	213	15.5084	134	135	14.8615	141	142	17.9805	16.1168	1.64609
596	NT_Yali_596	CCTGACGGGAGTACCTATGGTGATG	287	288	20.9691	198	199	21.907	163	164	20.7662	21.2141	0.608592
597	NT_Yali_597	GGATTCGGGACTATTAAGATTAATC	207	208	15.1443	161	162	17.8338	135	136	17.2207	16.733	1.40954
598	NT_Yali_598	CCTACTAGATGCTAGACGAAAGGAG	252	253	18.4207	210	211	23.228	177	178	22.5389	21.3959	2.59949
599	NT_Yali_599	CCCCGGCACATCGGAATGTTGAGTC	262	263	19.1488	207	208	22.8978	139	140	17.7272	19.9246	2.67113
600	NT_Yali_600	TAGCGGGACAGCGCTCCCTAAGACC	190	191	13.9066	166	167	18.3843	109	110	13.9285	15.4065	2.57888
601	NT_Yali_601	GGTACCGATTATCACGCATCCACTG	223	224	16.3093	140	141	15.522	97	98	12.4091	14.7468	2.06244
602	NT_Yali_602	CCGAAATGTTAGGATTCGAAACGTG	258	259	18.8576	175	176	19.375	167	168	21.2727	19.8351	1.27158
603	NT_Yali_603	CCTTATTAGAGACGTGCAATCTAGT	281	282	20.5322	131	132	14.5313	128	129	16.3344	17.1326	3.07907
604	NT_Yali_604	GTCCTAAACACCCGCCTTTTGGTTT	183	184	13.3969	99	100	11.0085	78	79	10.0032	11.4696	1.74318
605	NT_Yali_605	TCTTTTACTGACCCTCGGTCCAACT	301	302	21.9884	178	179	19.7053	152	153	19.3733	20.3557	1.42369
606	NT_Yali_606	GAGCTAATTCGCAGCCTAAGGAAAT	265	266	19.3673	148	149	16.4027	118	119	15.0681	16.946	2.20045
607	NT_Yali_607	AGTCTACGCATTGTATAATTGGTTC	204	205	14.9259	174	175	19.2649	111	112	14.1818	16.1242	2.74528
608	NT_Yali_608	ATCCGTTAATATTTCGCAGGGGCGT	209	210	15.2899	134	135	14.8615	155	156	19.7532	16.6349	2.70902
609	NT_Yali_609	CCGCGACCTTAACGGGAAAGTTTAT	139	140	10.1933	94	95	10.4581	113	114	14.435	11.6955	2.37621
610	NT_Yali_610	TTCGACGCAAGATCCCGCGTGAGGC	291	292	21.2603	181	182	20.0355	191	192	24.3116	21.8692	2.20211
611	NT_Yali_611	TAGACGTATATCAGGGTTATGTCCT	206	207	15.0715	167	168	18.4943	153	154	19.5	17.6886	2.32157
612	NT_Yali_612	TTTGCAAGCCGCTTGCACTGATAAC	210	211	15.3627	135	136	14.9716	130	131	16.5876	15.6407	0.843089
613	NT_Yali_613	TCTTCGCCGGGTTTTTTCTGGAAGG	292	293	21.3331	212	213	23.4482	215	216	27.3506	24.044	3.05266
614	NT_Yali_614	AGGCGGAATGGGGCGGTATCCAATG	112	113	8.22744	81	82	9.027	57	58	7.34414	8.19953	0.841778
615	NT_Yali_615	GCGTTGATCACGATGCGTATGGAAA	169	170	12.3776	128	129	14.201	84	85	10.763	12.4472	1.72008
616	NT_Yali_616	GCCGGCTAGGATTACGTTAGAGCTC	155	156	11.3582	105	106	11.669	93	94	11.9026	11.6433	0.273077
617	NT_Yali_617	CATTAAGATAAGGATGCCCTCCGTT	253	254	18.4935	175	176	19.375	176	177	22.4123	20.0936	2.05582
618	NT_Yali_618	ATAGCGACCAGGGGAGGCAACAGTC	209	210	15.2899	154	155	17.0632	132	133	16.8409	16.398	0.96604
619	NT_Yali_619	GGGAGGCTTCGGGGTAATGCTACTC	85	86	6.26159	105	106	11.669	88	89	11.2695	9.73337	3.01327
620	NT_Yali_620	CACACCCTAGGCACCCATATTGGCA	265	266	19.3673	127	128	14.0909	149	150	18.9935	17.4839	2.94432
621	NT_Yali_621	CCTAGTATGAACCCGCCGGTATAAC	321	322	23.4446	250	251	27.6314	192	193	24.4383	25.1714	2.1876
622	NT_Yali_622	TTACTAGGCGGAGCGATCTCGTCCG	272	273	19.8769	183	184	20.2557	171	172	21.7792	20.6373	1.00689
623	NT_Yali_623	CTAAGAATCTAACGCTTGCCGTACC	215	216	15.7268	152	153	16.8431	103	104	13.1688	15.2462	1.88368
624	NT_Yali_624	TTCCTACGTAACGACTAAGGTACGA	199	200	14.5618	162	163	17.9439	99	100	12.6623	15.056	2.67526
625	NT_Yali_625	GTATGAACCGCAGTCCAGACTGCGT	307	308	22.4252	171	172	18.9347	143	144	18.2337	19.8645	2.24515
626	NT_Yali_626	CCGCGTGCAATTCTCCTTTCTCGAA	214	215	15.654	146	147	16.1825	132	133	16.8409	16.2258	0.594623
627	NT_Yali_627	CTGCTGTATACGCTGGACTAAAGAT	147	148	10.7758	106	107	11.7791	94	95	12.0292	11.528	0.663369
628	NT_Yali_628	AGAGTACTAGCCAAGAGAACGGGCC	170	171	12.4504	84	85	9.35726	115	116	14.6883	12.1653	2.67692
629	NT_Yali_629	GCACCCTAGCTAGTTCTCCCGAAGT	156	157	11.431	110	111	12.2195	80	81	10.2565	11.3023	0.987814
630	NT_Yali_630	TGGGTATAAGGAGTCAGTGCTTATC	342	343	24.9736	220	221	24.3289	203	204	25.8311	25.0445	0.753628
631	NT_Yali_631	TCGCCCTAAAGACAGTTCGGCTAAC	219	220	16.018	165	166	18.2742	122	123	15.5746	16.6223	1.44766
632	NT_Yali_632	CCTGCCCATAGTATTGGCAACATCT	179	180	13.1057	157	158	17.3935	162	163	20.6396	17.0462	3.77893
633	NT_Yali_633	TTTGAGCTAGGGGAACCCGCAGTGC	198	199	14.489	136	137	15.0817	144	145	18.3603	15.977	2.08518
634	NT_Yali_634	GGGATAATCCTCGGTCCACTTTCAT	217	218	15.8724	166	167	18.3843	124	125	15.8279	16.6949	1.46324
635	NT_Yali_635	CCGCGGGCGGCGATTGTTCCTAGCG	331	332	24.1727	203	204	22.4574	213	214	27.0973	24.5758	2.34608
636	NT_Yali_636	TAAGCTAGGATAACGGATCATCGAA	301	302	21.9884	174	175	19.2649	202	203	25.7045	22.3193	3.2325
637	NT_Yali_637	TAAACCCGGCGACCGTAGTACATTA	202	203	14.7803	134	135	14.8615	112	113	14.3084	14.6501	0.298664
638	NT_Yali_638	ACGCCCCGTACCTGCTTACTGCCGC	197	198	14.4162	103	104	11.4489	48	49	6.20453	10.6899	4.15813
639	NT_Yali_639	TATGACTTAATGAGCTTGTAAGACA	271	272	19.8041	187	188	20.696	153	154	19.5	20	0.621653
640	NT_Yali_640	AGGGCTAGGCTGTCAGCGCCTGAGA	163	164	11.9407	154	155	17.0632	78	79	10.0032	13.0024	3.64778
641	NT_Yali_641	CTCATGATACGGATTCTGCGGCCAC	218	219	15.9452	163	164	18.054	147	148	18.7402	17.5798	1.45658
642	NT_Yali_642	GCCTAAGTCGCCATCTGAGCGCCGC	253	254	18.4935	120	121	13.3203	117	118	14.9415	15.5851	2.64598
643	NT_Yali_643	GAAGGATCGCCTCTATAACTTTCAT	242	243	17.6926	162	163	17.9439	178	179	22.6655	19.434	2.80138
644	NT_Yali_644	CCCCAAATTAGTGTTAAAGGCCTAG	208	209	15.2171	153	154	16.9531	115	116	14.6883	15.6195	1.18484
645	NT_Yali_645	TTAAACGTAATGTCGGCATCGAATA	173	174	12.6688	125	126	13.8708	145	146	18.487	15.0088	3.07151
646	NT_Yali_646	TTAAACTGAAGGACACTATGCTTTG	308	309	22.4981	170	171	18.8246	165	166	21.0194	20.7807	1.84833
647	NT_Yali_647	TGGGGCGCTAGATGCTTGGTGGGAA	195	196	14.2706	131	132	14.5313	107	108	13.6753	14.1591	0.438757
648	NT_Yali_648	GATGTACTCCGAAATATGCCGGTGC	218	219	15.9452	191	192	21.1364	168	169	21.3993	19.4936	3.07583
649	NT_Yali_649	TAACGTTGCGTCGTTGGCTCGTCAC	211	212	15.4356	112	113	12.4396	121	122	15.448	14.4411	1.7333
650	NT_Yali_650	ATAATGGCTCGCTTGAAAGTCAATA	156	157	11.431	111	112	12.3296	116	117	14.8149	12.8585	1.75284
651	YALI1_A00014g_1	CAAAAAGGTGCAGTAGGAGATATTG	234	235	17.1102	158	159	17.5036	182	183	23.172	19.2619	3.39195
652	YALI1_A00014g_2	TTAGCCGCCGGGCTTCTGGTGTTAA	173	174	12.6688	133	134	14.7514	126	127	16.0811	14.5005	1.71995
653	YALI1_A00014g_3	GATTCTTCTGTGTGTTGTTGACGTG	486	487	35.4581	213	214	23.5583	201	202	25.5779	28.1981	6.36794
654	YALI1_A00014g_4	CTTTGGATTCTTCTGTGTGTTGTTG	269	270	19.6585	205	206	22.6776	190	191	24.185	22.1737	2.30494
655	YALI1_A00014g_5	GAAATCTCTTATTTTGCTTTGGATT	263	264	19.2216	181	182	20.0355	151	152	19.2467	19.5013	0.462839
656	YALI1_A00014g_6	GCGTCGTTCTAGTAAGAAGTGGCTG	275	276	20.0953	168	169	18.6044	134	135	17.0941	18.598	1.50063
657	YALI1_A00014g_7	CAAGTAAGCCTCAGCCCTCTGAGGT	211	212	15.4356	99	100	11.0085	126	127	16.0811	14.1751	2.76123
658	YALI1_A00014g_8	GTCCCTAAGAGTGTTACTGTGTAGT	244	245	17.8383	221	222	24.439	123	124	15.7013	19.3262	4.55491
659	YALI1_A00019g_1	CGCCCAGAGTCCCTCAGCTTCTACT	344	345	25.1192	213	214	23.5583	154	155	19.6266	22.768	2.8303
660	YALI1_A00019g_2	GTCCCACGTGACGATGTCAGAATGT	247	248	18.0567	179	180	19.8154	152	153	19.3733	19.0818	0.914867
661	YALI1_A00019g_3	TCTGTCTGCATGGTGCATCCACTAT	104	105	7.64497	69	70	7.70598	79	80	10.1298	8.4936	1.41736
662	YALI1_A00019g_4	GAGTCTGAGTGCCAGTCTGAATATG	289	290	21.1147	150	151	16.6229	156	157	19.8798	19.2058	2.32051
663	YALI1_A00032g_1	ACTGCGTCAAATGGTCTGTCGGTCG	235	236	17.183	147	148	16.2926	106	107	13.5487	15.6748	1.8943
664	YALI1_A00032g_2	ATATGACTGAGACAATGACTAGAAG	82	83	6.04317	79	80	8.80683	56	57	7.21752	7.35584	1.38701
665	YALI1_A00032g_3	ACTCCGGTGGAGTCTCTCCAGCACA	176	177	12.8872	126	127	13.9808	131	132	16.7142	14.5274	1.97119
666	YALI1_A00032g_4	CGAGGTCTCAAACGCGCTGGAAGAA	270	271	19.7313	155	156	17.1733	119	120	15.1948	17.3665	2.27443
667	YALI1_A00032g_5	TATGCACACTTCTAGTCATTGTCTC	170	171	12.4504	100	101	11.1186	84	85	10.763	11.444	0.889517
668	YALI1_A00032g_6	TACACACCACCCATGATAAGGTCAG	187	188	13.6881	64	65	7.15555	77	78	9.8766	10.2401	3.28143
669	YALI1_A00032g_7	ATTTTGTACACACCACCCATGATAA	237	238	17.3286	167	168	18.4943	136	137	17.3474	17.7234	0.667693
670	YALI1_A00032g_8	AAGTGTGCTTGAGTCTGTATTTTGA	196	197	14.3434	130	131	14.4212	125	126	15.9545	14.9064	0.908546
671	YALI1_A00058g_1	TTGACATCAATCAACATACACACAA	202	203	14.7803	185	186	20.4759	104	105	13.2954	16.1839	3.79042
672	YALI1_A00058g_2	TCTTCGGAGAAAGTCTCCTCTATGG	178	179	13.0329	123	124	13.6506	92	93	11.7759	12.8198	0.955309
673	YALI1_A00058g_3	TCGCTCTTCAGCTGGAGATTCCTCC	229	230	16.7461	126	127	13.9808	169	170	21.5259	17.4176	3.8171
674	YALI1_A00058g_4	CCTACCACGACCACGACAACAACTT	230	231	16.8189	105	106	11.669	170	171	21.6525	16.7135	4.99258
675	YALI1_A00058g_5	CTCATTGTGTGTATGTTGATTGATG	309	310	22.5709	255	256	28.1819	179	180	22.7922	24.515	3.17755
676	YALI1_A00058g_6	TCCGAAGAGAAAACCTCAGTGTGTT	276	277	20.1682	162	163	17.9439	149	150	18.9935	19.0352	1.11271
677	YALI1_A00058g_7	TCCATAGAGGAGACTTTCTCCGAAG	168	169	12.3048	100	101	11.1186	71	72	9.11686	10.8467	1.61125
678	YALI1_A00058g_8	AGGAGCTCTCTAACCTCGATTCTGT	252	253	18.4207	155	156	17.1733	162	163	20.6396	18.7445	1.75566
679	YALI1_A00102g_1	CTGGAGCTGTCGGTATCGATCTTGG	205	206	14.9987	211	212	23.3381	127	128	16.2078	18.1815	4.50646
680	YALI1_A00102g_2	ACGCCAAGCGACTCATTGGTCGACG	129	130	9.4652	88	89	9.7976	81	82	10.3831	9.88196	0.464725
681	YALI1_A00102g_3	GATGTCTCTCTGCTTTCCATCCAGG	229	230	16.7461	206	207	22.7877	157	158	20.0064	19.8467	3.02394
682	YALI1_A00102g_4	CATCCAGGGCGGTGTTTTCACCGTC	153	154	11.2126	111	112	12.3296	72	73	9.24348	10.9286	1.56253
683	YALI1_A00102g_5	CCTGCTCGTTGGCAATGATCTCGAC	284	285	20.7506	185	186	20.4759	156	157	19.8798	20.3688	0.445174
684	YALI1_A00102g_6	GCTTGAACTCAGCCTTGAAGTGCTC	258	259	18.8576	192	193	21.2465	132	133	16.8409	18.9816	2.20542
685	YALI1_A00102g_7	GGGGAACGACGGGGGCGAAGATGTT	296	297	21.6243	241	242	26.6407	169	170	21.5259	23.2636	2.925
686	YALI1_A00102g_8	CGACGGAGTTGGAGATGGTGATGTT	285	286	20.8234	219	220	24.2188	162	163	20.6396	21.8939	2.01548
687	YALI1_A00135g_1	AAACCAGCCAGCCATGTGGGTTGTA	143	144	10.4845	118	119	13.1002	67	68	8.61037	10.7317	2.25508
688	YALI1_A00135g_2	ATTCCTCCGGCAGCTATCATAGCAA	200	201	14.6347	93	94	10.348	110	111	14.0552	13.0126	2.32572
689	YALI1_A00135g_3	AAAACGATCGGCCGCTCGAGCGACC	147	148	10.7758	115	116	12.7699	100	101	12.7889	12.1115	1.15685
690	YALI1_A00135g_4	TTCTGCCAAGAGCCCCTTCCCAATG	224	225	16.3821	132	133	14.6414	187	188	23.8051	18.2762	4.86667
691	YALI1_A00148g_1	CCCTCGCAACAGTGGCTCTGGCTGC	210	211	15.3627	132	133	14.6414	160	161	20.3863	16.7968	3.12946
692	YALI1_A00148g_2	CGGCAAGCCCCTCTCCGATCACAAC	246	247	17.9839	201	202	22.2372	152	153	19.3733	19.8648	2.16886
693	YALI1_A00148g_3	CTGCTGCTTGGTCTTCTTCTGTCGG	267	268	19.5129	177	178	19.5952	162	163	20.6396	19.9159	0.628078
694	YALI1_A00148g_4	GCACGTTCTCGGCAGGGTTCCAAGA	137	138	10.0477	100	101	11.1186	105	106	13.422	11.5294	1.72429
695	YALI1_A00204g_1	TGGCACCCTGGCTAAGCGAGACGAA	232	233	16.9646	117	118	12.9901	88	89	11.2695	13.7414	2.92093
696	YALI1_A00204g_2	TGAGACTGGCACTCCCGTTGAGACT	239	240	17.4742	187	188	20.696	125	126	15.9545	18.0416	2.42116
697	YALI1_A00204g_3	GTCTCGCTTAGCCAGGGTGCCAGAA	202	203	14.7803	161	162	17.8338	138	139	17.6006	16.7382	1.69965
698	YALI1_A00241g_1	CCGTCTTCAAAACCAGCATCTGAGT	278	279	20.3138	122	123	13.5405	166	167	21.1461	18.3334	4.17162
699	YALI1_A00241g_2	CGCTGCCCAATTGCATCTCTTTCAG	254	255	18.5664	211	212	23.3381	180	181	22.9188	21.6077	2.64225
700	YALI1_A00241g_3	AGGTCTCTCCTTACATATTTACAGC	165	166	12.0863	118	119	13.1002	86	87	11.0162	12.0676	1.0421
701	YALI1_A00241g_4	CAGCAGCCATTCTTCTGGCGTCTAC	353	354	25.7745	194	195	21.4666	171	172	21.7792	23.0068	2.40199
702	YALI1_A00241g_5	AAGACGGTAAATTGTCACTGTGAGT	137	138	10.0477	89	90	9.90768	103	104	13.1688	11.0414	1.84372
703	YALI1_A00241g_6	GTTGACGAGAAACGAGTTGAGAAGT	422	423	30.7983	248	249	27.4113	236	237	30.0097	29.4064	1.77228
704	YALI1_A00241g_7	GATCGTCTCATAGTACTGGGACTCA	187	188	13.6881	82	83	9.13709	78	79	10.0032	10.9428	2.41664
705	YALI1_A00241g_8	CTCTTTTCGATCGTCTCATAGTACT	264	265	19.2944	190	191	21.0263	165	166	21.0194	20.4467	0.99791
706	YALI1_A00252g_1	CGCACCGCTTCTCTGACCCGAATCA	225	226	16.4549	86	87	9.57743	190	191	24.185	16.7391	7.30794
707	YALI1_A00252g_2	TGCAGCTGACAGGCACCAAGAACGC	265	266	19.3673	141	142	15.6321	137	138	17.474	17.4911	1.86763
708	YALI1_A00252g_3	TGGGGAGATATTGGATATTTGCATA	156	157	11.431	139	140	15.412	152	153	19.3733	15.4054	3.97114
709	YALI1_A00252g_4	CATACGACGAGGGAGGAGGGGTGCT	127	128	9.31958	100	101	11.1186	64	65	8.2305	9.55623	1.45853
710	YALI1_A00252g_5	TGTAACTGAGCTGGAGCAGGGACTC	239	240	17.4742	102	103	11.3388	100	101	12.7889	13.8673	3.20672
711	YALI1_A00252g_6	AGGCCACTGCCCGCAGTCTGGCGTT	221	222	16.1636	127	128	14.0909	91	92	11.6493	13.968	2.25967
712	YALI1_A00252g_7	TTGGAATAGATTTGAGGCCACTGCC	222	223	16.2365	165	166	18.2742	120	121	15.3214	16.6107	1.51154
713	YALI1_A00252g_8	ATACCTTCTTGGTACCAGTCGGAGC	190	191	13.9066	142	143	15.7422	118	119	15.0681	14.9056	0.92855
714	YALI1_A00309g_1	TCCAAGGAGGAAGAAGCGGTGCTCA	335	336	24.4639	172	173	19.0448	169	170	21.5259	21.6782	2.71277
715	YALI1_A00309g_2	ACCTTCTACGATGGGCCTCCGTTTG	249	250	18.2023	164	165	18.1641	127	128	16.2078	17.5247	1.14068
716	YALI1_A00309g_3	CCACTGGCACTCCGCACTATGGCCA	211	212	15.4356	153	154	16.9531	157	158	20.0064	17.465	2.32804
717	YALI1_A00309g_4	GCGTCGACCATCAAGGACATTGTGC	152	153	11.1398	154	155	17.0632	129	130	16.461	14.888	3.25997
718	YALI1_A00309g_5	CAACACGGAAAAGTCGGCCTTCTTG	320	321	23.3718	248	249	27.4113	183	184	23.2986	24.6939	2.35359
719	YALI1_A00309g_6	GGGCGTCCTCCGAGTCTTCAAAGTC	201	202	14.7075	81	82	9.027	89	90	11.3961	11.7102	2.85323
720	YALI1_A00309g_7	CCGGCGTCGTCGACGGGATTGGGGG	365	366	26.6482	216	217	23.8885	216	217	27.4772	26.0046	1.8789
721	YALI1_A00309g_8	TTGATGATGGACCGGTCGGCGTCCT	266	267	19.4401	157	158	17.3935	136	137	17.3474	18.0603	1.19513
722	YALI1_A00325g_1	TCGGGTTTCCTTCGGTTGGAAAGTC	262	263	19.1488	161	162	17.8338	144	145	18.3603	18.4477	0.661834
723	YALI1_A00325g_2	CTTCGGTTGGAAAGTCGACTTTACT	159	160	11.6495	76	77	8.47657	110	111	14.0552	11.3937	2.79807
724	YALI1_A00325g_3	CTGTCCAAGTTGACTGGTACTCATT	128	129	9.39239	74	75	8.2564	74	75	9.49673	9.04851	0.687964
725	YALI1_A00325g_4	TGGTGCTGGATGTGAACAAGCCGCT	191	192	13.9794	140	141	15.522	106	107	13.5487	14.35	1.03759
726	YALI1_A00325g_5	CAACCGAAGGAAACCCGATAAATCC	261	262	19.076	192	193	21.2465	126	127	16.0811	18.8012	2.59362
727	YALI1_A00325g_6	TGCTCCAGCGGCTTGTTCACATCCA	247	248	18.0567	160	161	17.7237	100	101	12.7889	16.1898	2.94993
728	YALI1_A00325g_7	CTCCAGCAGCTCGTCCAGGTTCCAG	192	193	14.0522	133	134	14.7514	94	95	12.0292	13.6109	1.41375
729	YALI1_A00325g_8	TTCCACATTTCCTCCAGCAGCTCGT	260	261	19.0032	115	116	12.7699	99	100	12.6623	14.8118	3.63026
730	YALI1_A00375g_1	TGTCGGACCCGTCTATTCTGACCGA	189	190	13.8338	140	141	15.522	109	110	13.9285	14.4281	0.948554
731	YALI1_A00375g_2	AGTCCAACAATGTGCGTCTTTTGGT	178	179	13.0329	139	140	15.412	169	170	21.5259	16.6569	4.38127
732	YALI1_A00375g_3	GTGGCGGTGACGCGTCCGGAGCGGG	313	314	22.8621	183	184	20.2557	194	195	24.6915	22.6031	2.22921
733	YALI1_A00375g_4	AAAAGGCCGCGCAGATGGGGGTGGG	159	160	11.6495	123	124	13.6506	100	101	12.7889	12.6963	1.00376
734	YALI1_A00375g_5	GCAGCACGCTCATGGGCCCCAGCCA	328	329	23.9542	177	178	19.5952	173	174	22.0324	21.8606	2.18459
735	YALI1_A00375g_6	GAACCGGGCCGAGTCGAACGTGGCC	277	278	20.241	212	213	23.4482	156	157	19.8798	21.1897	1.96426
736	YALI1_A00375g_7	AAACAGCCCTATCAGCCAGTCCATC	252	253	18.4207	149	150	16.5128	144	145	18.3603	17.7646	1.08453
737	YALI1_A00375g_8	GCAGAACATGAGCGTGCCCACCCCC	183	184	13.3969	108	109	11.9993	102	103	13.0422	12.8128	0.726484
738	YALI1_A00406g_1	CGCCGCCAAGGCTGGTGAGGCTCGA	237	238	17.3286	175	176	19.375	164	165	20.8928	19.1988	1.78863
739	YALI1_A00406g_2	TCTTTACGCCCAGATGGACGATGAG	209	210	15.2899	118	119	13.1002	122	123	15.5746	14.6549	1.35396
740	YALI1_A00406g_3	CGCCCAGATGGACGATGAGGATGTC	305	306	22.2796	183	184	20.2557	161	162	20.5129	21.0161	1.10179
741	YALI1_A00406g_4	CGTCATCAACAAGGTTGACCGAGCT	179	180	13.1057	124	125	13.7607	123	124	15.7013	14.1892	1.34982
742	YALI1_A00406g_5	GCACATTGCTAACCTTGTCCATCAG	129	130	9.4652	64	65	7.15555	79	80	10.1298	8.91686	1.56113
743	YALI1_A00406g_6	CGTGGTCGACGTGGGCAATGACGGA	188	189	13.7609	97	98	10.7884	106	107	13.5487	12.6993	1.65834
744	YALI1_A00406g_7	TCGGTCAACACCAAACTTCTTGGCG	280	281	20.4594	169	170	18.7145	158	159	20.1331	19.769	0.927667
745	YALI1_A00406g_8	CGTCAGCGTCGGTGTCCTTGTTGGT	200	201	14.6347	138	139	15.3019	122	123	15.5746	15.1704	0.483587
746	YALI1_A00447g_1	ATACGGAGGACAGACACAAACCCAG	203	204	14.8531	152	153	16.8431	112	113	14.3084	15.3349	1.33424
747	YALI1_A00447g_2	CACCACGCCTGTTCACCCCCCTCAT	259	260	18.9304	125	126	13.8708	109	110	13.9285	15.5766	2.90465
748	YALI1_A00447g_3	CCGTAATTGCCGGCCATCACAGACA	219	220	16.018	129	130	14.3111	172	173	21.9058	17.4116	3.98453
749	YALI1_A00447g_4	CTGATCGTAATCTCTCGAAGAGCCC	178	179	13.0329	116	117	12.88	94	95	12.0292	12.6473	0.540765
750	YALI1_A00447g_5	TGTCTGTCCTCCGTATGAAAACGAT	265	266	19.3673	162	163	17.9439	126	127	16.0811	17.7974	1.64795
751	YALI1_A00447g_6	CACGACACGCTGGCTGACTGCAGAT	299	300	21.8428	212	213	23.4482	216	217	27.4772	24.2561	2.90279
752	YALI1_A00447g_7	GCCAGCAACTGGGTCAGACGAGCCA	190	191	13.9066	126	127	13.9808	88	89	11.2695	13.0523	1.54443
753	YALI1_A00447g_8	TTTGGCCAGCAACTGGGTCAGACGA	280	281	20.4594	182	183	20.1456	129	130	16.461	19.022	2.22344
754	YALI1_A00468g_1	ACGACGCTCTTCCTGCCGTTGCCGG	257	258	18.7848	188	189	20.8061	140	141	17.8539	19.1483	1.50933
755	YALI1_A00468g_2	TAGCGAGTGGGACGCCGCCACCGCC	268	269	19.5857	217	218	23.9986	197	198	25.0714	22.8852	2.90739
756	YALI1_A00468g_3	GGGTTCTGCTGATGCCTCGGGTTCT	260	261	19.0032	141	142	15.6321	136	137	17.3474	17.3276	1.68563
757	YALI1_A00468g_4	CCTGAATGTTCTGCAGGGCTTGGGG	209	210	15.2899	133	134	14.7514	148	149	18.8668	16.3027	2.23684
758	YALI1_A00504g_1	GGTGCTGATGGAGCCTGCAATCTGC	222	223	16.2365	203	204	22.4574	167	168	21.2727	19.9889	3.30322
759	YALI1_A00504g_2	CAACCTGGGCAAATTGGAAAGCCAC	187	188	13.6881	105	106	11.669	106	107	13.5487	12.9686	1.12762
760	YALI1_A00504g_3	GTAGTTGGAGGTACAATCGACCATA	250	251	18.2751	148	149	16.4027	168	169	21.3993	18.6924	2.52429
761	YALI1_A00504g_4	TGGACGACTCCGGTTCCATGGCCTT	275	276	20.0953	218	219	24.1087	126	127	16.0811	20.0951	4.01378
762	YALI1_A00504g_5	AGGAGAACGGTGAGCGAATCGACGA	214	215	15.654	101	102	11.2287	161	162	20.5129	15.7985	4.6438
763	YALI1_A00504g_6	ACCGAGACGGTATCGAGGTGCGATT	195	196	14.2706	125	126	13.8708	147	148	18.7402	15.6272	2.70336
764	YALI1_A00504g_7	ACGTGATCAAGCGAACCAAGCAGGC	184	185	13.4697	99	100	11.0085	75	76	9.62335	11.3672	1.9481
765	YALI1_A00504g_8	CAATTTGCCCAGGTTGGAAACGATC	253	254	18.4935	156	157	17.2834	114	115	14.5617	16.7795	2.01379
766	YALI1_A00538g_1	CCGATCGGAGACCCGAGAGAGCACC	381	382	27.8131	168	169	18.6044	195	196	24.8181	23.7452	4.69717
767	YALI1_A00538g_2	GGATCTGGTCGAACCCACCTCGTCC	307	308	22.4252	200	201	22.1272	153	154	19.5	21.3508	1.60978
768	YALI1_A00538g_3	TGATATCCCGCCTCTGTACCCGGAG	197	198	14.4162	180	181	19.9255	169	170	21.5259	18.6225	3.72963
769	YALI1_A00538g_4	GGTCCTTCTGTGGCCTTGTGGTGTC	286	287	20.8962	143	144	15.8523	109	110	13.9285	16.8924	3.59841
770	YALI1_A00538g_5	CTTGTCTTGGACTTCTCTTCCTGTC	185	186	13.5425	94	95	10.4581	132	133	16.8409	13.6138	3.19198
771	YALI1_A00538g_6	GTCCGTTTCCTTGTCTTGGACTTCT	325	326	23.7358	205	206	22.6776	186	187	23.6785	23.364	0.595115
772	YALI1_A00538g_7	GGCCGCCCTCCGGGTACAGAGGCGG	158	159	11.5767	102	103	11.3388	108	109	13.8019	12.2391	1.35863
773	YALI1_A00538g_8	GGAAATGTACGAGTTGACGGAACCA	158	159	11.5767	141	142	15.6321	116	117	14.8149	14.0079	2.14479
774	YALI1_A00558g_1	TTGCCCACCTGCTCCACCTGCTGCG	185	186	13.5425	113	114	12.5497	102	103	13.0422	13.0448	0.496398
775	YALI1_A00558g_2	AGGTCAGAGGGTTGCTCTCGACAAT	279	280	20.3866	175	176	19.375	189	190	24.0584	21.2733	2.46439
776	YALI1_A00558g_3	ATGAGCTCTTGGTAGTCGGTCTCGT	278	279	20.3138	197	198	21.7969	150	151	19.1201	20.4103	1.34102
777	YALI1_A00558g_4	GCAGCAGGTGGAGCAGGTGGGCAAG	216	217	15.7996	182	183	20.1456	129	130	16.461	17.4687	2.34172
778	YALI1_A00558g_5	TGGGGCTCATCAGTGGAGTTGTGAT	128	129	9.39239	106	107	11.7791	74	75	9.49673	10.2228	1.34888
779	YALI1_A00558g_6	CAAGATTCTCGTGTGGGTTCTGGGA	165	166	12.0863	77	78	8.58666	129	130	16.461	12.378	3.94526
780	YALI1_A00558g_7	TCAAGAGCCGGGGAATTGTCGAGAG	250	251	18.2751	203	204	22.4574	114	115	14.5617	18.4314	3.9502
781	YALI1_A00574g_1	AACTGTACTTGTAGTCACGGCGATC	149	150	10.9214	106	107	11.7791	116	117	14.8149	12.5051	2.04577
782	YALI1_A00574g_2	GCCTCTCAAATCACATTCTCTCTTC	154	155	11.2854	163	164	18.054	99	100	12.6623	14.0006	3.57724
783	YALI1_A00574g_3	AACGCTCAGTTCTGTTGCTCAGTCG	213	214	15.5812	132	133	14.6414	132	133	16.8409	15.6878	1.10363
784	YALI1_A00574g_4	ATACTGGAGCGGAGCCGTAGATAGC	230	231	16.8189	152	153	16.8431	144	145	18.3603	17.3408	0.883052
785	YALI1_A00574g_5	AGAGGCGAAAGTATCTGGCATCTTT	174	175	12.7416	98	99	10.8985	106	107	13.5487	12.3962	1.35844
786	YALI1_A00574g_6	TTGACCAACATTGAAGTTGACCTGA	120	121	8.80992	118	119	13.1002	110	111	14.0552	11.9884	2.79377
787	YALI1_A00574g_7	CCCCATGTATATAGATTAATTTTAT	123	124	9.02834	58	59	6.49504	55	56	7.09089	7.53809	1.32454
788	YALI1_A00574g_8	CCAAGTTCAAGGACTGTGTCCAGAA	187	188	13.6881	114	115	12.6598	103	104	13.1688	13.1723	0.514168
789	YALI1_A00601g_1	GCTCTCGTCTGACATACGGCCGGCG	253	254	18.4935	168	169	18.6044	117	118	14.9415	17.3465	2.08351
790	YALI1_A00601g_2	TGCGAGAAAAACAGGAGGAGCAAAT	130	131	9.53801	90	91	10.0178	72	73	9.24348	9.59975	0.390818
791	YALI1_A00601g_3	TTCTCTGTCTTCCGACCATGGATCA	246	247	17.9839	184	185	20.3658	156	157	19.8798	19.4098	1.25859
792	YALI1_A00601g_4	TCGAAAACAATCTCAACTCGTTGCT	246	247	17.9839	145	146	16.0725	136	137	17.3474	17.1346	0.973313
793	YALI1_A00601g_5	TCGCAGAAACGACGACTTGTTGCGC	150	151	10.9942	98	99	10.8985	84	85	10.763	10.8852	0.116185
794	YALI1_A00601g_6	CTCCTCCTGTTTTTCTCGCAGAAAC	234	235	17.1102	140	141	15.522	143	144	18.2337	16.9553	1.36246
795	YALI1_A00601g_7	CTGCTGGTCCCACAGCATTTGCTCC	193	194	14.125	126	127	13.9808	89	90	11.3961	13.1673	1.53562
796	YALI1_A00601g_8	AGCGCAGCCAGCGACGAGACGGAGT	269	270	19.6585	190	191	21.0263	189	190	24.0584	21.5811	2.25179
797	YALI1_A00661g_1	TTCACCCTCATCGCCTTCACGGCCT	229	230	16.7461	96	97	10.6783	119	120	15.1948	14.2064	3.15236
798	YALI1_A00661g_2	CGAGCTGAACAACACCTACGCCATT	316	317	23.0805	210	211	23.228	180	181	22.9188	23.0758	0.154674
799	YALI1_A00661g_3	TGTGGCCGGCCTAGGTCTGGGATGT	163	164	11.9407	109	110	12.1094	120	121	15.3214	13.1238	1.90501
800	YALI1_A00661g_4	GTTCCGTTCTCCCACAAGTTTGGCA	255	256	18.6392	169	170	18.7145	171	172	21.7792	19.7109	1.79153
801	YALI1_A00661g_5	CAGAACCACCGTTCCAGGTGGCTCG	327	328	23.8814	186	187	20.586	188	189	23.9318	22.7997	1.91733
802	YALI1_A00661g_6	CGCCATCGGGCCCAGTTGAGAGGTT	207	208	15.1443	133	134	14.7514	125	126	15.9545	15.2834	0.613477
803	YALI1_A00661g_7	CCAAACTTGTGGGAGAACGGAACCA	342	343	24.9736	278	279	30.7138	239	240	30.3895	28.6923	3.2246
804	YALI1_A00661g_8	GGTGACACTCACGGCCAATCCCTGG	195	196	14.2706	173	174	19.1549	152	153	19.3733	17.5996	2.88506
805	YALI1_A00683g_1	TGAACTTCAAGAGCTAGATCTCACC	153	154	11.2126	159	160	17.6137	92	93	11.7759	13.5341	3.54423
806	YALI1_A00683g_2	ATGAGATTGTGCACAAGGCTTCTCA	349	350	25.4832	179	180	19.8154	170	171	21.6525	22.317	2.89177
807	YALI1_A00683g_3	AATGTGGATATGGGCATGGTCAATC	156	157	11.431	126	127	13.9808	91	92	11.6493	12.3537	1.41333
808	YALI1_A00683g_4	AATCCAGAAAAGTCTTACTTGGGGT	194	195	14.1978	91	92	10.1279	108	109	13.8019	12.7092	2.24425
809	YALI1_A00683g_5	TCATAATCAGGCTCTTGTCGAGTGA	270	271	19.7313	191	192	21.1364	164	165	20.8928	20.5868	0.750855
810	YALI1_A00683g_6	GTCCAGGACAAGTATTCGTTACTTA	209	210	15.2899	127	128	14.0909	137	138	17.474	15.6183	1.71526
811	YALI1_A00683g_7	CTTCTGGCAATAAGAACACGAGCAC	191	192	13.9794	139	140	15.412	103	104	13.1688	14.1867	1.13586
812	YALI1_A00683g_8	CATCCTGAGCCTTTTTGCTTCTGGC	464	465	33.8563	252	253	27.8516	251	252	31.909	31.2056	3.06352
813	YALI1_A00715g_1	CGACTCCCCTGAGCTTCAGCAGCTT	241	242	17.6198	205	206	22.6776	157	158	20.0064	20.1013	2.53021
814	YALI1_A00715g_2	AACACCATTGCCGAGCTTGAGGCTT	268	269	19.5857	176	177	19.4851	134	135	17.0941	18.7216	1.41037
815	YALI1_A00715g_3	CAGCGATGGGGGAGACAGAAGCAGA	283	284	20.6778	207	208	22.8978	159	160	20.2597	21.2784	1.41788
816	YALI1_A00715g_4	ATGGTCTCAACAACCTTGTAGCCAG	253	254	18.4935	159	160	17.6137	173	174	22.0324	19.3799	2.33892
817	YALI1_A00715g_5	GACGGGAATGGGCAGGATGTCAGGG	272	273	19.8769	207	208	22.8978	145	146	18.487	20.4205	2.25509
818	YALI1_A00715g_6	GAGGACTCTGGTGACAAGAATAGTT	236	237	17.2558	133	134	14.7514	154	155	19.6266	17.2113	2.43787
819	YALI1_A00746g_1	TTGCCCACTCCGCCTTCACCTCTCC	144	145	10.5573	139	140	15.412	129	130	16.461	14.1434	3.14963
820	YALI1_A00746g_2	AGGTTCTGATGGACTCCAACCGACG	125	126	9.17396	66	67	7.37572	78	79	10.0032	8.85097	1.3432
821	YALI1_A00746g_3	AGTACCTCGACGAGGATGTTCCCGA	243	244	17.7655	107	108	11.8892	128	129	16.3344	15.3297	3.06424
822	YALI1_A00746g_4	GGTGGGCCCGTCGGATCTGGTCCTC	90	91	6.62564	72	73	8.03623	54	55	6.96427	7.20871	0.736381
823	YALI1_A00746g_5	CGGCCTTAGCAGCGGCCTCTCGGGC	154	155	11.2854	134	135	14.8615	105	106	13.422	13.1897	1.79934
824	YALI1_A00746g_6	GCACAGCTCGCTTGTTCTTCTTCTT	345	346	25.192	252	253	27.8516	206	207	26.211	26.4182	1.34186
825	YALI1_A00789g_1	CCGCGGTCCGGTTCGTTCTCTCCGA	244	245	17.8383	213	214	23.5583	195	196	24.8181	22.0716	3.71986
826	YALI1_A00789g_2	TGCAGCTGGACAAGCGGCGGAAGTG	167	168	12.232	112	113	12.4396	103	104	13.1688	12.6135	0.492017
827	YALI1_A00789g_3	CGCTGCAGGACCGCGAGCTCAAGGC	354	355	25.8473	189	190	20.9162	145	146	18.487	21.7502	3.75035
828	YALI1_A00789g_4	CGAAGTAGAGGCTGAGATTGAGACT	274	275	20.0225	168	169	18.6044	172	173	21.9058	20.1776	1.65613
829	YALI1_A00789g_5	TACGACTTGAATCCTTGGATTCGAA	171	172	12.5232	135	136	14.9716	106	107	13.5487	13.6812	1.22958
830	YALI1_A00789g_6	GGCCAACCACCACGTTGAACCGTGG	283	284	20.6778	158	159	17.5036	138	139	17.6006	18.594	1.80529
831	YALI1_A00789g_7	TCCTCCGGTGGGCAGTCGACGATCA	243	244	17.7655	164	165	18.1641	135	136	17.2207	17.7168	0.473556
832	YALI1_A00789g_8	GCGTTGGTGAGCGCTGTGATTCGTC	325	326	23.7358	243	244	26.8608	149	150	18.9935	23.1967	3.96129
833	YALI1_A00801g_1	GTACTGGGCGTCGGTACCTGCTACC	224	225	16.3821	151	152	16.733	140	141	17.8539	16.9896	0.768724
834	YALI1_A00801g_2	TCCGACGGCTCAAGACCCGAATGCC	204	205	14.9259	74	75	8.2564	131	132	16.7142	13.2988	4.45749
835	YALI1_A00801g_3	TGAACCAGGCCAAACAGGATCTGGC	242	243	17.6926	167	168	18.4943	100	101	12.7889	16.3253	3.08871
836	YALI1_A00801g_4	TGGATATTGGCGCCCAGGACTTTGT	359	360	26.2113	258	259	28.5121	205	206	26.0844	26.9359	1.36649
837	YALI1_A00801g_5	GCCTGGTTCACAAACTGCTCCACCG	280	281	20.4594	190	191	21.0263	177	178	22.5389	21.3415	1.075
838	YALI1_A00801g_6	AGGCACAAAGTCCTGGGCGCCAATA	213	214	15.5812	148	149	16.4027	97	98	12.4091	14.7977	2.10897
839	YALI1_A00801g_7	AAGTACAGCACGAGATTCTCGTCGT	336	337	24.5367	202	203	22.3473	179	180	22.7922	23.2254	1.1572
840	YALI1_A00801g_8	CAGACCGTCAATGCATCGTTTGAAG	142	143	10.4117	108	109	11.9993	90	91	11.5227	11.3112	0.814643
841	YALI1_A00829g_1	GGAGCGGCGTCTTCCTTGGATCCAA	45	46	3.34922	47	48	5.2841	44	45	5.69804	4.77712	1.25379
842	YALI1_A00829g_2	GCTTGACAGAGCCGCCGTCAGGAGA	384	385	28.0316	246	247	27.1911	200	201	25.4512	26.8913	1.31602
843	YALI1_A00829g_3	GATCCAAGGAAGACGCCGCTCCCAA	313	314	22.8621	156	157	17.2834	167	168	21.2727	20.4727	2.87409
844	YALI1_A00829g_4	GCTCTGCCAACGCAGAGTCCACCCC	256	257	18.712	177	178	19.5952	141	142	17.9805	18.7625	0.808547
845	YALI1_A00829g_5	GCTCGGCAATGTCGCCGACCATGTC	108	109	7.93621	95	96	10.5682	77	78	9.8766	9.46033	1.36448
846	YALI1_A00829g_6	GGCTTGTTGCCGCCTACTCCAACTC	217	218	15.8724	154	155	17.0632	152	153	19.3733	17.4363	1.78003
847	YALI1_A00867g_1	GTCCAGCAACCAGCCCCCCCGGAAA	240	241	17.547	195	196	21.5767	126	127	16.0811	18.4016	2.84573
848	YALI1_A00867g_2	AATTCAAAGCAAGGAAGAGTGAAGT	147	148	10.7758	102	103	11.3388	94	95	12.0292	11.3813	0.62779
849	YALI1_A00867g_3	CTTTTTGCAACTTGTCTGGGATTGC	268	269	19.5857	127	128	14.0909	177	178	22.5389	18.7385	4.28723
850	YALI1_A00867g_4	CAACTTGTCTGGGATTGCCGTGGTT	277	278	20.241	140	141	15.522	153	154	19.5	18.421	2.53776
851	YALI1_A00867g_5	CGGGGGGGCTGGTTGCTGGACCAAA	205	206	14.9987	150	151	16.6229	83	84	10.6363	14.086	3.09589
852	YALI1_A00867g_6	CGCTTATTTCCGGGGGGGCTGGTTG	149	150	10.9214	115	116	12.7699	86	87	11.0162	11.5692	1.04095
853	YALI1_A00867g_7	AACAAGGTTTGCGCTTATTTCCGGG	170	171	12.4504	118	119	13.1002	106	107	13.5487	13.0331	0.55221
854	YALI1_A00867g_8	AATTTAAACAAGGTTTGCGCTTATT	150	151	10.9942	109	110	12.1094	60	61	7.72401	10.2759	2.27923
855	YALI1_A00905g_1	CAGTCCAGGACTAGGTCTGATCCAA	231	232	16.8917	135	136	14.9716	111	112	14.1818	15.3484	1.39371
856	YALI1_A00905g_2	ACATTGCTGGGGTCTTCTAGCCTAT	227	228	16.6005	122	123	13.5405	88	89	11.2695	13.8035	2.67524
857	YALI1_A00905g_3	GTTCAAGTGCAAGGTGAAAATCAAG	191	192	13.9794	181	182	20.0355	120	121	15.3214	16.4454	3.18071
858	YALI1_A00905g_4	AGTGCTGAGTACAGTGGCTAACTCA	270	271	19.7313	128	129	14.201	157	158	20.0064	17.9796	3.27523
859	YALI1_A00905g_5	ACCTTGCACTTGAACGAAACATGGT	238	239	17.4014	104	105	11.559	117	118	14.9415	14.634	2.93334
860	YALI1_A00911g_1	CGATTCTGCCCTTGGGCCTGGAAGA	325	326	23.7358	207	208	22.8978	212	213	26.9707	24.5348	2.15081
861	YALI1_A00911g_2	TCCGATCTGTGTCAATGTCTCGTAT	348	349	25.4104	238	239	26.3104	158	159	20.1331	23.9513	3.33716
862	YALI1_A00911g_3	TACTTGTTCCCTGTGAACTTGTCCC	247	248	18.0567	176	177	19.4851	148	149	18.8668	18.8029	0.716355
863	YALI1_A00911g_4	GGTGAATTGATGATTTGTACTTGTT	280	281	20.4594	213	214	23.5583	183	184	23.2986	22.4388	1.7191
864	YALI1_A00947g_1	AGCGGTTCCGTCGTGACCTGTCCAA	183	184	13.3969	126	127	13.9808	135	136	17.2207	14.8662	2.05992
865	YALI1_A00947g_2	GACGACTCTCGACGAGGCTCCGAGA	304	305	22.2068	255	256	28.1819	168	169	21.3993	23.9293	3.70487
866	YALI1_A00947g_3	TCGAAACCGCCAGCGCCGAAAACGT	234	235	17.1102	208	209	23.0078	160	161	20.3863	20.1681	2.95489
867	YALI1_A00947g_4	TTGCTGTCCATCTCCACCTCGGCGT	257	258	18.7848	120	121	13.3203	81	82	10.3831	14.1627	4.26372
868	YALI1_A00947g_5	GACAGGTCACGACGGAACCGCTGAA	275	276	20.0953	190	191	21.0263	130	131	16.5876	19.2364	2.34068
869	YALI1_A00947g_6	AGCACCTTGGAGAAGCCCGTGGCGT	284	285	20.7506	158	159	17.5036	88	89	11.2695	16.5079	4.81837
870	YALI1_A00947g_7	GACCGCTTGTCCCACTTTTTGAGCA	146	147	10.703	108	109	11.9993	85	86	10.8896	11.1973	0.700813
871	YALI1_A00947g_8	GTCTGCTGTTTGGACCGCTTGTCCC	164	165	12.0135	143	144	15.8523	106	107	13.5487	13.8048	1.93216
872	YALI1_A00983g_1	TCGATCTGCTCGACGACGACGAGGC	298	299	21.77	215	216	23.7784	154	155	19.6266	21.725	2.0763
873	YALI1_A00983g_2	CATCCCGATTTCACTCGATGCAAAA	158	159	11.5767	75	76	8.36649	72	73	9.24348	9.72888	1.65922
874	YALI1_A00983g_3	ACTCGATGCAAAATCATGGACAGCA	164	165	12.0135	108	109	11.9993	105	106	13.422	12.4783	0.817346
875	YALI1_A00983g_4	GTACGTGTGGATGCGTCCAAGGCAC	237	238	17.3286	166	167	18.3843	120	121	15.3214	17.0114	1.55587
876	YALI1_A00983g_5	CATCGAGTGAAATCGGGATGGAAAA	301	302	21.9884	162	163	17.9439	157	158	20.0064	19.9796	2.02237
877	YALI1_A00983g_6	CTGTCCATGATTTTGCATCGAGTGA	202	203	14.7803	122	123	13.5405	155	156	19.7532	16.0247	3.28797
878	YALI1_A00983g_7	TGGCGAGAAACGGTGCCTTGGACGC	221	222	16.1636	146	147	16.1825	167	168	21.2727	17.873	2.94426
879	YALI1_A00983g_8	CAGTGCGCTGAGCTGGAAGTTGTCT	309	310	22.5709	206	207	22.7877	168	169	21.3993	22.2526	0.746899
880	YALI1_A01061g_1	TTGTATTCTGGGCCACGTCGATACC	219	220	16.018	142	143	15.7422	124	125	15.8279	15.8627	0.14117
881	YALI1_A01061g_2	ACCAACCTGCGATCCCGAGGTTCGT	332	333	24.2455	209	210	23.1179	193	194	24.5649	23.9761	0.760157
882	YALI1_A01061g_3	AGGACCGACTCGAGAAGACCAAGAC	200	201	14.6347	167	168	18.4943	135	136	17.2207	16.7832	1.96668
883	YALI1_A01061g_4	GGAACCACCATCGATGTTGTTCTGT	256	257	18.712	169	170	18.7145	175	176	22.2857	19.904	2.06254
884	YALI1_A01061g_5	GCAGCGCTCCCATCAGTCCTCCGCC	212	213	15.5084	136	137	15.0817	107	108	13.6753	14.7551	0.959182
885	YALI1_A01061g_6	CGTCCTTGGCGTCTCGCGCGTCCTT	231	232	16.8917	152	153	16.8431	170	171	21.6525	18.4624	2.76281
886	YALI1_A01061g_7	GTGCGTCGGCAGCAGCCTTCTTCTT	301	302	21.9884	174	175	19.2649	171	172	21.7792	21.0108	1.5156
887	YALI1_A01061g_8	CGTCGGCAGCGGCCTTTCGTGCGTC	262	263	19.1488	189	190	20.9162	182	183	23.172	21.079	2.01653
888	YALI1_A01074g_1	GAAAAAATGAGGTTCTTGATAACGG	194	195	14.1978	142	143	15.7422	116	117	14.8149	14.9183	0.777379
889	YALI1_A01074g_2	ACCATAGCATTGACCCACTCCATGA	310	311	22.6437	171	172	18.9347	118	119	15.0681	18.8822	3.78804
890	YALI1_A01074g_3	CCGGATACATTAAGAATCTGAACGT	133	134	9.75644	89	90	9.90768	111	112	14.1818	11.282	2.51245
891	YALI1_A01074g_4	ACGCCATTGGCGACCTCAAGGACCA	166	167	12.1591	120	121	13.3203	109	110	13.9285	13.136	0.898984
892	YALI1_A01074g_5	CAAATACCGATGGGGACTGATGGAC	255	256	18.6392	213	214	23.5583	121	122	15.448	19.2151	4.08569
893	YALI1_A01074g_6	CCGACTCTTCTACTATGCCTACGCA	280	281	20.4594	151	152	16.733	174	175	22.159	19.7838	2.7754
894	YALI1_A01074g_7	GAGGACATCCGACACCTGAAGGAAT	213	214	15.5812	152	153	16.8431	107	108	13.6753	15.3665	1.59476
895	YALI1_A01074g_8	TAGGAAGCTGGTCTGTCATACAGAC	195	196	14.2706	127	128	14.0909	169	170	21.5259	16.6292	4.24168
896	YALI1_A01093g_1	GGATGTGCTCGGCGGAGTCAAGCAA	115	116	8.44587	80	81	8.91692	67	68	8.61037	8.65772	0.239065
897	YALI1_A01093g_2	CAGAAGGTTCGAGAAAACTCGCCCT	135	136	9.90206	184	185	20.3658	103	104	13.1688	14.4789	5.35347
898	YALI1_A01093g_3	GGAAAGAATAGGGTCAGGCGTCAGG	312	313	22.7893	181	182	20.0355	192	193	24.4383	22.421	2.22434
899	YALI1_A01093g_4	TTGCAAACATCCAGCCAAGAAGAGG	78	79	5.75193	99	100	11.0085	97	98	12.4091	9.72318	3.50977
900	YALI1_A01093g_5	TGGTCAACTCGCCGCTGCCTCCAAC	124	125	9.10115	81	82	9.027	93	94	11.9026	10.0102	1.63922
901	YALI1_A01093g_6	TGTTTCTGGTCAACTCGCCGCTGCC	236	237	17.2558	128	129	14.201	166	167	21.1461	17.5343	3.48089
902	YALI1_A01093g_7	GACGTGGCCCGGCTGGTGTTTCTGT	243	244	17.7655	168	169	18.6044	124	125	15.8279	17.3993	1.42403
903	YALI1_A01093g_8	TCGAACCTTCTGGAAAAACCCACTG	291	292	21.2603	184	185	20.3658	132	133	16.8409	19.489	2.33654
904	YALI1_A01122g_1	TCGGCCCGTCCGGTCTGCGAGTGTC	267	268	19.5129	151	152	16.733	152	153	19.3733	18.5397	1.56625
905	YALI1_A01122g_2	GACAAAGCGTTCAAGTCCGGCATCA	326	327	23.8086	246	247	27.1911	238	239	30.2629	27.0875	3.22839
906	YALI1_A01122g_3	CCCACCGACCCGACAGATACACCCC	94	95	6.91688	55	56	6.16478	114	115	14.5617	9.21444	4.64607
907	YALI1_A01122g_4	TCGAGCTGTCGGAAGAGCTTGGGGT	271	272	19.8041	304	305	33.576	170	171	21.6525	25.0109	7.47498
908	YALI1_A01122g_5	TCGAAAATCTCGAGCGTCTTCTTGT	161	162	11.7951	89	90	9.90768	90	91	11.5227	11.0752	1.0202
909	YALI1_A01122g_6	GAGACAGACCCAGCGCGTTGACCGT	276	277	20.1682	167	168	18.4943	189	190	24.0584	20.907	2.85465
910	YALI1_A01122g_7	GAAGAAGTCTCGCTCCAGCAGGTTG	191	192	13.9794	115	116	12.7699	76	77	9.74998	12.1664	2.17832
911	YALI1_A01122g_8	AGGAGCCAGGCCAGAGCCAGGTTGG	229	230	16.7461	139	140	15.412	137	138	17.474	16.544	1.04577
912	YALI1_A01143g_1	CAACCAGTCTCAATGTCGGCCTGCA	215	216	15.7268	104	105	11.559	107	108	13.6753	13.6537	2.084
913	YALI1_A01143g_2	TGCAAGTCATATCATCTGCCGAGAT	238	239	17.4014	142	143	15.7422	173	174	22.0324	18.392	3.26001
914	YALI1_A01143g_3	GTCGGGAGCGGTTGGAATCCAGAAA	239	240	17.4742	160	161	17.7237	108	109	13.8019	16.3333	2.19578
915	YALI1_A01143g_4	TATTTCCCCTATGCCGTGTTTCCTC	261	262	19.076	172	173	19.0448	174	175	22.159	20.0933	1.78907
916	YALI1_A01143g_5	TCTGTTGATTGGAGAAGAAGGGTTC	229	230	16.7461	197	198	21.7969	139	140	17.7272	18.7568	2.67816
917	YALI1_A01143g_6	CAAGTCTTCACCCGAAGCCGACTCC	137	138	10.0477	109	110	12.1094	79	80	10.1298	10.7623	1.16734
918	YALI1_A01143g_7	TCACTGATGGGGTCCACAGAGGTCT	268	269	19.5857	163	164	18.054	179	180	22.7922	20.1439	2.4179
919	YALI1_A01143g_8	TTGGCTTGTTGCGGCGTGAGCACGT	223	224	16.3093	175	176	19.375	134	135	17.0941	17.5928	1.59256
920	YALI1_A01173g_1	GTTATTTGGGGTCAAGGAAAAACGC	235	236	17.183	146	147	16.1825	125	126	15.9545	16.44	0.653453
921	YALI1_A01173g_2	GGGTCAAGGAAAAACGCTGGCGGGC	176	177	12.8872	91	92	10.1279	74	75	9.49673	10.8373	1.80315
922	YALI1_A01173g_3	AGGTAGCCCGCACCGGCGAAAAAGC	158	159	11.5767	108	109	11.9993	67	68	8.61037	10.7288	1.84673
923	YALI1_A01173g_4	TGGGAGACTACGTGGACCGAGGCTA	294	295	21.4787	163	164	18.054	136	137	17.3474	18.96	2.20968
924	YALI1_A01173g_5	CTTGACCCCAAATAACCAAATTCGC	215	216	15.7268	185	186	20.4759	170	171	21.6525	19.2851	3.13722
925	YALI1_A01173g_6	TCGGGAATACGAGCCCGCCAGCGTT	217	218	15.8724	150	151	16.6229	142	143	18.1071	16.8675	1.13724
926	YALI1_A01173g_7	GCCGGTGCGGGCTACCTGAAAAGCG	277	278	20.241	172	173	19.0448	145	146	18.487	19.2576	0.896153
927	YALI1_A01173g_8	ACCCAATCCCTGGCTTTTTCGCCGG	275	276	20.0953	172	173	19.0448	136	137	17.3474	18.8292	1.38662
928	YALI1_A01198g_1	AACTGGTTGAGCTCTCGAGAGGCTT	271	272	19.8041	158	159	17.5036	125	126	15.9545	17.7541	1.93699
929	YALI1_A01198g_2	GGACAAGTCCAACTTCTGGCTGCCC	229	230	16.7461	167	168	18.4943	118	119	15.0681	16.7695	1.71322
930	YALI1_A01198g_3	GACAATTCGCCCCTAGACAATCTTG	136	137	9.97486	103	104	11.4489	130	131	16.5876	12.6705	3.4715
931	YALI1_A01198g_4	TTGGTGTTTCCAAGTACCATGACAT	152	153	11.1398	87	88	9.68751	92	93	11.7759	10.8678	1.07047
932	YALI1_A01198g_5	CGCCCCCGACGAAGCCTCTCGAGAG	260	261	19.0032	157	158	17.3935	126	127	16.0811	17.4926	1.46356
933	YALI1_A01198g_6	TGTCTTGTCTTTTTTCCGCCCCCGA	228	229	16.6733	104	105	11.559	145	146	18.487	15.5731	3.59266
934	YALI1_A01198g_7	CTTCGGTTCTTGTCGTTTGTGTCTT	287	288	20.9691	219	220	24.2188	138	139	17.6006	20.9295	3.30927
935	YALI1_A01198g_8	TTTGCTTCGGTTCTTGTCGTTTGTG	212	213	15.5084	124	125	13.7607	154	155	19.6266	16.2985	3.01172
936	YALI1_A01230g_1	ATCTCTTCTGGTCCTGCATTATCGA	226	227	16.5277	152	153	16.8431	152	153	19.3733	17.5814	1.55988
937	YALI1_A01230g_2	TTAGTAAGTGAAAATGAGGTGGGAT	153	154	11.2126	104	105	11.559	72	73	9.24348	10.6717	1.24893
938	YALI1_A01230g_3	CGTCGATAATGCAGGACCAGAAGAG	129	130	9.4652	99	100	11.0085	102	103	13.0422	11.172	1.79408
939	YALI1_A01230g_4	GTGCGAGAGAGTACTCGTATAAGCA	154	155	11.2854	158	159	17.5036	86	87	11.0162	13.2684	3.67023
940	YALI1_A01230g_5	CCGATTGCCTTGCCATCCCACCTCA	229	230	16.7461	152	153	16.8431	140	141	17.8539	17.1477	0.613482
941	YALI1_A01230g_6	ACTTACTAACAAAGATGGGCGTCAT	301	302	21.9884	210	211	23.228	157	158	20.0064	21.7409	1.62498
942	YALI1_A01240g_1	ATGATGAGACCATCTATTGACATGA	216	217	15.7996	137	138	15.1918	105	106	13.422	14.8045	1.23519
943	YALI1_A01240g_2	ACACGACACAACCAGTCAGCTTCAC	228	229	16.6733	112	113	12.4396	99	100	12.6623	13.9251	2.38263
944	YALI1_A01240g_3	GGTCATGTCAATAGATGGTCTCATC	250	251	18.2751	176	177	19.4851	166	167	21.1461	19.6354	1.44136
945	YALI1_A01240g_4	GGGGGCAACACTCTGACCGGCAACA	135	136	9.90206	98	99	10.8985	109	110	13.9285	11.5763	2.09709
946	YALI1_A01240g_5	ATCATTAATCCTCGCCCATTTCCTC	138	139	10.1205	78	79	8.69674	110	111	14.0552	10.9575	2.77553
947	YALI1_A01240g_6	CTCAACAACATTCCTTCTTCGAACT	249	250	18.2023	166	167	18.3843	193	194	24.5649	20.3838	3.62205
948	YALI1_A01240g_7	GTCTCGATGCGATCAATATTCTCTT	204	205	14.9259	160	161	17.7237	128	129	16.3344	16.328	1.39894
949	YALI1_A01240g_8	GAATGCAGAGGGTGACTGCAGGTTG	272	273	19.8769	111	112	12.3296	126	127	16.0811	16.0959	3.7737
950	YALI1_A01241g_1	TCCCGAGGCCCTGTCTTGGCACTAT	283	284	20.6778	203	204	22.4574	145	146	18.487	20.5407	1.98877
951	YALI1_A01249g_1	TGAGCCCAGCAGAGATCGATGAGAT	371	372	27.085	287	288	31.7046	222	223	28.2369	29.0089	2.40457
952	YALI1_A01249g_2	TTCTTGTTTCGGAAACAGACACCCA	176	177	12.8872	108	109	11.9993	135	136	17.2207	14.0358	2.79377
953	YALI1_A01249g_3	GGAAACAGACACCCAGACACACATG	253	254	18.4935	112	113	12.4396	137	138	17.474	16.1357	3.24124
954	YALI1_A01249g_4	TGGATCCAGAATGCTTCGGGTCGGG	157	158	11.5039	170	171	18.8246	94	95	12.0292	14.1192	4.08344
955	YALI1_A01249g_5	CGAAACAAGAACAAAGGCCTTGATG	218	219	15.9452	161	162	17.8338	115	116	14.6883	16.1558	1.58331
956	YALI1_A01249g_6	TACGAGCTGAGACCCGATTCCCGAC	279	280	20.3866	176	177	19.4851	166	167	21.1461	20.3392	0.831482
957	YALI1_A01249g_7	TGCCTCGCCTGTTCCACCACTCTTT	303	304	22.134	207	208	22.8978	143	144	18.2337	21.0885	2.50162
958	YALI1_A01249g_8	CGTAGAATTGCGCCGCCCGGGGGTT	92	93	6.77126	58	59	6.49504	45	46	5.82466	6.36365	0.486783
959	YALI1_A01260g_1	AAGTCGGGGGTGGTAAATGGTTATA	219	220	16.018	107	108	11.8892	117	118	14.9415	14.2829	2.14175
960	YALI1_A01260g_2	ACCACTGCCAGATGATAAGCTTGAA	218	219	15.9452	104	105	11.559	105	106	13.422	13.6421	2.20139
961	YALI1_A01260g_3	CCACCCCCGACTTTAAACTCTTTCT	205	206	14.9987	150	151	16.6229	153	154	19.5	17.0405	2.2795
962	YALI1_A01260g_4	AACTCTTTCTCTAAGGTACACTTGC	215	216	15.7268	144	145	15.9624	135	136	17.2207	16.3033	0.803205
963	YALI1_A01260g_5	TCTAAGGTACACTTGCTGACACTTG	173	174	12.6688	121	122	13.4304	89	90	11.3961	12.4984	1.02782
964	YALI1_A01260g_6	CTTTTTTTTCTTCGATTTTTCTTCG	230	231	16.8189	199	200	22.0171	160	161	20.3863	19.7408	2.65852
965	YALI1_A01260g_7	TTCGGAGCTTCTGTGCACGGCACCA	320	321	23.3718	206	207	22.7877	131	132	16.7142	20.9579	3.68669
966	YALI1_A01267g_1	ACGGGCGACGAGCAGGCGTGGTTTC	280	281	20.4594	131	132	14.5313	149	150	18.9935	17.9947	3.08768
967	YALI1_A01267g_2	TGACGTTTGCGTCGTCGGTGGCCTG	314	315	22.9349	203	204	22.4574	138	139	17.6006	20.9976	2.95159
968	YALI1_A01267g_3	CGTCGTCGGTGGCCTGCATTCTGGG	308	309	22.4981	164	165	18.1641	190	191	24.185	21.6157	3.10592
969	YALI1_A01267g_4	TGATCATCTCGCTGTCGCTGTCAGG	161	162	11.7951	114	115	12.6598	134	135	17.0941	13.8497	2.84284
970	YALI1_A01267g_5	GCCCGCAGGTTCTCCGGTGATCCAG	230	231	16.8189	118	119	13.1002	116	117	14.8149	14.9113	1.86126
971	YALI1_A01267g_6	TTGGGGCGTCAGCAGCTCCGAGTGT	336	337	24.5367	228	229	25.2096	174	175	22.159	23.9684	1.60269
972	YALI1_A01267g_7	GAGGTGGCGGCGTGAACCAGGTAGT	209	210	15.2899	134	135	14.8615	110	111	14.0552	14.7355	0.626955
973	YALI1_A01267g_8	GTTCGTCTCCGTGCACGCAATGGAC	250	251	18.2751	163	164	18.054	137	138	17.474	17.9344	0.413749
974	YALI1_A01298g_1	CAGTCCTTCTACACAAAGTACTCGC	178	179	13.0329	146	147	16.1825	96	97	12.2824	13.8326	2.0694
975	YALI1_A01298g_2	GCGCAGGTGGCGTGGGAGTTTCCCA	155	156	11.3582	116	117	12.88	101	102	12.9156	12.3846	0.889026
976	YALI1_A01298g_3	CCAGCCAGCGCGGAGTCATTCGACA	239	240	17.4742	164	165	18.1641	138	139	17.6006	17.7463	0.367289
977	YALI1_A01298g_4	AGGGCTCTCGAGCCACCCGCACCCA	177	178	12.96	118	119	13.1002	112	113	14.3084	13.4562	0.741348
978	YALI1_A01298g_5	TGTAGAAGGACTGGAAAATGACGAT	296	297	21.6243	190	191	21.0263	129	130	16.461	19.7039	2.82429
979	YALI1_A01298g_6	AAGCCACCCGGATGCGACTCATCCT	173	174	12.6688	139	140	15.412	113	114	14.435	14.1719	1.39037
980	YALI1_A01298g_7	ACAGCGATGGGGAGTAGTGCGGTGA	236	237	17.2558	139	140	15.412	90	91	11.5227	14.7301	2.92673
981	YALI1_A01298g_8	TTCTGCAACGCCTTGGACAGGTTGA	172	173	12.596	154	155	17.0632	114	115	14.5617	14.7403	2.23897
982	YALI1_A01394g_1	CTCCAACTCCACCACGGCTCGAACA	218	219	15.9452	133	134	14.7514	120	121	15.3214	15.3394	0.597094
983	YALI1_A01394g_2	CGACTCTGAGGTCAAGGACCGTCTC	235	236	17.183	125	126	13.8708	165	166	21.0194	17.3577	3.57754
984	YALI1_A01394g_3	GCTCATCAAGGTCATTGTCGGCCAG	174	175	12.7416	146	147	16.1825	134	135	17.0941	15.3394	2.29547
985	YALI1_A01394g_4	CATGTGCATTTCGTTCGGAATCCGA	252	253	18.4207	168	169	18.6044	109	110	13.9285	16.9846	2.64819
986	YALI1_A01394g_5	CACGTAAGGAGGAGGCACTTCTAGA	387	388	28.25	250	251	27.6314	209	210	26.5908	27.4908	0.838467
987	YALI1_A01394g_6	CTGCTTGGTCACCTGCTCAATGGTT	163	164	11.9407	109	110	12.1094	126	127	16.0811	13.3771	2.3433
988	YALI1_A01394g_7	GAATCACTCGAGCGGTGGGAGAAGA	135	136	9.90206	125	126	13.8708	86	87	11.0162	11.5963	2.04696
989	YALI1_A01394g_8	GCAATGGGTAGGGACTCACCGGTCA	212	213	15.5084	143	144	15.8523	135	136	17.2207	16.1938	0.905827
990	YALI1_A01430g_1	GCTCGTATTCGACTTTTTCACACTG	290	291	21.1875	170	171	18.8246	143	144	18.2337	19.4153	1.56296
991	YALI1_A01430g_2	ACACTGCGGAGGCCATTGTCATCTG	245	246	17.9111	208	209	23.0078	150	151	19.1201	20.013	2.66313
992	YALI1_A01430g_3	AAGCAAACAATCAATTATCTATCAT	174	175	12.7416	110	111	12.2195	92	93	11.7759	12.2457	0.483368
993	YALI1_A01430g_4	CTTGAAAAAGAAGTTTGTAGTTGTA	155	156	11.3582	109	110	12.1094	77	78	9.8766	11.1147	1.13614
994	YALI1_A01434g_1	TCCATTCTCATCTCAACATGGTGCA	181	182	13.2513	159	160	17.6137	124	125	15.8279	15.5643	2.1931
995	YALI1_A01434g_2	CGTGCACAGCTCCATATACTGCACC	310	311	22.6437	220	221	24.3289	140	141	17.8539	21.6088	3.35927
996	YALI1_A01434g_3	TGTCCCGCTAGCAGTGGGGTGAGTT	227	228	16.6005	140	141	15.522	135	136	17.2207	16.4478	0.859589
997	YALI1_A01434g_4	ACCACAGTATCTTTGTGTCCCGCTA	279	280	20.3866	208	209	23.0078	170	171	21.6525	21.6823	1.31088
998	YALI1_A01468g_1	GCCAGCGAGTAGTCACACGTCTGCT	266	267	19.4401	142	143	15.7422	122	123	15.5746	16.919	2.18494
999	YALI1_A01468g_2	ATGCACGGAGGCGAGGCGATTCCGC	270	271	19.7313	207	208	22.8978	156	157	19.8798	20.8363	1.78682
1000	YALI1_A01468g_3	CCGAGGAGACGCTCGACGACTGGCG	303	304	22.134	172	173	19.0448	115	116	14.6883	18.6224	3.7408
1001	YALI1_A01468g_4	CGTGACGCCGATCTGCCCGATGCGG	178	179	13.0329	166	167	18.3843	147	148	18.7402	16.7191	3.19735
1002	YALI1_A01468g_5	CCGCCGGCGCGGTCGTCAGCAGACG	236	237	17.2558	188	189	20.8061	112	113	14.3084	17.4568	3.25352
1003	YALI1_A01468g_6	AACCCGTACAGTTCTGCCACCTGTC	223	224	16.3093	183	184	20.2557	162	163	20.6396	19.0682	2.39698
1004	YALI1_A01468g_7	CGTGAGCCGGTGGTACGGCCACACG	190	191	13.9066	137	138	15.1918	114	115	14.5617	14.5533	0.642649
1005	YALI1_A01468g_8	TTGGGGAGCACCCAGAAGTCGTCCT	225	226	16.4549	178	179	19.7053	142	143	18.1071	18.0891	1.62527
1006	YALI1_A01505g_1	GCGGACAGTCGCTGGACGACACAAA	260	261	19.0032	160	161	17.7237	120	121	15.3214	17.3494	1.86923
1007	YALI1_A01505g_2	CAGCACGCACCGACTGCTGGAGCAG	297	298	21.6972	207	208	22.8978	184	185	23.4253	22.6734	0.885636
1008	YALI1_A01505g_3	CGGACACAAACTTGACAGTGAAGGG	230	231	16.8189	132	133	14.6414	127	128	16.2078	15.8893	1.12316
1009	YALI1_A01505g_4	TGTCGTCCAGCGACTGTCCGCCAAA	216	217	15.7996	179	180	19.8154	141	142	17.9805	17.8651	2.01036
1010	YALI1_A01505g_5	GAGTCGAGGTCAAGCTCCTCGATGG	216	217	15.7996	120	121	13.3203	128	129	16.3344	15.1514	1.60817
1011	YALI1_A01505g_6	GGGGCCGAGTTGCGGCTGGCCACGT	239	240	17.4742	163	164	18.054	137	138	17.474	17.6674	0.334806
1012	YALI1_A01537g_1	TCTATTCGCCCTATGACTACGAGCA	218	219	15.9452	141	142	15.6321	106	107	13.5487	15.042	1.30271
1013	YALI1_A01537g_2	ACTACATGTACATGCAGCAGTTGCA	199	200	14.5618	119	120	13.2102	94	95	12.0292	13.2671	1.26728
1014	YALI1_A01537g_3	CCACTCCGCTCCCAAGCCCGTGCAA	250	251	18.2751	153	154	16.9531	137	138	17.474	17.5674	0.665919
1015	YALI1_A01537g_4	CTCAGGCTCTCAAACAGCTCGGAGT	174	175	12.7416	102	103	11.3388	101	102	12.9156	12.332	0.864517
1016	YALI1_A01537g_5	CAGAGAGGCGGCCTTGGCAGCAGAC	312	313	22.7893	163	164	18.054	142	143	18.1071	19.6501	2.71872
1017	YALI1_A01537g_6	CTCCTGGCGCTTCTCCTCTTCCAAT	167	168	12.232	126	127	13.9808	105	106	13.422	13.2116	0.893234
1018	YALI1_A01537g_7	CTCCTGGCGCTTTTCCTCCTGGCGC	247	248	18.0567	199	200	22.0171	142	143	18.1071	19.3936	2.27212
1019	YALI1_A01537g_8	GCCTCAGCCTCAGCCTGGCGCTTTT	239	240	17.4742	118	119	13.1002	146	147	18.6136	16.396	2.91057
1020	YALI1_A01577g_1	AGCCGTGTGCCACTCTCAAGCAGCT	307	308	22.4252	197	198	21.7969	140	141	17.8539	20.692	2.4779
1021	YALI1_A01577g_2	CAGGCCTCATCTACGTTGTTTTTGT	305	306	22.2796	191	192	21.1364	168	169	21.3993	21.6051	0.598759
1022	YALI1_A01577g_3	TCAACGGACGATCGCGGGAGGTCAT	212	213	15.5084	142	143	15.7422	140	141	17.8539	16.3681	1.29196
1023	YALI1_A01577g_4	ACGCCATGTGTGATATTGCAAAGGA	78	79	5.75193	23	24	2.64205	13	14	1.77272	3.3889	2.09209
1024	YALI1_A01577g_5	TGCTCCGCCTGAGAGTGGGACGAGT	332	333	24.2455	216	217	23.8885	164	165	20.8928	23.0089	1.84129
1025	YALI1_A01577g_6	TTCGTACTGCTTGTTGAGTCTCTCG	196	197	14.3434	136	137	15.0817	109	110	13.9285	14.4512	0.584088
1026	YALI1_A01577g_7	CATGATGACCTCCCGCGATCGTCCG	184	185	13.4697	123	124	13.6506	118	119	15.0681	14.0628	0.875328
1027	YALI1_A01577g_8	ACGTCTCCTCTGTTGATCCGCTCCA	179	180	13.1057	152	153	16.8431	115	116	14.6883	14.879	1.87599
1028	YALI1_A01602g_1	GCGCGCACAACGATCTCTGGAGTGC	266	267	19.4401	148	149	16.4027	151	152	19.2467	18.3632	1.70054
1029	YALI1_A01602g_2	TCTTTACGGGTTCCTCTCAACGTTG	313	314	22.8621	160	161	17.7237	181	182	23.0454	21.2104	3.02093
1030	YALI1_A01602g_3	CGGGTTCCTCTCAACGTTGCGGGAC	250	251	18.2751	149	150	16.5128	112	113	14.3084	16.3654	1.98746
1031	YALI1_A01602g_4	ACGTTTCTGGCGTCGTATGCCGACG	256	257	18.712	200	201	22.1272	146	147	18.6136	19.8176	2.00076
1032	YALI1_A01602g_5	CCCGTCTTCACCAGGTCCTTCAGGG	150	151	10.9942	104	105	11.559	63	64	8.10388	10.219	1.8534
1033	YALI1_A01602g_6	AGACGATTGGCCAGTCGGCAGCCCT	163	164	11.9407	137	138	15.1918	80	81	10.2565	12.463	2.50877
1034	YALI1_A01602g_7	TCGTTTGAGACGATTGGCCAGTCGG	310	311	22.6437	263	264	29.0625	196	197	24.9447	25.5503	3.252
1035	YALI1_A01602g_8	TTCTGGATGAACGTCTCCGAGTCCT	221	222	16.1636	116	117	12.88	105	106	13.422	14.1552	1.76033
1036	YALI1_A01618g_1	GAGAAGTCCTTAGAAGCTCTCTATG	295	296	21.5515	128	129	14.201	183	184	23.2986	19.6837	4.82786
1037	YALI1_A01618g_2	ACGACTTTGACACATTGGGGATCAC	204	205	14.9259	137	138	15.1918	100	101	12.7889	14.3022	1.31726
1038	YALI1_A01618g_3	ACACATTGGGGATCACGGTGTCATG	127	128	9.31958	93	94	10.348	87	88	11.1428	10.2701	0.914116
1039	YALI1_A01618g_4	GTCCCATGTCTCCTCTCAATTCGCT	245	246	17.9111	166	167	18.3843	148	149	18.8668	18.3874	0.477891
1040	YALI1_A01618g_5	GGGTCTCATATCACCACATTTTCGT	392	393	28.614	216	217	23.8885	196	197	24.9447	25.8158	2.48024
1041	YALI1_A01618g_6	ACGTCGATACTAGACTCTCCAGTCC	315	316	23.0077	239	240	26.4205	155	156	19.7532	23.0605	3.33396
1042	YALI1_A01628g_1	TGATGAACGTGGTCAACCGCCGGGG	316	317	23.0805	249	250	27.5213	177	178	22.5389	24.3803	2.73371
1043	YALI1_A01628g_2	TGCCATGCAGCAGGTGGAGAAGGGT	236	237	17.2558	130	131	14.4212	116	117	14.8149	15.4973	1.53557
1044	YALI1_A01628g_3	GTACTCCTTTTTCCACCCCTGGCTC	235	236	17.183	196	197	21.6868	166	167	21.1461	20.0053	2.4591
1045	YALI1_A01628g_4	CACCCCTGGCTCATCAAACTGTTCC	250	251	18.2751	158	159	17.5036	145	146	18.487	18.0886	0.517562
1046	YALI1_A01628g_5	GCCGGCCGCGTAGTTGACCAGCAGC	294	295	21.4787	180	181	19.9255	116	117	14.8149	18.7397	3.48657
1047	YALI1_A01628g_6	CTCCAGCTTGTCGGAGTCGTCCAGG	346	347	25.2648	243	244	26.8608	169	170	21.5259	24.5505	2.73824
1048	YALI1_A01628g_7	AGTTCGGGGCAGATTTCCTCCAGCT	193	194	14.125	129	130	14.3111	104	105	13.2954	13.9105	0.540743
1049	YALI1_A01628g_8	ATCACCTTGACGTCTTTCAGTTCGG	244	245	17.8383	146	147	16.1825	140	141	17.8539	17.2916	0.960458
1050	YALI1_A01670g_1	CAAGACAACAATCTCCCTTTCCCGG	248	249	18.1295	164	165	18.1641	161	162	20.5129	18.9355	1.3662
1051	YALI1_A01670g_2	CCGGTCCGACTCGCCTCTACCTTCG	262	263	19.1488	142	143	15.7422	144	145	18.3603	17.7505	1.78332
1052	YALI1_A01670g_3	AACAAGTGATGCACGAACAGAGATC	158	159	11.5767	103	104	11.4489	97	98	12.4091	11.8115	0.521402
1053	YALI1_A01670g_4	CACCCATTGTCACCGTGAAGTACAC	233	234	17.0374	169	170	18.7145	161	162	20.5129	18.7549	1.73814
1054	YALI1_A01670g_5	ACCCGCATGCTCTTCGTGTACTTCA	239	240	17.4742	169	170	18.7145	120	121	15.3214	17.17	1.71689
1055	YALI1_A01670g_6	AGTCCTAGTCTCCGACACGATCATG	278	279	20.3138	124	125	13.7607	116	117	14.8149	16.2964	3.51881
1056	YALI1_A01670g_7	TTTGAGTCCTAGTCTCCGACACGAT	153	154	11.2126	70	71	7.81606	79	80	10.1298	9.71951	1.73506
1057	YALI1_A01670g_8	AGAAATGGGCCCTTCCACAGGCTTG	184	185	13.4697	111	112	12.3296	118	119	15.0681	13.6225	1.37567
1058	YALI1_A01717g_1	TTTCCGAAACCACCATGACGTGGCC	216	217	15.7996	153	154	16.9531	130	131	16.5876	16.4468	0.589526
1059	YALI1_A01717g_2	CGAAACCACCATGACGTGGCCGTCT	300	301	21.9156	137	138	15.1918	154	155	19.6266	18.9113	3.41849
1060	YALI1_A01717g_3	GCAGGACAAGGAGGAAAAGGAGAAG	200	201	14.6347	117	118	12.9901	89	90	11.3961	13.0069	1.61936
1061	YALI1_A01717g_4	ATGGCATCTATCAACGGTGAGGGCA	307	308	22.4252	197	198	21.7969	168	169	21.3993	21.8738	0.517279
1062	YALI1_A01717g_5	GGAAACAAACGAGTACATGTACGGA	294	295	21.4787	210	211	23.228	164	165	20.8928	21.8665	1.21494
1063	YALI1_A01717g_6	CTCCTTGTCCTGCGAAAAGGTGCCC	303	304	22.134	192	193	21.2465	173	174	22.0324	21.8043	0.485752
1064	YALI1_A01717g_7	CCCAGGTCGCCCAAGTCGAGCGGAA	270	271	19.7313	152	153	16.8431	146	147	18.6136	18.396	1.45636
1065	YALI1_A01717g_8	GAGTAACAGGTGTCTCATCGACGCT	317	318	23.1533	208	209	23.0078	164	165	20.8928	22.3513	1.26521
1066	YALI1_A01732g_1	CAGAGTCAGGGCTTGAAAAATCAAG	241	242	17.6198	133	134	14.7514	137	138	17.474	16.6151	1.61561
1067	YALI1_A01732g_2	TGCTTCAAGGAGGACCTCTGATATC	172	173	12.596	172	173	19.0448	95	96	12.1558	14.5989	3.85656
1068	YALI1_A01732g_3	CCGACATCTGTGGGCAAGAAAAACC	217	218	15.8724	104	105	11.559	133	134	16.9675	14.7996	2.85941
1069	YALI1_A01732g_4	ACTCTCCTCTGCTCTTGATTTTTCA	218	219	15.9452	142	143	15.7422	102	103	13.0422	14.9099	1.62065
1070	YALI1_A01732g_5	AAGCCCTGACTCTGTAAAAGTCGGC	245	246	17.9111	177	178	19.5952	164	165	20.8928	19.4664	1.49504
1071	YALI1_A01732g_6	TGGGCTCCGGGGCTGGCAGAGAACG	201	202	14.7075	130	131	14.4212	117	118	14.9415	14.6901	0.260606
1072	YALI1_A01732g_7	TTGCCCACAGATGTCGGGAAACTCA	149	150	10.9214	101	102	11.2287	73	74	9.37011	10.5067	0.996269
1073	YALI1_A01736g_1	GAGGCTGGGCTAGTGCCAGGAGCCG	245	246	17.9111	148	149	16.4027	124	125	15.8279	16.7139	1.07589
1074	YALI1_A01736g_2	TCGGCCTATCGACATCTGAACAGCT	195	196	14.2706	129	130	14.3111	126	127	16.0811	14.8876	1.03381
1075	YALI1_A01736g_3	GAGATCTTCCTCTCGGGCGTTTCTG	274	275	20.0225	169	170	18.7145	193	194	24.5649	21.1006	3.07057
1076	YALI1_A01736g_4	TGGACAAGGGTACTCGTATCGGCTC	178	179	13.0329	142	143	15.7422	144	145	18.3603	15.7118	2.66388
1077	YALI1_A01736g_5	GGTGGAAGCAGCATAAGATCTCCCG	233	234	17.0374	130	131	14.4212	148	149	18.8668	16.7751	2.2344
1078	YALI1_A01766g_1	ATCTACCGAGACCAGCTGCAAGACA	204	205	14.9259	179	180	19.8154	176	177	22.4123	19.0512	3.80125
1079	YALI1_A01766g_2	CCGACTGGTTCGAGTGCCCGGAATC	193	194	14.125	120	121	13.3203	89	90	11.3961	12.9471	1.40221
1080	YALI1_A01766g_3	CTCACACTGCAAAGACCAGATCAAA	254	255	18.5664	161	162	17.8338	105	106	13.422	16.6074	2.78281
1081	YALI1_A01766g_4	TCGACCAGCAGGTGCTCAAGATGCA	196	197	14.3434	135	136	14.9716	107	108	13.6753	14.3301	0.648262
1082	YALI1_A01766g_5	GTAGTCGCTCGTCTGCCTCATCCAT	221	222	16.1636	121	122	13.4304	97	98	12.4091	14.001	1.94125
1083	YALI1_A01766g_6	CAGTGTGAGCAAATGAGAGTGACCG	270	271	19.7313	156	157	17.2834	149	150	18.9935	18.6694	1.25571
1084	YALI1_A01766g_7	ATCTGGTCTTTGCAGTGTGAGCAAA	246	247	17.9839	144	145	15.9624	161	162	20.5129	18.1531	2.27999
1085	YALI1_A01766g_8	GCTTCTCCATTGGGGTTGGGGGGTC	115	116	8.44587	84	85	9.35726	77	78	9.8766	9.22658	0.724261
1086	YALI1_A01777g_1	CATTCGAGGTCATGCTTCAAAGGCT	225	226	16.4549	139	140	15.412	160	161	20.3863	17.4177	2.62323
1087	YALI1_A01777g_2	GAGGGGGGTTGAGGCGCAGCTCCTC	398	399	29.0509	196	197	21.6868	151	152	19.2467	23.3281	5.10401
1088	YALI1_A01777g_3	GCACCACATGGTCCACCTGCACCTT	103	104	7.57216	64	65	7.15555	70	71	8.99024	7.90598	0.961821
1089	YALI1_A01777g_4	GTTACTCAACATTGACGTTCTCAAC	277	278	20.241	181	182	20.0355	155	156	19.7532	20.0099	0.244892
1090	YALI1_A01777g_5	AGTGTCTCGAGCCTTTGAAGCATGA	134	135	9.82925	102	103	11.3388	83	84	10.6363	10.6015	0.755378
1091	YALI1_A01777g_6	AAGCATGACCTCGAATGGAAACTCA	200	201	14.6347	120	121	13.3203	112	113	14.3084	14.0878	0.684371
1092	YALI1_A01777g_7	GAACACGACCAGGAACTCGACTCGC	161	162	11.7951	131	132	14.5313	124	125	15.8279	14.0514	2.05877
1093	YALI1_A01777g_8	TGTCACCGTCATCATTCTGTCGTGT	253	254	18.4935	138	139	15.3019	125	126	15.9545	16.5833	1.68619
1094	YALI1_A01794g_1	CTCATAGCCCTCACCCACTCCTCCA	202	203	14.7803	153	154	16.9531	121	122	15.448	15.7271	1.113
1095	YALI1_A01794g_2	CAGTGGCGGTCCACTCCCGCAGCGC	299	300	21.8428	206	207	22.7877	127	128	16.2078	20.2794	3.55766
1096	YALI1_A01794g_3	AAAGCAGCGGTACCAAGCCCGTGCT	159	160	11.6495	113	114	12.5497	99	100	12.6623	12.2872	0.555121
1097	YALI1_A01794g_4	CACAAATCAAAGATCAAGGCAACGA	203	204	14.8531	173	174	19.1549	112	113	14.3084	16.1054	2.65487
1098	YALI1_A01794g_5	ACGCTTTGCGGCGCAGACACCGGCC	249	250	18.2023	127	128	14.0909	148	149	18.8668	17.0534	2.58697
1099	YALI1_A01794g_6	GTGATGATCTTGCGGTTGACGCCGT	176	177	12.8872	108	109	11.9993	113	114	14.435	13.1072	1.23267
1100	YALI1_A01794g_7	AAAGGTGATGTTGCCTGGCTCCAGA	276	277	20.1682	269	270	29.7231	198	199	25.198	25.0297	4.77967
1101	YALI1_A01794g_8	GTCCTCCAGAACAACGGCATTCTCG	306	307	22.3524	209	210	23.1179	188	189	23.9318	23.134	0.789786
1102	YALI1_A01824g_1	CCGAGACCGTCAAGTTTTCGGGATC	215	216	15.7268	103	104	11.4489	115	116	14.6883	13.9546	2.23132
1103	YALI1_A01824g_2	GGGATCCAAGCAGGAGCTCCAGAAG	203	204	14.8531	166	167	18.3843	157	158	20.0064	17.7479	2.63495
1104	YALI1_A01824g_3	CCGATTTGTACGAGGTCCAGTTCTC	317	318	23.1533	232	233	25.6499	199	200	25.3246	24.7093	1.35727
1105	YALI1_A01824g_4	TACGAGGTCCAGTTCTCCATCCCCA	184	185	13.4697	149	150	16.5128	139	140	17.7272	15.9032	2.19324
1106	YALI1_A01824g_5	AGCGACACCGATTTGTCGACGACCT	259	260	18.9304	157	158	17.3935	138	139	17.6006	17.9748	0.834001
1107	YALI1_A01824g_6	TCGACGACCTGTCCATCCAGAACGT	239	240	17.4742	132	133	14.6414	160	161	20.3863	17.5006	2.87257
1108	YALI1_A01824g_7	TGGACAAGTTCCTGAAGAACCGTGC	258	259	18.8576	159	160	17.6137	172	173	21.9058	19.459	2.20837
1109	YALI1_A01842g_1	CGCACCGGGTCGAGGCCATTGCCAC	356	357	25.9929	170	171	18.8246	156	157	19.8798	21.5658	3.87013
1110	YALI1_A01842g_2	CCATCCCCGACTTTATCAAGCTGGC	267	268	19.5129	140	141	15.522	160	161	20.3863	18.4737	2.59329
1111	YALI1_A01842g_3	TCAAGCTGGCTCCCTCATTGTCCTA	251	252	18.3479	199	200	22.0171	154	155	19.6266	19.9972	1.86244
1112	YALI1_A01842g_4	CTACCCGAGAGGGCAGTGAGCCGTT	251	252	18.3479	237	238	26.2003	179	180	22.7922	22.4468	3.93757
1113	YALI1_A01842g_5	TCTCCGAGAACGGCGTACTTGTGGA	234	235	17.1102	128	129	14.201	134	135	17.0941	16.1351	1.67499
1114	YALI1_A01842g_6	CGGATCCAAGAAGAGCGGGGCTCGG	283	284	20.6778	247	248	27.3012	231	232	29.3766	25.7852	4.5432
1115	YALI1_A01842g_7	GCCATCCATACCAGCTATCGGGGAA	169	170	12.3776	100	101	11.1186	109	110	13.9285	12.4749	1.40748
1116	YALI1_A01842g_8	GGAAGGTACTAGGAGTCTGTAGCCA	207	208	15.1443	167	168	18.4943	101	102	12.9156	15.5181	2.80811
1117	YALI1_A01854g_1	ACTCTAAAATGCCTCCATACAGCCC	286	287	20.8962	173	174	19.1549	166	167	21.1461	20.3991	1.08472
1118	YALI1_A01854g_2	CAACCGTCCCTGGGCCTGATACACA	215	216	15.7268	113	114	12.5497	94	95	12.0292	13.4352	2.00154
1119	YALI1_A01854g_3	TCAGAACAGTGGTTATCCGTGGAAT	158	159	11.5767	108	109	11.9993	121	122	15.448	13.008	2.12366
1120	YALI1_A01854g_4	ATCTTTTATCAGAACAGTGGTTATC	295	296	21.5515	128	129	14.201	164	165	20.8928	18.8818	4.06703
1121	YALI1_A01854g_5	AATGATCTATTTTCATCTTTTATCA	187	188	13.6881	118	119	13.1002	122	123	15.5746	14.121	1.29278
1122	YALI1_A01854g_6	GAGTGAAAGAAGACTTTCAATGATC	189	190	13.8338	148	149	16.4027	117	118	14.9415	15.0593	1.28853
1123	YALI1_A01864g_1	TTCTGGAGCAGGACCAGGTAGTTTC	338	339	24.6823	191	192	21.1364	230	231	29.2499	25.0229	4.06748
1124	YALI1_A01864g_2	CTGCTGAGACAAGAGCCGCTAACAG	188	189	13.7609	189	190	20.9162	85	86	10.8896	15.1889	5.16359
1125	YALI1_A01864g_3	ACACGATGGCCTTCTTGACCTGGTC	308	309	22.4981	154	155	17.0632	181	182	23.0454	20.8689	3.30714
1126	YALI1_A01864g_4	CATATTCCTTGGTGGTCTTGAGGTA	235	236	17.183	222	223	24.549	129	130	16.461	19.3977	4.4758
1127	YALI1_A01868g_1	ATTGTCTGTGAGCGTCGATGGACGG	220	221	16.0908	109	110	12.1094	144	145	18.3603	15.5202	3.16431
1128	YALI1_A01868g_2	ACCAATATCACAACACCAACCAACA	117	118	8.59149	56	57	6.27487	59	60	7.59738	7.48791	1.16218
1129	YALI1_A01868g_3	GCCGATTTTTCACCAATATCACAAC	173	174	12.6688	100	101	11.1186	127	128	16.2078	13.3317	2.60853
1130	YALI1_A01868g_4	GCCGACTTTCGCCGATTTTTCACCA	285	286	20.8234	185	186	20.4759	196	197	24.9447	22.0814	2.48585
1131	YALI1_A01868g_5	TCCCCGATTTTCGCCGACTTTCGCC	127	128	9.31958	127	128	14.0909	126	127	16.0811	13.1639	3.47479
1132	YALI1_A01868g_6	CATTTCTCCCCGATTTTCGCCGACT	190	191	13.9066	149	150	16.5128	115	116	14.6883	15.0359	1.33744
1133	YALI1_A01868g_7	GTTTCCATTTCTCCCCGATTTTCGC	272	273	19.8769	165	166	18.2742	115	116	14.6883	17.6131	2.65674
1134	YALI1_A01868g_8	CCAATTGATGGGTTTCGTTTCCATT	257	258	18.7848	134	135	14.8615	154	155	19.6266	17.7576	2.54317
1135	YALI1_A01888g_1	CGGGACGACTTTGTGTCGCTTTCGG	348	349	25.4104	241	242	26.6407	201	202	25.5779	25.8763	0.667216
1136	YALI1_A01888g_2	TGTCGCTTTCGGCGCTCACAGACAC	305	306	22.2796	172	173	19.0448	156	157	19.8798	20.4014	1.67932
1137	YALI1_A01888g_3	GGCGCTCACAGACACGTGTCAAACG	343	344	25.0464	178	179	19.7053	167	168	21.2727	22.0081	2.74545
1138	YALI1_A01888g_4	TGTGGAAAAACGCGGCCCGCGATCT	210	211	15.3627	118	119	13.1002	70	71	8.99024	12.4844	3.23057
1139	YALI1_A01888g_5	CCATCAGCTCCGCCGGTAGATGGTT	236	237	17.2558	172	173	19.0448	122	123	15.5746	17.2917	1.73535
1140	YALI1_A01888g_6	ACACGTGTCTGTGAGCGCCGAAAGC	264	265	19.2944	194	195	21.4666	169	170	21.5259	20.7623	1.27158
1141	YALI1_A01888g_7	AGCATCGGCCAGCACATTGCGGGTC	325	326	23.7358	218	219	24.1087	201	202	25.5779	24.4741	0.973879
1142	YALI1_A01888g_8	CACAGAAAGTCGTTTTCAGCATCGG	198	199	14.489	114	115	12.6598	83	84	10.6363	12.5951	1.92717
1143	YALI1_A01905g_1	CGCCTATCCAAGTTGGCAATTGCCA	303	304	22.134	182	183	20.1456	172	173	21.9058	21.3951	1.08811
1144	YALI1_A01905g_2	CGCCATTGACTCGGTGCAGAAACGT	279	280	20.3866	153	154	16.9531	128	129	16.3344	17.8914	2.18296
1145	YALI1_A01905g_3	GTCTTCCGAGCAAACCGAAGGCTGG	226	227	16.5277	150	151	16.6229	101	102	12.9156	15.3554	2.11349
1146	YALI1_A01905g_4	AGCCTCTGATCACTACACCGAAGAC	292	293	21.3331	150	151	16.6229	96	97	12.2824	16.7461	4.52659
1147	YALI1_A01905g_5	TGCACCGAGTCAATGGCGCAAACAC	157	158	11.5039	113	114	12.5497	93	94	11.9026	11.9854	0.527832
1148	YALI1_A01905g_6	CGAGATCATTGTAGCCTCTGAGATC	269	270	19.6585	206	207	22.7877	130	131	16.5876	19.6779	3.10007
1149	YALI1_A01905g_7	CTCGGAAGACCAAATTCCAGGCAGG	161	162	11.7951	134	135	14.8615	63	64	8.10388	11.5868	3.38363
1150	YALI1_A01905g_8	TCCAGCCTTCGGTTTGCTCGGAAGA	147	148	10.7758	142	143	15.7422	114	115	14.5617	13.6932	2.59462
1151	YALI1_A02022g_1	TGGCCTCTCTATATACTCATACCAC	216	217	15.7996	142	143	15.7422	131	132	16.7142	16.0854	0.545393
1152	YALI1_A02022g_2	TGAGTGGTATGAGTATATAGAGAGG	238	239	17.4014	159	160	17.6137	166	167	21.1461	18.7204	2.10338
1153	YALI1_A02022g_3	TGGAGTCGACAGTAACTGCGGGTCC	210	211	15.3627	129	130	14.3111	113	114	14.435	14.703	0.574744
1154	YALI1_A02037g_1	AGGACGAAATAAAAGACAGGATTGT	199	200	14.5618	175	176	19.375	140	141	17.8539	17.2636	2.46028
1155	YALI1_A02037g_2	CGAGAGAAAAGGCCCCGGCTGGCTC	238	239	17.4014	153	154	16.9531	137	138	17.474	17.2762	0.282098
1156	YALI1_A02037g_3	GCCATTGACCAAAACACCTTTCTTT	211	212	15.4356	171	172	18.9347	144	145	18.3603	17.5769	1.87653
1157	YALI1_A02037g_4	TTTTTGACAGCACGTTGCTCTTACT	184	185	13.4697	152	153	16.8431	124	125	15.8279	15.3802	1.73066
1158	YALI1_A02037g_5	GTGTCTCTCGCGTTTCTGCCATCTC	237	238	17.3286	115	116	12.7699	121	122	15.448	15.1822	2.29094
1159	YALI1_A02037g_6	GTTCTTGTCGTTCCCGTTCTTGTAG	345	346	25.192	196	197	21.6868	218	219	27.7305	24.8698	3.03468
1160	YALI1_A02037g_7	GTCTGTTTTTTCGTTCTTGTCGTTC	290	291	21.1875	179	180	19.8154	142	143	18.1071	19.7033	1.54325
1161	YALI1_A02037g_8	GTGTTTTGGTCTGTTTTTTCGTTCT	370	371	27.0122	238	239	26.3104	258	259	32.7954	28.706	3.55884
1162	YALI1_A02075g_1	TGGCAGCGGAAAGAAGACGAGTTTT	225	226	16.4549	146	147	16.1825	147	148	18.7402	17.1259	1.40467
1163	YALI1_A02075g_2	TGGATCAAGTCTGATGACCAAGGAG	176	177	12.8872	149	150	16.5128	131	132	16.7142	15.3714	2.15373
1164	YALI1_A02075g_3	ATCGAGGGTCCGAGAATGTGACTGG	292	293	21.3331	180	181	19.9255	201	202	25.5779	22.2788	2.94248
1165	YALI1_A02075g_4	CAGAGGAAGGAGCTCTCGCCAAGAC	382	383	27.8859	180	181	19.9255	174	175	22.159	23.3235	4.106
1166	YALI1_A02075g_5	GAGACATTGGAGTCGATTTCAGCCG	229	230	16.7461	113	114	12.5497	137	138	17.474	15.5899	2.65794
1167	YALI1_A02075g_6	GCGCGTGTCGGGATTTTGGAGACAT	306	307	22.3524	204	205	22.5675	183	184	23.2986	22.7395	0.496007
1168	YALI1_A02075g_7	CGCTGCCATAAAAAGCTCTTGGGTC	328	329	23.9542	230	231	25.4297	217	218	27.6038	25.6626	1.83591
1169	YALI1_A02075g_8	CTGCTCCTGCTCCTTGGTCATCAGA	148	149	10.8486	97	98	10.7884	74	75	9.49673	10.3779	0.763701
1170	YALI1_A02083g_1	TGGACATTCCCCAGAGTGAAGCCAT	247	248	18.0567	147	148	16.2926	167	168	21.2727	18.5407	2.52505
1171	YALI1_A02083g_2	TATGCCAAGTTTGGCAACTCCATTT	313	314	22.8621	188	189	20.8061	140	141	17.8539	20.5074	2.51746
1172	YALI1_A02083g_3	GCAACTCCATTTCTCTTGAGAGATA	226	227	16.5277	174	175	19.2649	141	142	17.9805	17.9244	1.36948
1173	YALI1_A02083g_4	CTGGTCGACGACTCCTTCTCATCGT	241	242	17.6198	155	156	17.1733	146	147	18.6136	17.8022	0.73726
1174	YALI1_A02096g_1	AACACCCTCACAAAACTTCCCAGAC	230	231	16.8189	145	146	16.0725	107	108	13.6753	15.5222	1.64246
1175	YALI1_A02096g_2	AGCGAGAAAACCACAGCATACACCG	249	250	18.2023	134	135	14.8615	99	100	12.6623	15.242	2.78953
1176	YALI1_A02096g_3	AACGACACAAAAGAACTTTCAATGC	263	264	19.2216	165	166	18.2742	114	115	14.5617	17.3525	2.46292
1177	YALI1_A02096g_4	AATGCGACAGGCGCGTTATTCGAAA	285	286	20.8234	125	126	13.8708	142	143	18.1071	17.6004	3.50392
1178	YALI1_A02096g_5	TGATATCATGTAGGCCAGTGCCATT	178	179	13.0329	169	170	18.7145	129	130	16.461	16.0695	2.861
1179	YALI1_A02096g_6	TCGCTCAAACCGGGTGTTTGTGATA	460	461	33.5651	237	238	26.2003	211	212	26.8441	28.8698	4.07891
1180	YALI1_A02096g_7	GGCCTCCGAAGACGATTCACTCCGT	199	200	14.5618	117	118	12.9901	175	176	22.2857	16.6125	4.97554
1181	YALI1_A02096g_8	GTGAACGTTTTGGGCCTCCGAAGAC	134	135	9.82925	84	85	9.35726	95	96	12.1558	10.4474	1.4982
1182	YALI1_A02113g_1	ATTGGACCCTCGAATGCGAAATTGA	226	227	16.5277	137	138	15.1918	117	118	14.9415	15.5537	0.852764
1183	YALI1_A02113g_2	AACGTTTTCAAGTGTGCACTCGCCA	343	344	25.0464	208	209	23.0078	183	184	23.2986	23.7843	1.10263
1184	YALI1_A02113g_3	AAGTGTGCACTCGCCATAGAGCTTG	190	191	13.9066	154	155	17.0632	135	136	17.2207	16.0635	1.86963
1185	YALI1_A02113g_4	TTTTCAAAAACTGCTCTGCAGTGCA	202	203	14.7803	165	166	18.2742	123	124	15.7013	16.2519	1.81087
1186	YALI1_A02113g_5	GCGTTAACGAGGGAGTTGATCGGGA	158	159	11.5767	106	107	11.7791	96	97	12.2824	11.8794	0.363414
1187	YALI1_A02113g_6	TGAAGCTCAACTTCTATTTTTGGCG	333	334	24.3183	234	235	25.8701	202	203	25.7045	25.2976	0.852153
1188	YALI1_A02113g_7	ACGTATTCTTGAAGTTTTATGAAGC	196	197	14.3434	128	129	14.201	135	136	17.2207	15.2551	1.70382
1189	YALI1_A02113g_8	GCATTCGAGGGTCCAATGAAAGCTC	194	195	14.1978	144	145	15.9624	150	151	19.1201	16.4268	2.49378
1190	YALI1_A02131g_1	AAGGCATCAAATCAATCCCCCCCGG	207	208	15.1443	129	130	14.3111	106	107	13.5487	14.3347	0.798088
1191	YALI1_A02131g_2	AAATGGGACTCCAAAAAGGAAGAAA	221	222	16.1636	105	106	11.669	90	91	11.5227	13.1185	2.63822
1192	YALI1_A02131g_3	TTCCACCACTGCGACTGCCCAGGAG	162	163	11.8679	117	118	12.9901	115	116	14.6883	13.1821	1.41996
1193	YALI1_A02131g_4	AGAATCTTGACAAGGAGCCCACTCT	308	309	22.4981	207	208	22.8978	130	131	16.5876	20.6611	3.53343
1194	YALI1_A02131g_5	AAAGTGGGAGTTGAAGTGAAGTAGT	156	157	11.431	114	115	12.6598	71	72	9.11686	11.0692	1.79898
1195	YALI1_A02131g_6	ATGCCTTTAAAAGTGGGAGTTGAAG	252	253	18.4207	129	130	14.3111	133	134	16.9675	16.5664	2.08397
1196	YALI1_A02131g_7	GTCCTGGCCCCAGTGCAAGATGTGC	129	130	9.4652	101	102	11.2287	81	82	10.3831	10.359	0.882001
1197	YALI1_A02131g_8	GGACACTGGTTTCGTCCTGGCCCCA	176	177	12.8872	86	87	9.57743	92	93	11.7759	11.4135	1.6844
1198	YALI1_A02150g_1	TCTCACCGACCTAACCATTTGCGAC	176	177	12.8872	94	95	10.4581	118	119	15.0681	12.8045	2.30613
1199	YALI1_A02150g_2	CGACCGGTCGGAAACCGACTTCGAC	352	353	25.7017	217	218	23.9986	198	199	25.198	24.9661	0.874887
1200	YALI1_A02150g_3	ACAGAAACCCAGGCGAATGGCACCC	303	304	22.134	206	207	22.7877	194	195	24.6915	23.2044	1.3287
1201	YALI1_A02150g_4	CGAAAATGACTGACCGAACCTCCAT	94	95	6.91688	93	94	10.348	64	65	8.2305	8.49847	1.7312
1202	YALI1_A02150g_5	AACATGTGGAGCTCTCTGAGCGTCC	214	215	15.654	101	102	11.2287	106	107	13.5487	13.4771	2.21351
1203	YALI1_A02150g_6	CGACCGGTCGCAAATGGTTAGGTCG	429	430	31.308	234	235	25.8701	175	176	22.2857	26.4879	4.54278
1204	YALI1_A02150g_7	TGTAGGGTGCCATTCGCCTGGGTTT	183	184	13.3969	113	114	12.5497	137	138	17.474	14.4735	2.63276
1205	YALI1_A02150g_8	TCAGCACCACTACATCACCGACTTG	139	140	10.1933	97	98	10.7884	89	90	11.3961	10.7926	0.601403
1206	YALI1_A02190g_1	TACGACCCGATTTCCGACAGCCACG	170	171	12.4504	64	65	7.15555	120	121	15.3214	11.6424	4.14244
1207	YALI1_A02190g_2	CGACAGCCACGCTTCCAAACAACTC	223	224	16.3093	140	141	15.522	128	129	16.3344	16.0552	0.461926
1208	YALI1_A02190g_3	GACGTTCTGGAACTACGGACTGATC	281	282	20.5322	167	168	18.4943	152	153	19.3733	19.4666	1.02213
1209	YALI1_A02190g_4	TATCTTCAGAGGTATCCACGACGAT	277	278	20.241	147	148	16.2926	135	136	17.2207	17.9181	2.06448
1210	YALI1_A02190g_5	GAAGCGTGGCTGTCGGAAATCGGGT	260	261	19.0032	171	172	18.9347	138	139	17.6006	18.5128	0.790754
1211	YALI1_A02190g_6	TTGATATCTCGTTAGTATCTCGGAA	205	206	14.9987	138	139	15.3019	128	129	16.3344	15.545	0.700239
1212	YALI1_A02190g_7	GTTCCATTCTCTTGATACACGCTAC	220	221	16.0908	146	147	16.1825	114	115	14.5617	15.6117	0.910506
1213	YALI1_A02190g_8	AGCAGTGCAACTGTGCAGAAGGCCG	266	267	19.4401	203	204	22.4574	162	163	20.6396	20.8457	1.5192
1214	YALI1_A02198g_1	CGTGGTTTCTTTCCTCGACTCGTTT	363	364	26.5026	201	202	22.2372	163	164	20.7662	23.1687	2.97946
1215	YALI1_A02198g_2	TTTCCTCGACTCGTTTTCTGGCAAA	231	232	16.8917	185	186	20.4759	120	121	15.3214	17.563	2.64199
1216	YALI1_A02198g_3	CTCGACTCGTTTTCTGGCAAACAAA	364	365	26.5754	170	171	18.8246	191	192	24.3116	23.2372	3.98553
1217	YALI1_A02198g_4	TGGCAAACAAACCAACGGAACGGGA	111	112	8.15463	71	72	7.92615	64	65	8.2305	8.10376	0.158426
1218	YALI1_A02198g_5	CCAGAAAACGAGTCGAGGAAAGAAA	247	248	18.0567	206	207	22.7877	134	135	17.0941	19.3128	3.04755
1219	YALI1_A02198g_6	TTTGCCAGAAAACGAGTCGAGGAAA	152	153	11.1398	101	102	11.2287	75	76	9.62335	10.664	0.902285
1220	YALI1_A02198g_7	GCCTCCCAGACTTGTCATGGGTCCT	269	270	19.6585	162	163	17.9439	167	168	21.2727	19.625	1.66463
1221	YALI1_A02198g_8	GTCCCAGCGACTGACAGATTGAAAT	217	218	15.8724	175	176	19.375	128	129	16.3344	17.1939	1.90295
1222	YALI1_A02263g_1	CGGTGCTCAGGTGGAGCCGACACAG	293	294	21.4059	151	152	16.733	151	152	19.2467	19.1285	2.33871
1223	YALI1_A02263g_2	GCCAAACAGGCCATCCGCAAGCTGT	362	363	26.4298	153	154	16.9531	199	200	25.3246	22.9025	5.18184
1224	YALI1_A02263g_3	CGCGCCGTCCCAGCGACAAGCGCTC	114	115	8.37306	90	91	10.0178	99	100	12.6623	10.351	2.16396
1225	YALI1_A02263g_4	ATTTCGACGAGGCTCTTGCGCACGA	231	232	16.8917	126	127	13.9808	110	111	14.0552	14.9759	1.65957
1226	YALI1_A02263g_5	AGGGTCTCTGACTGTGTCTCTGTCT	328	329	23.9542	238	239	26.3104	190	191	24.185	24.8165	1.29885
1227	YALI1_A02263g_6	AGGGTCTGTGTCTGTGTCGTTGTCG	227	228	16.6005	215	216	23.7784	159	160	20.2597	20.2129	3.5892
1228	YALI1_A02263g_7	GGTCGCTTCTTTCAGGGTCTGTGTC	174	175	12.7416	130	131	14.4212	111	112	14.1818	13.7815	0.90851
1229	YALI1_A02263g_8	TGTCGCCTGTGTTGCTTGTGTCGCT	123	124	9.02834	115	116	12.7699	88	89	11.2695	11.0226	1.88296
1230	YALI1_A02301g_1	GCAAAAGAAAGCGCGATGACTATTC	302	303	22.0612	172	173	19.0448	162	163	20.6396	20.5818	1.50904
1231	YALI1_A02301g_2	GGCCATTACGTTTGGCAAAAGAAAG	216	217	15.7996	111	112	12.3296	93	94	11.9026	13.3439	2.13738
1232	YALI1_A02301g_3	GGAGCATAAAGAGGCAGGCAGGAAA	171	172	12.5232	111	112	12.3296	112	113	14.3084	13.0537	1.0909
1233	YALI1_A02301g_4	TTTTGCCAAACGTAATGGCCCAAAA	241	242	17.6198	154	155	17.0632	147	148	18.7402	17.8078	0.854139
1234	YALI1_A02301g_5	CCAAACGTAATGGCCCAAAAAGTTC	199	200	14.5618	156	157	17.2834	131	132	16.7142	16.1865	1.43548
1235	YALI1_A02301g_6	CTGCCTGCCTCTTTATGCTCCGAAA	176	177	12.8872	165	166	18.2742	135	136	17.2207	16.1274	2.85506
1236	YALI1_A02301g_7	TGCTCCGAAACAGCGTGGTTCCTAT	279	280	20.3866	192	193	21.2465	161	162	20.5129	20.7153	0.464302
1237	YALI1_A02301g_8	GTGTCCCTGGCTCGCCGATATTTAG	187	188	13.6881	171	172	18.9347	123	124	15.7013	16.108	2.64682
1238	YALI1_A02335g_1	CGTCATTGTCTTTGGTCTTCTGGGC	229	230	16.7461	168	169	18.6044	134	135	17.0941	17.4816	0.98788
1239	YALI1_A02335g_2	GTCTTCTGGGCTCTGCCCGAGGTTT	303	304	22.134	187	188	20.696	182	183	23.172	22.0007	1.24336
1240	YALI1_A02335g_3	GACGAAGGCATGATTGCTGGAACAA	203	204	14.8531	150	151	16.6229	84	85	10.763	14.0796	3.00555
1241	YALI1_A02335g_4	TGCAGGATCGAATTGGACGAATCAG	171	172	12.5232	105	106	11.669	125	126	15.9545	13.3822	2.26821
1242	YALI1_A02335g_5	AGATTGAATTGACGCTCGAAGGAGG	181	182	13.2513	120	121	13.3203	116	117	14.8149	13.7955	0.883498
1243	YALI1_A02335g_6	TGGGGTCTTTGAGATTGAATTGACG	350	351	25.556	185	186	20.4759	209	210	26.5908	24.2076	3.27291
1244	YALI1_A02335g_7	GGGGCCACTTCAGCCAGATAGGTGG	293	294	21.4059	142	143	15.7422	127	128	16.2078	17.7853	3.14418
1245	YALI1_A02335g_8	GAGACATGTGCAAAGTGGTGGAGTA	216	217	15.7996	134	135	14.8615	121	122	15.448	15.3697	0.473915
1246	YALI1_A02365g_1	GACTGCGCTCTTCCAACACCAACCA	119	120	8.73711	100	101	11.1186	70	71	8.99024	9.61532	1.30803
1247	YALI1_A02365g_2	CAAGGAAATCTCGTCTCCAGCTCAT	136	137	9.97486	104	105	11.559	105	106	13.422	11.652	1.72547
1248	YALI1_A02365g_3	CTCCTCTGGCTCCCAGATCAATTGA	234	235	17.1102	151	152	16.733	110	111	14.0552	15.9661	1.66564
1249	YALI1_A02365g_4	AGGTCTCTCGGAACTCAACCTGCCC	242	243	17.6926	171	172	18.9347	152	153	19.3733	18.6669	0.871759
1250	YALI1_A02365g_5	TAGCTCCATCACTTCTCGACGATGG	221	222	16.1636	131	132	14.5313	119	120	15.1948	15.2966	0.820937
1251	YALI1_A02365g_6	CTTGCAAATGTGGTTGATTTGTAGC	220	221	16.0908	189	190	20.9162	118	119	15.0681	17.3584	3.1233
1252	YALI1_A02365g_7	AGGTGTAATGAGCTCGGGCAGGTTG	280	281	20.4594	195	196	21.5767	127	128	16.2078	19.4146	2.83287
1253	YALI1_A02365g_8	GCTCATCGTCTACCACAAAGTCGTC	248	249	18.1295	139	140	15.412	115	116	14.6883	16.0766	1.81433
1254	YALI1_A02394g_1	CCGTGCTTAATGGAGCCATTGCGGC	219	220	16.018	162	163	17.9439	133	134	16.9675	16.9765	0.962974
1255	YALI1_A02394g_2	GGTCGGCCCCGTGACTCTCAGCAAC	259	260	18.9304	184	185	20.3658	152	153	19.3733	19.5565	0.73502
1256	YALI1_A02394g_3	AGTTTGCCGTGGCCGACAAGGCGGT	173	174	12.6688	124	125	13.7607	121	122	15.448	13.9592	1.4002
1257	YALI1_A02394g_4	CCGTGGCCGACAAGGCGGTGGGCAA	238	239	17.4014	136	137	15.0817	163	164	20.7662	17.7498	2.85821
1258	YALI1_A02394g_5	GGGGCTGAAGGGGCCGCAATGGCTC	247	248	18.0567	200	201	22.1272	195	196	24.8181	21.6673	3.40409
1259	YALI1_A02394g_6	TGACGGGGATCTGGAGCACTTTGGG	200	201	14.6347	128	129	14.201	100	101	12.7889	13.8749	0.965119
1260	YALI1_A02394g_7	GGTGTACGCTCCGTCTCGACGAGCT	305	306	22.2796	166	167	18.3843	110	111	14.0552	18.2397	4.11414
1261	YALI1_A02394g_8	CGTTGAACTGGCCTGTGAATTCGCA	284	285	20.7506	184	185	20.3658	134	135	17.0941	19.4035	2.00923
1262	YALI1_A02426g_1	AGTTTCATGACTTTGTGAAAGACGA	232	233	16.9646	165	166	18.2742	115	116	14.6883	16.6423	1.81453
1263	YALI1_A02426g_2	ATGACTTTGTGAAAGACGAGCATGG	249	250	18.2023	131	132	14.5313	133	134	16.9675	16.567	1.868
1264	YALI1_A02426g_3	TGAAAGACGAGCATGGGGAAATACA	209	210	15.2899	159	160	17.6137	154	155	19.6266	17.5101	2.17017
1265	YALI1_A02426g_4	CGGAATCTGGTCAGGCCCAAGGAGT	210	211	15.3627	142	143	15.7422	139	140	17.7272	16.2774	1.26985
1266	YALI1_A02426g_5	ACCACTCCGATTCTATGCTCTGCCT	265	266	19.3673	186	187	20.586	130	131	16.5876	18.8469	2.04932
1267	YALI1_A02426g_6	CATGCGCTTTAACCACTCCGATTCT	196	197	14.3434	135	136	14.9716	146	147	18.6136	15.9762	2.30554
1268	YALI1_A02426g_7	ACAAAGTCATGAAACTGAAAGAACT	161	162	11.7951	108	109	11.9993	92	93	11.7759	11.8568	0.1238
1269	YALI1_A02426g_8	CCCATGCTCGTCTTTCACAAAGTCA	274	275	20.0225	145	146	16.0725	156	157	19.8798	18.6583	2.24051
1270	YALI1_A02443g_1	TCTGCAACATAAACACGCAGGTGGG	100	101	7.35373	56	57	6.27487	61	62	7.85063	7.15974	0.805594
1271	YALI1_A02443g_2	CGATGCCTTCAACCGACGCCCCACA	168	169	12.3048	94	95	10.4581	81	82	10.3831	11.0487	1.08847
1272	YALI1_A02443g_3	AGAGCAACTTCTTCCATCACGTGAA	214	215	15.654	160	161	17.7237	133	134	16.9675	16.7817	1.04731
1273	YALI1_A02443g_4	GGCGCCAGCTCCAGGGCCATATCAT	209	210	15.2899	128	129	14.201	132	133	16.8409	15.4439	1.32665
1274	YALI1_A02443g_5	TGTTGCAGATAAACCACACCTGCGC	212	213	15.5084	159	160	17.6137	134	135	17.0941	16.7387	1.09672
1275	YALI1_A02443g_6	GACGCCCACCTGCGTGTTTATGTTG	270	271	19.7313	172	173	19.0448	163	164	20.7662	19.8474	0.866562
1276	YALI1_A02443g_7	CCCCACCTCCAGATTGCCCAGACCC	218	219	15.9452	154	155	17.0632	152	153	19.3733	17.4606	1.74826
1277	YALI1_A02443g_8	CTCAGCAGAAGTTGCAGGTTGTCTT	316	317	23.0805	196	197	21.6868	193	194	24.5649	23.1107	1.43927
1278	YALI1_A02461g_1	CCAGCTCGCGGCAGATTTTCCAGCG	121	122	8.88273	95	96	10.5682	113	114	14.435	11.2953	2.84667
1279	YALI1_A02461g_2	CAGCGTGGTGGCGAAGAGAATGCGC	228	229	16.6733	180	181	19.9255	148	149	18.8668	18.4885	1.65875
1280	YALI1_A02461g_3	CATTCTCGCCAACTACACACACAAG	199	200	14.5618	128	129	14.201	94	95	12.0292	13.5974	1.37
1281	YALI1_A02461g_4	CCCGAGGCAGCCATCGACAAACGAA	240	241	17.547	125	126	13.8708	119	120	15.1948	15.5375	1.86195
1282	YALI1_A02461g_5	GCGATTCCTCGAATCCCTCCATGTT	143	144	10.4845	119	120	13.2102	111	112	14.1818	12.6255	1.91673
1283	YALI1_A02461g_6	CTTGCCCTTTCGCGATTCCTCGAAT	262	263	19.1488	149	150	16.5128	126	127	16.0811	17.2476	1.66061
1284	YALI1_A02461g_7	CGGGCTTGATGGTGTCGACAGCAAT	258	259	18.8576	190	191	21.0263	149	150	18.9935	19.6258	1.21479
1285	YALI1_A02461g_8	GACCCAGGGCAGATGATCCTTTCCG	366	367	26.721	205	206	22.6776	126	127	16.0811	21.8266	5.37074
1286	YALI1_A02470g_1	TGGGCAACGTGACCGACGACGACTC	201	202	14.7075	123	124	13.6506	103	104	13.1688	13.8423	0.787041
1287	YALI1_A02470g_2	CATCACCGCCAACATCTGTGCCGGT	227	228	16.6005	136	137	15.0817	124	125	15.8279	15.8367	0.759443
1288	YALI1_A02470g_3	CATGGACAACTTCGAGTTTGGATTC	199	200	14.5618	186	187	20.586	128	129	16.3344	17.1607	3.09591
1289	YALI1_A02470g_4	GATTCGCCAACTTGACGATTGATGT	285	286	20.8234	152	153	16.8431	157	158	20.0064	19.2243	2.1023
1290	YALI1_A02470g_5	TGGACTCTGTGTGCGTCGTAGTACT	271	272	19.8041	153	154	16.9531	152	153	19.3733	18.7102	1.53682
1291	YALI1_A02470g_6	ATCACGTAGTCCACGGGCTGGTTGT	177	178	12.96	131	132	14.5313	97	98	12.4091	13.3001	1.10122
1292	YALI1_A02470g_7	TAGTTGAGGTTAGGTGGACCGGCAC	300	301	21.9156	207	208	22.8978	188	189	23.9318	22.915	1.0082
1293	YALI1_A02470g_8	TCGACATTGTTGACATCTGAGTCGA	237	238	17.3286	156	157	17.2834	131	132	16.7142	17.1087	0.342396
1294	YALI1_A02499g_1	GATCTCCCTCAAACTCGTCGTATCG	205	206	14.9987	129	130	14.3111	103	104	13.1688	14.1595	0.924319
1295	YALI1_A02499g_2	CACCTCGCTACGACGGGCCAATCAC	367	368	26.7938	213	214	23.5583	160	161	20.3863	23.5795	3.20379
1296	YALI1_A02499g_3	AACGTCTCCAGAAGGCGGCAAGCAC	264	265	19.2944	149	150	16.5128	144	145	18.3603	18.0559	1.4156
1297	YALI1_A02499g_4	CCGATCTTATGACTGACGAGGACAA	122	123	8.95554	95	96	10.5682	62	63	7.97725	9.16699	1.30835
1298	YALI1_A02499g_5	GTCCAAGGGCCCTGAACTCATGCAT	386	387	28.1772	222	223	24.549	200	201	25.4512	26.0591	1.88892
1299	YALI1_A02499g_6	AGGGAGATCGAAACCCCAAGACTGG	216	217	15.7996	124	125	13.7607	114	115	14.5617	14.7073	1.02724
1300	YALI1_A02546g_1	AGTTGGCAGTAAGATGCATACAGGA	210	211	15.3627	173	174	19.1549	116	117	14.8149	16.4442	2.36345
1301	YALI1_A02546g_2	GTCAGAAGCCGCAATTCAACTTTGG	293	294	21.4059	209	210	23.1179	193	194	24.5649	23.0296	1.58133
1302	YALI1_A02546g_3	GTGCCACTACCGCCAAGTCTGACGA	157	158	11.5039	125	126	13.8708	95	96	12.1558	12.5101	1.22258
1303	YALI1_A02546g_4	ACACCCCGGCCAAACCCAAGGCCTC	188	189	13.7609	144	145	15.9624	142	143	18.1071	15.9435	2.17314
1304	YALI1_A02546g_5	CTGTATGCATCTTACTGCCAACTGA	193	194	14.125	95	96	10.5682	87	88	11.1428	11.9453	1.90938
1305	YALI1_A02546g_6	GGGCCCTGCATTACGAGGTTATTTT	101	102	7.42654	90	91	10.0178	52	53	6.71102	8.05178	1.73978
1306	YALI1_A02546g_7	AACTTGATTTTTGGGGCCCTGCATT	175	176	12.8144	139	140	15.412	126	127	16.0811	14.7692	1.72561
1307	YALI1_A02546g_8	GCCGTCACCAGCGTTCGAATTGGAC	281	282	20.5322	164	165	18.1641	142	143	18.1071	18.9345	1.38398
1308	YALI1_A02552g_1	CGAGATTCGTGTGGTCTACGACTCG	261	262	19.076	181	182	20.0355	141	142	17.9805	19.0307	1.02828
1309	YALI1_A02552g_2	GGCGCCTCGTTGAGCACCTTGCGGG	229	230	16.7461	135	136	14.9716	130	131	16.5876	16.1018	0.981963
1310	YALI1_A02552g_3	CCCTTGCCCTTTTTGGGCGCCTCGT	266	267	19.4401	163	164	18.054	134	135	17.0941	18.1961	1.17941
1311	YALI1_A02552g_4	GGACTTTGCCCTTGCCCTTTTTGGG	323	324	23.5902	151	152	16.733	160	161	20.3863	20.2365	3.43106
1312	YALI1_A02552g_5	CAGGATTGATGTCAAGGTCTGAACG	284	285	20.7506	208	209	23.0078	141	142	17.9805	20.5796	2.51804
1313	YALI1_A02552g_6	AGGAAGTAAGCCCGTTCCGCAGCAT	179	180	13.1057	108	109	11.9993	117	118	14.9415	13.3488	1.4861
1314	YALI1_A02552g_7	CACTTCGGGACTCTCCAGCAACTTG	240	241	17.547	184	185	20.3658	130	131	16.5876	18.1668	1.96386
1315	YALI1_A02552g_8	TTTTCCACTTCGGGACTCTCCAGCA	309	310	22.5709	212	213	23.4482	143	144	18.2337	21.4176	2.79199
1316	YALI1_A02561g_1	TATGTGTCCAGCAAAATGGCCTTTG	154	155	11.2854	120	121	13.3203	95	96	12.1558	12.2539	1.02099
1317	YALI1_A02561g_2	TGTCTGCTCTCAAGAAGGTGACCAA	219	220	16.018	160	161	17.7237	107	108	13.6753	15.8057	2.03256
1318	YALI1_A02561g_3	AGAAAGAGGGATACAAGGTGGATAT	233	234	17.0374	149	150	16.5128	111	112	14.1818	15.9107	1.52004
1319	YALI1_A02561g_4	ATGAGATCAAGGTGGCTCACGAGAC	264	265	19.2944	153	154	16.9531	132	133	16.8409	17.6962	1.3853
1320	YALI1_A02561g_5	CAACCAGTCTGATCGGCGCATGCTT	258	259	18.8576	182	183	20.1456	110	111	14.0552	17.6861	3.20978
1321	YALI1_A02561g_6	CTGGACACATAGAAACAGTCCTGCG	347	348	25.3376	186	187	20.586	170	171	21.6525	22.5254	2.49317
1322	YALI1_A02561g_7	GCAGCTTGGTCACCTTCTTGAGAGC	271	272	19.8041	213	214	23.5583	151	152	19.2467	20.8697	2.34499
1323	YALI1_A02561g_8	CCATGCCCATCATTCGAATGTACTG	259	260	18.9304	164	165	18.1641	148	149	18.8668	18.6538	0.425272
1324	YALI1_A02568g_1	GTGGACAGAGTTTGGTTTTAACATC	263	264	19.2216	146	147	16.1825	134	135	17.0941	17.4994	1.55956
1325	YALI1_A02568g_2	GTTTTAACATCAATGAAACGAGGGA	155	156	11.3582	101	102	11.2287	104	105	13.2954	11.9608	1.15764
1326	YALI1_A02568g_3	ACATCAATGAAACGAGGGATTGAAC	159	160	11.6495	96	97	10.6783	99	100	12.6623	11.6634	0.992086
1327	YALI1_A02568g_4	GAGCAGCAGCAGCAGGTTCTTCTGG	179	180	13.1057	177	178	19.5952	106	107	13.5487	15.4165	3.62562
1328	YALI1_A02568g_5	ATTGATGTTAAAACCAAACTCTGTC	184	185	13.4697	112	113	12.4396	102	103	13.0422	12.9838	0.517502
1329	YALI1_A02568g_6	CGCGTGTAGAACTTGCCCACGTGTC	400	401	29.1965	197	198	21.7969	181	182	23.0454	24.6796	3.96125
1330	YALI1_A02568g_7	GCCGCGATTTTGCGCGTGTAGAACT	263	264	19.2216	115	116	12.7699	144	145	18.3603	16.784	3.50285
1331	YALI1_A02568g_8	GTCTGCGCCAGAAGAACCTGCTGCT	263	264	19.2216	174	175	19.2649	153	154	19.5	19.3288	0.149758
1332	YALI1_A02615g_1	CGCAATTCATCAAAAAGCGAGGAGC	165	166	12.0863	129	130	14.3111	91	92	11.6493	12.6823	1.42745
1333	YALI1_A02615g_2	ACGAGATTGCACGTGTGGGCGAGCG	203	204	14.8531	128	129	14.201	110	111	14.0552	14.3698	0.424882
1334	YALI1_A02615g_3	TCACAAAGCTCAATGCTATGAACGA	165	166	12.0863	95	96	10.5682	97	98	12.4091	11.6879	0.982995
1335	YALI1_A02615g_4	TACGACGATCTGGAACGGGCACGAA	265	266	19.3673	200	201	22.1272	158	159	20.1331	20.5425	1.42478
1336	YALI1_A02615g_5	TGTGGTCGACGAGTTGTTGCTGGGC	225	226	16.4549	132	133	14.6414	145	146	18.487	16.5277	1.92384
1337	YALI1_A02615g_6	TGGTGGTGGGGGTTTCTGTGGTCGA	215	216	15.7268	142	143	15.7422	114	115	14.5617	15.3436	0.677188
1338	YALI1_A02615g_7	TGTCCTCCACAGACATGCGTGACAT	208	209	15.2171	174	175	19.2649	148	149	18.8668	17.783	2.23098
1339	YALI1_A02615g_8	CTGCAGCTTGGGGTCCTCCAGCAGG	288	289	21.0419	157	158	17.3935	97	98	12.4091	16.9481	4.3336
1340	YALI1_A02653g_1	GACGGCTACCAGGACTCGCGGTGGC	337	338	24.6095	205	206	22.6776	196	197	24.9447	24.0773	1.22371
1341	YALI1_A02653g_2	TGCATCACGGCGGTCATTATGACGG	207	208	15.1443	111	112	12.3296	120	121	15.3214	14.2651	1.67855
1342	YALI1_A02653g_3	TGGTCTTCATCTTTTGCTGGGCCAC	185	186	13.5425	102	103	11.3388	99	100	12.6623	12.5145	1.10927
1343	YALI1_A02653g_4	CTGGGCCACGGTGGTTTACTGCCCC	157	158	11.5039	100	101	11.1186	122	123	15.5746	12.7324	2.469
1344	YALI1_A02653g_5	TTTTTTCCGACCTGATCTGGAATAC	243	244	17.7655	151	152	16.733	125	126	15.9545	16.8176	0.908437
1345	YALI1_A02653g_6	GTTCGATTCTGTAGTCCAGCACGGC	232	233	16.9646	128	129	14.201	136	137	17.3474	16.171	1.71674
1346	YALI1_A02653g_7	TCGGCAAACAGCCCGACTAGCAGCG	152	153	11.1398	115	116	12.7699	101	102	12.9156	12.2751	0.985872
1347	YALI1_A02653g_8	GCCACTTCTTTCTCGGCAAACAGCC	233	234	17.0374	202	203	22.3473	118	119	15.0681	18.1509	3.76519
1348	YALI1_A02682g_1	ACCGTTCGAAGCCAATTCTGTATCG	271	272	19.8041	185	186	20.4759	157	158	20.0064	20.0955	0.344621
1349	YALI1_A02682g_2	TCAATGAAGGACATCGATTCGTTCA	224	225	16.3821	164	165	18.1641	147	148	18.7402	17.7621	1.22938
1350	YALI1_A02682g_3	GACAAACAGACATTGATATGGAGCC	259	260	18.9304	164	165	18.1641	125	126	15.9545	17.683	1.54518
1351	YALI1_A02682g_4	TCGTTGAGAACACTTACGTCGACTA	130	131	9.53801	66	67	7.37572	68	69	8.73699	8.55024	1.09317
1352	YALI1_A02682g_5	TAGTCGAGTCGATACAGAATTGGCT	269	270	19.6585	112	113	12.4396	141	142	17.9805	16.6929	3.77775
1353	YALI1_A02682g_6	TCGAAACACATGGCTCAGTGTGTTG	238	239	17.4014	133	134	14.7514	137	138	17.474	16.5423	1.55133
1354	YALI1_A02682g_7	GAGGAACAGCTCTGCCCCGAGTTCT	271	272	19.8041	148	149	16.4027	148	149	18.8668	18.3579	1.75688
1355	YALI1_A02682g_8	GAAGGTCCCCTGGTTTCGAGGAACA	182	183	13.3241	130	131	14.4212	106	107	13.5487	13.7646	0.579559
1356	YALI1_A02728g_1	CCGTGTGGCTCGCGCCGGCAGCAGC	227	228	16.6005	127	128	14.0909	150	151	19.1201	16.6038	2.51458
1357	YALI1_A02728g_2	CGACTGCTTTCACCAGCGCAACAAC	218	219	15.9452	130	131	14.4212	91	92	11.6493	14.0052	2.17794
1358	YALI1_A02728g_3	ACCAGCGCAACAACCCCCTGGGGCT	209	210	15.2899	173	174	19.1549	154	155	19.6266	18.0238	2.3793
1359	YALI1_A02728g_4	GCCGACTACGACAAGGACGATGGCC	227	228	16.6005	133	134	14.7514	110	111	14.0552	15.1357	1.31546
1360	YALI1_A02728g_5	CGTCTCGTTGAGGTCGCTGAGCACC	300	301	21.9156	214	215	23.6684	185	186	23.5519	23.0453	0.980077
1361	YALI1_A02728g_6	GGGCTTGGTGTCCTTGCTGACCTCG	330	331	24.0999	198	199	21.907	172	173	21.9058	22.6375	1.2664
1362	YALI1_A02728g_7	GCGAGTCCTGTCAATAGAGATGCAA	212	213	15.5084	120	121	13.3203	78	79	10.0032	12.944	2.7718
1363	YALI1_A02728g_8	GGATTGCGAGTTAAGATCGTCGTTG	218	219	15.9452	173	174	19.1549	134	135	17.0941	17.3981	1.62626
1364	YALI1_A02775g_1	GCATCTGCGAAGCAGCCACGGTGGT	287	288	20.9691	127	128	14.0909	141	142	17.9805	17.6802	3.44889
1365	YALI1_A02775g_2	GCTGTCGAGCTCGTTGTTCTCGACG	265	266	19.3673	197	198	21.7969	162	163	20.6396	20.6012	1.21528
1366	YALI1_A02775g_3	AACACCGACGAGGACACCCAGACCA	164	165	12.0135	94	95	10.4581	73	74	9.37011	10.6139	1.32858
1367	YALI1_A02775g_4	ACCAGTCGCGGTTCCCCCGAGTCTT	144	145	10.5573	98	99	10.8985	98	99	12.5357	11.3305	1.05757
1368	YALI1_A02775g_5	AGGACTCCAACCTGCCCGTGCCCAA	203	204	14.8531	149	150	16.5128	131	132	16.7142	16.0267	1.02137
1369	YALI1_A02775g_6	AGTCTCTGCACAACTCCGGCGTTCT	157	158	11.5039	120	121	13.3203	118	119	15.0681	13.2974	1.78225
1370	YALI1_A02775g_7	GCGGTTCTCCTCTCATCAAGCTCGG	200	201	14.6347	169	170	18.7145	136	137	17.3474	16.8988	2.07658
1371	YALI1_A02775g_8	GAGCTTGACCATCTGACCATCACTG	161	162	11.7951	61	62	6.82529	87	88	11.1428	9.92107	2.70079
1372	YALI1_A02813g_1	AAAAGGACATCAAAAAGCTGCGGCA	140	141	10.2661	94	95	10.4581	101	102	12.9156	11.2133	1.47736
1373	YALI1_A02813g_2	GAGTCGGAGCTGTCTCGGCCCTTAT	305	306	22.2796	173	174	19.1549	144	145	18.3603	19.9316	2.07188
1374	YALI1_A02813g_3	CGACTACGTGCGATCTACCCAGCCG	288	289	21.0419	187	188	20.696	152	153	19.3733	20.3704	0.880644
1375	YALI1_A02813g_4	ATCATCAACGTGAAGAGTTTCAAGG	291	292	21.2603	161	162	17.8338	147	148	18.7402	19.2781	1.77543
1376	YALI1_A02813g_5	ATGTCCTTTTCAAAGTCGCCATCTC	174	175	12.7416	115	116	12.7699	89	90	11.3961	12.3025	0.785141
1377	YALI1_A02813g_6	CGTCTGCCGCAGCTTTTTGATGTCC	331	332	24.1727	279	280	30.8239	207	208	26.3376	27.1114	3.39246
1378	YALI1_A02813g_7	CAGCTCCGTCCACCTGAGCACTATT	212	213	15.5084	159	160	17.6137	124	125	15.8279	16.3166	1.13456
1379	YALI1_A02813g_8	CACCTTGAGCGCCGTGTCTCTGACG	277	278	20.241	212	213	23.4482	171	172	21.7792	21.8228	1.60405
1380	YALI1_A02819g_1	TTTGCCAGGGGGGGGGGGGGATGTT	13	14	1.01933	7	8	0.880683	12	13	1.6461	1.18204	0.407825
1381	YALI1_A02819g_2	CCAGGGGGGGGGGGGGATGTTATGG	23	24	1.74742	10	11	1.21094	11	12	1.51948	1.49261	0.269248
1382	YALI1_A02819g_3	AGGTCACGTGACCGGTGGCGTTTGG	286	287	20.8962	189	190	20.9162	167	168	21.2727	21.0284	0.2118
1383	YALI1_A02819g_4	GTTCCGTCGGCTGTCGCTTTTTTTT	233	234	17.0374	121	122	13.4304	158	159	20.1331	16.8669	3.35457
1384	YALI1_A02819g_5	GCACCATCTCTAGCAGCCCTTTTGG	217	218	15.8724	97	98	10.7884	130	131	16.5876	14.4161	3.16203
1385	YALI1_A02819g_6	TTGGCACGCTTTAGCACCATCTCTA	272	273	19.8769	190	191	21.0263	135	136	17.2207	19.3747	1.95187
1386	YALI1_A02819g_7	TCGTATTGATAGGCGACAGGCGATC	318	319	23.2261	254	255	28.0718	189	190	24.0584	25.1188	2.59101
1387	YALI1_A02819g_8	GACAGGCACTATCTTTGTCGTATTG	254	255	18.5664	139	140	15.412	163	164	20.7662	18.2482	2.69126
1388	YALI1_A02833g_1	TGGCCGAAAGGAGAGCACCTCTCCC	220	221	16.0908	208	209	23.0078	115	116	14.6883	17.929	4.45397
1389	YALI1_A02833g_2	CATGATCCCCGAGCACAACATCCGA	169	170	12.3776	123	124	13.6506	110	111	14.0552	13.3611	0.875458
1390	YALI1_A02833g_3	CTGGGTAACTCAGCTGCTTCTCTCA	248	249	18.1295	169	170	18.7145	123	124	15.7013	17.5151	1.59783
1391	YALI1_A02833g_4	GACGGCTCAAGTACGAGTACTGCGA	112	113	8.22744	91	92	10.1279	75	76	9.62335	9.32622	0.984433
1392	YALI1_A02833g_5	GGCCAGAAAAGAGCGCCTTGGGGTT	205	206	14.9987	124	125	13.7607	92	93	11.7759	13.5118	1.62573
1393	YALI1_A02833g_6	GCTCGAGAATGAAGGTGGGAAGTGT	251	252	18.3479	143	144	15.8523	139	140	17.7272	17.3091	1.29928
1394	YALI1_A02833g_7	TGATTCGCTCGAGCATGGACTTTCG	191	192	13.9794	138	139	15.3019	107	108	13.6753	14.3188	0.864793
1395	YALI1_A02833g_8	CCACTTGGATGAACCGCTGCATGGG	204	205	14.9259	147	148	16.2926	125	126	15.9545	15.7243	0.711848
1396	YALI1_A02875g_1	CCAGTAATGTCGACCGTGCTCTTCC	277	278	20.241	171	172	18.9347	166	167	21.1461	20.1072	1.11173
1397	YALI1_A02875g_2	CGACGACAACTGCAAGGGTCAGAAT	269	270	19.6585	161	162	17.8338	178	179	22.6655	20.0526	2.43984
1398	YALI1_A02875g_3	CCAGGCGGTTCGAGAGGTTACACGA	238	239	17.4014	111	112	12.3296	116	117	14.8149	14.8486	2.53609
1399	YALI1_A02875g_4	AAGGCCCCCAGTTTCCCCGGGCTCC	244	245	17.8383	93	94	10.348	86	87	11.0162	13.0675	4.14509
1400	YALI1_A02875g_5	TCCGCCAGGGCTCTCAAGCCCATGG	281	282	20.5322	244	245	26.9709	177	178	22.5389	23.3473	3.29461
1401	YALI1_A02875g_6	CAATTTCTCCGCCAGGGCTCTCAAG	192	193	14.0522	140	141	15.522	104	105	13.2954	14.2899	1.13218
1402	YALI1_A02875g_7	TGCAATTCTGACCCTTGCAGTTGTC	293	294	21.4059	143	144	15.8523	142	143	18.1071	18.4551	2.79312
1403	YALI1_A02875g_8	GAGACGGTCTTCTGTGAGCTTCGTG	313	314	22.8621	171	172	18.9347	145	146	18.487	20.0946	2.40717
1404	YALI1_A02895g_1	TTTTACGCGTTTCAGTCTCCTTCAA	343	344	25.0464	177	178	19.5952	158	159	20.1331	21.5915	3.00403
1405	YALI1_A02895g_2	CGCGTTTCAGTCTCCTTCAACATGG	304	305	22.2068	215	216	23.7784	195	196	24.8181	23.6011	1.31465
1406	YALI1_A02895g_3	AGTCTCCTTCAACATGGCCAAATCG	203	204	14.8531	163	164	18.054	127	128	16.2078	16.3716	1.60674
1407	YALI1_A02895g_4	CATCATGGGACCAGGTGCAGCCGCT	238	239	17.4014	152	153	16.8431	127	128	16.2078	16.8174	0.59724
1408	YALI1_A02895g_5	GCCATGTTGAAGGAGACTGAAACGC	299	300	21.8428	177	178	19.5952	195	196	24.8181	22.0854	2.6199
1409	YALI1_A02895g_6	AATTCGATTTGGCCATGTTGAAGGA	228	229	16.6733	120	121	13.3203	148	149	18.8668	16.2868	2.79338
1410	YALI1_A02895g_7	TGACGGCGTAGTATGGCTTTGAATT	269	270	19.6585	158	159	17.5036	144	145	18.3603	18.5075	1.08497
1411	YALI1_A02895g_8	GGCCCTTTCTGACGGCGTAGTATGG	279	280	20.3866	159	160	17.6137	134	135	17.0941	18.3648	1.77009
1412	YALI1_A02947g_1	AACTGGTGGAGGACAAGAACATCAC	197	198	14.4162	109	110	12.1094	103	104	13.1688	13.2315	1.15469
1413	YALI1_A02947g_2	GTGGCTCAGAAGACATTTAGAAGCG	303	304	22.134	194	195	21.4666	189	190	24.0584	22.553	1.34571
1414	YALI1_A02947g_3	GAAGCGCCATTGATGCATCGCCAGT	241	242	17.6198	118	119	13.1002	109	110	13.9285	14.8828	2.40622
1415	YALI1_A02947g_4	GCTGCTTATGAACACCATTCGGCTA	166	167	12.1591	124	125	13.7607	83	84	10.6363	12.1854	1.56233
1416	YALI1_A02947g_5	CACTTGATCGGCGGCCAATAATGCT	204	205	14.9259	157	158	17.3935	130	131	16.5876	16.3023	1.25829
1417	YALI1_A02947g_6	GGCACACAGGCGGTCGTGATGTTCT	253	254	18.4935	155	156	17.1733	122	123	15.5746	17.0805	1.46167
1418	YALI1_A02947g_7	GACGTGAGCAGCAGATCCAGAAACC	174	175	12.7416	110	111	12.2195	106	107	13.5487	12.8366	0.669666
1419	YALI1_A02947g_8	TTGAGTTTAGACGTGAGCAGCAGAT	182	183	13.3241	119	120	13.2102	105	106	13.422	13.3188	0.106
1420	YALI1_A02974g_1	TGGATCTCGAGTCCAACCAGCAAAA	137	138	10.0477	132	133	14.6414	68	69	8.73699	11.142	3.10057
1421	YALI1_A02974g_2	TCTCGAATCGGACGAAAACTATCTA	250	251	18.2751	151	152	16.733	136	137	17.3474	17.4518	0.776359
1422	YALI1_A02974g_3	CTGTGCGACGACCAGACCGCAACCC	124	125	9.10115	138	139	15.3019	91	92	11.6493	12.0174	3.1167
1423	YALI1_A02974g_4	GGAGAAGTCATTGAGTCGGTGATCG	332	333	24.2455	202	203	22.3473	184	185	23.4253	23.3394	0.951984
1424	YALI1_A02974g_5	AACACTCTGTCTCCGTCGGTGACGT	179	180	13.1057	105	106	11.669	88	89	11.2695	12.0147	0.965677
1425	YALI1_A02974g_6	GTTGTTGCTTATTCCCTCCTCAGTG	282	283	20.605	144	145	15.9624	135	136	17.2207	17.9294	2.40107
1426	YALI1_A02974g_7	CGGAGAGGGCATCAGGTCCTTGGTG	248	249	18.1295	173	174	19.1549	169	170	21.5259	19.6034	1.74208
1427	YALI1_A02974g_8	CTGGTTGGACTCGAGATCCACAAAA	253	254	18.4935	175	176	19.375	163	164	20.7662	19.5449	1.14581
1428	YALI1_A02977g_1	ATATAAATGGCTGCTCCAATCACGC	240	241	17.547	200	201	22.1272	136	137	17.3474	19.0072	2.70382
1429	YALI1_A02977g_2	TCCTTACACCGCATGACGTCGGTTG	195	196	14.2706	141	142	15.6321	105	106	13.422	14.4416	1.11492
1430	YALI1_A02977g_3	TATGAAACCGGGCTGTCAGCCACAC	245	246	17.9111	157	158	17.3935	146	147	18.6136	17.9727	0.612383
1431	YALI1_A02977g_4	TCGCAGCTGGAGACCCCAGGTGGCG	138	139	10.1205	128	129	14.201	86	87	11.0162	11.7792	2.14461
1432	YALI1_A02977g_5	GCCGTCGCTGGCGGTCTTTTCTCGC	264	265	19.2944	186	187	20.586	151	152	19.2467	19.709	0.759815
1433	YALI1_A02998g_1	GACTGCGGGTCGGAAGTCGAGCGGT	111	112	8.15463	79	80	8.80683	77	78	9.8766	8.94602	0.86938
1434	YALI1_A02998g_2	CGCTGGACCAAAACAAGCTCCTGGT	206	207	15.0715	186	187	20.586	125	126	15.9545	17.204	2.96196
1435	YALI1_A02998g_3	GACTTTCAGAAACGCTGGCAACAAG	358	359	26.1385	204	205	22.5675	195	196	24.8181	24.508	1.80559
1436	YALI1_A02998g_4	AGAAACGCTGGCAACAAGGATGTGA	266	267	19.4401	165	166	18.2742	146	147	18.6136	18.7759	0.599663
1437	YALI1_A02998g_5	GTCCAGCGCAAAGAACCGCTCGACT	167	168	12.232	154	155	17.0632	122	123	15.5746	14.9566	2.47423
1438	YALI1_A02998g_6	TCATGGGGGTACCTGACCTTGAGAT	119	120	8.73711	72	73	8.03623	64	65	8.2305	8.33461	0.361851
1439	YALI1_A02998g_7	TGAAAGTCGAAAACAGCGTTTTGTC	271	272	19.8041	207	208	22.8978	166	167	21.1461	21.2826	1.55134
1440	YALI1_A02998g_8	CGGTCCTGGCAAAATGGGGCCACTG	305	306	22.2796	164	165	18.1641	153	154	19.5	19.9812	2.09955
1441	YALI1_A03017g_1	AGAAAGTAGGACAACAAGTAGAGTC	152	153	11.1398	103	104	11.4489	79	80	10.1298	10.9062	0.689855
1442	YALI1_A03017g_2	TCTATTGCGAGTATTCGTATTGTAC	194	195	14.1978	125	126	13.8708	102	103	13.0422	13.7036	0.595675
1443	YALI1_A03017g_3	TGAGACCTTCCGTGCTTGCAGCGTT	271	272	19.8041	143	144	15.8523	110	111	14.0552	16.5705	2.941
1444	YALI1_A03017g_4	GGTTGGACTGCAGATGGTGCAGGGG	240	241	17.547	125	126	13.8708	119	120	15.1948	15.5375	1.86195
1445	YALI1_A03017g_5	TGAAACTCACATGCATTCCTCAGCA	193	194	14.125	101	102	11.2287	113	114	14.435	13.2629	1.76848
1446	YALI1_A03017g_6	AAGTTGAGTGGTAGGAGTTGAGTGG	325	326	23.7358	179	180	19.8154	141	142	17.9805	20.5106	2.93997
1447	YALI1_A03017g_7	GTGTAAGATTCGGGCTTTGAAGTTG	298	299	21.77	181	182	20.0355	149	150	18.9935	20.2663	1.40256
1448	YALI1_A03017g_8	CCAGACAACGTTGGTGAGCGATGAC	326	327	23.8086	150	151	16.6229	163	164	20.7662	20.3992	3.60689
1449	YALI1_A03029g_1	GTGGTAACAACTCCAACTCTGGATT	136	137	9.97486	126	127	13.9808	111	112	14.1818	12.7125	2.37299
1450	YALI1_A03029g_2	GAATGGACCAGAAGAACGAGACTGC	153	154	11.2126	68	69	7.59589	92	93	11.7759	10.1948	2.26829
1451	YALI1_A03029g_3	TAGCCAGCTGTCTGGAAACTCCAAC	245	246	17.9111	196	197	21.6868	165	166	21.0194	20.2058	2.01509
1452	YALI1_A03029g_4	GGCTGTTGCCTCGGTTGTCGTCGTA	132	133	9.68363	115	116	12.7699	108	109	13.8019	12.0851	2.14283
1453	YALI1_A03029g_5	GGCCCTGGTTGCCGTAGGAGTCGTT	210	211	15.3627	223	224	24.6591	164	165	20.8928	20.3049	4.67599
1454	YALI1_A03029g_6	GGCCCTCGTTTCGGCCCTGGTTGCC	321	322	23.4446	230	231	25.4297	224	225	28.4902	25.7882	2.54184
1455	YALI1_A03029g_7	CGTAGGACTCGTTTCGGCCCTCGTT	303	304	22.134	197	198	21.7969	164	165	20.8928	21.6079	0.641821
1456	YALI1_A03029g_8	AGTTGGAGTTGTTGCCGTAGTTGGA	226	227	16.5277	167	168	18.4943	127	128	16.2078	17.0766	1.23818
1457	YALI1_A03069g_1	TACACCTGCAAACCATACCGACGTC	254	255	18.5664	164	165	18.1641	72	73	9.24348	15.3246	5.27028
1458	YALI1_A03069g_2	ACAAAGCCTACAACTTCAGAAATGT	171	172	12.5232	104	105	11.559	102	103	13.0422	12.3748	0.752661
1459	YALI1_A03069g_3	CAGCAAGCTTGGAGTTGAAAAAGCT	183	184	13.3969	117	118	12.9901	132	133	16.8409	14.4093	2.11562
1460	YALI1_A03069g_4	CAAAGGCTGCGGGAGTTGAAATCAC	248	249	18.1295	160	161	17.7237	163	164	20.7662	18.8731	1.65193
1461	YALI1_A03069g_5	GATCGGGTCGAGTCCGACGCGGTGT	372	373	27.1578	177	178	19.5952	160	161	20.3863	22.3798	4.15678
1462	YALI1_A03069g_6	AGGAAGACCACATCTTTGGATCGGG	277	278	20.241	152	153	16.8431	164	165	20.8928	19.3256	2.17451
1463	YALI1_A03069g_7	AGCAGCAAGTCTTTGAGGAAGACCA	244	245	17.8383	185	186	20.4759	155	156	19.7532	19.3558	1.36298
1464	YALI1_A03069g_8	GTTGCCATGCATCTACTCCAATGAA	229	230	16.7461	112	113	12.4396	114	115	14.5617	14.5825	2.15331
1465	YALI1_A03081g_1	CCTCCAATGAACCAACCACCTTTTC	260	261	19.0032	119	120	13.2102	114	115	14.5617	15.5917	3.03074
1466	YALI1_A03081g_2	CGTGACACAACGATTCAACTACCCC	167	168	12.232	99	100	11.0085	118	119	15.0681	12.7695	2.08251
1467	YALI1_A03081g_3	TGCCCTTTTGCGAAGGCTCGACAAT	501	502	36.5502	314	315	34.6769	289	290	36.7207	35.9826	1.13399
1468	YALI1_A03081g_4	CGAAGGCTCGACAATCACAAAAACA	102	103	7.49935	55	56	6.16478	61	62	7.85063	7.17159	0.889435
1469	YALI1_A03081g_5	TGATTGTCGAGCCTTCGCAAAAGGG	369	370	26.9394	275	276	30.3836	217	218	27.6038	28.3089	1.82713
1470	YALI1_A03081g_6	CGTCTCCATCTGTTTTTGTGATTGT	320	321	23.3718	169	170	18.7145	178	179	22.6655	21.5839	2.50996
1471	YALI1_A03081g_7	GCACCGCCTCGACCGGGTTTCCGTC	339	340	24.7551	261	262	28.8424	241	242	30.6428	28.0801	3.01693
1472	YALI1_A03081g_8	CTGGCGAATTCCTCGTTGAATTGGT	153	154	11.2126	110	111	12.2195	112	113	14.3084	12.5802	1.5791
1473	YALI1_A03091g_1	CACCCCCTTGGCAGTGCTCCGCTCA	220	221	16.0908	164	165	18.1641	123	124	15.7013	16.6521	1.32386
1474	YALI1_A03091g_2	GAGTCAAGTACACCGGTGATATCCG	264	265	19.2944	185	186	20.4759	138	139	17.6006	19.1236	1.44523
1475	YALI1_A03091g_3	CGGCTAAACTATCCCTCGGACGACG	181	182	13.2513	85	86	9.46734	101	102	12.9156	11.8781	2.09448
1476	YALI1_A03091g_4	CGACCTGGACGACTCGGACCATGCT	267	268	19.5129	191	192	21.1364	162	163	20.6396	20.4296	0.831873
1477	YALI1_A03091g_5	GAGCTCGGGAGGGATCGTTCCAAGA	289	290	21.1147	218	219	24.1087	151	152	19.2467	21.49	2.45263
1478	YALI1_A03091g_6	TGTGGATGTGGGGGGTGCTGGGTGC	159	160	11.6495	74	75	8.2564	98	99	12.5357	10.8139	2.25871
1479	YALI1_A03091g_7	TGGCCCAGGAGGGAATGTTAAGGGG	212	213	15.5084	102	103	11.3388	93	94	11.9026	12.9166	2.26219
1480	YALI1_A03091g_8	GGCTTCAATCGGCGTGTTGAGAGGC	296	297	21.6243	154	155	17.0632	150	151	19.1201	19.2692	2.28421
1481	YALI1_A03116g_1	GCGGTTCGACCTGGAAAGAACAACG	305	306	22.2796	221	222	24.439	179	180	22.7922	23.1702	1.12822
1482	YALI1_A03116g_2	CTCGGGTGTGTGGGCCGGAAAGATC	144	145	10.5573	130	131	14.4212	149	150	18.9935	14.6573	4.22302
1483	YALI1_A03116g_3	TGACCGAGTTGGAACGAATCGGATT	204	205	14.9259	161	162	17.8338	133	134	16.9675	16.5757	1.49303
1484	YALI1_A03116g_4	GAACTTCATATCGAACAGGGTCCCA	140	141	10.2661	88	89	9.7976	97	98	12.4091	10.8243	1.39233
1485	YALI1_A03116g_5	AGCCTGCAAGTATGTCTGTGCCTGA	256	257	18.712	169	170	18.7145	183	184	23.2986	20.2417	2.64738
1486	YALI1_A03116g_6	TCGTCATCATTGAGAGTGAGCCGGT	236	237	17.2558	167	168	18.4943	143	144	18.2337	17.9946	0.65298
1487	YALI1_A03116g_7	CAGCCCAGAGCTTCGGCTTCGGCAA	296	297	21.6243	216	217	23.8885	141	142	17.9805	21.1644	2.98075
1488	YALI1_A03116g_8	CAGGTCGAACCGCGAAAATGTTGCC	230	231	16.8189	153	154	16.9531	134	135	17.0941	16.9554	0.137605
1489	YALI1_A03137g_1	TATATTGCCATCTTCCACATTTTCG	232	233	16.9646	139	140	15.412	109	110	13.9285	15.435	1.51814
1490	YALI1_A03137g_2	GTCAACACGTCGAGCGGGTCGATCG	296	297	21.6243	118	119	13.1002	148	149	18.8668	17.8638	4.34971
1491	YALI1_A03137g_3	TCACGGTGGTCATCAACTCGCTGGT	192	193	14.0522	90	91	10.0178	71	72	9.11686	11.0623	2.62823
1492	YALI1_A03137g_4	CGGACCTGCAAGTTGCGGATGTTGG	256	257	18.712	141	142	15.6321	139	140	17.7272	17.3571	1.57293
1493	YALI1_A03137g_5	CGATGCCTTTGCGGACCTGCAAGTT	143	144	10.4845	122	123	13.5405	110	111	14.0552	12.6934	1.93017
1494	YALI1_A03137g_6	AGGTACAGATGTGGTGGTGAGGCGC	238	239	17.4014	157	158	17.3935	125	126	15.9545	16.9165	0.833092
1495	YALI1_A03137g_7	GTGAGGATCTCCATGCACAGAACCA	171	172	12.5232	108	109	11.9993	116	117	14.8149	13.1125	1.49744
1496	YALI1_A03153g_1	TTGAAAACAGGGACGGGACCGCCAG	296	297	21.6243	191	192	21.1364	167	168	21.2727	21.3445	0.251773
1497	YALI1_A03153g_2	CGAGGGCCTGGGTGAAAGAAACACC	243	244	17.7655	145	146	16.0725	121	122	15.448	16.4286	1.19907
1498	YALI1_A03153g_3	AAGAAATACACAGTCGGCTCTAAGG	223	224	16.3093	153	154	16.9531	94	95	12.0292	15.0972	2.67641
1499	YALI1_A03153g_4	GATCAGAAGACCGTGACCGGTCTGC	289	290	21.1147	194	195	21.4666	178	179	22.6655	21.749	0.813054
1500	YALI1_A03153g_5	TTTCACCCAGGCCCTCGGAAAGTCC	229	230	16.7461	118	119	13.1002	122	123	15.5746	15.1403	1.86138
1501	YALI1_A03153g_6	ACCCAGGCCCTCGGAAAGTCCTCTA	259	260	18.9304	156	157	17.2834	161	162	20.5129	18.9089	1.61487
1502	YALI1_A03170g_1	CCGACCACAAGTCGCTTGAGGAGCT	213	214	15.5812	188	189	20.8061	161	162	20.5129	18.9667	2.93566
1503	YALI1_A03170g_2	GAACATTGAGGTGCTAGACAAGCTG	267	268	19.5129	193	194	21.3566	104	105	13.2954	18.055	4.2237
1504	YALI1_A03170g_3	AAGAACCAGACGTGGTTCAAGATGC	149	150	10.9214	77	78	8.58666	107	108	13.6753	11.0611	2.54719
1505	YALI1_A03170g_4	GACGGGCCTGAGAAGGCCAAACTGA	98	99	7.20811	63	64	7.04546	35	36	4.55843	6.27067	1.48507
1506	YALI1_A03170g_5	CTCCAGGCTTGGTAATTCGATGCAG	238	239	17.4014	170	171	18.8246	128	129	16.3344	17.5201	1.24935
1507	YALI1_A03170g_6	GGTGGAGATCTTCTGCCAATGAGAC	146	147	10.703	133	134	14.7514	127	128	16.2078	13.8874	2.8523
1508	YALI1_A03170g_7	CTGGTAGGGCATCTTGAACCACGTC	171	172	12.5232	107	108	11.8892	113	114	14.435	12.9491	1.32528
1509	YALI1_A03170g_8	GCCTTCTCAGGCCCGTCCAAAGCAG	216	217	15.7996	115	116	12.7699	113	114	14.435	14.3348	1.51733
1510	YALI1_A03183g_1	TGTGGATGCTGATCCCACCACCACC	283	284	20.6778	115	116	12.7699	141	142	17.9805	17.1427	4.01997
1511	YALI1_A03183g_2	CCCTGATGGAACCAAGCTCATTGTT	196	197	14.3434	149	150	16.5128	154	155	19.6266	16.8276	2.65561
1512	YALI1_A03183g_3	CGTGTTCAACGTCAAGGCCGACGTG	265	266	19.3673	195	196	21.5767	131	132	16.7142	19.2194	2.43461
1513	YALI1_A03183g_4	GTTTGCCGTGTGGTCGTACGGAGGC	331	332	24.1727	179	180	19.8154	172	173	21.9058	21.9646	2.17924
1514	YALI1_A03183g_5	CCGTGTGGTCGTACGGAGGCAAGTA	204	205	14.9259	173	174	19.1549	163	164	20.7662	18.2823	3.01633
1515	YALI1_A03183g_6	TCATTCTGGGAGGAGGACAGGACGC	207	208	15.1443	139	140	15.412	134	135	17.0941	15.8835	1.05696
1516	YALI1_A03183g_7	AGGCCCGATTCTACCACAAGATCTT	308	309	22.4981	184	185	20.3658	133	134	16.9675	19.9438	2.78933
1517	YALI1_A03183g_8	AGGACGAGGTTGGCCGAGTCAAGGG	227	228	16.6005	164	165	18.1641	139	140	17.7272	17.4973	0.806757
1518	YALI1_A03210g_1	TGCGGCCGCTGATTTCCGCCCACCG	153	154	11.2126	76	77	8.47657	113	114	14.435	11.3747	2.98253
1519	YALI1_A03210g_2	CGCCCACCGCTCGGCCTCCGCCAAC	235	236	17.183	195	196	21.5767	174	175	22.159	20.3062	2.72046
1520	YALI1_A03210g_3	TGCTCGGCTTTTCCGGGCCCCAGGG	199	200	14.5618	147	148	16.2926	130	131	16.5876	15.814	1.09441
1521	YALI1_A03210g_4	CGGGCCCCAGGGCTGTGGAAAGTCC	383	384	27.9587	344	345	37.9795	242	243	30.7694	32.2359	5.1688
1522	YALI1_A03210g_5	CACAGCCCTGGGGCCCGGAAAAGCC	213	214	15.5812	151	152	16.733	143	144	18.2337	16.8493	1.33009
1523	YALI1_A03210g_6	GCCCAGAGCGACATCGTGGGTGCCA	241	242	17.6198	128	129	14.201	141	142	17.9805	16.6004	2.08577
1524	YALI1_A03210g_7	TGTCCAGCGAGTCAAGGTGCACAAA	208	209	15.2171	157	158	17.3935	119	120	15.1948	15.9351	1.26303
1525	YALI1_A03210g_8	TGGATCAACGCGTGTTCCTGTTGCA	260	261	19.0032	179	180	19.8154	136	137	17.3474	18.722	1.25781
1526	YALI1_A03258g_1	AAGACTCTTCTCATCTCTGCCACTG	191	192	13.9794	109	110	12.1094	100	101	12.7889	12.9592	0.946551
1527	YALI1_A03258g_2	AGGGAGAGAACTCGGTCAAGTCTGT	255	256	18.6392	189	190	20.9162	128	129	16.3344	18.6299	2.29094
1528	YALI1_A03258g_3	CAAGGTTGTCGCCAACAGCCTCCAG	322	323	23.5174	189	190	20.9162	189	190	24.0584	22.8307	1.67988
1529	YALI1_A03258g_4	CTACGGAAGCAGGGTGCTCGTTGAT	301	302	21.9884	209	210	23.1179	199	200	25.3246	23.477	1.69685
1530	YALI1_A03278g_1	GACACACCGTAGAACAGGTTGAACA	323	324	23.5902	186	187	20.586	162	163	20.6396	21.6052	1.71923
1531	YALI1_A03278g_2	GATCGGGGGCATCCTCCTCGGCAAC	248	249	18.1295	169	170	18.7145	120	121	15.3214	17.3885	1.81388
1532	YALI1_A03278g_3	TGACCCAGCTGCTGCGACCATGGAA	191	192	13.9794	138	139	15.3019	120	121	15.3214	14.8675	0.769241
1533	YALI1_A03278g_4	TCGTTCCTGCCGGTCTGGAGGCTTG	183	184	13.3969	166	167	18.3843	107	108	13.6753	15.1521	2.80255
1534	YALI1_A03278g_5	TGTCCCCCACCCTGGAGCCCATCAA	169	170	12.3776	131	132	14.5313	92	93	11.7759	12.8949	1.44869
1535	YALI1_A03278g_6	CGAGGCTTCTCGGGTCCCCTCGACC	273	274	19.9497	196	197	21.6868	129	130	16.461	19.3658	2.66139
1536	YALI1_A03289g_1	ATCCGTTGTGGATCTCGTAGTCATC	248	249	18.1295	129	130	14.3111	104	105	13.2954	15.2453	2.54886
1537	YALI1_A03300g_1	GGAGCAGGTCCCGAAACCAACGTCC	166	167	12.1591	103	104	11.4489	89	90	11.3961	11.668	0.426132
1538	YALI1_A03300g_2	TTACCAGCCCGGAATCGGAACCCAC	159	160	11.6495	90	91	10.0178	80	81	10.2565	10.6412	0.88128
1539	YALI1_A03300g_3	AAGTCGACATTCAGTGTCCCTTCTG	247	248	18.0567	192	193	21.2465	140	141	17.8539	19.0523	1.90288
1540	YALI1_A03300g_4	TGGGACTCCATCAACAGCAGTGGCA	195	196	14.2706	100	101	11.1186	103	104	13.1688	12.8527	1.5996
1541	YALI1_A03300g_5	CCCATGCCTGGTCGAAGCCGATTGT	156	157	11.431	93	94	10.348	119	120	15.1948	12.3246	2.54393
1542	YALI1_A03300g_6	GGGACCTGCTCCGAAACTGTTGGAC	228	229	16.6733	163	164	18.054	110	111	14.0552	16.2608	2.03108
1543	YALI1_A03300g_7	GAGCATGCGGAACAGCTTGAGGACG	237	238	17.3286	143	144	15.8523	135	136	17.2207	16.8005	0.822977
1544	YALI1_A03300g_8	GGCAGGTCGACGGTGATGTGGGTTC	316	317	23.0805	202	203	22.3473	173	174	22.0324	22.4868	0.537787
1545	YALI1_A03322g_1	CGGCCACAAGAGGAGTGTAGGCCTT	247	248	18.0567	168	169	18.6044	152	153	19.3733	18.6781	0.661409
1546	YALI1_A03322g_2	GGTCCTTCTTGAGGTAAGGAGTGAA	262	263	19.1488	119	120	13.2102	140	141	17.8539	16.7376	3.12268
1547	YALI1_A03322g_3	CTCGCCACTTGATGATGACGTTCTT	299	300	21.8428	194	195	21.4666	134	135	17.0941	20.1345	2.63977
1548	YALI1_A03322g_4	CTCAGACCCGATCTGTCTCTTCACA	221	222	16.1636	177	178	19.5952	155	156	19.7532	18.504	2.02835
1549	YALI1_A03322g_5	GCATGCTCTCCGCTGCCGGCGCCAA	157	158	11.5039	111	112	12.3296	110	111	14.0552	12.6295	1.30183
1550	YALI1_A03322g_6	CAACATGTCTGCTTCCGCTGACGTT	153	154	11.2126	87	88	9.68751	82	83	10.5097	10.4699	0.763332
1551	YALI1_A03322g_7	ATCCGACACCGAACCTCCGAAGAGA	223	224	16.3093	121	122	13.4304	189	190	24.0584	17.9327	5.49682
1552	YALI1_A03322g_8	GCGGCTGGTTCTGCCCCTGCCACGG	186	187	13.6153	141	142	15.6321	127	128	16.2078	15.1517	1.36134
1553	YALI1_A03351g_1	TGCGGTACCTGTCGGAACAGGCTGG	324	325	23.663	194	195	21.4666	180	181	22.9188	22.6828	1.11703
1554	YALI1_A03351g_2	TGCAGGACATCATCCCCAGAACCAT	158	159	11.5767	130	131	14.4212	92	93	11.7759	12.5913	1.58788
1555	YALI1_A03351g_3	GCTAACCAACTTCTTCAAGCCCAGC	217	218	15.8724	156	157	17.2834	112	113	14.3084	15.8214	1.48815
1556	YALI1_A03351g_4	TTCTTCCTGGGCCTCGTGAGTGTCC	220	221	16.0908	143	144	15.8523	128	129	16.3344	16.0925	0.241046
1557	YALI1_A03351g_5	CGCGTTGTTTTCTTCTTCCTGGGCC	271	272	19.8041	141	142	15.6321	180	181	22.9188	19.4517	3.65609
1558	YALI1_A03351g_6	ATTTGCGCGTTGTTTTCTTCTTCCT	234	235	17.1102	172	173	19.0448	103	104	13.1688	16.4412	2.99455
1559	YALI1_A03351g_7	TGTGGACGCTCCGGATTCTTTGATT	233	234	17.0374	159	160	17.6137	123	124	15.7013	16.7841	0.981033
1560	YALI1_A03351g_8	GAGTCTTGTCGGCGGCAGTTGTTGG	230	231	16.8189	155	156	17.1733	178	179	22.6655	18.8859	3.27802
1561	YALI1_A03356g_1	GACCGAGTGGCTCGCCGACCTCAAA	116	117	8.51868	121	122	13.4304	119	120	15.1948	12.3813	3.45949
1562	YALI1_A03356g_2	CTGCTGGGGCACCGAGGGAGACCAC	223	224	16.3093	109	110	12.1094	117	118	14.9415	14.4534	2.14207
1563	YALI1_A03356g_3	GACTGCTCAATTACTTTGTCTATGT	284	285	20.7506	146	147	16.1825	148	149	18.8668	18.6	2.2957
1564	YALI1_A03356g_4	TCTATGTGGGATTTGCTGCCGGATT	248	249	18.1295	137	138	15.1918	126	127	16.0811	16.4675	1.50648
1565	YALI1_A03356g_5	AGGTCGGCGAGCCACTCGGTCGAAA	246	247	17.9839	140	141	15.522	102	103	13.0422	15.516	2.47086
1566	YALI1_A03356g_6	TGAAATGCCTGAGCCAGCAGCGTAA	418	419	30.5071	217	218	23.9986	215	216	27.3506	27.2854	3.25472
1567	YALI1_A03356g_7	CGACGGACAGACCAGACGCAATGGC	224	225	16.3821	132	133	14.6414	115	116	14.6883	15.2372	0.991739
1568	YALI1_A03356g_8	GGTACCGTCCAAAGAGCGAGGCAAT	91	92	6.69845	87	88	9.68751	61	62	7.85063	8.07886	1.50755
1569	YALI1_A03396g_1	ACAGAGACGACAGAGACCTGGACCG	311	312	22.7165	171	172	18.9347	203	204	25.8311	22.4941	3.45359
1570	YALI1_A03396g_2	GCGAGGTTCTCAAGTGCCAGATCAT	195	196	14.2706	178	179	19.7053	125	126	15.9545	16.6435	2.78207
1571	YALI1_A03396g_3	GTTTCGTCATGATGGCCGACGTTAC	161	162	11.7951	105	106	11.669	83	84	10.6363	11.3668	0.635754
1572	YALI1_A03396g_4	GTCATGATGGCCGACGTTACGGGCG	242	243	17.6926	127	128	14.0909	177	178	22.5389	18.1075	4.23924
1573	YALI1_A03396g_5	GTCGTCCCGGTCATCTCGACGGTCG	194	195	14.1978	168	169	18.6044	121	122	15.448	16.0834	2.27099
1574	YALI1_A03396g_6	ACCGTCGGTCCAGGTCTCTGTCGTC	417	418	30.4343	312	313	34.4567	194	195	24.6915	29.8608	4.9078
1575	YALI1_A03396g_7	GCCAGAGCCTCGTCGGCGCCCGTAA	294	295	21.4787	238	239	26.3104	163	164	20.7662	22.8518	3.01638
1576	YALI1_A03396g_8	GCTTGGCCTTCTCAATGGCAAGAGT	126	127	9.24677	136	137	15.0817	104	105	13.2954	12.5413	2.98967
1577	YALI1_A03402g_1	TGAGGGCAGCTCCCAGAGATCGAAG	361	362	26.3569	205	206	22.6776	182	183	23.172	24.0689	1.99691
1578	YALI1_A03402g_2	GTCGGTAAGGCACAGGTCGGCCTCC	254	255	18.5664	143	144	15.8523	143	144	18.2337	17.5508	1.48031
1579	YALI1_A03402g_3	GCTGAGGGCACGACTCGAGATCGGG	236	237	17.2558	152	153	16.8431	122	123	15.5746	16.5578	0.876119
1580	YALI1_A03402g_4	GCTGGGCAGAGTTGGGCTTCTTGGG	295	296	21.5515	197	198	21.7969	174	175	22.159	21.8358	0.305617
1581	YALI1_A03422g_1	CAGGATCTGGTCAAGTGCGGCGCCA	264	265	19.2944	117	118	12.9901	128	129	16.3344	16.2063	3.15414
1582	YALI1_A03422g_2	GCTGCTGCTCAACCTCACAGACGGC	200	201	14.6347	76	77	8.47657	69	70	8.86361	10.6583	3.44907
1583	YALI1_A03422g_3	CTGCTCCATTCGAAAAGGCCTTTGA	189	190	13.8338	112	113	12.4396	106	107	13.5487	13.274	0.736516
1584	YALI1_A03422g_4	ACAAGTTCGACCAGCTGGCCGAGGA	273	274	19.9497	182	183	20.1456	145	146	18.487	19.5274	0.906383
1585	YALI1_A03422g_5	GGGGTCCAGACGCTCGCTGAGCACC	388	389	28.3228	260	261	28.7323	162	163	20.6396	25.8982	4.55873
1586	YALI1_A03422g_6	TCTTGAGCAGTGCAATCTTGTTGAC	282	283	20.605	216	217	23.8885	167	168	21.2727	21.9221	1.73541
1587	YALI1_A03422g_7	GAATGGAGCAGCAAACGTGTTTCTC	302	303	22.0612	213	214	23.5583	185	186	23.5519	23.0571	0.8625
1588	YALI1_A03422g_8	GGGGGCGTACAGGTCCTTGCCCTCG	146	147	10.703	146	147	16.1825	125	126	15.9545	14.28	3.09991
1589	YALI1_A03442g_1	CCCCTTCCTTTCTCCTACTGTAACG	237	238	17.3286	131	132	14.5313	120	121	15.3214	15.7271	1.44212
1590	YALI1_A03442g_2	TCCTACTGTAACGCTTCTTGGGTGG	286	287	20.8962	200	201	22.1272	205	206	26.0844	23.0359	2.71081
1591	YALI1_A03442g_3	GGCCGAAGTTACGTTGACACAAGTT	187	188	13.6881	100	101	11.1186	105	106	13.422	12.7429	1.41297
1592	YALI1_A03442g_4	AACTGGCCATCTGTTGTTGAATGAA	156	157	11.431	84	85	9.35726	64	65	8.2305	9.67294	1.62346
1593	YALI1_A03442g_5	AACATTAATCGACTTTGAACTGGCC	182	183	13.3241	109	110	12.1094	102	103	13.0422	12.8252	0.635748
1594	YALI1_A03442g_6	TCGACTATTCCCCTCGCCTTAACGA	213	214	15.5812	152	153	16.8431	99	100	12.6623	15.0288	2.14441
1595	YALI1_A03442g_7	CTCTCAATACCTCTTTTATCGACTA	319	320	23.299	242	243	26.7507	198	199	25.198	25.0826	1.72879
1596	YALI1_A03442g_8	TTCCTCTTTTGCTCTCAATACCTCT	309	310	22.5709	237	238	26.2003	166	167	21.1461	23.3057	2.60604
1597	YALI1_A03450g_1	TGTCCAACACAGCGTCACTTCTGGA	183	184	13.3969	150	151	16.6229	109	110	13.9285	14.6494	1.72961
1598	YALI1_A03450g_2	AAAGAAGAAAGAGGGCCATCTGAAA	186	187	13.6153	159	160	17.6137	149	150	18.9935	16.7408	2.79329
1599	YALI1_A03450g_3	TTGCTTCTCATATTGTTTCAAGGGA	211	212	15.4356	146	147	16.1825	137	138	17.474	16.364	1.03126
1600	YALI1_A03450g_4	AAGGGACGTGATTGGAGTGACTGTC	276	277	20.1682	141	142	15.6321	184	185	23.4253	19.7418	3.91402
1601	YALI1_A03450g_5	GTGTCCTCGAGATGTTCAATTGAGG	214	215	15.654	199	200	22.0171	155	156	19.7532	19.1414	3.22536
1602	YALI1_A03450g_6	AAATGGAGACGTCTGACACTTGTCC	267	268	19.5129	185	186	20.4759	146	147	18.6136	19.5341	0.931326
1603	YALI1_A03450g_7	TTCTTTGAAATGGAGACGTCTGACA	210	211	15.3627	116	117	12.88	106	107	13.5487	13.9305	1.28466
1604	YALI1_A03450g_8	AGATGGCCCTCTTTCTTCTTTGAAA	343	344	25.0464	239	240	26.4205	133	134	16.9675	22.8115	5.10744
1605	YALI1_A03487g_1	TGGTTGCCCGTATGGTGCGTCTGCG	354	355	25.8473	239	240	26.4205	211	212	26.8441	26.3706	0.500274
1606	YALI1_A03487g_2	CGCCTGGATGGCGGCCGTTTTGTGG	197	198	14.4162	118	119	13.1002	110	111	14.0552	13.8572	0.680004
1607	YALI1_A03487g_3	GCACCCGGTTGGCGCCTCGTCGGAA	155	156	11.3582	103	104	11.4489	55	56	7.09089	9.966	2.49033
1608	YALI1_A03507g_1	CTTGTTCGAGTCTTGGCAGGCTTGG	251	252	18.3479	138	139	15.3019	133	134	16.9675	16.8724	1.52525
1609	YALI1_A03507g_2	TCGACCACAATACCCTCCAACGCCC	221	222	16.1636	171	172	18.9347	144	145	18.3603	17.8196	1.46253
1610	YALI1_A03507g_3	GACGGCGCGAAGCTTGATTGGATTC	200	201	14.6347	135	136	14.9716	99	100	12.6623	14.0895	1.24744
1611	YALI1_A03512g_1	CAAGCTGCAAATGTTTGGAATCGCC	156	157	11.431	118	119	13.1002	125	126	15.9545	13.4952	2.28746
1612	YALI1_A03512g_2	TGTGTGCGTTTTGCGTCATGAGTGT	299	300	21.8428	206	207	22.7877	168	169	21.3993	22.0099	0.709118
1613	YALI1_A03512g_3	CGTCATGAGTGTGGGGCTCACCATG	250	251	18.2751	206	207	22.7877	167	168	21.2727	20.7785	2.29651
1614	YALI1_A03512g_4	TTTTGCGCCCGACAAGCTGAAGCGC	135	136	9.90206	129	130	14.3111	96	97	12.2824	12.1652	2.20686
1615	YALI1_A03512g_5	CAGCTTGGAAAAGTTGCGCTTCAGT	195	196	14.2706	108	109	11.9993	105	106	13.422	13.2307	1.14768
1616	YALI1_A03512g_6	GACGGGTTCCAGCGTCCATCTGTTG	255	256	18.6392	125	126	13.8708	158	159	20.1331	17.5477	3.27073
1617	YALI1_A03512g_7	TGGCGCCGATTGGCAGAGCAATCAT	133	134	9.75644	91	92	10.1279	80	81	10.2565	10.0469	0.259655
1618	YALI1_A03512g_8	CCAAACAGTCGTAAACCAGCTGGGC	265	266	19.3673	176	177	19.4851	138	139	17.6006	18.8177	1.05564
1619	YALI1_A03549g_1	GACTCACGGGTTTCACTGAGTGCGG	200	201	14.6347	111	112	12.3296	76	77	9.74998	12.2381	2.44362
1620	YALI1_A03549g_2	ACTGAGTGCGGAAATCTGCTGGGGA	231	232	16.8917	174	175	19.2649	114	115	14.5617	16.9061	2.35168
1621	YALI1_A03549g_3	CTTCCACAACGCCAGGCTGATGGTG	235	236	17.183	219	220	24.2188	131	132	16.7142	19.372	4.20397
1622	YALI1_A03549g_4	TTCTAACGCACACGTCGAGCACCTG	221	222	16.1636	186	187	20.586	121	122	15.448	17.3992	2.78291
1623	YALI1_A03549g_5	CTCTTCCACCTGATCTGGACGCCAA	103	104	7.57216	86	87	9.57743	69	70	8.86361	8.67107	1.01641
1624	YALI1_A03549g_6	CGCACTCAGTGAAACCCGTGAGTCC	335	336	24.4639	195	196	21.5767	141	142	17.9805	21.3404	3.24817
1625	YALI1_A03549g_7	AGACTCGTGGGGCACCATCAGCCTG	189	190	13.8338	123	124	13.6506	134	135	17.0941	14.8595	1.93741
1626	YALI1_A03549g_8	CGAGCCGTTTTTCAGACTCGTGGGG	258	259	18.8576	142	143	15.7422	126	127	16.0811	16.8936	1.70925
1627	YALI1_A03567g_1	GGGCTGTGTGTCGACTTTTCAGGTG	333	334	24.3183	164	165	18.1641	179	180	22.7922	21.7582	3.20474
1628	YALI1_A03567g_2	AGGTGCGACGTCATATTGAGGCTGA	240	241	17.547	153	154	16.9531	105	106	13.422	15.9741	2.22998
1629	YALI1_A03567g_3	GGCGGTTCGATTTCGTCTTCAACGG	301	302	21.9884	157	158	17.3935	194	195	24.6915	21.3578	3.68964
1630	YALI1_A03567g_4	GTCTTCAACGGATTGCCAGAAACCA	252	253	18.4207	130	131	14.4212	128	129	16.3344	16.3921	2.0004
1631	YALI1_A03567g_5	TATCAGCCTCAATATGACGTCGCAC	158	159	11.5767	79	80	8.80683	76	77	9.74998	10.0445	1.40821
1632	YALI1_A03567g_6	ATAGTGGTCATGTGGGAGAGGTGTT	254	255	18.5664	199	200	22.0171	151	152	19.2467	19.9434	1.82781
1633	YALI1_A03567g_7	GCTTTCATAGTGGTCATGTGGGAGA	224	225	16.3821	135	136	14.9716	158	159	20.1331	17.1623	2.66771
1634	YALI1_A03567g_8	GTTTCGCTTTCATAGTGGTCATGTG	229	230	16.7461	233	234	25.76	150	151	19.1201	20.5421	4.67214
1635	YALI1_A03579g_1	AGACATACACCAGTCCCATATCTGA	195	196	14.2706	95	96	10.5682	115	116	14.6883	13.1757	2.2678
1636	YALI1_A03579g_2	ACACGAATTACACCTTCGACGATCC	305	306	22.2796	243	244	26.8608	145	146	18.487	22.5425	4.19311
1637	YALI1_A03579g_3	CATTACAACTCCCAATAAGGGGTGC	130	131	9.53801	87	88	9.68751	90	91	11.5227	10.2494	1.10523
1638	YALI1_A03579g_4	CAGTCGTTTTGTGATTTTATACCGT	161	162	11.7951	143	144	15.8523	155	156	19.7532	15.8002	3.97931
1639	YALI1_A03579g_5	TGATTTTATACCGTTTTTGCAGCGT	237	238	17.3286	157	158	17.3935	160	161	20.3863	18.3695	1.74694
1640	YALI1_A03579g_6	TACCGTTTTTGCAGCGTTGTTTTTA	272	273	19.8769	234	235	25.8701	151	152	19.2467	21.6646	3.65568
1641	YALI1_A03579g_7	CAGCGTTGTTTTTAATTTGTATTCT	212	213	15.5084	153	154	16.9531	111	112	14.1818	15.5478	1.3861
1642	YALI1_A03579g_8	ATTTGTATTCTAATGATCAATTACC	258	259	18.8576	178	179	19.7053	132	133	16.8409	18.4679	1.47143
1643	YALI1_A03599g_1	CGTGAGATTGGTGAGTACGTGGTCG	220	221	16.0908	144	145	15.9624	124	125	15.8279	15.9604	0.13149
1644	YALI1_A03599g_2	TGCTTGTAGATGTCTGTGAAGGCAG	241	242	17.6198	183	184	20.2557	161	162	20.5129	19.4628	1.60125
1645	YALI1_A03599g_3	AGAAACTCTTCAAAGCCCTCAGGGT	122	123	8.95554	108	109	11.9993	82	83	10.5097	10.4882	1.522
1646	YALI1_A03599g_4	TTCTCCGACACACCCTCTATTGGCC	218	219	15.9452	140	141	15.522	125	126	15.9545	15.8073	0.24705
1647	YALI1_A03599g_5	AAGAGTTTCTGAAAGAGGTTCCTGA	212	213	15.5084	211	212	23.3381	119	120	15.1948	18.0137	4.61369
1648	YALI1_A03599g_6	TGAAAGAGGTTCCTGAGTCGGTTCT	295	296	21.5515	173	174	19.1549	145	146	18.487	19.7311	1.61151
1649	YALI1_A03599g_7	CAACGACAGCTTGACTCACCCGAAG	264	265	19.2944	130	131	14.4212	163	164	20.7662	18.1606	3.32099
1650	YALI1_A03624g_1	GCAGTGGCTTGCGGTTCTGGAACGC	216	217	15.7996	153	154	16.9531	115	116	14.6883	15.8137	1.1325
1651	YALI1_A03624g_2	CCCAATGGCCAGAATCTTGTTTCTG	199	200	14.5618	125	126	13.8708	105	106	13.422	13.9515	0.57418
1652	YALI1_A03624g_3	GTCATGCTCGCCCATGGCCTTCTTG	221	222	16.1636	168	169	18.6044	113	114	14.435	16.401	2.09481
1653	YALI1_A03624g_4	TTAAGGACCACATTTACCGAGAAGG	207	208	15.1443	127	128	14.0909	107	108	13.6753	14.3035	0.757236
1654	YALI1_A03624g_5	GAGCCGAAAAGAGCAACGCACACTT	209	210	15.2899	127	128	14.0909	84	85	10.763	13.3813	2.34544
1655	YALI1_A03624g_6	CCCTCGGTAATGACCATCTTCTCGG	212	213	15.5084	106	107	11.7791	100	101	12.7889	13.3588	1.92882
1656	YALI1_A03624g_7	ACCAGCGAAGGGCTCTCAGAAACAA	149	150	10.9214	108	109	11.9993	118	119	15.0681	12.6629	2.15156
1657	YALI1_A03624g_8	CGAGCTTAAGGCTGTGTCTGGAGGC	204	205	14.9259	100	101	11.1186	131	132	16.7142	14.2529	2.85787
1658	YALI1_A03669g_1	TGATGACCCCCCTCGCAAATAATCA	113	114	8.30025	75	76	8.36649	66	67	8.48375	8.3835	0.0929213
1659	YALI1_A03669g_2	TGAAGGCGAGCGTCATGTGTTTGTG	214	215	15.654	160	161	17.7237	135	136	17.2207	16.8662	1.07948
1660	YALI1_A03669g_3	TGAAAAAGTCCGACTATTCTCCCAT	290	291	21.1875	218	219	24.1087	158	159	20.1331	21.8098	2.05957
1661	YALI1_A03669g_4	GAGGATCTCGAACGTGCCGACGCAA	302	303	22.0612	224	225	24.7692	125	126	15.9545	20.9283	4.51523
1662	YALI1_A03669g_5	CCTTCCTCAATGCGGCGAATATCTG	324	325	23.663	188	189	20.8061	172	173	21.9058	22.125	1.44099
1663	YALI1_A03669g_6	CGAGGGGGGTCATCACAAAATTTCC	262	263	19.1488	195	196	21.5767	169	170	21.5259	20.7505	1.38732
1664	YALI1_A03669g_7	ACAAACACATGACGCTCGCCTTCAG	137	138	10.0477	101	102	11.2287	96	97	12.2824	11.1863	1.11799
1665	YALI1_A03669g_8	GAATGGGAGAATAGTCGGACTTTTT	310	311	22.6437	198	199	21.907	146	147	18.6136	21.0548	2.14595
1666	YALI1_A03688g_1	CTACTTCTATGCCGACTCGGTTGGA	184	185	13.4697	158	159	17.5036	140	141	17.8539	16.2757	2.43637
1667	YALI1_A03688g_2	TCGTCCTACGGCACCACCCAGTTCT	231	232	16.8917	125	126	13.8708	168	169	21.3993	17.3873	3.78865
1668	YALI1_A03688g_3	TGTCTTCAACGGAGGCTACGCCTGC	207	208	15.1443	140	141	15.522	151	152	19.2467	16.6377	2.26736
1669	YALI1_A03688g_4	GGGGTTCTTCGCAGACAATGGGGGC	237	238	17.3286	146	147	16.1825	83	84	10.6363	14.7158	3.57911
1670	YALI1_A03688g_5	CAACCGAGTCGGCATAGAAGTAGGA	232	233	16.9646	161	162	17.8338	132	133	16.8409	17.2131	0.541128
1671	YALI1_A03688g_6	CAGCTCCAATGGTGAACTTGATGGG	270	271	19.7313	148	149	16.4027	127	128	16.2078	17.4473	1.98044
1672	YALI1_A03721g_1	GGCGGCCACTACAGCCGTGGAGCGA	174	175	12.7416	108	109	11.9993	93	94	11.9026	12.2145	0.459054
1673	YALI1_A03721g_2	GACATGTTCCATCCCATAGACGGCC	179	180	13.1057	119	120	13.2102	136	137	17.3474	14.5544	2.41932
1674	YALI1_A03721g_3	CTACAAGCGGCTTTTGGAGACCATC	249	250	18.2023	150	151	16.6229	111	112	14.1818	16.3357	2.02559
1675	YALI1_A03721g_4	GAGACCATCAACGTTTCGGGCGAAG	426	427	31.0895	171	172	18.9347	199	200	25.3246	25.1163	6.08011
1676	YALI1_A03721g_5	GCAGGGTGACAAAAGTTCGCACTGC	223	224	16.3093	134	135	14.8615	128	129	16.3344	15.8351	0.843196
1677	YALI1_A03721g_6	CAGCCGCTGATATCGTTTCGCAGGG	226	227	16.5277	155	156	17.1733	138	139	17.6006	17.1005	0.540145
1678	YALI1_A03721g_7	GATCAATCGTTCGTCCGTTGAACTC	204	205	14.9259	190	191	21.0263	84	85	10.763	15.5717	5.16206
1679	YALI1_A03721g_8	GCCACTCGGTCCAGAAGAACACACA	113	114	8.30025	46	47	5.17401	62	63	7.97725	7.15051	1.7193
1680	YALI1_A03757g_1	TTTGTGCGGTCCATCCCTCTGGAGG	275	276	20.0953	195	196	21.5767	120	121	15.3214	18.9978	3.26891
1681	YALI1_A03757g_2	TGCGGTCCATCCCTCTGGAGGTGAC	293	294	21.4059	172	173	19.0448	147	148	18.7402	19.7303	1.45909
1682	YALI1_A03757g_3	TCACAGGACTTCCCCGTGAAGCATG	197	198	14.4162	133	134	14.7514	112	113	14.3084	14.492	0.231038
1683	YALI1_A03757g_4	TGTCTTTCACGACCGAGGAGGATGC	226	227	16.5277	121	122	13.4304	137	138	17.474	15.8107	2.11499
1684	YALI1_A03757g_5	GGCACTTGAGCAGCGCCTCCGCAGC	187	188	13.6881	86	87	9.57743	91	92	11.6493	11.6383	2.05538
1685	YALI1_A03757g_6	GCTCTCGAGGCTTGGCAAACTCGAT	256	257	18.712	137	138	15.1918	136	137	17.3474	17.0837	1.77484
1686	YALI1_A03757g_7	GCTTCTCCACAGAAGTATTGTTGTC	283	284	20.6778	173	174	19.1549	170	171	21.6525	20.4951	1.25883
1687	YALI1_A03757g_8	GCACAATTAGTCGCGGCTTTCGCTT	212	213	15.5084	134	135	14.8615	132	133	16.8409	15.7369	1.00927
1688	YALI1_A03763g_1	CGACGAAACGCGCTCAACAAGTGTT	198	199	14.489	108	109	11.9993	123	124	15.7013	14.0632	1.88736
1689	YALI1_A03763g_2	TTCGACTTGGACGCGCTCTCAGACG	133	134	9.75644	104	105	11.559	77	78	9.8766	10.3973	1.00779
1690	YALI1_A03763g_3	GGGAGACGTTTTTGAACGTCCAGAA	290	291	21.1875	188	189	20.8061	158	159	20.1331	20.7089	0.533892
1691	YALI1_A03763g_4	AACGTCCAGAAATGCTGGTTTGGAG	165	166	12.0863	136	137	15.0817	79	80	10.1298	12.4326	2.49402
1692	YALI1_A03763g_5	GTCGCAAATTCGTGGTCTGCTTCAG	339	340	24.7551	210	211	23.228	231	232	29.3766	25.7866	3.20141
1693	YALI1_A03763g_6	GACCCCAGCCACAGCTGAGTCAGGT	155	156	11.3582	67	68	7.48581	86	87	11.0162	9.95342	2.14385
1694	YALI1_A03763g_7	GTACTTGGGACCACCTCGAGCCACA	282	283	20.605	152	153	16.8431	149	150	18.9935	18.8138	1.8874
1695	YALI1_A03763g_8	CGAGCATCGTCCATGATCTTTTCGT	460	461	33.5651	279	280	30.8239	223	224	28.3636	30.9175	2.60201
1696	YALI1_A03803g_1	ATTCGTCGGTGGTGGCTCTGGCACC	247	248	18.0567	168	169	18.6044	134	135	17.0941	17.9184	0.764593
1697	YALI1_A03803g_2	GGGCTCGGGAAACCTGATTCGACGT	138	139	10.1205	88	89	9.7976	74	75	9.49673	9.80494	0.311941
1698	YALI1_A03803g_3	GAACAGCGGTTTTGTGTGTCTGCTC	309	310	22.5709	203	204	22.4574	201	202	25.5779	23.5354	1.76975
1699	YALI1_A03803g_4	TGTGTCTGCTCAACAATGGCCAATT	338	339	24.6823	223	224	24.6591	184	185	23.4253	24.2556	0.719159
1700	YALI1_A03803g_5	CCGTCCGTCTCGTTCCAGCTCATAG	226	227	16.5277	112	113	12.4396	88	89	11.2695	13.4123	2.76075
1701	YALI1_A03803g_6	CCATGGCCACGAGCTTGTGCTCGTC	279	280	20.3866	200	201	22.1272	145	146	18.487	20.3336	1.82067
1702	YALI1_A03803g_7	ACGAGCTGCGTTTCCCATGGCCACG	381	382	27.8131	281	282	31.0441	214	215	27.224	28.6937	2.05667
1703	YALI1_A03803g_8	CCGAGCCCGAAAACACACCTATCGA	236	237	17.2558	110	111	12.2195	110	111	14.0552	14.5101	2.5488
1704	YALI1_A03809g_1	CAGCGACGGACACGAGTTCTGGATC	244	245	17.8383	174	175	19.2649	141	142	17.9805	18.3612	0.785863
1705	YALI1_A03809g_2	GAGAAACACTGGACAATAAGATCCC	237	238	17.3286	146	147	16.1825	127	128	16.2078	16.573	0.654517
1706	YALI1_A03809g_3	AAATCCCCCCGGAGATGGCTTTGGA	247	248	18.0567	132	133	14.6414	127	128	16.2078	16.3019	1.70961
1707	YALI1_A03809g_4	GAGCTGTTGGTGGCGGCGGACTATT	382	383	27.8859	231	232	25.5398	194	195	24.6915	26.0391	1.65471
1708	YALI1_A03809g_5	AGCACCTTGGAGACACAGGCCGCCT	115	116	8.44587	121	122	13.4304	78	79	10.0032	10.6265	2.55005
1709	YALI1_A03809g_6	TCGAAAATGTCCGTCTCCCTGAACC	319	320	23.299	138	139	15.3019	159	160	20.2597	19.6202	4.03672
1710	YALI1_A03809g_7	TGCCACGTCATGGGGAATGTCCTGT	292	293	21.3331	222	223	24.549	150	151	19.1201	21.6674	2.72987
1711	YALI1_A03809g_8	AAGCTGTAGTACAGATACTCGCACA	241	242	17.6198	155	156	17.1733	114	115	14.5617	16.4516	1.6519
1712	YALI1_A03815g_1	CGCCACCAAAACCTGGTATCTTCCA	263	264	19.2216	219	220	24.2188	169	170	21.5259	21.6554	2.50109
1713	YALI1_A03815g_2	TCCAGTCGGTGCTGTAGATCATGTG	254	255	18.5664	132	133	14.6414	123	124	15.7013	16.303	2.03051
1714	YALI1_A03815g_3	GTGGCGTAAACAGTGACTCGGTAGG	225	226	16.4549	134	135	14.8615	114	115	14.5617	15.2927	1.0176
1715	YALI1_A03815g_4	CCCCCCAGTCGGGGCGTGACGAAGT	255	256	18.6392	127	128	14.0909	125	126	15.9545	16.2282	2.28644
1716	YALI1_A03815g_5	AAGTCTGGTGAAGGTGATGTTCCAC	218	219	15.9452	165	166	18.2742	116	117	14.8149	16.3448	1.76391
1717	YALI1_A03815g_6	CAACAACGACAAGATGCAGTACGAC	171	172	12.5232	100	101	11.1186	92	93	11.7759	11.8059	0.702762
1718	YALI1_A03815g_7	CACAGCAAGTACGACAAGATTTACA	242	243	17.6926	189	190	20.9162	116	117	14.8149	17.8079	3.05229
1719	YALI1_A03837g_1	TCAAGCCCGGCAACTCGTCTTCCGA	291	292	21.2603	188	189	20.8061	149	150	18.9935	20.3533	1.19935
1720	YALI1_A03837g_2	CGGCCTCAACACCTACCAGTGGTGC	355	356	25.9201	137	138	15.1918	182	183	23.172	21.428	5.57274
1721	YALI1_A03837g_3	ACGAGGTCGACCAGGGTTTGTACGG	273	274	19.9497	182	183	20.1456	144	145	18.3603	19.4852	0.979093
1722	YALI1_A03837g_4	TACGGCGGCCTCAAGGACACCTTCT	214	215	15.654	165	166	18.2742	115	116	14.6883	16.2055	1.85547
1723	YALI1_A03837g_5	ATCCTCGGAAGACGAGTTGCCGGGC	147	148	10.7758	140	141	15.522	92	93	11.7759	12.6912	2.50202
1724	YALI1_A03837g_6	CTTGTTGTTGAAGACCTCGTTACCG	200	201	14.6347	130	131	14.4212	149	150	18.9935	16.0164	2.58039
1725	YALI1_A03837g_7	GACCAGACCGTAGTTGTTGGCCTCC	223	224	16.3093	185	186	20.4759	169	170	21.5259	19.437	2.75913
1726	YALI1_A03837g_8	CAACGTTGTTGTTGCCAGAGCCAGA	145	146	10.6301	161	162	17.8338	99	100	12.6623	13.7088	3.7141
1727	YALI1_A03842g_1	ATCGACCGCCGGTCACGTGACGAAA	172	173	12.596	140	141	15.522	92	93	11.7759	13.298	1.96924
1728	YALI1_A03842g_2	CTGGCCACTCCTCCTGTTGTGCGAG	240	241	17.547	168	169	18.6044	112	113	14.3084	16.82	2.2384
1729	YALI1_A03842g_3	CACTCCATCTTTCCTGGCCACTCCT	233	234	17.0374	136	137	15.0817	146	147	18.6136	16.9109	1.76934
1730	YALI1_A03842g_4	TCTGTTGCGACTTGCCCTCGCTGTG	280	281	20.4594	177	178	19.5952	147	148	18.7402	19.5983	0.859594
1731	YALI1_A03842g_5	TCTCCTATTCCAGACCCCTGTCAGA	196	197	14.3434	157	158	17.3935	142	143	18.1071	16.6147	1.99906
1732	YALI1_A03842g_6	GCGGTCACATGATTGGCCGCGGCGA	254	255	18.5664	135	136	14.9716	127	128	16.2078	16.5819	1.82635
1733	YALI1_A03842g_7	ACTGCTCACATTCTCCGCGCTGTTG	173	174	12.6688	78	79	8.69674	107	108	13.6753	11.6803	2.63237
1734	YALI1_A03857g_1	TCGACGGGCTTCCGCTGGAGATTCT	249	250	18.2023	227	228	25.0995	173	174	22.0324	21.7781	3.45561
1735	YALI1_A03857g_2	GTCGAGTCGGCCAACCCGGACTTGG	164	165	12.0135	141	142	15.6321	147	148	18.7402	15.462	3.36657
1736	YALI1_A03857g_3	TCCGCGCTCAACTCCACGTGCATAT	307	308	22.4252	173	174	19.1549	159	160	20.2597	20.6133	1.66362
1737	YALI1_A03857g_4	CGCTCCAGCATGCTTCTCAACTGGG	195	196	14.2706	168	169	18.6044	125	126	15.9545	16.2765	2.18478
1738	YALI1_A03857g_5	GGAATCAGCATTCGGCGCTTCATAT	231	232	16.8917	136	137	15.0817	123	124	15.7013	15.8916	0.919907
1739	YALI1_A03857g_6	TTCCTCACTCGAAGATGTTTAGGAA	225	226	16.4549	137	138	15.1918	117	118	14.9415	15.5294	0.811206
1740	YALI1_A03857g_7	GTTTCTTCCTCACTCGAAGATGTTT	252	253	18.4207	124	125	13.7607	120	121	15.3214	15.8343	2.37199
1741	YALI1_A03857g_8	GGGCTCCTTCTTCTCAACCCAGTTG	192	193	14.0522	128	129	14.201	107	108	13.6753	13.9762	0.27098
1742	YALI1_A03883g_1	CACCTTCCACTCGTCGCACGATTCG	202	203	14.7803	137	138	15.1918	92	93	11.7759	13.916	1.86473
1743	YALI1_A03883g_2	CGTGTGTCAGGCGCCGCAGGACCAA	246	247	17.9839	119	120	13.2102	124	125	15.8279	15.674	2.39054
1744	YALI1_A03883g_3	GTACTCGGCGTTCTCGTTCCGCCAC	345	346	25.192	232	233	25.6499	160	161	20.3863	23.7427	2.91575
1745	YALI1_A03883g_4	AGCTGCCGCGGCAGTCATACGAGCT	207	208	15.1443	171	172	18.9347	150	151	19.1201	17.733	2.2438
1746	YALI1_A03883g_5	TGTTCCATGCGAATCGTGCGACGAG	296	297	21.6243	182	183	20.1456	142	143	18.1071	19.959	1.76603
1747	YALI1_A03883g_6	TGGTCGCCGCCCTGCGACATATTGT	178	179	13.0329	130	131	14.4212	123	124	15.7013	14.3851	1.33457
1748	YALI1_A03883g_7	CTCCCGTGACGGTTGTCTGTTGCGT	267	268	19.5129	199	200	22.0171	159	160	20.2597	20.5965	1.28564
1749	YALI1_A03883g_8	GCGTGACAGCTCGTATGACTGCCGC	280	281	20.4594	177	178	19.5952	157	158	20.0064	20.0203	0.432267
1750	YALI1_A03900g_1	CAAGTTGGGGATCGCTCTGTGTTTC	219	220	16.018	124	125	13.7607	155	156	19.7532	16.5106	3.02648
1751	YALI1_A03900g_2	TTCAACGGGGCTCTGGACTCGGTGG	323	324	23.5902	143	144	15.8523	172	173	21.9058	20.4494	4.06934
1752	YALI1_A03900g_3	GCAGTGTGCTCCAGGGTTGTATCCG	358	359	26.1385	209	210	23.1179	135	136	17.2207	22.1591	4.53555
1753	YALI1_A03900g_4	GGGAGCCGCTCCAGAAAGGAGGAGG	382	383	27.8859	231	232	25.5398	160	161	20.3863	24.604	3.83639
1754	YALI1_A03900g_5	AGAGACTCCAATGGGCTTTGAACAC	256	257	18.712	159	160	17.6137	164	165	20.8928	19.0728	1.66909
1755	YALI1_A03900g_6	CCGAGTTTCAGAGACTCCAATGGGC	251	252	18.3479	186	187	20.586	145	146	18.487	19.1403	1.25392
1756	YALI1_A03900g_7	TGAAGCGCTTCCAGCTGTGATTCGA	272	273	19.8769	163	164	18.054	134	135	17.0941	18.3417	1.41353
1757	YALI1_A03900g_8	GGGTCGATCTCGCGGTAGGAGGCTC	354	355	25.8473	223	224	24.6591	200	201	25.4512	25.3192	0.60498
1758	YALI1_A03907g_1	TGTTCCTCGATATTCCCGGCTGCAG	212	213	15.5084	139	140	15.412	128	129	16.3344	15.7516	0.507026
1759	YALI1_A03907g_2	CAAACCGCAGGAAGAAGACCGACAG	72	73	5.31507	76	77	8.47657	78	79	10.0032	7.93162	2.39111
1760	YALI1_A03907g_3	TACGTGAAAATAGCCGCTGATAATG	150	151	10.9942	109	110	12.1094	86	87	11.0162	11.3733	0.6376
1761	YALI1_A03907g_4	CTTACCTCTACAACTCGCAGACAAA	214	215	15.654	117	118	12.9901	118	119	15.0681	14.5707	1.39988
1762	YALI1_A03907g_5	GACCGTTCCGTAGGATGTTGCGTTG	252	253	18.4207	161	162	17.8338	166	167	21.1461	19.1335	1.76742
1763	YALI1_A03907g_6	GAAAAACTGCACATTAGGGAACGAG	201	202	14.7075	144	145	15.9624	136	137	17.3474	16.0057	1.32048
1764	YALI1_A03907g_7	ACGTAGAAATGCGACTCTCTGCCAA	225	226	16.4549	179	180	19.8154	150	151	19.1201	18.4634	1.77386
1765	YALI1_A03907g_8	TCTGCGAGTTGTAGAGGTAAGTAAA	192	193	14.0522	133	134	14.7514	120	121	15.3214	14.7083	0.635702
1766	YALI1_A03937g_1	ATCCCAGTGTGCGAATGACAGCAAG	242	243	17.6926	159	160	17.6137	133	134	16.9675	17.4246	0.397831
1767	YALI1_A03937g_2	ATCCGATCATGACTGAGCAGGACAT	179	180	13.1057	100	101	11.1186	88	89	11.2695	11.8312	1.10625
1768	YALI1_A03937g_3	CGGCTGGGACGCCTGCCACCGAGCT	144	145	10.5573	122	123	13.5405	92	93	11.7759	11.9579	1.49988
1769	YALI1_A03937g_4	AGCGGAGGAGAAAAAGATACCCAAG	246	247	17.9839	214	215	23.6684	132	133	16.8409	19.4977	3.65683
1770	YALI1_A03937g_5	TCCTCCGCTGAAAGTTGCCTGTTGG	188	189	13.7609	155	156	17.1733	129	130	16.461	15.7984	1.80009
1771	YALI1_A03937g_6	AATATGGCTTGGGTATCTTTTTCTC	283	284	20.6778	151	152	16.733	104	105	13.2954	16.9021	3.6941
1772	YALI1_A03937g_7	ACCGCACAGCCGCCAGAATCACCCA	213	214	15.5812	92	93	10.2379	90	91	11.5227	12.4473	2.78903
1773	YALI1_A03937g_8	CACCTCCGCAAACCAGCTCCGAGCC	230	231	16.8189	127	128	14.0909	158	159	20.1331	17.0143	3.0258
1774	YALI1_A03964g_1	CTTCGAATTAACCTGCCCAAGTCCA	179	180	13.1057	129	130	14.3111	95	96	12.1558	13.1909	1.08016
1775	YALI1_A03964g_2	GCCTACGTTGACGTCCCCACCGCCG	253	254	18.4935	181	182	20.0355	125	126	15.9545	18.1612	2.06071
1776	YALI1_A03964g_3	TTGGAAACCTGCCTTTCAACGCAAC	284	285	20.7506	158	159	17.5036	112	113	14.3084	17.5209	3.22115
1777	YALI1_A03964g_4	AACGCAACCGAGGAGATGCTGCAGG	363	364	26.5026	229	230	25.3196	124	125	15.8279	22.55	5.85152
1778	YALI1_A03964g_5	GCTTGACGGTCACCTCGGAATCACT	167	168	12.232	120	121	13.3203	86	87	11.0162	12.1895	1.15265
1779	YALI1_A03964g_6	CTCCTCGATCTTTCGCTTGACGGTC	247	248	18.0567	199	200	22.0171	153	154	19.5	19.8579	2.00431
1780	YALI1_A03964g_7	CAAGTCGATCTCAATTTCCTCCTCG	265	266	19.3673	198	199	21.907	147	148	18.7402	20.0048	1.6769
1781	YALI1_A03964g_8	TTGGACAGAGGAGCGGACTTTTCCA	176	177	12.8872	96	97	10.6783	100	101	12.7889	12.1181	1.24793
1782	YALI1_A04006g_1	CGCCCAGTCTCAGGACAATGTGGCT	265	266	19.3673	189	190	20.9162	142	143	18.1071	19.4635	1.40703
1783	YALI1_A04006g_2	CGAGTCGCTGTCAAGCCCCGAACCA	207	208	15.1443	175	176	19.375	170	171	21.6525	18.724	3.3026
1784	YALI1_A04006g_3	GAGCAATGAAGTTGTCATCGTGGGT	326	327	23.8086	236	237	26.0902	148	149	18.8668	22.9219	3.69243
1785	YALI1_A04022g_1	GAAGACGCTACGCCTGATGTGGTGA	262	263	19.1488	172	173	19.0448	178	179	22.6655	20.2864	2.06106
1786	YALI1_A04022g_2	CCGATGATGGCCTCACAGATGAGGA	290	291	21.1875	182	183	20.1456	140	141	17.8539	19.729	1.70542
1787	YALI1_A04022g_3	AGGAGGGAGGAGGGCTCCCCGAGCA	278	279	20.3138	226	227	24.9894	195	196	24.8181	23.3738	2.65141
1788	YALI1_A04022g_4	ACCAACATGACCGGTGTTTCGCCCG	204	205	14.9259	105	106	11.669	135	136	17.2207	14.6052	2.7897
1789	YALI1_A04022g_5	CGTGTGTCGTAGGGTAGCCTCGTAG	395	396	28.8325	208	209	23.0078	195	196	24.8181	25.5528	2.981
1790	YALI1_A04022g_6	GTCGCTCCTCATCTGTGAGGCCATC	271	272	19.8041	143	144	15.8523	161	162	20.5129	18.7231	2.51134
1791	YALI1_A04022g_7	CGTGAGCAACATGACCAATAGTACC	234	235	17.1102	148	149	16.4027	153	154	19.5	17.6709	1.62298
1792	YALI1_A04022g_8	GCTCCAGCTCGTTCTTGAATCGCAC	254	255	18.5664	183	184	20.2557	114	115	14.5617	17.7946	2.92443
1793	YALI1_A04044g_1	AGCAACCAAGAAGCTGGGTTCGTCA	349	350	25.4832	202	203	22.3473	227	228	28.8701	25.5669	3.26217
1794	YALI1_A04044g_2	GGAGTCAAAGCTCGTTTTCAGCAAC	302	303	22.0612	180	181	19.9255	155	156	19.7532	20.5799	1.28569
1795	YALI1_A04044g_3	GACCAGAACCGGAATGGTCTTGACA	226	227	16.5277	228	229	25.2096	175	176	22.2857	21.341	4.41735
1796	YALI1_A04044g_4	ACTCCGAAAAAGCTCCAGATCAGAA	213	214	15.5812	137	138	15.1918	96	97	12.2824	14.3518	1.80266
1797	YALI1_A04044g_5	CAGTCTTTTGCCAAGCGCTTTGTCA	366	367	26.721	174	175	19.2649	180	181	22.9188	22.9682	3.72827
1798	YALI1_A04044g_6	CCAAGCGCTTTGTCAAGACCATTCC	311	312	22.7165	209	210	23.1179	202	203	25.7045	23.8463	1.62171
1799	YALI1_A04044g_7	TCAAGACCATTCCGGTTCTGGTCCA	214	215	15.654	136	137	15.0817	92	93	11.7759	14.1705	2.09343
1800	YALI1_A04071g_1	GCGACTACGAAATCAACACTTGGCA	215	216	15.7268	125	126	13.8708	121	122	15.448	15.0152	1.00086
1801	YALI1_A04071g_2	CATCTGGGAAGTTGATGGTGCGCGT	400	401	29.1965	196	197	21.6868	181	182	23.0454	24.6429	4.00161
1802	YALI1_A04071g_3	TCAACTCGAAAACGCTTTACTACGA	212	213	15.5084	138	139	15.3019	105	106	13.422	14.7441	1.14957
1803	YALI1_A04071g_4	CTACGACGTGGAGCCCTTCATGTTC	174	175	12.7416	158	159	17.5036	129	130	16.461	15.5687	2.50323
1804	YALI1_A04071g_5	CGCGGCCGCCCGACCTGCCGCTTGA	152	153	11.1398	126	127	13.9808	105	106	13.422	12.8476	1.50512
1805	YALI1_A04071g_6	GGGCGGTTGCGTCTTCGGGGCTCGA	239	240	17.4742	162	163	17.9439	120	121	15.3214	16.9132	1.39839
1806	YALI1_A04071g_7	GGGGGCTGCTTTTGGGGCGGTTGCG	177	178	12.96	119	120	13.2102	105	106	13.422	13.1974	0.231267
1807	YALI1_A04071g_8	GCGGCCGTCGCACCCTCACTCTCAG	300	301	21.9156	197	198	21.7969	172	173	21.9058	21.8728	0.0658737
1808	YALI1_A04109g_1	ATTCCGGTGAGCATGTGAGCTCATC	158	159	11.5767	153	154	16.9531	92	93	11.7759	13.4353	3.04821
1809	YALI1_A04109g_2	GGCTGGTGGTTGTGGGGAACAAGGC	228	229	16.6733	107	108	11.8892	113	114	14.435	14.3325	2.39369
1810	YALI1_A04109g_3	CACATAGTCTGGGAGTCCAGGATAA	224	225	16.3821	200	201	22.1272	154	155	19.6266	19.3786	2.88056
1811	YALI1_A04109g_4	AAGGACGTTGGACATCCCGGTCTGG	279	280	20.3866	166	167	18.3843	121	122	15.448	18.073	2.48396
1812	YALI1_A04109g_5	CCGCAGCTTTCGAATATTGCCAATT	244	245	17.8383	155	156	17.1733	139	140	17.7272	17.5796	0.356206
1813	YALI1_A04109g_6	CGTCACATCGTCGTTGAAGAGCGTC	343	344	25.0464	161	162	17.8338	142	143	18.1071	20.3291	4.08756
1814	YALI1_A04109g_7	GGAGCCATAATCCGCCAGACTGTCC	247	248	18.0567	145	146	16.0725	131	132	16.7142	16.9478	1.01252
1815	YALI1_A04109g_8	TGTCTCGCAGAGTCCAGTAGTTGAG	265	266	19.3673	193	194	21.3566	145	146	18.487	19.7369	1.47008
1816	YALI1_A04119g_1	TGCCCGGCCAGACCTCCAACCAGCT	151	152	11.067	152	153	16.8431	125	126	15.9545	14.6215	3.1102
1817	YALI1_A04119g_2	TGCTCTCAAGCTGCCCGATGGCAAG	288	289	21.0419	159	160	17.6137	190	191	24.185	20.9468	3.2867
1818	YALI1_A04119g_3	AGGATGTGTCCTCGTTGGAATTCTT	327	328	23.8814	209	210	23.1179	162	163	20.6396	22.5463	1.69484
1819	YALI1_A04119g_4	GTCGTCTAACAAGAAGCGACCCAAC	159	160	11.6495	87	88	9.68751	102	103	13.0422	11.4597	1.68536
1820	YALI1_A04119g_5	TGTTCTCGACAATCTTGGGCTCCTT	293	294	21.4059	222	223	24.549	213	214	27.0973	24.3508	2.85089
1821	YALI1_A04119g_6	GTTCTTCTTGTTGAATCGCTTGCCA	189	190	13.8338	161	162	17.8338	120	121	15.3214	15.663	2.0218
1822	YALI1_A04119g_7	CGAGAAGAATTCCAACGAGGACACA	241	242	17.6198	166	167	18.3843	119	120	15.1948	17.0663	1.66524
1823	YALI1_A04119g_8	AAAGCCGGTACCGTTGAAGGTAAAC	184	185	13.4697	177	178	19.5952	123	124	15.7013	16.2554	3.10011
1824	YALI1_A04164g_1	CATTATCCCAATCTTCAGGAGAGTA	114	115	8.37306	96	97	10.6783	90	91	11.5227	10.1913	1.6303
1825	YALI1_A04164g_2	TACCTCCACAGAGAGAAAACCAGAA	169	170	12.3776	125	126	13.8708	73	74	9.37011	11.8728	2.29239
1826	YALI1_A04164g_3	TTGCTGTCTACCCACTCAAATACCT	215	216	15.7268	170	171	18.8246	124	125	15.8279	16.7931	1.76006
1827	YALI1_A04164g_4	CTCGTCCATCGCCAGCAACCAGCGG	192	193	14.0522	77	78	8.58666	91	92	11.6493	11.4294	2.73939
1828	YALI1_A04164g_5	GACTATTCCTCTTAATCCTACTCTC	307	308	22.4252	201	202	22.2372	212	213	26.9707	23.8777	2.68025
1829	YALI1_A04164g_6	CTCACGAAGCAACTTGTTTGGACTA	151	152	11.067	140	141	15.522	107	108	13.6753	13.4214	2.23834
1830	YALI1_A04164g_7	TCTCTGTGGAGGTATAAATGACACG	123	124	9.02834	99	100	11.0085	98	99	12.5357	10.8575	1.75854
1831	YALI1_A04164g_8	AGTGGGTAGACAGCAATAAAATCAA	218	219	15.9452	120	121	13.3203	110	111	14.0552	14.4402	1.35415
1832	YALI1_A04178g_1	TTTGCTGTTACCAGAAGGAAATGCA	54	55	4.00451	51	52	5.72444	55	56	7.09089	5.60661	1.54656
1833	YALI1_A04178g_2	CTGTTACCAGAAGGAAATGCAGGGG	225	226	16.4549	171	172	18.9347	152	153	19.3733	18.2543	1.5737
1834	YALI1_A04178g_3	GACAAGGTCAAGGAGGGCCAAAGTC	293	294	21.4059	227	228	25.0995	174	175	22.159	22.8881	1.95174
1835	YALI1_A04178g_4	CTGGCCCGGCTGGCACCGGCAAGTC	247	248	18.0567	120	121	13.3203	145	146	18.487	16.6213	2.86683
1836	YALI1_A04178g_5	CGGTTAGAACTTAGCGAGTCATTCA	208	209	15.2171	165	166	18.2742	108	109	13.8019	15.7644	2.2858
1837	YALI1_A04178g_6	CTTCTGGTAACAGCAAACAAATGTC	239	240	17.4742	143	144	15.8523	168	169	21.3993	18.2419	2.85208
1838	YALI1_A04178g_7	ACCCCCTGCATTTCCTTCTGGTAAC	218	219	15.9452	123	124	13.6506	124	125	15.8279	15.1412	1.29227
1839	YALI1_A04178g_8	AAGATTGAAGAGAGCATCTCTGTCC	233	234	17.0374	187	188	20.696	164	165	20.8928	19.5421	2.17137
1840	YALI1_A04261g_1	TGCCTGAGGGCTGGGTTCCCACCTT	363	364	26.5026	237	238	26.2003	180	181	22.9188	25.2072	1.9876
1841	YALI1_A04261g_2	TTGCCGAGGCAGTGGAGCCTGATCT	141	142	10.3389	105	106	11.669	70	71	8.99024	10.3327	1.33942
1842	YALI1_A04261g_3	TACACAGTCCATTTCGACGACGGAA	187	188	13.6881	110	111	12.2195	111	112	14.1818	13.3631	1.02073
1843	YALI1_A04261g_4	GACGACGGAAATCTCAGCTCAGAGT	186	187	13.6153	150	151	16.6229	120	121	15.3214	15.1865	1.50831
1844	YALI1_A04261g_5	GGCGGCTCGTTGTGGAAGGTGGGAA	259	260	18.9304	168	169	18.6044	148	149	18.8668	18.8006	0.172799
1845	YALI1_A04261g_6	TCTGTATTTTTGGGCGGCTCGTTGT	193	194	14.125	207	208	22.8978	130	131	16.5876	17.8701	4.52482
1846	YALI1_A04261g_7	TCGTATCCCTTGTCCTGGTCCACGG	264	265	19.2944	158	159	17.5036	120	121	15.3214	17.3731	1.98974
1847	YALI1_A04261g_8	ACCCACACGCTGGGCAATGTACCGC	187	188	13.6881	108	109	11.9993	113	114	14.435	13.3742	1.24785
1848	YALI1_A04309g_1	TGTCTGAAAACCACAAGTGGATAGA	200	201	14.6347	178	179	19.7053	107	108	13.6753	16.0051	3.24018
1849	YALI1_A04309g_2	AACCCCTTGTTTGTTACAGAGATGC	277	278	20.241	180	181	19.9255	157	158	20.0064	20.0576	0.163864
1850	YALI1_A04309g_3	TTACAGAGATGCCTACACCTTGTGG	232	233	16.9646	116	117	12.88	143	144	18.2337	16.0261	2.79753
1851	YALI1_A04309g_4	TCGACCTGACGACATTGGAATACTC	208	209	15.2171	142	143	15.7422	112	113	14.3084	15.0892	0.725405
1852	YALI1_A04309g_5	AGAGAGTGCGACAATTGACTCCAGC	193	194	14.125	92	93	10.2379	130	131	16.5876	13.6502	3.20136
1853	YALI1_A04309g_6	GGAGAAGAGGGCAGGTTTGAGAGAG	265	266	19.3673	157	158	17.3935	171	172	21.7792	19.5133	2.19648
1854	YALI1_A04309g_7	ACAATGGTGCCATCCAGACCCTCCA	196	197	14.3434	130	131	14.4212	128	129	16.3344	15.033	1.1277
1855	YALI1_A04309g_8	TTTGACAATGGTGCCATCCAGACCC	173	174	12.6688	146	147	16.1825	90	91	11.5227	13.458	2.4281
1856	YALI1_A04332g_1	TCTGGTGAGAACGAAATGCGCCCCA	112	113	8.22744	99	100	11.0085	51	52	6.5844	8.60679	2.23633
1857	YALI1_A04332g_2	ACGAAGCGGTGGAACTGGTTATGGT	238	239	17.4014	144	145	15.9624	133	134	16.9675	16.7771	0.738166
1858	YALI1_A04332g_3	CGAGTCGATTAATGAGCTCTCAAGA	129	130	9.4652	108	109	11.9993	85	86	10.8896	10.7847	1.2703
1859	YALI1_A04332g_4	GTTCTCACCAGAGAAAGGCCAGATT	89	90	6.55283	36	37	4.07316	68	69	8.73699	6.45433	2.33348
1860	YALI1_A04332g_5	GGGCGCATTTCGTTCTCACCAGAGA	204	205	14.9259	123	124	13.6506	91	92	11.6493	13.4086	1.65163
1861	YALI1_A04332g_6	CGACGCTTCCCGCATGCCCGAACTG	396	397	28.9053	250	251	27.6314	194	195	24.6915	27.0761	2.16108
1862	YALI1_A04332g_7	CGCTACCATAACCAGTTCCACCGCT	225	226	16.4549	116	117	12.88	132	133	16.8409	15.3919	2.18394
1863	YALI1_A04332g_8	CGCCACAGGATCATAGCTTGGGTAA	271	272	19.8041	133	134	14.7514	122	123	15.5746	16.7101	2.71095
1864	YALI1_A04341g_1	CAGGACCTTTGCTTGGCGTCGTTGG	277	278	20.241	155	156	17.1733	141	142	17.9805	18.4649	1.59017
1865	YALI1_A04341g_2	CTTGGCGTCGTTGGTCGCTCTCCAC	145	146	10.6301	123	124	13.6506	92	93	11.7759	12.0189	1.5248
1866	YALI1_A04341g_3	GGACCCTTTTAGCATCTCTGGATGG	323	324	23.5902	211	212	23.3381	196	197	24.9447	23.9577	0.864068
1867	YALI1_A04341g_4	GCATCTCTGGATGGCTCTGTCATTC	236	237	17.2558	247	248	27.3012	186	187	23.6785	22.7452	5.08732
1868	YALI1_A04341g_5	TCGAATGACAGAGCCATCCAGAGAT	231	232	16.8917	168	169	18.6044	147	148	18.7402	18.0788	1.03026
1869	YALI1_A04341g_6	CATCCACGGGACCCGCTCGGTGACT	208	209	15.2171	136	137	15.0817	116	117	14.8149	15.0379	0.204659
1870	YALI1_A04341g_7	CGGACAGGAGATCATGGATTGTCTC	279	280	20.3866	150	151	16.6229	143	144	18.2337	18.4144	1.88834
1871	YALI1_A04341g_8	CAGTAAGTCCTCCGCAGGGAGTGGG	348	349	25.4104	213	214	23.5583	164	165	20.8928	23.2872	2.27098
1872	YALI1_A04385g_1	GCGAGGTTGAGGGTGTTCTTTTTGA	285	286	20.8234	215	216	23.7784	185	186	23.5519	22.7179	1.64458
1873	YALI1_A04385g_2	AGGTCAAAGACGGAGTAAAAGTTGT	181	182	13.2513	135	136	14.9716	65	66	8.35712	12.1933	3.43181
1874	YALI1_A04385g_3	CTTGTCTCCGTTGTTCAGAACGTCA	254	255	18.5664	166	167	18.3843	136	137	17.3474	18.0993	0.657553
1875	YALI1_A04385g_4	CGGCATCTACGAACCAGAGAGACGA	251	252	18.3479	155	156	17.1733	129	130	16.461	17.3274	0.952855
1876	YALI1_A04385g_5	ACCTCAAAAAGAACACCCTCAACCT	75	76	5.5335	67	68	7.48581	53	54	6.83765	6.61898	0.99435
1877	YALI1_A04385g_6	CTCCGTCTTTGACCTCAAAAAGAAC	163	164	11.9407	112	113	12.4396	127	128	16.2078	13.5294	2.33292
1878	YALI1_A04385g_7	TCAACAACTTTTACTCCGTCTTTGA	310	311	22.6437	234	235	25.8701	178	179	22.6655	23.7264	1.85648
1879	YALI1_A04385g_8	AACAATCTCGGAGACTCCAATGTTC	313	314	22.8621	180	181	19.9255	177	178	22.5389	21.7755	1.6103
1880	YALI1_A04415g_1	AGCCTGGAACACAGCGACTGGAGCT	87	88	6.40721	76	77	8.47657	51	52	6.5844	7.15606	1.14702
1881	YALI1_A04415g_2	ACACACATCCAGATGGACGACCACT	246	247	17.9839	172	173	19.0448	142	143	18.1071	18.3786	0.580215
1882	YALI1_A04415g_3	TGGATCTCAGGACAGACTCCGGCAC	160	161	11.7223	123	124	13.6506	108	109	13.8019	13.0583	1.15946
1883	YALI1_A04415g_4	GAAACGTGAGATCCGACGATGACTA	183	184	13.3969	151	152	16.733	136	137	17.3474	15.8257	2.12576
1884	YALI1_A04415g_5	CGCCAGAGCAAGAAGATCCCGGGGC	192	193	14.0522	134	135	14.8615	134	135	17.0941	15.3359	1.57548
1885	YALI1_A04415g_6	CGGATGTCTGAGAGCGCCACGTGCT	242	243	17.6926	174	175	19.2649	122	123	15.5746	17.5107	1.85186
1886	YALI1_A04415g_7	TGGCTGTTGTAGTTGTCTGCTAGCG	314	315	22.9349	149	150	16.5128	159	160	20.2597	19.9025	3.22592
1887	YALI1_A04415g_8	TTCGTCGCTGTCGCATCGGTACACA	247	248	18.0567	186	187	20.586	143	144	18.2337	18.9588	1.41195
1888	YALI1_A04462g_1	GAGTATGTGAGAATCATGGAGCCTC	396	397	28.9053	262	263	28.9525	229	230	29.1233	28.9937	0.114717
1889	YALI1_A04462g_2	CAGAGTTCAGAGACCAGGAGAAGGC	280	281	20.4594	165	166	18.2742	144	145	18.3603	19.0313	1.23751
1890	YALI1_A04462g_3	GGAGGCTTTCGTTTCAAGGTGCAGG	309	310	22.5709	194	195	21.4666	231	232	29.3766	24.4714	4.28375
1891	YALI1_A04462g_4	GTTTCAAGGTGCAGGCTACCAAAGA	226	227	16.5277	151	152	16.733	140	141	17.8539	17.0382	0.713816
1892	YALI1_A04462g_5	CTTAGATCCCATTCCAACAGATGTT	179	180	13.1057	132	133	14.6414	134	135	17.0941	14.947	2.01172
1893	YALI1_A04462g_6	GTAGCCTGCACCTTGAAACGAAAGC	143	144	10.4845	115	116	12.7699	91	92	11.6493	11.6346	1.14276
1894	YALI1_A04462g_7	GGTGAAGAGTTCGTTGTCGTCTCCT	421	422	30.7255	267	268	29.5029	211	212	26.8441	29.0242	1.98449
1895	YALI1_A04462g_8	CACTTCCCGGAACCGTAATGACGAC	311	312	22.7165	222	223	24.549	217	218	27.6038	24.9564	2.46901
1896	YALI1_A04495g_1	ACTCGGGGTCGCCTCTGTCGTCTCC	42	43	3.1308	64	65	7.15555	90	91	11.5227	7.26968	4.19712
1897	YALI1_A04495g_2	TCAGGACACTTATAGATGGTACACC	259	260	18.9304	202	203	22.3473	131	132	16.7142	19.3307	2.83779
1898	YALI1_A04495g_3	CAAAGTACATCAAATTGATCACTCG	138	139	10.1205	146	147	16.1825	116	117	14.8149	13.706	3.17954
1899	YALI1_A04495g_4	TGGCCCCGTACTCTGCGGGAGCTCT	224	225	16.3821	136	137	15.0817	155	156	19.7532	17.0723	2.41103
1900	YALI1_A04495g_5	CTTGTACACGTCTGTGATGGACTGG	208	209	15.2171	110	111	12.2195	99	100	12.6623	13.3663	1.61808
1901	YALI1_A04495g_6	TGAACGCGAATTGCATCGCCCAATT	239	240	17.4742	135	136	14.9716	153	154	19.5	17.3153	2.26835
1902	YALI1_A04495g_7	TCTCAATTTCTGAACGCGAATTGCA	157	158	11.5039	99	100	11.0085	102	103	13.0422	11.8515	1.06046
1903	YALI1_A04495g_8	TGCCCGCTGTTGCCATTGTTATTGC	304	305	22.2068	216	217	23.8885	120	121	15.3214	20.4722	4.53933
1904	YALI1_A04533g_1	GAGTCGACTACACCCAATTCCCTGA	145	146	10.6301	83	84	9.24717	68	69	8.73699	9.5381	0.979536
1905	YALI1_A04533g_2	GAGAGTTTGCCGTCAAATACCCCTC	315	316	23.0077	188	189	20.8061	121	122	15.448	19.754	3.88813
1906	YALI1_A04533g_3	CCGTCAAATACCCCTCCTTCCTGCG	323	324	23.5902	213	214	23.5583	181	182	23.0454	23.398	0.305738
1907	YALI1_A04533g_4	GACTCTACCTCCACCTGCTACAGGC	276	277	20.1682	187	188	20.696	150	151	19.1201	19.9948	0.802164
1908	YALI1_A04533g_5	TATCCGGGGGCCGCGGACAGCGCGT	127	128	9.31958	96	97	10.6783	104	105	13.2954	11.0978	2.02084
1909	YALI1_A04533g_6	ATCGGCCGAGCCCTGCACGTACTTG	207	208	15.1443	165	166	18.2742	139	140	17.7272	17.0486	1.67165
1910	YALI1_A04533g_7	ACGGCAAACTCTCCAAAGACTCCGT	137	138	10.0477	68	69	7.59589	88	89	11.2695	9.63767	1.87079
1911	YALI1_A04533g_8	CAGATCCATTGACCTGACCCTTGTT	204	205	14.9259	161	162	17.8338	142	143	18.1071	16.9556	1.76309
1912	YALI1_A04561g_1	CAACACCAACGGCATCACACATTTC	243	244	17.7655	168	169	18.6044	183	184	23.2986	19.8895	2.98205
1913	YALI1_A04561g_2	CCGTTTCTGCAGCGCTCGGACGTGA	211	212	15.4356	161	162	17.8338	126	127	16.0811	16.4502	1.241
1914	YALI1_A04561g_3	TGCAGCGCTCGGACGTGATCAAGTG	285	286	20.8234	194	195	21.4666	159	160	20.2597	20.8499	0.603914
1915	YALI1_A04561g_4	GAGTACGGCAACTTTGTGGAACCTC	271	272	19.8041	146	147	16.1825	100	101	12.7889	16.2585	3.50821
1916	YALI1_A04561g_5	TGTCGTTAGCCCCTCCCTTGATGGC	187	188	13.6881	86	87	9.57743	125	126	15.9545	13.0734	3.23268
1917	YALI1_A04561g_6	AGAATATTAGTGTAGCAGTCCTTCT	221	222	16.1636	138	139	15.3019	119	120	15.1948	15.5534	0.531173
1918	YALI1_A04561g_7	TTCGGTCATGCGCATTCTGCTGCTT	276	277	20.1682	117	118	12.9901	107	108	13.6753	15.6112	3.96131
1919	YALI1_A04561g_8	GTGGCTGTCCACAACCACATATGTG	169	170	12.3776	149	150	16.5128	97	98	12.4091	13.7665	2.37844
1920	YALI1_A04576g_1	TGACCCGCTACGTCAACAACAAGTT	321	322	23.4446	217	218	23.9986	125	126	15.9545	21.1326	4.49288
1921	YALI1_A04576g_2	CTACGACGTGACGAGCCGCGCGTCG	212	213	15.5084	151	152	16.733	142	143	18.1071	16.7828	1.30008
1922	YALI1_A04576g_3	AGGTGATCATCACAAAGCTGCTGGA	156	157	11.431	92	93	10.2379	94	95	12.0292	11.2327	0.911946
1923	YALI1_A04576g_4	CATACAGACGAAGACGAACAGAAGA	239	240	17.4742	164	165	18.1641	142	143	18.1071	17.9151	0.382908
1924	YALI1_A04576g_5	CCCACTCCCTGGGCGCCCAGCAGCA	231	232	16.8917	134	135	14.8615	109	110	13.9285	15.2273	1.51508
1925	YALI1_A04576g_6	CGCGAGAAGGAGGCCCCGATGGTCG	230	231	16.8189	144	145	15.9624	182	183	23.172	18.6511	3.93858
1926	YALI1_A04576g_7	CAGCCGCACCGTCGTGTCGTTGACC	128	129	9.39239	94	95	10.4581	75	76	9.62335	9.82462	0.560643
1927	YALI1_A04576g_8	AGCTCCAGCAGCCACAGATGCATGG	242	243	17.6926	143	144	15.8523	89	90	11.3961	14.9803	3.23758
1928	YALI1_A04620g_1	GGACGACTTTTACGCCCTCATCAAG	234	235	17.1102	141	142	15.6321	111	112	14.1818	15.6414	1.46421
1929	YALI1_A04620g_2	CGCCCTCATCAAGCATCTGGAATAC	208	209	15.2171	133	134	14.7514	127	128	16.2078	15.3921	0.743757
1930	YALI1_A04620g_3	TGCGGTGCTCCAACTACAACAGAAG	286	287	20.8962	167	168	18.4943	175	176	22.2857	20.5588	1.91806
1931	YALI1_A04620g_4	TCAAGAGCCTGTTCAACGTGCTTAC	230	231	16.8189	147	148	16.2926	135	136	17.2207	16.7774	0.465441
1932	YALI1_A04620g_5	TCCGGCCGTGCCCTTGAAGATCTCG	294	295	21.4787	188	189	20.8061	139	140	17.7272	20.004	2.00024
1933	YALI1_A04620g_6	GCAAGTACACGTTGAGGGGGTTCTT	157	158	11.5039	115	116	12.7699	67	68	8.61037	10.9614	2.13217
1934	YALI1_A04620g_7	AACATGACCTCGTTATCCTCCTCCA	252	253	18.4207	177	178	19.5952	142	143	18.1071	18.7077	0.784449
1935	YALI1_A04620g_8	TCGTCGCAGCAGCTTGAGAACTCGA	199	200	14.5618	140	141	15.522	142	143	18.1071	16.0637	1.83364
1936	YALI1_A04653g_1	GAGCAACAGAATCACTCTGACCAGC	298	299	21.77	174	175	19.2649	154	155	19.6266	20.2205	1.35401
1937	YALI1_A04653g_2	ATGCTGACCTCTAATATTGTGTTGG	205	206	14.9987	149	150	16.5128	152	153	19.3733	16.9616	2.22158
1938	YALI1_A04653g_3	GACTCATCACTTCCAAGAAACAAGA	186	187	13.6153	149	150	16.5128	117	118	14.9415	15.0232	1.45047
1939	YALI1_A04653g_4	GTCATCGGAGGGGCCTCTAGCAGGG	254	255	18.5664	143	144	15.8523	133	134	16.9675	17.1287	1.36419
1940	YALI1_A04653g_5	TTGGAAGTGATGAGTCCAAAGGCCT	261	262	19.076	130	131	14.4212	143	144	18.2337	17.2436	2.48034
1941	YALI1_A04661g_1	CTGACTCTAGCGTCGATAATGCAGG	157	158	11.5039	110	111	12.2195	88	89	11.2695	11.6643	0.494907
1942	YALI1_A04661g_2	CACCAAATTTCGGGCGCGGACAGTT	198	199	14.489	146	147	16.1825	141	142	17.9805	16.2174	1.74598
1943	YALI1_A04661g_3	GGGCGCGGACAGTTCCACTCGCCCT	333	334	24.3183	242	243	26.7507	156	157	19.8798	23.6496	3.48392
1944	YALI1_A04661g_4	CAGCGAGCATGAAGTTACCCAAGCC	193	194	14.125	121	122	13.4304	131	132	16.7142	14.7566	1.73062
1945	YALI1_A04661g_5	GTGTAAAGTAAGGTTCTTATCTCAT	261	262	19.076	152	153	16.8431	131	132	16.7142	17.5444	1.32795
1946	YALI1_A04661g_6	AAACATTCGGGCCCGAGCTCCGCTC	200	201	14.6347	138	139	15.3019	93	94	11.9026	13.9464	1.80114
1947	YALI1_A04661g_7	TTATCCACATGGCTCGCCCTGTGTT	231	232	16.8917	143	144	15.8523	111	112	14.1818	15.6419	1.36717
1948	YALI1_A04661g_8	CTGGACCCCAGATATATCCCCGGTT	215	216	15.7268	202	203	22.3473	129	130	16.461	18.1784	3.62904
1949	YALI1_A04676g_1	AACTGGCAGGACGCCGAGAATCAGG	167	168	12.232	107	108	11.8892	104	105	13.2954	12.4722	0.733239
1950	YALI1_A04676g_2	GGCTCCGGAAACCGCTGCAACCACG	189	190	13.8338	99	100	11.0085	108	109	13.8019	12.8814	1.62203
1951	YALI1_A04676g_3	CAAGAGCTCCAAGTCCGATCCTGCC	125	126	9.17396	110	111	12.2195	93	94	11.9026	11.0987	1.67436
1952	YALI1_A04676g_4	ATGCATGGAGAGAGGGCGAGATGGA	160	161	11.7223	87	88	9.68751	101	102	12.9156	11.4418	1.6322
1953	YALI1_A04676g_5	CGGAGCCCAAAAATACCGCAGAGCC	176	177	12.8872	83	84	9.24717	121	122	15.448	12.5275	3.11604
1954	YALI1_A04676g_6	AAGGAGACAAGGTGGCGTGGTTGCA	195	196	14.2706	148	149	16.4027	69	70	8.86361	13.179	3.88629
1955	YALI1_A04676g_7	TAGAAGTGCAAGATGGCCTCTAGTC	269	270	19.6585	183	184	20.2557	173	174	22.0324	20.6489	1.23483
1956	YALI1_A04676g_8	TACGATGCAGCGGTGGCAGGATCGG	237	238	17.3286	135	136	14.9716	117	118	14.9415	15.7472	1.36958
1957	YALI1_A04715g_1	GGAAACAGCCGATTGAAGAGGTGCG	251	252	18.3479	138	139	15.3019	129	130	16.461	16.7036	1.53745
1958	YALI1_A04715g_2	CCAACGAGAAGTTTGAGATACACGA	261	262	19.076	159	160	17.6137	116	117	14.8149	17.1682	2.16521
1959	YALI1_A04715g_3	AGATACACGAGGAGAACACTCTGTT	199	200	14.5618	145	146	16.0725	117	118	14.9415	15.1919	0.785828
1960	YALI1_A04715g_4	CGAAACCCGTTCTCAGGATCGTAGT	219	220	16.018	147	148	16.2926	138	139	17.6006	16.6371	0.84565
1961	YALI1_A04715g_5	GCGCACCTCTTCAATCGGCTGTTTC	269	270	19.6585	193	194	21.3566	137	138	17.474	19.4963	1.94636
1962	YALI1_A04715g_6	GGCCTGCGCGTCTAGATAACACTGC	101	102	7.42654	43	44	4.84376	79	80	10.1298	7.46671	2.64327
1963	YALI1_A04715g_7	TGCGAGTTCCTTCATTTCGGCCTGC	170	171	12.4504	120	121	13.3203	160	161	20.3863	15.3857	4.35247
1964	YALI1_A04715g_8	GTCACCTGCAACGCAGACTCTCTCA	195	196	14.2706	123	124	13.6506	133	134	16.9675	14.9629	1.76349
1965	YALI1_A04742g_1	GGCGAGATGGGCATTCTGGGCGACT	293	294	21.4059	200	201	22.1272	176	177	22.4123	21.9818	0.518695
1966	YALI1_A04742g_2	GCGGGTCGAATATGGCGGTCAGCAG	187	188	13.6881	146	147	16.1825	136	137	17.3474	15.7393	1.86944
1967	YALI1_A04742g_3	GTCGTTCTCAGGCTCGCAGGTGGCA	231	232	16.8917	94	95	10.4581	96	97	12.2824	13.2108	3.31576
1968	YALI1_A04742g_4	CGGTTCCCAGCTTTGGAGGATTCAA	221	222	16.1636	110	111	12.2195	131	132	16.7142	15.0325	2.45162
1969	YALI1_A04742g_5	GGCAGCTCCACCGGATGCACCGCGT	216	217	15.7996	128	129	14.201	112	113	14.3084	14.7697	0.893559
1970	YALI1_A04742g_6	TGCCACCTGCGAGCCTGAGAACGAC	184	185	13.4697	138	139	15.3019	110	111	14.0552	14.2756	0.935756
1971	YALI1_A04742g_7	GCGTCAGTTGCACCTGGGCCAGACT	300	301	21.9156	184	185	20.3658	143	144	18.2337	20.1717	1.84859
1972	YALI1_A04742g_8	TCCTCCCACAAGCACCGAGCCCTCC	182	183	13.3241	118	119	13.1002	143	144	18.2337	14.886	2.90138
1973	YALI1_A04781g_1	CTGGTGAATGAGACTGTCCGAATTC	223	224	16.3093	187	188	20.696	130	131	16.5876	17.8643	2.4563
1974	YALI1_A04781g_2	TTCGACAGATCATACTCTGCCCTTC	176	177	12.8872	118	119	13.1002	125	126	15.9545	13.9806	1.71274
1975	YALI1_A04795g_1	TGAGATTGAGGCCTGTGTTGATCTC	234	235	17.1102	140	141	15.522	140	141	17.8539	16.8287	1.19112
1976	YALI1_A04795g_2	TGGAACGAGGCCTTCAAACAGGCCG	211	212	15.4356	115	116	12.7699	103	104	13.1688	13.7914	1.43777
1977	YALI1_A04795g_3	TGGCGCGTTTGCGCAGCTCTAAATG	295	296	21.5515	182	183	20.1456	156	157	19.8798	20.5257	0.898318
1978	YALI1_A04795g_4	CGCAGCTCTAAATGGAGGGCTATCG	301	302	21.9884	184	185	20.3658	155	156	19.7532	20.7025	1.155
1979	YALI1_A04795g_5	AAGGCCTCGTTCCAGAAAGAGCTAA	227	228	16.6005	170	171	18.8246	100	101	12.7889	16.0713	3.05243
1980	YALI1_A04795g_6	ACAATCTCATCGGCCTGTTTGAAGG	290	291	21.1875	169	170	18.7145	108	109	13.8019	17.9013	3.75934
1981	YALI1_A04795g_7	GTCCCAGCACCTTGTGTTTGACAAT	410	411	29.9246	233	234	25.76	151	152	19.2467	24.9771	5.38182
1982	YALI1_A04795g_8	GAGCTGCGCAAACGCGCCACAAATA	299	300	21.8428	191	192	21.1364	146	147	18.6136	20.5309	1.6976
1983	YALI1_A04815g_1	GAAAACAGCAGGAGACGTCCAATCT	268	269	19.5857	175	176	19.375	186	187	23.6785	20.8797	2.4261
1984	YALI1_A04815g_2	CGAGCATCTCGAAACAGCCAGTCTC	166	167	12.1591	107	108	11.8892	115	116	14.6883	12.9122	1.54403
1985	YALI1_A04815g_3	AGAGAGGTGGATCAAGATGCCCAAG	170	171	12.4504	79	80	8.80683	84	85	10.763	10.6734	1.82343
1986	YALI1_A04815g_4	TGAGACGAAGAAAGTCAAGATCTAC	170	171	12.4504	112	113	12.4396	101	102	12.9156	12.6019	0.27172
1987	YALI1_A04815g_5	AACAGGCCAAGTACCAACGTTACCA	244	245	17.8383	134	135	14.8615	117	118	14.9415	15.8804	1.696
1988	YALI1_A04815g_6	CAAACGATGTGAGCTGTGTTAGAGC	288	289	21.0419	118	119	13.1002	188	189	23.9318	19.3579	5.60871
1989	YALI1_A04815g_7	GATGCTTGAAGTCCTCACGAAGAGC	192	193	14.0522	137	138	15.1918	126	127	16.0811	15.1084	1.01704
1990	YALI1_A04815g_8	GCTGATTTCGATGCTTGAAGTCCTC	312	313	22.7893	165	166	18.2742	166	167	21.1461	20.7365	2.28525
1991	YALI1_A04817g_1	GTCGGCGGCCCACCCCAACAGATGG	146	147	10.703	120	121	13.3203	81	82	10.3831	11.4688	1.61143
1992	YALI1_A04817g_2	AGTGAGTCTGCCGTGCGAGAAACGT	180	181	13.1785	114	115	12.6598	101	102	12.9156	12.9179	0.259335
1993	YALI1_A04817g_3	CGAAATGGAGGTCGAGAACCTGGCA	296	297	21.6243	202	203	22.3473	189	190	24.0584	22.6767	1.25
1994	YALI1_A04817g_4	AAGAGGCCAAGGCTGATCTGACCAA	277	278	20.241	167	168	18.4943	142	143	18.1071	18.9475	1.13681
1995	YALI1_A04817g_5	CCGTCTTTGGCCTCTTTGGTGTCTT	143	144	10.4845	127	128	14.0909	113	114	14.435	13.0035	2.18826
1996	YALI1_A04817g_6	CTTCTTGTCTTTACCGTCTTTGGCC	268	269	19.5857	146	147	16.1825	124	125	15.8279	17.1987	2.07478
1997	YALI1_A04817g_7	TCGCACGGCAGACTCACTGAAATCG	360	361	26.2841	167	168	18.4943	196	197	24.9447	23.2411	4.16498
1998	YALI1_A04817g_8	AGATCTTGCCCGTGACTCCGGCCTC	232	233	16.9646	193	194	21.3566	130	131	16.5876	18.3029	2.65125
1999	YALI1_A04848g_1	AGCGAAACCGGTCGACGTCGGCGTC	336	337	24.5367	236	237	26.0902	216	217	27.4772	26.0347	1.47103
[truncated: 56,423 more rows]

## Sheet: PO1f Ku70 Day 4
Guide No.	Guide ID	Guide Sequence	Replicate #1	Replicate #1 (+1 count)	Replicate #1 Normalized abundance	Replicate #2	Replicate #2 (+1 count)	Replicate #2 Normalized abundance	Replicate #3	Replicate #3 (+1 count)	Replicate #3 Normalized abundance	Average Normalized abundance	SD
1	NT_Yali_001	CGCGGCCATAACACCTTAGCCGTCT	225	226	17.5082	142	143	20.3458	153	154	18.8756	18.9099	1.41912
2	NT_Yali_002	TTTAAGAGGTCCGGGCAGCATACGC	89	90	6.97228	96	97	13.801	72	73	8.94754	9.90694	3.51399
3	NT_Yali_003	AAAGCGGCGCACTTCAGGCATAAAA	230	231	17.8955	146	147	20.9149	178	179	21.9399	20.2501	2.10254
4	NT_Yali_004	TTCTAGCCTACCCTTAAGCTTGTCG	128	129	9.9936	87	88	12.5205	82	83	10.1732	10.8958	1.4099
5	NT_Yali_005	AGTCTGTTACGCTGGCCTCTATATT	188	189	14.6418	103	104	14.7969	111	112	13.7277	14.3888	0.577746
6	NT_Yali_006	GTCAAAGCGGGGTGTCAAGCGGGGG	159	160	12.3952	76	77	10.9554	103	104	12.7472	12.0326	0.949315
7	NT_Yali_007	CCTCAAGTTATGCGCGGCATCTAAT	325	326	25.2552	179	180	25.6101	219	220	26.9652	25.9435	0.90246
8	NT_Yali_008	TGGGCCACGCGACGTTACTCTGATG	281	282	21.8465	167	168	23.9027	194	195	23.901	23.2167	1.18667
9	NT_Yali_009	ACTAAGCCTTGCGAGGGCCATCCTA	245	246	19.0576	118	119	16.9311	139	140	17.1597	17.7161	1.16734
10	NT_Yali_010	CCACGCGGTACGAGAGTCCAATTCA	222	223	17.2758	105	106	15.0815	172	173	21.2045	17.8539	3.10215
11	NT_Yali_011	GACTTAGTAACACCCTCCAAAAGAG	104	105	8.13433	84	85	12.0936	64	65	7.96699	9.39832	2.33572
12	NT_Yali_012	TATTAGGCGTGGCTCGTCCGCAGAC	195	196	15.1841	147	148	21.0572	145	146	17.8951	18.0454	2.93944
13	NT_Yali_013	CTAGATTGCCTTCGTGTGCAGAATA	214	215	16.656	132	133	18.923	144	145	17.7725	17.7838	1.13354
14	NT_Yali_014	ACTTAGCTATAGAAATCGAATCACT	229	230	17.8181	103	104	14.7969	136	137	16.792	16.469	1.53624
15	NT_Yali_015	ATCGTGCGGATGCGGCAGGGGCCCT	259	260	20.1421	139	140	19.919	144	145	17.7725	19.2779	1.30844
16	NT_Yali_016	CCTAGTGAGCGCGATCAAGTCGCAG	340	341	26.4172	161	162	23.0491	187	188	23.043	24.1698	1.94635
17	NT_Yali_017	TCCCGTTACCTCTAATTGGCTTAAC	123	124	9.60625	126	127	18.0693	103	104	12.7472	13.4743	4.27813
18	NT_Yali_018	CCTAATGCCGGGTACAGTGAATATC	188	189	14.6418	121	122	17.3579	124	125	15.3211	15.7736	1.41348
19	NT_Yali_019	CATCCCCCGGAACTTGCTCAGTTTT	252	253	19.5999	143	144	20.4881	157	158	19.3659	19.8179	0.59201
20	NT_Yali_020	GTATGTCGCATAGATGATAAATCAT	283	284	22.0014	144	145	20.6303	158	159	19.4885	20.7068	1.25821
21	NT_Yali_021	CACCTAAATGAGACTGAGAAAGGCA	217	218	16.8884	157	158	22.48	122	123	15.076	18.1481	3.85938
22	NT_Yali_022	ATCCTAGCCTGGTGCAGCTATTCGC	365	366	28.3539	123	124	17.6425	192	193	23.6558	23.2174	5.36916
23	NT_Yali_023	CCAGTCTTTACTTTGGCCGGCGAAT	242	243	18.8252	128	129	18.3539	182	183	22.4301	19.8697	2.22987
24	NT_Yali_024	TTATAGTCAATGTCAAACCGCTATA	107	108	8.36674	56	57	8.10986	56	57	6.98644	7.82101	0.734085
25	NT_Yali_025	CGGCTGTCTAAAATTATAAATGATT	106	107	8.28927	58	59	8.39442	67	68	8.3347	8.33946	0.0527357
26	NT_Yali_026	CGTAATTCCTTCCCCTAGGACGTGT	193	194	15.0291	123	124	17.6425	118	119	14.5857	15.7525	1.65178
27	NT_Yali_027	GCGCGAGAATTTAGATGTTAGTGGC	255	256	19.8323	127	128	18.2116	155	156	19.1208	19.0549	0.812333
28	NT_Yali_028	GTCAGCCCTCGCCAGTCTTCAACTG	148	149	11.543	119	120	17.0734	117	118	14.4632	14.3598	2.76664
29	NT_Yali_029	TCCGTATTGCGCTACTGAACACCAC	218	219	16.9659	89	90	12.805	124	125	15.3211	15.0307	2.09557
30	NT_Yali_030	CGTCCTTTAAAGTGCGATATCACTT	191	192	14.8742	125	126	17.9271	126	127	15.5663	16.1225	1.60064
31	NT_Yali_031	AATTTAAGAGGACTTAGGAGCGACT	169	170	13.1699	93	94	13.3742	142	143	17.5274	14.6905	2.45896
32	NT_Yali_032	TAGCTAGCCTAGTGACTCGGATATC	261	262	20.2971	164	165	23.4759	118	119	14.5857	19.4529	4.50481
33	NT_Yali_033	CGCGTATAAGCTGTAATGAAACTAG	123	124	9.60625	58	59	8.39442	64	65	7.96699	8.65589	0.850335
34	NT_Yali_034	GTGAGCGCTAGCAGCTAGGATTTTG	303	304	23.5508	136	137	19.4921	141	142	17.4048	20.1492	3.12525
35	NT_Yali_035	ATAACCAATGCATGGACTATTAAAC	123	124	9.60625	60	61	8.67897	72	73	8.94754	9.07759	0.477123
36	NT_Yali_036	GGGCGTTTATCAACAGTTGTAGATC	200	201	15.5714	115	116	16.5043	113	114	13.9729	15.3495	1.2802
37	NT_Yali_037	TGCACCGCTACACCAGGTCGGCCGA	168	169	13.0924	132	133	18.923	139	140	17.1597	16.3917	2.99021
38	NT_Yali_038	AGTACCCGTGTGGTAATCGCTTACC	397	398	30.833	178	179	25.4678	190	191	23.4107	26.5705	3.83203
39	NT_Yali_039	CAATCCCCCGATCTCAACTATTGGC	209	210	16.2687	137	138	19.6344	153	154	18.8756	18.2596	1.76542
40	NT_Yali_040	AGCGCGTCATCCCGTGCTCAATTGC	185	186	14.4094	76	77	10.9554	138	139	17.0371	14.134	3.05018
41	NT_Yali_041	TAGAGCGTACCTTGCAAAGGTGTAG	296	297	23.0085	145	146	20.7726	192	193	23.6558	22.479	1.51279
42	NT_Yali_042	ATCCACTTAGCCACTCTGGGCCTGA	297	298	23.086	157	158	22.48	113	114	13.9729	19.8463	5.09553
43	NT_Yali_043	AGGCGTTTAGGAGTAATACGACGCC	189	190	14.7193	96	97	13.801	140	141	17.2822	15.2675	1.80422
44	NT_Yali_044	AATACTAGTTCCAGAAGCACGAAAG	190	191	14.7967	104	105	14.9392	107	108	13.2375	14.3245	0.944067
45	NT_Yali_045	TTCGCGACCTACTAGCCGGCACTTG	144	145	11.2331	128	129	18.3539	121	122	14.9534	14.8468	3.56158
46	NT_Yali_046	CGTAGTCCTATGGCAAGCCCTGAAA	198	199	15.4165	85	86	12.2359	98	99	12.1343	13.2623	1.86631
47	NT_Yali_047	CTGTGTAAGACACTGCCCTCGTACG	157	158	12.2402	110	111	15.7929	112	113	13.8503	13.9611	1.77892
48	NT_Yali_048	AAGATGCCTAGGCCTGTGAACGGCC	395	396	30.678	224	225	32.0126	218	219	26.8426	29.8444	2.6839
49	NT_Yali_049	TGCGGACTTACTTTTGAATCTTTTT	382	383	29.6709	237	238	33.8622	218	219	26.8426	30.1253	3.53178
50	NT_Yali_050	ACTAGGTCGTTGTCCCGCTTCATTA	161	162	12.5501	82	83	11.8091	123	124	15.1986	13.1859	1.78195
51	NT_Yali_051	CCGCATGGCGGCAGCTCGCCCGCAT	136	137	10.6134	107	108	15.366	113	114	13.9729	13.3174	2.4432
52	NT_Yali_052	GCTAACGTACTTAATCAGTTATGAG	116	117	9.06397	61	62	8.82125	88	89	10.9087	9.59796	1.14156
53	NT_Yali_053	GGGGCGTGACCTTGTCTTGATTCAC	168	169	13.0924	98	99	14.0855	103	104	12.7472	13.3084	0.694829
54	NT_Yali_054	TGCCGCAAGCACGGTTTGATTAGAT	168	169	13.0924	102	103	14.6547	149	150	18.3854	15.3775	2.71951
55	NT_Yali_055	GTATACGGTAACAAAGAATGTGGCT	179	180	13.9446	93	94	13.3742	104	105	12.8698	13.3962	0.537741
56	NT_Yali_056	CAGTTATTTTACACAGCGTTGCAAG	301	302	23.3959	137	138	19.6344	193	194	23.7784	22.2696	2.29012
57	NT_Yali_057	TGCGGCATCAAGCGGGGCGTGTGAC	291	292	22.6212	150	151	21.484	158	159	19.4885	21.1979	1.58582
58	NT_Yali_058	CGTAACGCGCACTGGCGCAATTTTG	346	347	26.882	153	154	21.9108	207	208	25.4944	24.7624	2.56514
59	NT_Yali_059	ATAAGTCCTGCCCGAGTCCGGGTCC	260	261	20.2196	169	170	24.1873	161	162	19.8562	21.421	2.40254
60	NT_Yali_060	GGTGCCCTAAGGCGCTGCAGTTCTG	341	342	26.4947	127	128	18.2116	185	186	22.7979	22.5014	4.14948
61	NT_Yali_061	ATAGCGGACGCGAACAAGCGATCGT	132	133	10.3035	61	62	8.82125	111	112	13.7277	10.9508	2.51649
62	NT_Yali_062	CTAAGCCGTAGGACTTTAGCGGTAG	276	277	21.4591	143	144	20.4881	166	167	20.469	20.8054	0.566217
63	NT_Yali_063	CCGTGTTATCGATCCGTGTTGCGCC	315	316	24.4805	147	148	21.0572	167	168	20.5916	22.0431	2.12362
64	NT_Yali_064	GGGTACCAGCGTCGCCTGCTAAAGT	323	324	25.1002	188	189	26.8906	183	184	22.5527	24.8478	2.17992
65	NT_Yali_065	CGAGGGGCGCATCGGTTTGGATCTG	311	312	24.1706	186	187	26.606	204	205	25.1267	25.3011	1.22706
66	NT_Yali_066	GTCCGAGCAAATGATCTACGTCAGA	215	216	16.7335	128	129	18.3539	170	171	20.9593	18.6822	2.13197
67	NT_Yali_067	GGGCGCATACCCTTGCCCGCCTAAT	212	213	16.5011	99	100	14.2278	149	150	18.3854	16.3714	2.0818
68	NT_Yali_068	TGATCCCCGTTTGGGTTACCGGCCC	151	152	11.7754	79	80	11.3823	132	133	16.3017	13.1531	2.73382
69	NT_Yali_069	CTAGCGGGGTCCGTTTCAGGCGTGG	295	296	22.9311	192	193	27.4597	216	217	26.5975	25.6628	2.40467
70	NT_Yali_070	TACTTACTCGCCCGCGCCCTACTTA	94	95	7.35963	64	65	9.24809	70	71	8.70241	8.43671	0.971861
71	NT_Yali_071	ATGGGACCACGGCCCCGCATACGGA	191	192	14.8742	98	99	14.0855	111	112	13.7277	14.2292	0.586568
72	NT_Yali_072	CGCCCGCCTATTCTTATTGAACGGA	331	332	25.72	150	151	21.484	133	134	16.4243	21.2094	4.65393
73	NT_Yali_073	TAGCATTTAGCAGTATTACTCTATG	159	160	12.3952	76	77	10.9554	68	69	8.45727	10.6026	1.99251
74	NT_Yali_074	TTCCTTCGGCGCGAAGCCATGTATA	176	177	13.7122	83	84	11.9514	77	78	9.56039	11.7413	2.08384
75	NT_Yali_075	TGCGCGCGGCAGCGGGTAGGGAGGA	220	221	17.1208	134	135	19.2076	152	153	18.7531	18.3605	1.09737
76	NT_Yali_076	TAAGAGCCCGGACAACATGGAGGCA	159	160	12.3952	109	110	15.6506	152	153	18.7531	15.5996	3.17926
77	NT_Yali_077	CCCTAGTCCTCATGCCCCTTGAGCG	315	316	24.4805	171	172	24.4719	244	245	30.0294	26.3272	3.20619
78	NT_Yali_078	GCTCCCTGCCTGCCCACTGGTCCTT	349	350	27.1144	147	148	21.0572	205	206	25.2492	24.4736	3.10222
79	NT_Yali_079	GTATAATGAGCTTTCCGTTTATCGA	169	170	13.1699	92	93	13.2319	79	80	9.80553	12.0691	1.96055
80	NT_Yali_080	GTGCTAAGTCCCAGTCGGTGGAACG	344	345	26.7271	210	211	30.0207	188	189	23.1656	26.6378	3.42845
81	NT_Yali_081	TATTCCTAGCCTGGAGAAGATATCC	187	188	14.5643	99	100	14.2278	130	131	16.0566	14.9496	0.973331
82	NT_Yali_082	CGCGGAAGGGACCATTTGACGAAAA	344	345	26.7271	172	173	24.6141	181	182	22.3076	24.5496	2.21046
83	NT_Yali_083	TAACACGCATAGGAGTGCGTTGAAA	143	144	11.1556	96	97	13.801	108	109	13.36	12.7722	1.41725
84	NT_Yali_084	ACGCTAGGTGTATGTATCAGAAGTA	105	106	8.2118	76	77	10.9554	104	105	12.8698	10.679	2.34125
85	NT_Yali_085	CCCGGAACTAAGGATGGCAGTCTTA	85	86	6.6624	90	91	12.9473	85	86	10.5409	10.0502	3.17106
86	NT_Yali_086	GGGACCAGCTAAATCCCTTAGCGGA	166	167	12.9375	101	102	14.5124	103	104	12.7472	13.399	0.968891
87	NT_Yali_087	GCCTCGATTAGACCCAAAAGACCGG	203	204	15.8038	125	126	17.9271	182	183	22.4301	18.7203	3.38363
88	NT_Yali_088	GGTCTAATCATAATAATCGCAATCG	316	317	24.5579	189	190	27.0329	148	149	18.2628	23.2845	4.52158
89	NT_Yali_089	TCCCGTACTGCCCGGGAGCTATCTT	148	149	11.543	110	111	15.7929	139	140	17.1597	14.8319	2.92907
90	NT_Yali_090	GGAGCCGTCCCCTTGATCGTACTGG	140	141	10.9232	120	121	17.2157	99	100	12.2569	13.4653	3.31568
91	NT_Yali_091	GTAGGACACTATCTAACCAGTGTCA	218	219	16.9659	123	124	17.6425	81	82	10.0507	14.8864	4.20147
92	NT_Yali_092	CGTCCGGTCGTAATCCGCCAAAAGA	298	299	23.1635	132	133	18.923	164	165	20.2239	20.7701	2.17236
93	NT_Yali_093	CCGCACTAGTTAGCTGAATTGCGTG	223	224	17.3532	97	98	13.9433	136	137	16.792	16.0295	1.82839
94	NT_Yali_094	ACGCAAATCACTAAGCGTATCACTA	118	119	9.2189	32	33	4.69518	112	113	13.8503	9.2548	4.57767
95	NT_Yali_095	GATTCGCATTGAGGATTTGGATACC	242	243	18.8252	151	152	21.6263	183	184	22.5527	21.0014	1.94076
96	NT_Yali_096	CCTCCTACATAGGGCGACAAGGATA	153	154	11.9303	100	101	14.3701	150	151	18.5079	14.9361	3.32512
97	NT_Yali_097	CACTTACTGATCTGCAATTCCAAAC	159	160	12.3952	117	118	16.7888	104	105	12.8698	14.0179	2.41139
98	NT_Yali_098	ATGATCGCAGTGGAGTGGACTAAAG	235	236	18.2829	102	103	14.6547	109	110	13.4826	15.4734	2.50267
99	NT_Yali_099	AGTCTTAAACCTTCCTCCAACATCA	166	167	12.9375	106	107	15.2238	89	90	11.0312	13.0641	2.09915
100	NT_Yali_100	ACGCCAGATAGATATCCTCGTAGTG	56	57	4.41578	25	26	3.69923	44	45	5.51561	4.54354	0.914903
101	NT_Yali_101	CCGTATGGCTGTAAATACCTTACAA	163	164	12.705	122	123	17.5002	105	106	12.9923	14.3992	2.68941
102	NT_Yali_102	GACCGTAATTTTTTATCAAGACGTG	251	252	19.5224	181	182	25.8946	225	226	27.7006	24.3725	4.29633
103	NT_Yali_103	GTAGGCGCGGCCCTAGTTAGGGCAC	334	335	25.9524	165	166	23.6182	184	185	22.6753	24.0819	1.68705
104	NT_Yali_104	AGTCTGCGATATATCTCAGTTCACT	220	221	17.1208	83	84	11.9514	107	108	13.2375	14.1032	2.69127
105	NT_Yali_105	CGACTAGTCTATAACTTCAGTCCTC	266	267	20.6844	177	178	25.3255	185	186	22.7979	22.9359	2.32363
106	NT_Yali_106	GCAGTAATAGAGTTCGCCGACTGCA	58	59	4.57072	64	65	9.24809	54	55	6.7413	6.85337	2.3407
107	NT_Yali_107	GGCCCTACTTCAAGCTAGGGGTAAA	244	245	18.9801	135	136	19.3498	154	155	18.9982	19.1094	0.208439
108	NT_Yali_108	TCCTAGGCCAGTTCCCCCTCGAGGA	153	154	11.9303	113	114	16.2197	95	96	11.7666	13.3056	2.52506
109	NT_Yali_109	GCCTGTAATAGTCACGCGCTTTGAT	222	223	17.2758	119	120	17.0734	182	183	22.4301	18.9264	3.03599
110	NT_Yali_110	TTACCGATGGACCGTCGATGTCACT	301	302	23.3959	130	131	18.6384	176	177	21.6947	21.243	2.41067
111	NT_Yali_111	CACCGTCTAAGTCTCCTCATTGATT	278	279	21.6141	127	128	18.2116	146	147	18.0177	19.2811	2.02273
112	NT_Yali_112	GCGTGTTGACTCCTGATACATTTCC	216	217	16.8109	100	101	14.3701	151	152	18.6305	16.6038	2.13774
113	NT_Yali_113	TAGGGGACGCGTTTGATGTTATTCG	294	295	22.8536	130	131	18.6384	147	148	18.1402	19.8774	2.58945
114	NT_Yali_114	GCCATCGTGGGAATAATGTGGTCGG	257	258	19.9872	103	104	14.7969	132	133	16.3017	17.0286	2.6704
115	NT_Yali_115	AGCCTAGTTACAGTTAACTGTCAGC	136	137	10.6134	113	114	16.2197	94	95	11.6441	12.8257	2.98413
116	NT_Yali_116	TTTAGTACTGTTCGAGTTTCAATGG	221	222	17.1983	115	116	16.5043	114	115	14.0954	15.9327	1.62848
117	NT_Yali_117	CCGCAAGGTGGTAGGGCCACCTACC	192	193	14.9517	105	106	15.0815	166	167	20.469	16.8341	3.14865
118	NT_Yali_118	TACGCCCTAACCCTATCGTTATTGC	78	79	6.12011	56	57	8.10986	90	91	11.1538	8.46125	2.53517
119	NT_Yali_119	TAGTCACGTAACACAATCTCTTAGT	228	229	17.7406	97	98	13.9433	130	131	16.0566	15.9135	1.9027
120	NT_Yali_120	GCATAGTACGCGCGTTATCGTGATT	160	161	12.4726	108	109	15.5083	108	109	13.36	13.7803	1.56088
121	NT_Yali_121	TGAACGGACTACTCCAAAAGGAGTA	117	118	9.14143	100	101	14.3701	97	98	12.0118	11.8411	2.61851
122	NT_Yali_122	TCCTAAGAGTACACACACGACATGT	223	224	17.3532	101	102	14.5124	127	128	15.6888	15.8515	1.42739
123	NT_Yali_123	CGCGGGCCGAAGTAATGTCAGGGCA	145	146	11.3106	81	82	11.6668	107	108	13.2375	12.0716	1.02524
124	NT_Yali_124	CCTAGGGAATATCCAGACACCGCTG	274	275	21.3042	148	149	21.1995	138	139	17.0371	19.8469	2.43393
125	NT_Yali_125	CTAATACCTAGAGGAGTGCAGCGAG	240	241	18.6702	113	114	16.2197	148	149	18.2628	17.7176	1.31308
126	NT_Yali_126	AGGTTAGGCTACACGATCGGAAATA	213	214	16.5785	78	79	11.24	94	95	11.6441	13.1542	2.97244
127	NT_Yali_127	TTATGCCGACTCTGGCAGTCCAAAT	213	214	16.5785	105	106	15.0815	153	154	18.8756	16.8452	1.91108
128	NT_Yali_128	GAAGCGTAATCGTTCGTTAGTGCTA	222	223	17.2758	144	145	20.6303	130	131	16.0566	17.9876	2.36852
129	NT_Yali_129	TCTAGGGACCGCACGCACAGTTAGC	229	230	17.8181	154	155	22.0531	144	145	17.7725	19.2146	2.45837
130	NT_Yali_130	CGCGTGCCTATTAACGTCTCTTTGT	228	229	17.7406	113	114	16.2197	168	169	20.7142	18.2248	2.28603
131	NT_Yali_131	CCACGCTAGGTAATCATTGGTCCGA	339	340	26.3397	179	180	25.6101	261	262	32.1131	28.021	3.56262
132	NT_Yali_132	GCCGGCGCGAGCTCCCTAAGAGAGT	173	174	13.4797	106	107	15.2238	144	145	17.7725	15.492	2.15892
133	NT_Yali_133	TAAAGGCTCCCCATTACATCTTACA	237	238	18.4378	139	140	19.919	162	163	19.9788	19.4452	0.872917
134	NT_Yali_134	CGAATAATCGTGTGCACAGGATGTA	199	200	15.494	121	122	17.3579	95	96	11.7666	14.8728	2.84693
135	NT_Yali_135	ACCATCCGGCGTAATAATTGGGTTA	135	136	10.5359	94	95	13.5164	92	93	11.3989	11.8171	1.53364
136	NT_Yali_136	GTCCGCGCCTAGCGATCACCTGCTA	219	220	17.0434	81	82	11.6668	131	132	16.1791	14.9631	2.88718
137	NT_Yali_137	AAGCGCTTACGCAGTTGTCGACTCG	244	245	18.9801	154	155	22.0531	131	132	16.1791	19.0708	2.93805
138	NT_Yali_138	GGATTAACATAGTTTGGGCCCAAGG	248	249	19.29	100	101	14.3701	137	138	16.9145	16.8582	2.46042
139	NT_Yali_139	GTCGTGCTCCCGGTACCGCCCGGAG	374	375	29.0512	237	238	33.8622	218	219	26.8426	29.9187	3.5893
140	NT_Yali_140	CAGTTCTAAGATGCCTAGCTATCAT	210	211	16.3461	111	112	15.9352	136	137	16.792	16.3578	0.428521
141	NT_Yali_141	TGGTACGCGATTGCCGTCCGGCCCT	317	318	24.6354	175	176	25.041	174	175	21.4496	23.7087	1.96688
142	NT_Yali_142	CCGCTCCGCGAGACATCATGATATG	155	156	12.0853	110	111	15.7929	167	168	20.5916	16.1566	4.26481
143	NT_Yali_143	CTTATGAGGTGAAAGTCTTAGGTCA	183	184	14.2544	107	108	15.366	127	128	15.6888	15.1031	0.752483
144	NT_Yali_144	GATAAGGCTTAATCCGTGTTAAGCC	283	284	22.0014	116	117	16.6466	129	130	15.934	18.194	3.31653
145	NT_Yali_145	GATTAGTAGATTTCCCTAAATAACC	147	148	11.4655	110	111	15.7929	81	82	10.0507	12.4364	2.99168
146	NT_Yali_146	ACTATTGAACTCTCGACTACCGCAA	226	227	17.5856	101	102	14.5124	130	131	16.0566	16.0515	1.53664
147	NT_Yali_147	ATCCCACCCCGCACTTCTTGAGTTA	117	118	9.14143	67	68	9.67492	75	76	9.31525	9.3772	0.272084
148	NT_Yali_148	GCGAACTCCTGAGCTAGTCGACTGT	441	442	34.2416	155	156	22.1954	179	180	22.0624	26.1665	6.9936
149	NT_Yali_149	CTATAGAACTTACTGTGTGTGTTAT	276	277	21.4591	128	129	18.3539	177	178	21.8173	20.5434	1.90464
150	NT_Yali_150	TATTAGCGGATTACCTTCTACGGGC	151	152	11.7754	85	86	12.2359	123	124	15.1986	13.07	1.85775
151	NT_Yali_151	GGGTGACGAATGCAGGCATTAGGAG	352	353	27.3468	187	188	26.7483	170	171	20.9593	25.0182	3.52777
152	NT_Yali_152	GTCCGTAGGAGGACCAGTCAAATGC	131	132	10.226	61	62	8.82125	75	76	9.31525	9.45417	0.71261
153	NT_Yali_153	AAGCCTCGCGGGTATTGATTGTAAT	193	194	15.0291	98	99	14.0855	101	102	12.502	13.8722	1.27698
154	NT_Yali_154	TGCTCGTGAATAGAATAGTATTAAG	164	165	12.7825	77	78	11.0977	73	74	9.07011	10.9834	1.85884
155	NT_Yali_155	GCAGCTCGCTAATTCAAACATCCGG	132	133	10.3035	98	99	14.0855	117	118	14.4632	12.9507	2.30034
156	NT_Yali_156	GCCCTGCGTAACGAGCTTTTTCCCT	348	349	27.037	178	179	25.4678	207	208	25.4944	25.9997	0.898379
157	NT_Yali_157	CTAGGTTACCCGGTTCATACGCGAC	158	159	12.3177	79	80	11.3823	78	79	9.68296	11.1276	1.3357
158	NT_Yali_158	CGCGACTTCCTGTTGATAGCAAGAT	235	236	18.2829	144	145	20.6303	150	151	18.5079	19.1404	1.29524
159	NT_Yali_159	GTAACGTTAGTTGTCTTAAGGGCGA	133	134	10.381	70	71	10.1018	110	111	13.6052	11.3626	1.94711
160	NT_Yali_160	GTCGGACAACCGGTCGCGCGGTTCT	237	238	18.4378	177	178	25.3255	125	126	15.4437	19.7357	5.06714
161	NT_Yali_161	CTAGCACTTGACGGCTGCAGTCACT	116	117	9.06397	82	83	11.8091	96	97	11.8892	10.9208	1.60852
162	NT_Yali_162	TTGTTCACGCTAAGCTCTCGGGGTG	244	245	18.9801	142	143	20.3458	138	139	17.0371	18.7877	1.66271
163	NT_Yali_163	CCTAATTATGAATTCGCGGCCGGAT	155	156	12.0853	77	78	11.0977	90	91	11.1538	11.4456	0.554701
164	NT_Yali_164	TCCTGTATAAACTTCCAAGAACCCG	95	96	7.4371	51	52	7.39847	42	43	5.27047	6.70201	1.2399
165	NT_Yali_165	AACCTATCTTACATAGCGATCGCCA	147	148	11.4655	61	62	8.82125	91	92	11.2764	10.521	1.4751
166	NT_Yali_166	CCTAGTGACAGGTTTGGAACGGACC	162	163	12.6276	73	74	10.5286	97	98	12.0118	11.7226	1.07895
167	NT_Yali_167	GCGGGGCTAATCTAGATAAAACTCC	159	160	12.3952	57	58	8.25214	108	109	13.36	11.3358	2.71374
168	NT_Yali_168	TAAAAACTCGCGTGTTTGTTGGCTC	329	330	25.565	134	135	19.2076	162	163	19.9788	21.5838	3.46935
169	NT_Yali_169	GGATAGCTGACGCGTCGCACGGCTT	211	212	16.4236	124	125	17.7848	149	150	18.3854	17.5312	1.00516
170	NT_Yali_170	GGCCTTAGATACGTGCACCATGGAG	221	222	17.1983	175	176	25.041	179	180	22.0624	21.4339	3.95894
171	NT_Yali_171	CGTTCCGGCATGGATGGTTCGATAA	241	242	18.7477	110	111	15.7929	99	100	12.2569	15.5992	3.24972
172	NT_Yali_172	TACGGCCCTCGGCCTTCTCAGAGCC	326	327	25.3326	159	160	22.7645	162	163	19.9788	22.692	2.67767
173	NT_Yali_173	GCGCCGGATGGTAGAGAGACTATGC	255	256	19.8323	138	139	19.7767	121	122	14.9534	18.1875	2.80089
174	NT_Yali_174	ATAGGTAGAATCTCCTTCTCTACCG	233	234	18.1279	128	129	18.3539	126	127	15.5663	17.3494	1.54833
175	NT_Yali_175	GCTCGCGTAGTGAACCCCCGTGACG	299	300	23.2409	138	139	19.7767	159	160	19.6111	20.8762	2.04958
176	NT_Yali_176	CATTCATTGCGCTTTTGAACGCCCC	221	222	17.1983	122	123	17.5002	154	155	18.9982	17.8989	0.963919
177	NT_Yali_177	TATGGGTTAACCTGGGTACAACCCG	213	214	16.5785	89	90	12.805	98	99	12.1343	13.8393	2.39583
178	NT_Yali_178	CCAATTCGTAGGGGTTTATATTAAC	196	197	15.2615	48	49	6.97163	103	104	12.7472	11.6601	4.25052
179	NT_Yali_179	CTAGCTTTCGAAGTTCCTATGAGTG	131	132	10.226	84	85	12.0936	110	111	13.6052	11.9749	1.6927
180	NT_Yali_180	TTCGCTTCGGGCGCGCGCATTTAGG	292	293	22.6986	182	183	26.0369	150	151	18.5079	22.4145	3.77253
181	NT_Yali_181	GTCTAGTACGTTACCTTGAATGTGA	119	120	9.29637	49	50	7.11391	54	55	6.7413	7.7172	1.38024
182	NT_Yali_182	TTAGCGCCCGCGCGACGTCAAGTTC	330	331	25.6425	150	151	21.484	186	187	22.9204	23.349	2.11211
183	NT_Yali_183	CGGGGCCTTAACGTCCGTCGGCGGT	233	234	18.1279	133	134	19.0653	121	122	14.9534	17.3822	2.15497
184	NT_Yali_184	GTGAGTTTACTCTTTAGCGTGCCGC	209	210	16.2687	104	105	14.9392	117	118	14.4632	15.2237	0.93576
185	NT_Yali_185	TTAACCGTACATTTTCTTAGCACGA	147	148	11.4655	103	104	14.7969	98	99	12.1343	12.7989	1.76234
186	NT_Yali_186	CTTCGAGATAGGTCTGTGGGATTGT	180	181	14.022	161	162	23.0491	161	162	19.8562	18.9758	4.57747
187	NT_Yali_187	TGCGCCGAACCGACCGCGGAGATTT	84	85	6.58493	49	50	7.11391	96	97	11.8892	8.52935	2.92172
188	NT_Yali_188	TCGCGGGTTCACTGTGGTGCGGATA	146	147	11.3881	88	89	12.6628	99	100	12.2569	12.1026	0.651215
189	NT_Yali_189	TACGCCGGTTATGTCCTACCGTTTG	187	188	14.5643	154	155	22.0531	126	127	15.5663	17.3946	4.06541
190	NT_Yali_190	TTGTGCAACACGGCAGTACATTATT	111	112	8.67662	79	80	11.3823	107	108	13.2375	11.0988	2.2936
191	NT_Yali_191	GTACAATAAGCTTGCCTAACCACGT	224	225	17.4307	118	119	16.9311	107	108	13.2375	15.8664	2.29041
192	NT_Yali_192	ACAGCGTATATCCCCTGCGTGTGAC	356	357	27.6567	171	172	24.4719	195	196	24.0235	25.384	1.98092
193	NT_Yali_193	GGCGCGGCGACCACCTCGAAGGCTG	249	250	19.3674	103	104	14.7969	196	197	24.1461	19.4368	4.67497
194	NT_Yali_194	CGGGGTATGACGTGCATCATATTGG	244	245	18.9801	127	128	18.2116	194	195	23.901	20.3642	3.08692
195	NT_Yali_195	CGCGGCCGGACTGGGCACGTCCGTC	246	247	19.135	94	95	13.5164	149	150	18.3854	17.0123	3.05061
196	NT_Yali_196	ATTCCGCGGTGCGTTAAATGAGAGC	184	185	14.3319	95	96	13.6587	132	133	16.3017	14.7641	1.37347
197	NT_Yali_197	CTACGATTTATCGTGGCGTCTATCG	202	203	15.7264	99	100	14.2278	109	110	13.4826	14.4789	1.14277
198	NT_Yali_198	GAGGGCCGGCACATCAGTACATAGA	282	283	21.9239	130	131	18.6384	135	136	16.6694	19.0773	2.65462
199	NT_Yali_199	ATGGTAGATCAGATGTTAAAGGAAC	198	199	15.4165	101	102	14.5124	112	113	13.8503	14.5931	0.7862
200	NT_Yali_200	TACCCGCCCCGTTGTAGAAAGGAGT	137	138	10.6908	85	86	12.2359	92	93	11.3989	11.4419	0.773444
201	NT_Yali_201	TCTTAAACGTAAAACGAGCATTGAG	143	144	11.1556	72	73	10.3863	94	95	11.6441	11.062	0.634084
202	NT_Yali_202	GCACTGAAAGGATAGGGACTCCGGT	196	197	15.2615	84	85	12.0936	120	121	14.8309	14.062	1.71821
203	NT_Yali_203	GCCTAGATTAAAATGGGGGCGAAGT	231	232	17.973	119	120	17.0734	144	145	17.7725	17.6063	0.472274
204	NT_Yali_204	CGCCCTTCTAGCGTTGCACACGGTG	490	491	38.0377	214	215	30.5898	278	279	34.1968	34.2748	3.72453
205	NT_Yali_205	GATTGCGTATATCTCAACGCCAGGC	248	249	19.29	124	125	17.7848	176	177	21.6947	19.5898	1.97215
206	NT_Yali_206	ACAGGGTGCCTCAGTGGGACGTAGC	155	156	12.0853	78	79	11.24	78	79	9.68296	11.0027	1.21861
207	NT_Yali_207	AATTAGATACGCCTACTCCATCCGC	16	17	1.31699	35	36	5.12202	27	28	3.43193	3.29031	1.90646
208	NT_Yali_208	TTGCTACGTCGGAACATCTACGATA	251	252	19.5224	140	141	20.0612	212	213	26.1072	21.8969	3.65614
209	NT_Yali_209	ACGAATGCCCGGACGTCTTCTTCAT	161	162	12.5501	98	99	14.0855	170	171	20.9593	15.865	4.47812
210	NT_Yali_210	GATTCGCAACCATCCATCAGCTAGA	217	218	16.8884	84	85	12.0936	130	131	16.0566	15.0129	2.56211
211	NT_Yali_211	TGAACTACTAGGAGCAGTAGACCCG	175	176	13.6347	63	64	9.10581	105	106	12.9923	11.9109	2.45045
212	NT_Yali_212	GAGTGCGCGACATGACATGACTACG	184	185	14.3319	102	103	14.6547	121	122	14.9534	14.6467	0.310837
213	NT_Yali_213	TGCGTAAACTGGCGGTCTATAATTT	241	242	18.7477	133	134	19.0653	199	200	24.5138	20.7756	3.24129
214	NT_Yali_214	GCGGACCCTACGAGCTACTGCCTCA	191	192	14.8742	103	104	14.7969	153	154	18.8756	16.1823	2.33286
215	NT_Yali_215	AGTGTCATAAGGCCGGAAACACAGT	165	166	12.86	117	118	16.7888	146	147	18.0177	15.8888	2.69405
216	NT_Yali_216	CCTAAGTAGATCGCTTACTAGCAAG	190	191	14.7967	139	140	19.919	106	107	13.1149	15.9435	3.54403
217	NT_Yali_217	GCTAGTAACCATCACGAGACAGCCT	239	240	18.5927	136	137	19.4921	193	194	23.7784	20.6211	2.77105
218	NT_Yali_218	CGTAAAGCAGGGTACCGGTTCCGTA	267	268	20.7619	142	143	20.3458	155	156	19.1208	20.0762	0.853139
219	NT_Yali_219	GGTAGCTAAACCGTAGTTTTCGGCC	240	241	18.6702	149	150	21.3417	153	154	18.8756	19.6292	1.48665
220	NT_Yali_220	TTTAGGGACCCTCTAGCATATCAGG	196	197	15.2615	96	97	13.801	124	125	15.3211	14.7946	0.860972
221	NT_Yali_221	CGTGTGCGGCGTTGGATTACGACGT	221	222	17.1983	131	132	18.7807	197	198	24.2687	20.0826	3.71062
222	NT_Yali_222	GGCCTATTTAGTCAGGTATCAACCT	240	241	18.6702	111	112	15.9352	162	163	19.9788	18.1947	2.06331
223	NT_Yali_223	TCGGGAATTTATAGCATGAAGGCTT	273	274	21.2267	102	103	14.6547	189	190	23.2881	19.7232	4.50885
224	NT_Yali_224	GTGCGCTCGCGCGCATAAACACAGT	193	194	15.0291	124	125	17.7848	107	108	13.2375	15.3505	2.29062
225	NT_Yali_225	CCCAGTAAGCGAGCATAGCACGTGA	259	260	20.1421	101	102	14.5124	158	159	19.4885	18.0477	3.07905
226	NT_Yali_226	CTTCACAATTAATGATGGCTTCCGA	238	239	18.5153	124	125	17.7848	109	110	13.4826	16.5942	2.71938
227	NT_Yali_227	AGGTATATGCCCTAGACGAAGTCCC	170	171	13.2473	96	97	13.801	114	115	14.0954	13.7146	0.430607
228	NT_Yali_228	GGACGTGGTATCGGATCTCCTCCTA	240	241	18.6702	145	146	20.7726	133	134	16.4243	18.6224	2.17458
229	NT_Yali_229	GGTCATAGCGCTACCCGACCGTCCC	125	126	9.76119	85	86	12.2359	89	90	11.0312	11.0094	1.23751
230	NT_Yali_230	GTGAGTTAATAGGTAAAGATCTCGC	253	254	19.6773	76	77	10.9554	142	143	17.5274	16.0534	4.54394
231	NT_Yali_231	CGCTATTAGCGACACGTAGTTTGCA	153	154	11.9303	80	81	11.5245	109	110	13.4826	12.3125	1.03346
232	NT_Yali_232	ATACCCCGACGTTTTTCCGCGGGCT	363	364	28.199	214	215	30.5898	215	216	26.4749	28.4212	2.06643
233	NT_Yali_233	GCCTTAGCTAAACTAATTATTAGGG	134	135	10.4584	72	73	10.3863	114	115	14.0954	11.6467	2.12096
234	NT_Yali_234	GCGCGGCGTAACACCGCTCGTTGAC	184	185	14.3319	92	93	13.2319	124	125	15.3211	14.295	1.04512
235	NT_Yali_235	CAGGTCCTTTATATAAGTGGTGGCG	322	323	25.0227	131	132	18.7807	157	158	19.3659	21.0565	3.44734
236	NT_Yali_236	AATAAGATAGGAACCCACAATCGGA	87	88	6.81734	61	62	8.82125	73	74	9.07011	8.23624	1.23508
237	NT_Yali_237	TAGTAGCGGACCATAACTCGTTCAG	206	207	16.0362	90	91	12.9473	135	136	16.6694	15.2177	1.99149
238	NT_Yali_238	TGACCGCGCAGGTCCATAAGGTAGG	176	177	13.7122	95	96	13.6587	105	106	12.9923	13.4544	0.401056
239	NT_Yali_239	TTTAATTCAAGGTAACATGGCTGAA	104	105	8.13433	57	58	8.25214	60	61	7.47672	7.95439	0.417854
240	NT_Yali_240	TCCTTGTAATATTTGTAATCCAATG	198	199	15.4165	98	99	14.0855	116	117	14.3406	14.6142	0.706402
241	NT_Yali_241	GCGACCCGCACCCGATTACCTGGCT	161	162	12.5501	70	71	10.1018	99	100	12.2569	11.6363	1.33698
242	NT_Yali_242	TTGCGTAAGTCTATCTCTTCTCCCG	273	274	21.2267	120	121	17.2157	172	173	21.2045	19.8823	2.30938
243	NT_Yali_243	CGCGCTTAAGACAACGATCCGGATC	209	210	16.2687	97	98	13.9433	145	146	17.8951	16.0357	1.98619
244	NT_Yali_244	CGCGCCTGATGGCAGGCACCCCAAT	200	201	15.5714	88	89	12.6628	117	118	14.4632	14.2324	1.46799
245	NT_Yali_245	GGTAATAGCGTCGTCCTTGGGGCCA	272	273	21.1493	131	132	18.7807	133	134	16.4243	18.7847	2.3625
246	NT_Yali_246	CGGCTCACGATAGAACTATATAAGT	173	174	13.4797	95	96	13.6587	131	132	16.1791	14.4392	1.50948
247	NT_Yali_247	ACTCGAACTTAGTCGGACGATATTT	245	246	19.0576	99	100	14.2278	147	148	18.1402	17.1419	2.56498
248	NT_Yali_248	TTGGGATACGACCCATAAAGACCGG	226	227	17.5856	201	202	28.7402	162	163	19.9788	22.1015	5.87245
249	NT_Yali_249	AACGATTAAGATCCGTTCCAACGAG	323	324	25.1002	134	135	19.2076	151	152	18.6305	20.9794	3.58035
250	NT_Yali_250	TTCTGAATAGGGGCGGGCATTCGAA	166	167	12.9375	107	108	15.366	136	137	16.792	15.0318	1.94887
251	NT_Yali_251	GCGTTCCTAGCTGATTGCCATACGA	367	368	28.5089	138	139	19.7767	207	208	25.4944	24.5933	4.43529
252	NT_Yali_252	GTATTGGGTCGGTCTGCTAGCCACC	231	232	17.973	90	91	12.9473	157	158	19.3659	16.7621	3.37629
253	NT_Yali_253	ACCGTCCGCATAGCACATAAGTCGT	250	251	19.4449	116	117	16.6466	163	164	20.1013	18.7309	1.83472
254	NT_Yali_254	CCCTTTATGGTGGACTCAGCCCAGG	358	359	27.8117	133	134	19.0653	200	201	24.6364	23.8378	4.42754
255	NT_Yali_255	CCGTAGTACCTGTAATGGTGACAGA	177	178	13.7896	97	98	13.9433	99	100	12.2569	13.3299	0.932435
256	NT_Yali_256	TACGGGCCCCCAGTTCATAGAACGT	186	187	14.4869	66	67	9.53264	85	86	10.5409	11.5201	2.61824
257	NT_Yali_257	ACGGGACTAAGTACAGACTTGAAAT	208	209	16.1912	105	106	15.0815	144	145	17.7725	16.3484	1.35238
258	NT_Yali_258	TAATTGAGGCGAATTAGACAGCCAT	217	218	16.8884	122	123	17.5002	170	171	20.9593	18.4493	2.19514
259	NT_Yali_259	CGGTTAGCGCGGTTGCCATGTAGTA	157	158	12.2402	83	84	11.9514	103	104	12.7472	12.3129	0.402858
260	NT_Yali_260	TTCGTCCTATGCAAGGCTTCATTCA	192	193	14.9517	78	79	11.24	101	102	12.502	12.8979	1.88724
261	NT_Yali_261	ACCGGTGTGACGAATCTTACGTCCG	342	343	26.5721	185	186	26.4638	275	276	33.8291	28.955	4.22143
262	NT_Yali_262	ACTTATCCGTTAGAACGCGCTTCGT	229	230	17.8181	78	79	11.24	98	99	12.1343	13.7308	3.56781
263	NT_Yali_263	TCTATAGGCAATATATCGCTGCCGG	165	166	12.86	71	72	10.244	121	122	14.9534	12.6858	2.35952
264	NT_Yali_264	CTCTACCCGTACTCACCCGCTGATT	258	259	20.0647	149	150	21.3417	154	155	18.9982	20.1349	1.17334
265	NT_Yali_265	AATCCAGCCTACGTGGGTCTTAAGC	167	168	13.0149	93	94	13.3742	110	111	13.6052	13.3314	0.297435
266	NT_Yali_266	ACCGTAAGCCGGGTACGCTACGTGT	198	199	15.4165	107	108	15.366	177	178	21.8173	17.5333	3.71016
267	NT_Yali_267	CGCCCAGGTAAGTCTCCGCTTAACC	255	256	19.8323	99	100	14.2278	165	166	20.3465	18.1355	3.39392
268	NT_Yali_268	CCTAAATTTCGTCCTCTTCGAAGGG	252	253	19.5999	134	135	19.2076	172	173	21.2045	20.004	1.058
269	NT_Yali_269	GCGATGCGTGCTAGGCGTGGTCACA	220	221	17.1208	137	138	19.6344	109	110	13.4826	16.7459	3.09298
270	NT_Yali_270	TGCGCACGATATACCAGAATTCTCG	175	176	13.6347	116	117	16.6466	180	181	22.185	17.4887	4.33693
271	NT_Yali_271	AAGGTAATGCGGTAGCGGAAATACT	252	253	19.5999	148	149	21.1995	165	166	20.3465	20.3819	0.80039
272	NT_Yali_272	ACTACAGGTCCACCCCCAAGAATGA	207	208	16.1137	91	92	13.0896	97	98	12.0118	13.7384	2.12654
273	NT_Yali_273	CCGTTATGCTAGGGAGCGGGGCTGT	300	301	23.3184	164	165	23.4759	168	169	20.7142	22.5028	1.55102
274	NT_Yali_274	GCAAAGCGGGTTCTGATTGGAGGCT	187	188	14.5643	148	149	21.1995	152	153	18.7531	18.1723	3.35548
275	NT_Yali_275	ATCCCCCGTGCAAGCTGCCTGTTTT	182	183	14.177	85	86	12.2359	115	116	14.218	13.5436	1.1327
276	NT_Yali_276	CGATACAGGCGCGCGTGTACCGCCG	330	331	25.6425	143	144	20.4881	184	185	22.6753	22.9353	2.58703
277	NT_Yali_277	CTAGATTTACTCAGGTCGTGGTTGA	204	205	15.8813	115	116	16.5043	172	173	21.2045	17.8633	2.9102
278	NT_Yali_278	GGCCGACTAATGGGTCCCGGATCTA	224	225	17.4307	121	122	17.3579	134	135	16.5468	17.1118	0.490652
279	NT_Yali_279	CCCCCGGTATACCCGGTAATGGCTA	129	130	10.0711	79	80	11.3823	85	86	10.5409	10.6648	0.664304
280	NT_Yali_280	CGAAATCGTAGGGGTGGAGAACCCG	200	201	15.5714	81	82	11.6668	144	145	17.7725	15.0036	3.09221
281	NT_Yali_281	TCCGTACGGCTTTTCTCGACCCAGA	312	313	24.248	162	163	23.1914	177	178	21.8173	23.0856	1.21882
282	NT_Yali_282	TTAGTGGCTTACGATTTCATGATGT	176	177	13.7122	118	119	16.9311	93	94	11.5215	14.0549	2.72105
283	NT_Yali_283	CGGATACTAACCCAATCGTATTGGC	178	179	13.8671	101	102	14.5124	105	106	12.9923	13.7906	0.762909
284	NT_Yali_284	TCTAGCTTCGCGGTCTGAGGGGCTT	199	200	15.494	128	129	18.3539	199	200	24.5138	19.4539	4.60944
285	NT_Yali_285	GCGACTTAGCGCGGGGTTAACGTGG	429	430	33.312	215	216	30.7321	240	241	29.5392	31.1944	1.92845
286	NT_Yali_286	CGGTCTTTCTAGTCGATACGTATAT	224	225	17.4307	128	129	18.3539	118	119	14.5857	16.7901	1.96406
287	NT_Yali_287	TTCAGATAGGCCTCAGAGACCGGCT	249	250	19.3674	85	86	12.2359	138	139	17.0371	16.2135	3.6364
288	NT_Yali_288	CGCGGTTCCTTTTCCGTGAGCCCCC	393	394	30.5231	196	197	28.0288	265	266	32.6034	30.3851	2.2904
289	NT_Yali_289	TGCCGTCTTAAAGACATCACCGATT	230	231	17.8955	143	144	20.4881	158	159	19.4885	19.2907	1.30754
290	NT_Yali_290	GGCCTTCGCGCTTGAGGCAGAGGTT	212	213	16.5011	151	152	21.6263	122	123	15.076	17.7345	3.44493
291	NT_Yali_291	GCATTAATCCCCGCCACTATATAGC	198	199	15.4165	126	127	18.0693	114	115	14.0954	15.8604	2.0238
292	NT_Yali_292	CGCGATGATTTACCCACAGGCCTAG	125	126	9.76119	96	97	13.801	91	92	11.2764	11.6128	2.04081
293	NT_Yali_293	TCGTGGGGCGTACCTCTGGCTTCTC	259	260	20.1421	132	133	18.923	161	162	19.8562	19.6404	0.637562
294	NT_Yali_294	GTTCGGCATACAGCGAGATTGAACA	160	161	12.4726	118	119	16.9311	116	117	14.3406	14.5814	2.23897
295	NT_Yali_295	CGCAGCCTAAGTGCCTCGGAACTAC	324	325	25.1777	203	204	29.0248	194	195	23.901	26.0345	2.66718
296	NT_Yali_296	GTACTAAAATCGGGCCTGGGTGACA	263	264	20.452	128	129	18.3539	142	143	17.5274	18.7778	1.50769
297	NT_Yali_297	ATGGACGGCGGTCTTGCAATCTCTG	161	162	12.5501	103	104	14.7969	124	125	15.3211	14.2227	1.47205
298	NT_Yali_298	GCTACGGTCCCTTAGTGCACGTGCG	217	218	16.8884	115	116	16.5043	127	128	15.6888	16.3605	0.61257
299	NT_Yali_299	TGTCCTCCCGAACCTCTTATACACC	119	120	9.29637	48	49	6.97163	91	92	11.2764	9.18146	2.15466
300	NT_Yali_300	GCGATTCTTAAGTTCTACACTCAGA	123	124	9.60625	46	47	6.68708	105	106	12.9923	9.76189	3.1555
301	NT_Yali_301	AACGCGGCACAGTGCCTGTGTCACA	183	184	14.2544	84	85	12.0936	137	138	16.9145	14.4209	2.41475
302	NT_Yali_302	GTGCGGACCCCCATGACGACAGCTA	129	130	10.0711	117	118	16.7888	118	119	14.5857	13.8152	3.42452
303	NT_Yali_303	TTTATGGGGCCGCTTAATAGGCGAT	186	187	14.4869	164	165	23.4759	159	160	19.6111	19.1913	4.50921
304	NT_Yali_304	TGAACTATCCAGGAATCAAATGAAC	190	191	14.7967	169	170	24.1873	156	157	19.2433	19.4091	4.69748
305	NT_Yali_305	CCTGGATAAACGAACTCCACGCAAG	225	226	17.5082	129	130	18.4962	119	120	14.7083	16.9042	1.96484
306	NT_Yali_306	ATCGGGCGCTTTGTGCGCTTGACGT	152	153	11.8529	72	73	10.3863	106	107	13.1149	11.7847	1.36557
307	NT_Yali_307	AGTATGGGGCCTGAACGCAATCATA	155	156	12.0853	131	132	18.7807	102	103	12.6246	14.4969	3.71971
308	NT_Yali_308	TATAGGCGGAAGCTTTAGGCGCGCG	251	252	19.5224	101	102	14.5124	155	156	19.1208	17.7185	2.78385
309	NT_Yali_309	GGGCTCCGCGCACGCAAGATAAAGC	200	201	15.5714	101	102	14.5124	118	119	14.5857	14.8898	0.591407
310	NT_Yali_310	GCCTATGTCGTCAGCGCATGTATCG	207	208	16.1137	125	126	17.9271	148	149	18.2628	17.4345	1.15611
311	NT_Yali_311	GTAATTTGCGCTACCCTCTAAGTGC	101	102	7.90192	60	61	8.67897	87	88	10.7861	9.12232	1.49232
312	NT_Yali_312	CTAATCGTCGGCTCGAATGGCCGAG	199	200	15.494	135	136	19.3498	156	157	19.2433	18.029	2.1961
313	NT_Yali_313	GAAATACTATAAGTTACGTGTCGAT	178	179	13.8671	148	149	21.1995	123	124	15.1986	16.755	3.90613
314	NT_Yali_314	ACTAGTATAAACGCGGCACCCCGAA	309	310	24.0156	140	141	20.0612	153	154	18.8756	20.9842	2.69142
315	NT_Yali_315	AACTTATGTCTTGTGGCATCCCATG	280	281	21.769	156	157	22.3377	182	183	22.4301	22.1789	0.358013
316	NT_Yali_316	CGCATACTTATGGGATATGGTCCGC	369	370	28.6638	162	163	23.1914	206	207	25.3718	25.7423	2.75499
317	NT_Yali_317	AGCACGCTTCGTGGCCTCCGCGCCG	195	196	15.1841	107	108	15.366	114	115	14.0954	14.8819	0.687103
318	NT_Yali_318	CTAGTAGGGTTGATTTCCACATTGC	219	220	17.0434	150	151	21.484	147	148	18.1402	18.8892	2.31313
319	NT_Yali_319	TATGAGCGTTTAAGTATTAAATGAC	220	221	17.1208	81	82	11.6668	126	127	15.5663	14.7846	2.80976
320	NT_Yali_320	CGAGGCATAATCTCGTCGTGCAGAA	201	202	15.6489	129	130	18.4962	83	84	10.2958	14.8136	4.1635
321	NT_Yali_321	GGTGTTAGACCCGACAGCTGAAGGA	159	160	12.3952	78	79	11.24	95	96	11.7666	11.8006	0.578341
322	NT_Yali_322	CACCTAGGCACTAAACAATGTCTCG	161	162	12.5501	98	99	14.0855	125	126	15.4437	14.0265	1.44771
323	NT_Yali_323	CGTAACCCACCGAAATCCTGCACGC	295	296	22.9311	113	114	16.2197	150	151	18.5079	19.2196	3.41179
324	NT_Yali_324	CTAGCCCGACTGACCGGTCGGCATT	160	161	12.4726	68	69	9.8172	115	116	14.218	12.1693	2.21604
325	NT_Yali_325	AATAACGCGCAATGGTAAGGTCCGA	182	183	14.177	79	80	11.3823	110	111	13.6052	13.0548	1.47641
326	NT_Yali_326	GGTTAACTTGCGTCCGGCGACATGT	113	114	8.83156	58	59	8.39442	65	66	8.08956	8.43851	0.372958
327	NT_Yali_327	TGCGAACGAATGCGACCAGAAATAC	141	142	11.0007	137	138	19.6344	107	108	13.2375	14.6242	4.48078
328	NT_Yali_328	TCCCGTAAGGTTAAGATTATGTGAA	48	49	3.79602	33	34	4.83746	27	28	3.43193	4.0218	0.729458
329	NT_Yali_329	ATGCGTTCGCACCAGCCAATTGCAA	190	191	14.7967	92	93	13.2319	58	59	7.23158	11.7534	3.99341
330	NT_Yali_330	GAAGTAACATAGCCAGACTGCGATT	221	222	17.1983	76	77	10.9554	127	128	15.6888	14.6142	3.25723
331	NT_Yali_331	GTTGCTTCTAGGCTTTTGCTCATCA	276	277	21.4591	154	155	22.0531	166	167	20.469	21.3271	0.800254
332	NT_Yali_332	GTAAATTCGTGTACGGACCGGCGAT	173	174	13.4797	88	89	12.6628	113	114	13.9729	13.3718	0.661695
333	NT_Yali_333	TGCGTGAACCAATTGCCAGGACCCG	126	127	9.83866	32	33	4.69518	91	92	11.2764	8.6034	3.46011
334	NT_Yali_334	GCGCCTACCTTTTCAGCCCTTTAGT	177	178	13.7896	112	113	16.0774	165	166	20.3465	16.7378	3.32794
335	NT_Yali_335	ATCCGGAATAGTTCTCGTTGCGGAG	241	242	18.7477	126	127	18.0693	150	151	18.5079	18.4417	0.343999
336	NT_Yali_336	TAGTTCGGTTATAGGAGGGCATTTT	133	134	10.381	127	128	18.2116	110	111	13.6052	14.0659	3.93561
337	NT_Yali_337	AGTGTAAAATACCCATTTGGACGCG	198	199	15.4165	114	115	16.362	127	128	15.6888	15.8224	0.486707
338	NT_Yali_338	CACCGAAGCATCTCCGGCCCTGGCT	210	211	16.3461	66	67	9.53264	136	137	16.792	14.2236	4.06858
339	NT_Yali_339	GCGTAACCATAGAAGTCCCCGGAAG	178	179	13.8671	88	89	12.6628	83	84	10.2958	12.2752	1.81691
340	NT_Yali_340	TACGTCCCGATTAAACACCGTCAGA	197	198	15.339	92	93	13.2319	98	99	12.1343	13.5684	1.62863
341	NT_Yali_341	GGCCCGATGTACCAAATCCAAGAAG	228	229	17.7406	115	116	16.5043	75	76	9.31525	14.52	4.54966
342	NT_Yali_342	CCGCTCCCTATGTTAACGATCACAA	251	252	19.5224	138	139	19.7767	216	217	26.5975	21.9655	4.01342
343	NT_Yali_343	CCCTATCGGTTGCGGCAGTAGCAAG	231	232	17.973	147	148	21.0572	102	103	12.6246	17.2183	4.26664
344	NT_Yali_344	ACTTATGGTACCGTAATTAGTGCGG	314	315	24.403	152	153	21.7686	195	196	24.0235	23.3984	1.42414
345	NT_Yali_345	TAGAAGCGAAGGAACCACAGGCAAG	308	309	23.9382	121	122	17.3579	147	148	18.1402	19.8121	3.59461
346	NT_Yali_346	GGCTAAATACAGAACTGCAATTCCT	218	219	16.9659	144	145	20.6303	122	123	15.076	17.5574	2.82402
347	NT_Yali_347	AAGTCGGATAGAAAAATGCCCCATT	199	200	15.494	95	96	13.6587	111	112	13.7277	14.2935	1.04023
348	NT_Yali_348	TACGGTCGAGAGTACGATAAGGTTT	65	66	5.11301	28	29	4.12607	31	32	3.92221	4.3871	0.636867
349	NT_Yali_349	TAAGGGGAGTCATGAAGAGTTTTAA	133	134	10.381	106	107	15.2238	66	67	8.21213	11.2723	3.5898
350	NT_Yali_350	TAACCCGACGGTGGCAGGTCTAAGT	297	298	23.086	148	149	21.1995	187	188	23.043	22.4428	1.07699
351	NT_Yali_351	GCCATATAAGTTTAGTGCGAGGTGC	159	160	12.3952	118	119	16.9311	139	140	17.1597	15.4953	2.68724
352	NT_Yali_352	TACGATTAACTCTCCTGCCGTCCTG	187	188	14.5643	51	52	7.39847	109	110	13.4826	11.8151	3.86299
353	NT_Yali_353	GCTCGCGGTCATAATGCGCGAAGGG	239	240	18.5927	113	114	16.2197	135	136	16.6694	17.1606	1.26047
354	NT_Yali_354	GTAGCCCGTAGGAGTCGGCTTGCTC	194	195	15.1066	85	86	12.2359	140	141	17.2822	14.8749	2.53112
355	NT_Yali_355	CACGGCGAAGGGTTATCTCGCGTTG	145	146	11.3106	62	63	8.96353	103	104	12.7472	11.0071	1.91
356	NT_Yali_356	CTAGTACGAATTAGTATCCCCGTTT	197	198	15.339	138	139	19.7767	141	142	17.4048	17.5068	2.22059
357	NT_Yali_357	TAGCTTCGTACCAAATCAGAAGAAG	145	146	11.3106	90	91	12.9473	75	76	9.31525	11.1911	1.81898
358	NT_Yali_358	CGATTTCTACGTGGGCTTTTCCTTC	330	331	25.6425	122	123	17.5002	95	96	11.7666	18.3031	6.97269
359	NT_Yali_359	GCCATTTATCGTAGCTGTCTGTGCA	176	177	13.7122	77	78	11.0977	131	132	16.1791	13.663	2.54107
360	NT_Yali_360	CGCGCAGTGACGCCTTATGGAATTC	128	129	9.9936	70	71	10.1018	107	108	13.2375	11.1109	1.84242
361	NT_Yali_361	CACGCGGAGTGAGACGATACTGGCC	155	156	12.0853	108	109	15.5083	121	122	14.9534	14.1823	1.83718
362	NT_Yali_362	GGTATCTAGGATCTCTTTTAGTGAG	251	252	19.5224	126	127	18.0693	151	152	18.6305	18.7407	0.732771
363	NT_Yali_363	GTTTACGTATACCTTAACACCGGCG	204	205	15.8813	69	70	9.95948	118	119	14.5857	13.4755	3.11311
364	NT_Yali_364	CCGGCCCAATTACAGACGGGTTACA	232	233	18.0505	86	87	12.3782	143	144	17.65	16.0262	3.1656
365	NT_Yali_365	TATACGGAATGTCGAGATCACACTG	219	220	17.0434	142	143	20.3458	112	113	13.8503	17.0798	3.24789
366	NT_Yali_366	CGCAGTACCTACGGACCGTTCTCTA	287	288	22.3113	182	183	26.0369	146	147	18.0177	22.122	4.01298
367	NT_Yali_367	CTAGAGTCGCCAAGACTGACCGTAA	237	238	18.4378	137	138	19.6344	179	180	22.0624	20.0449	1.84685
368	NT_Yali_368	GCCGCTAATTCACACTAAATGTCGA	224	225	17.4307	104	105	14.9392	121	122	14.9534	15.7744	1.43437
369	NT_Yali_369	CCGCGTGAAGCCTTTCTCACTCTAC	263	264	20.452	141	142	20.2035	122	123	15.076	18.5772	3.03465
370	NT_Yali_370	CTTAATCGAGGAGTCGAAGGGGTTA	190	191	14.7967	140	141	20.0612	141	142	17.4048	17.4209	2.63229
371	NT_Yali_371	TCCGCTAGGCGTCAACGATCTCGTA	197	198	15.339	97	98	13.9433	163	164	20.1013	16.4612	3.22876
372	NT_Yali_372	GCGGGGACGCGGACAGATATTCCGG	114	115	8.90903	105	106	15.0815	94	95	11.6441	11.8782	3.09289
373	NT_Yali_373	AATCCGCGATGGCCAAGCTATCACT	230	231	17.8955	117	118	16.7888	157	158	19.3659	18.0168	1.29281
374	NT_Yali_374	AATTCGTAGGTACGTGATGTCAGAG	130	131	10.1485	79	80	11.3823	85	86	10.5409	10.6906	0.630324
375	NT_Yali_375	CGGCTATAAGCCTGCTCGCAATGAC	80	81	6.27505	91	92	13.0896	94	95	11.6441	10.3362	3.59059
376	NT_Yali_376	ATCTACGGACGATTATCGCCCCTCT	173	174	13.4797	95	96	13.6587	114	115	14.0954	13.7446	0.316717
377	NT_Yali_377	CTAGCTAAGGGCGACAGTCAGCATT	189	190	14.7193	104	105	14.9392	145	146	17.8951	15.8512	1.77348
378	NT_Yali_378	CGAAGTCACTAAGGGACTCTGGGTG	380	381	29.516	183	184	26.1792	181	182	22.3076	26.0009	3.60751
379	NT_Yali_379	CTAGGGCAGCGCCACAGTATGGTCT	140	141	10.9232	106	107	15.2238	90	91	11.1538	12.4336	2.41911
380	NT_Yali_380	ACAATCGTTATGAGGGAAGGACTTA	182	183	14.177	99	100	14.2278	131	132	16.1791	14.8613	1.14155
381	NT_Yali_381	CGCATCCTGTGCCGACCCTGTCTTA	127	128	9.91613	114	115	16.362	144	145	17.7725	14.6835	4.18851
382	NT_Yali_382	CTAAGCCGTTCCGCCTGCCAGCAGG	305	306	23.7058	153	154	21.9108	210	211	25.8621	23.8262	1.97837
383	NT_Yali_383	CCCCCTAAAGAATATAGCAAACACA	218	219	16.9659	96	97	13.801	82	83	10.1732	13.6467	3.39895
384	NT_Yali_384	CCGGCCTAGTTACCTTCGGCTCTGT	390	391	30.2907	204	205	29.167	241	242	29.6617	29.7065	0.56316
385	NT_Yali_385	TTTACGAAAGCGAGTTCATCATAAA	245	246	19.0576	147	148	21.0572	169	170	20.8367	20.3172	1.0964
386	NT_Yali_386	GTCTTAGCTCGGTTCGTAAATATGT	187	188	14.5643	115	116	16.5043	133	134	16.4243	15.831	1.09766
387	NT_Yali_387	TCCCGTACGGGCCCCGAAGGATTGG	130	131	10.1485	64	65	9.24809	109	110	13.4826	10.9597	2.23077
388	NT_Yali_388	CGGCAGGGAGTAGTTACAAAAAGCG	218	219	16.9659	108	109	15.5083	170	171	20.9593	17.8112	2.82209
389	NT_Yali_389	CCCACCCGACGTGATACCGAACATC	206	207	16.0362	115	116	16.5043	148	149	18.2628	16.9344	1.17395
390	NT_Yali_390	TATCGCGTTGATGTAGAACAATGGG	230	231	17.8955	108	109	15.5083	130	131	16.0566	16.4868	1.2504
391	NT_Yali_391	GGGGGGGCCTGGGCGGCTTAGAGGT	118	119	9.2189	38	39	5.54885	64	65	7.96699	7.57825	1.86565
392	NT_Yali_392	AATCTAGCCTTAGAAACAGCAGTGC	254	255	19.7548	109	110	15.6506	170	171	20.9593	18.7882	2.78321
393	NT_Yali_393	GCGAGCGTATCGTCTGTCTCCGCGT	226	227	17.5856	86	87	12.3782	105	106	12.9923	14.3187	2.84585
394	NT_Yali_394	GGCTTACATACTAAAGGCCGGAATA	182	183	14.177	75	76	10.8131	86	87	10.6635	11.8845	1.98671
395	NT_Yali_395	GCCCTAAGTGCTCGAAAGGGAGGGC	220	221	17.1208	132	133	18.923	135	136	16.6694	17.5711	1.19236
396	NT_Yali_396	AGGGTTAACCAGGGGCACCAAGTGG	177	178	13.7896	122	123	17.5002	123	124	15.1986	15.4961	1.87311
397	NT_Yali_397	TTAACGAGTGGATGCGGAACTGACA	75	76	5.8877	43	44	6.26024	77	78	9.56039	7.23611	2.02148
398	NT_Yali_398	ATCTGCGCTATCTTCTGGCCTTCAA	178	179	13.8671	114	115	16.362	98	99	12.1343	14.1211	2.12525
399	NT_Yali_399	CTGTGCTTATGGTAGTCGTACAGGC	233	234	18.1279	186	187	26.606	213	214	26.2298	23.6546	4.78992
400	NT_Yali_400	TTGCTAATGCCTTCTACCGCGGCGA	173	174	13.4797	115	116	16.5043	120	121	14.8309	14.9383	1.51513
401	NT_Yali_401	AACCGACGGTAGGCTAGTACATAGT	236	237	18.3603	98	99	14.0855	158	159	19.4885	17.3115	2.8501
402	NT_Yali_402	AGGTTATGTACATTATTTATTATCT	201	202	15.6489	93	94	13.3742	81	82	10.0507	13.0246	2.81544
403	NT_Yali_403	GCAATCCCGCATCCCCAAATAAGCA	192	193	14.9517	51	52	7.39847	118	119	14.5857	12.312	4.25914
404	NT_Yali_404	TCGGAATAGTCAGCTAAGTTCATTA	234	235	18.2054	131	132	18.7807	107	108	13.2375	16.7412	3.04793
405	NT_Yali_405	CACAGCTATAATGTAATCCGCGCGA	219	220	17.0434	103	104	14.7969	104	105	12.8698	14.9033	2.08883
406	NT_Yali_406	TGCGAAGTTACCGGAACATTTGCTC	169	170	13.1699	80	81	11.5245	107	108	13.2375	12.644	0.970033
407	NT_Yali_407	AGGTATCTTTCCTTCCACTCGTTCG	286	287	22.2338	215	216	30.7321	146	147	18.0177	23.6612	6.47629
408	NT_Yali_408	TAAGTTCACCCCTCGCCTTGATACC	77	78	6.04264	80	81	11.5245	102	103	12.6246	10.0639	3.52571
409	NT_Yali_409	GATGCGTGCATTGTTAATATCCACG	194	195	15.1066	84	85	12.0936	154	155	18.9982	15.3995	3.46159
410	NT_Yali_410	TCCTAGCCTGACTCGGCTCCTAAAC	92	93	7.20469	103	104	14.7969	91	92	11.2764	11.0927	3.79945
411	NT_Yali_411	ACCTTCCCTTGCTTTTTGCATGCGC	480	481	37.263	218	219	31.1589	276	277	33.9516	34.1245	3.05569
412	NT_Yali_412	TGCGGGCGATATGACTAAGGCAATT	215	216	16.7335	130	131	18.6384	189	190	23.2881	19.5534	3.37174
413	NT_Yali_413	CTCCGATGTAAAGGTGGACGTGGTT	202	203	15.7264	137	138	19.6344	113	114	13.9729	16.4445	2.89828
414	NT_Yali_414	TAGGTAATAAAGCATGTTCCGGCAG	185	186	14.4094	80	81	11.5245	94	95	11.6441	12.526	1.63216
415	NT_Yali_415	GATCCGCCCTAGGTCCCCCTATCAC	229	230	17.8181	151	152	21.6263	112	113	13.8503	17.7649	3.88826
416	NT_Yali_416	GAGCTACACCGATGAAAGGAAAATC	204	205	15.8813	129	130	18.4962	159	160	19.6111	17.9962	1.91449
417	NT_Yali_417	AACGACCTATTTGTCTGTCCTGGTA	271	272	21.0718	122	123	17.5002	192	193	23.6558	20.7426	3.09098
418	NT_Yali_418	ACGTACGGGACTCATCGCGTCATGA	241	242	18.7477	107	108	15.366	116	117	14.3406	16.1514	2.30614
419	NT_Yali_419	GGCGCGACCTACGACGAGTGACGCC	228	229	17.7406	124	125	17.7848	127	128	15.6888	17.0714	1.19753
420	NT_Yali_420	ATAGCCAAGCGCAGGGAAGGGAGTT	187	188	14.5643	120	121	17.2157	171	172	21.0819	17.6206	3.2776
421	NT_Yali_421	CGCGTTGCCCTCTCGACGCTGAACT	171	172	13.3248	133	134	19.0653	108	109	13.36	15.25	3.30414
422	NT_Yali_422	AGACTAGAGCGCAGTCCTTCGAGGC	265	266	20.607	180	181	25.7524	166	167	20.469	22.2761	3.0113
423	NT_Yali_423	CGCCACTTAAGTACAAGATGGCCCG	119	120	9.29637	91	92	13.0896	88	89	10.9087	11.0982	1.9037
424	NT_Yali_424	GTTTCGTTACGTGCCGACCCTCATA	138	139	10.7683	44	45	6.40252	137	138	16.9145	11.3618	5.28108
425	NT_Yali_425	TCACTACGGGGTTTGGATTGAATCG	170	171	13.2473	113	114	16.2197	111	112	13.7277	14.3983	1.59561
426	NT_Yali_426	CGATTGGTCTCACCGCGGTTAAAGC	235	236	18.2829	87	88	12.5205	127	128	15.6888	15.4974	2.88596
427	NT_Yali_427	ACGGGATGCTATTATAACCTTATCC	80	81	6.27505	39	40	5.69113	32	33	4.04478	5.33699	1.15654
428	NT_Yali_428	GGTAAACCCAACGGCAAACACGCCC	186	187	14.4869	142	143	20.3458	163	164	20.1013	18.3113	3.31435
429	NT_Yali_429	GTTGTAATACGACGTAGGCTATGGC	184	185	14.3319	99	100	14.2278	103	104	12.7472	13.769	0.886423
430	NT_Yali_430	TTGTACGCATAATTACCCTAATGGT	186	187	14.4869	101	102	14.5124	122	123	15.076	14.6917	0.333021
431	NT_Yali_431	ACGTATACTAGCTCTTCGGTGTGCG	208	209	16.1912	130	131	18.6384	163	164	20.1013	18.3103	1.97562
432	NT_Yali_432	GGTGGGCGCCCAATCACTAGTCCGG	264	265	20.5295	206	207	29.4516	166	167	20.469	23.4834	5.16872
433	NT_Yali_433	TACCCTCGGTAGATTCGATCGTGAG	226	227	17.5856	100	101	14.3701	104	105	12.8698	14.9418	2.40937
434	NT_Yali_434	AAGCGGACTTACGTGACAGGGGGAG	192	193	14.9517	117	118	16.7888	116	117	14.3406	15.3604	1.27426
435	NT_Yali_435	CTAAGGTCCTGACCCACTTCACTTA	240	241	18.6702	86	87	12.3782	121	122	14.9534	15.334	3.16322
436	NT_Yali_436	AACCCTAGGAACGCATGTACAAAAT	124	125	9.68372	63	64	9.10581	67	68	8.3347	9.04141	0.676814
437	NT_Yali_437	TCACCGCGCGCACGGGGAGTAGAGG	173	174	13.4797	97	98	13.9433	114	115	14.0954	13.8395	0.320703
438	NT_Yali_438	GCGCACTGATCCGACGTTGGCATTT	245	246	19.0576	140	141	20.0612	108	109	13.36	17.4929	3.61422
439	NT_Yali_439	AAAAGGTTCCGTTACAGTTTGGAGG	112	113	8.75409	77	78	11.0977	84	85	10.4184	10.0901	1.20581
440	NT_Yali_440	GCCCGTCATAGAGCCAAGTCTTAAC	239	240	18.5927	107	108	15.366	138	139	17.0371	16.9986	1.61369
441	NT_Yali_441	CATTAGGAAGATTTGGCAACTTCCA	241	242	18.7477	146	147	20.9149	166	167	20.469	20.0439	1.14445
442	NT_Yali_442	AGCTAGATCTTACTTGCTGTATCTT	333	334	25.8749	157	158	22.48	194	195	23.901	24.0853	1.70496
443	NT_Yali_443	GGGAACGCTTATAAGGGGAGTCAAT	339	340	26.3397	150	151	21.484	195	196	24.0235	23.9491	2.42871
444	NT_Yali_444	TATGACAACGCGAATACTGACCCCA	104	105	8.13433	60	61	8.67897	76	77	9.43782	8.75037	0.654673
445	NT_Yali_445	AGGACTTGCGGGAATTCCTGTGTAA	397	398	30.833	144	145	20.6303	139	140	17.1597	22.8743	7.10749
446	NT_Yali_446	CCGCTATTAACGATCCAACGAGTCG	150	151	11.6979	91	92	13.0896	93	94	11.5215	12.103	0.858952
447	NT_Yali_447	CTACGTCTAGGCCGGGGAGTCCTGT	249	250	19.3674	152	153	21.7686	109	110	13.4826	18.2062	4.26329
448	NT_Yali_448	CGGAAGCCTCTCCCGGCCACGAGGT	183	184	14.2544	127	128	18.2116	136	137	16.792	16.4193	2.00473
449	NT_Yali_449	CGCCGAAGTTTCGCCCACGTGGAAT	302	303	23.4733	126	127	18.0693	174	175	21.4496	20.9974	2.73023
450	NT_Yali_450	CGACTGAGTTCTCGAAGGTCCTACG	272	273	21.1493	123	124	17.6425	192	193	23.6558	20.8159	3.0205
451	NT_Yali_451	TTGAAAACTTACCCCTTACGTACTA	322	323	25.0227	157	158	22.48	220	221	27.0878	24.8635	2.30803
452	NT_Yali_452	CGCCTAGTAGGGTGTCGCTTTAGGT	193	194	15.0291	153	154	21.9108	136	137	16.792	17.9107	3.57464
453	NT_Yali_453	GTTACTTCTAACGCCTACTCTGCTG	207	208	16.1137	118	119	16.9311	162	163	19.9788	17.6745	2.03695
454	NT_Yali_454	CGATTCTTGATTATTCACCGAAGGA	334	335	25.9524	189	190	27.0329	222	223	27.3329	26.7727	0.726102
455	NT_Yali_455	TAGTACGTCGCCTGGTTATGTTAGG	199	200	15.494	93	94	13.3742	152	153	18.7531	15.8737	2.70949
456	NT_Yali_456	TGCCTAGAGATAGTATACTACTAAG	262	263	20.3746	120	121	17.2157	127	128	15.6888	17.7597	2.38976
457	NT_Yali_457	GGCGTAGCTCAAGCATGACTAACTT	126	127	9.83866	48	49	6.97163	59	60	7.35415	8.05481	1.55665
458	NT_Yali_458	GCGGGGGGGCTTGCTAGTCAGGAGC	199	200	15.494	92	93	13.2319	138	139	17.0371	15.2543	1.9139
459	NT_Yali_459	GCATTATCCTTCAAAACTGCGTAAC	97	98	7.59204	66	67	9.53264	61	62	7.59928	8.24132	1.11832
460	NT_Yali_460	TATTGACTCGCTATTCTTCAACACG	188	189	14.6418	125	126	17.9271	150	151	18.5079	17.0256	2.08477
461	NT_Yali_461	GCTACGCTTGAGTCACCGTATGACT	137	138	10.6908	114	115	16.362	113	114	13.9729	13.6752	2.84727
462	NT_Yali_462	GCGGTAAAGTTTTCTCCCTTGGGGT	331	332	25.72	170	171	24.3296	176	177	21.6947	23.9148	2.04443
463	NT_Yali_463	TACGTTATAGCGTAACTAATACTGT	167	168	13.0149	57	58	8.25214	81	82	10.0507	10.4392	2.40505
464	NT_Yali_464	GAAAGGTGCCGCTGACGTCATTCTC	360	361	27.9666	183	184	26.1792	174	175	21.4496	25.1985	3.36737
465	NT_Yali_465	CAAATACGTAGAAAATGGTCTGACT	207	208	16.1137	174	175	24.8987	228	229	28.0683	23.0269	6.19321
466	NT_Yali_466	ACTAACGCGTCCGAGTCTTGAAATC	220	221	17.1208	164	165	23.4759	202	203	24.8815	21.8261	4.13504
467	NT_Yali_467	ATTACCTAGAAGCAACGGCTAAAGC	244	245	18.9801	163	164	23.3336	162	163	19.9788	20.7642	2.28056
468	NT_Yali_468	TGCATTGCGACTCCTATTTCTGACT	208	209	16.1912	109	110	15.6506	172	173	21.2045	17.6821	3.06242
469	NT_Yali_469	CGGCGTTTCTACTAGCATGTAAGAG	125	126	9.76119	80	81	11.5245	84	85	10.4184	10.568	0.891148
470	NT_Yali_470	TTAGTCGGCGGGGACCATCTGATAC	294	295	22.8536	139	140	19.919	166	167	20.469	21.0805	1.55995
471	NT_Yali_471	TACGTTTGCCTACTAGCTGAATAGA	181	182	14.0995	89	90	12.805	106	107	13.1149	13.3398	0.675905
472	NT_Yali_472	GGCCTAGCTTATTTGCTACTCCGAG	189	190	14.7193	109	110	15.6506	106	107	13.1149	14.4949	1.28266
473	NT_Yali_473	TCCTAGCCTAGCTTCCTGCGGAAAC	243	244	18.9026	145	146	20.7726	108	109	13.36	17.6784	3.85495
474	NT_Yali_474	CGAAGGCATAACATCACCCGCTAGA	199	200	15.494	152	153	21.7686	156	157	19.2433	18.8353	3.15715
475	NT_Yali_475	TAGCCGGGGCGTATATGTTGGTTCA	159	160	12.3952	84	85	12.0936	115	116	14.218	12.9023	1.14939
476	NT_Yali_476	GACCTAACGGGGATGTGCTCAGTAG	304	305	23.6283	140	141	20.0612	171	172	21.0819	21.5905	1.83711
477	NT_Yali_477	CGGTACGTCGTTTTCGTCCAAAATT	281	282	21.8465	187	188	26.7483	168	169	20.7142	23.103	3.2073
478	NT_Yali_478	TAAAGATTATTTTCCGTAGCTACGA	218	219	16.9659	61	62	8.82125	111	112	13.7277	13.1716	4.1007
479	NT_Yali_479	TTTCGCCGCGAACAAGCATAAGTGT	123	124	9.60625	64	65	9.24809	78	79	9.68296	9.51243	0.232122
480	NT_Yali_480	TTAATCTAGCCAATTTGGCCCAGAT	234	235	18.2054	104	105	14.9392	133	134	16.4243	16.523	1.63533
481	NT_Yali_481	GCATTACGTATATACGAGGCGGTCT	186	187	14.4869	109	110	15.6506	119	120	14.7083	14.9486	0.617969
482	NT_Yali_482	GATTCTATTAATGCAGGCATCGATG	194	195	15.1066	106	107	15.2238	130	131	16.0566	15.4623	0.517952
483	NT_Yali_483	GCCGCCCCTCGCCTCCTGATAGTCT	158	159	12.3177	99	100	14.2278	100	101	12.3795	12.975	1.08542
484	NT_Yali_484	GTTCACCTCTAGCCGTGTAGACGAC	253	254	19.6773	105	106	15.0815	99	100	12.2569	15.6719	3.74528
485	NT_Yali_485	CTAAAGGTTAAGAGGAGTTAACAGA	146	147	11.3881	79	80	11.3823	96	97	11.8892	11.5532	0.291025
486	NT_Yali_486	TACCTCATCCGTCAGATGACATAGG	177	178	13.7896	89	90	12.805	163	164	20.1013	15.5653	3.95902
487	NT_Yali_487	CATATAGATTCGACCGCTTACCCTG	132	133	10.3035	117	118	16.7888	108	109	13.36	13.4841	3.24445
488	NT_Yali_488	GGGACGAATAAGAATATTCTGGACG	302	303	23.4733	141	142	20.2035	173	174	21.327	21.668	1.66137
489	NT_Yali_489	CCGCTAGGTTCTTAACGACAACCTT	113	114	8.83156	83	84	11.9514	68	69	8.45727	9.74673	1.91842
490	NT_Yali_490	ATGCAGAGCGTTGAACTCTAGCGCT	134	135	10.4584	124	125	17.7848	120	121	14.8309	14.358	3.686
491	NT_Yali_491	GATGGTACGCCTCAGGTCAAGGCTA	60	61	4.72566	32	33	4.69518	50	51	6.25102	5.22395	0.889599
492	NT_Yali_492	ACGTACTGACTCCTGCCCATGTTAC	197	198	15.339	107	108	15.366	124	125	15.3211	15.3421	0.0226105
493	NT_Yali_493	GCAACGCAAGTGAGCGTTGAGGAGG	302	303	23.4733	173	174	24.7564	193	194	23.7784	24.0027	0.670301
494	NT_Yali_494	CTTAACGCTGTGCACTTCGATGATA	263	264	20.452	94	95	13.5164	133	134	16.4243	16.7976	3.48283
495	NT_Yali_495	CTACCCGATAGCTGAGAGTCATATT	97	98	7.59204	65	66	9.39036	84	85	10.4184	9.13359	1.43056
496	NT_Yali_496	GCTTAAGACTCGATTGAGTTCTGTG	141	142	11.0007	93	94	13.3742	104	105	12.8698	12.4149	1.2504
497	NT_Yali_497	CGTTTAGGTCCTACCCTTGAAACTA	266	267	20.6844	101	102	14.5124	126	127	15.5663	16.921	3.30153
498	NT_Yali_498	TTAAGGACTGCGTTGCGACCCTGAA	196	197	15.2615	112	113	16.0774	133	134	16.4243	15.9211	0.596917
499	NT_Yali_499	GAATCTAGCCCTCAATGCTGGAGTG	168	169	13.0924	93	94	13.3742	123	124	15.1986	13.8884	1.14338
500	NT_Yali_500	GCCTTAACGTAACAAAGTGAGTGTC	177	178	13.7896	107	108	15.366	161	162	19.8562	16.3373	3.14775
501	NT_Yali_501	TATAGTGGACGAACGCTAGAAGGGT	147	148	11.4655	96	97	13.801	127	128	15.6888	13.6518	2.11561
502	NT_Yali_502	GTAAGGGCTGAGTCAAGATCCTACT	214	215	16.656	107	108	15.366	136	137	16.792	16.2713	0.786947
503	NT_Yali_503	ACCTTATCTCCAGAACGGGCATGGC	158	159	12.3177	71	72	10.244	92	93	11.3989	11.3202	1.03907
504	NT_Yali_504	AAGCGCGCACAGACCCGTAAGACTT	81	82	6.35252	26	27	3.84151	39	40	4.90276	5.03227	1.2605
505	NT_Yali_505	ATGCAACCGTGGTGACGTACCCTGC	199	200	15.494	113	114	16.2197	122	123	15.076	15.5966	0.578721
506	NT_Yali_506	GCGGCATCAATCCGCCGTGCACGGA	263	264	20.452	152	153	21.7686	139	140	17.1597	19.7934	2.37398
507	NT_Yali_507	CGCAAGCATCGGCGTGCAAATGCGC	364	365	28.2765	213	214	30.4475	181	182	22.3076	27.0105	4.21506
508	NT_Yali_508	CCCTCCCCGGTGGTGTGTCAAATTA	76	77	5.96517	74	75	10.6709	66	67	8.21213	8.28272	2.35364
509	NT_Yali_509	AGGTTTCGTTATCTAAAGGAGCTTA	239	240	18.5927	109	110	15.6506	152	153	18.7531	17.6655	1.74677
510	NT_Yali_510	CCACCTAGGGGGCGGGATATCCACC	335	336	26.0298	187	188	26.7483	219	220	26.9652	26.5811	0.489577
511	NT_Yali_511	CGGAGGTTCATATCTGCCAAATGTC	187	188	14.5643	123	124	17.6425	133	134	16.4243	16.2104	1.5502
512	NT_Yali_512	GGTTCCCACTTGCGTTTCGCATGGG	236	237	18.3603	129	130	18.4962	148	149	18.2628	18.3731	0.117209
513	NT_Yali_513	TTAGGCGCCTCGGTCTAAAGTATCT	180	181	14.022	85	86	12.2359	125	126	15.4437	13.9006	1.60734
514	NT_Yali_514	GCGTAGACTGTGAAGTGATCAGCAT	295	296	22.9311	192	193	27.4597	161	162	19.8562	23.4157	3.82485
515	NT_Yali_515	AACTTAAACATCTTCCAAGTGTGTG	157	158	12.2402	79	80	11.3823	77	78	9.56039	11.061	1.36851
516	NT_Yali_516	GATAAAACGGAATATAGTTTACGAT	166	167	12.9375	85	86	12.2359	106	107	13.1149	12.7628	0.464795
517	NT_Yali_517	ACTAGTGGGGCTCAGTGCGTGTGTG	134	135	10.4584	107	108	15.366	116	117	14.3406	13.3884	2.58868
518	NT_Yali_518	CCGACCGGAGTGAGTTGTTCTCTAG	298	299	23.1635	118	119	16.9311	198	199	24.3913	21.4953	4.00007
519	NT_Yali_519	AAACGGTATGCATTTTCTGTAAATA	155	156	12.0853	97	98	13.9433	95	96	11.7666	12.5984	1.17554
520	NT_Yali_520	AGCGGGACGATTGTCATGGTACCAG	250	251	19.4449	165	166	23.6182	127	128	15.6888	19.584	3.9665
521	NT_Yali_521	CTGAGGTACGCTAACAGGACAAATC	198	199	15.4165	90	91	12.9473	119	120	14.7083	14.3574	1.27144
522	NT_Yali_522	GGACTCCTGATTATTCAGGCTTGCA	407	408	31.6077	178	179	25.4678	249	250	30.6423	29.2393	3.30164
523	NT_Yali_523	GGGGCCCCGATCGATGCCGGTGGGC	194	195	15.1066	118	119	16.9311	122	123	15.076	15.7046	1.06232
524	NT_Yali_524	TTACGGCTCGAGTACAGGGATGGTG	201	202	15.6489	90	91	12.9473	101	102	12.502	13.6994	1.70291
525	NT_Yali_525	CAGGTGCGTGAAGAATGTACTAGTC	399	400	30.9879	136	137	19.4921	160	161	19.7336	23.4046	6.56849
526	NT_Yali_526	ATTGTCCGCCCGTATGGGTTTTCCG	222	223	17.2758	99	100	14.2278	98	99	12.1343	14.546	2.58543
527	NT_Yali_527	TACGGTTTAGGTATGAACGTGGTAT	198	199	15.4165	122	123	17.5002	96	97	11.8892	14.9353	2.83629
528	NT_Yali_528	GTGTACCGCACAGGTATTAACGCCT	197	198	15.339	127	128	18.2116	130	131	16.0566	16.5357	1.49504
529	NT_Yali_529	TCTTTTAAGCATCGAGGTTCCCTGG	429	430	33.312	204	205	29.167	304	305	37.3836	33.2875	4.10832
530	NT_Yali_530	CTAGTTAGGAATGCCTGGTTTAGAT	167	168	13.0149	69	70	9.95948	96	97	11.8892	11.6212	1.54525
531	NT_Yali_531	CTAGAAGGACCACATCAGCCAAGGC	281	282	21.8465	128	129	18.3539	146	147	18.0177	19.406	2.12018
532	NT_Yali_532	GGGAGACTAGAACTACTGATCCTCC	203	204	15.8038	124	125	17.7848	134	135	16.5468	16.7118	1.00072
533	NT_Yali_533	CCCATAGGGGGATTTTGGGTACGAA	192	193	14.9517	103	104	14.7969	119	120	14.7083	14.819	0.123175
534	NT_Yali_534	TGCGCATCCTAGACCATGGTCAAGT	276	277	21.4591	162	163	23.1914	174	175	21.4496	22.0334	1.00286
535	NT_Yali_535	AGCGTGCCCCGGACACAGATACCTG	249	250	19.3674	101	102	14.5124	153	154	18.8756	17.5852	2.67244
536	NT_Yali_536	GGGGCGTAACTATGCCTTACCCTCT	217	218	16.8884	112	113	16.0774	145	146	17.8951	16.9536	0.910579
537	NT_Yali_537	CTGAGCGCCGCCACGAGCCTCACTA	147	148	11.4655	78	79	11.24	122	123	15.076	12.5938	2.15257
538	NT_Yali_538	TAGCATAAGTGTAGCCGCAAGAAAA	102	103	7.97939	64	65	9.24809	34	35	4.28992	7.17246	2.57569
539	NT_Yali_539	CCTATCCGCCGCCCGTTATACATGT	126	127	9.83866	103	104	14.7969	103	104	12.7472	12.4609	2.4915
540	NT_Yali_540	TCCCTTAGTTCCAAGTAATAGGGAA	152	153	11.8529	76	77	10.9554	130	131	16.0566	12.955	2.72329
541	NT_Yali_541	TCAGGTCCTAAGCTAGTTAGTCAAT	123	124	9.60625	68	69	9.8172	99	100	12.2569	10.5601	1.47324
542	NT_Yali_542	ATCGCGACTACGGAGCCGAATTTCC	315	316	24.4805	169	170	24.1873	199	200	24.5138	24.3939	0.179661
543	NT_Yali_543	CGACACGCGCCCAGTGCTCATACCG	154	155	12.0078	93	94	13.3742	96	97	11.8892	12.4237	0.82523
544	NT_Yali_544	AGCAGTGCCCGAGGTAGGATGCTTT	193	194	15.0291	102	103	14.6547	184	185	22.6753	17.453	4.52648
545	NT_Yali_545	GTAGTGTCCGGTTAAATATAGACGC	175	176	13.6347	99	100	14.2278	76	77	9.43782	12.4334	2.61118
546	NT_Yali_546	TACGGGTCCGGTTGGGGATTACGCC	196	197	15.2615	78	79	11.24	110	111	13.6052	13.3689	2.02117
547	NT_Yali_547	GGTGCCGCGCATCCTGGAGAGTTCG	329	330	25.565	167	168	23.9027	195	196	24.0235	24.4971	0.92682
548	NT_Yali_548	TCCCACCGCAGCAGGATGCGTAGCC	170	171	13.2473	117	118	16.7888	94	95	11.6441	13.8934	2.63253
549	NT_Yali_549	ATACGCGGGTGATGAGCTGTAGGTT	124	125	9.68372	56	57	8.10986	64	65	7.96699	8.58686	0.952595
550	NT_Yali_550	TAAGCCGGGCATTCGAGGGACGTCA	225	226	17.5082	152	153	21.7686	198	199	24.3913	21.2227	3.47386
551	NT_Yali_551	CAACGCTAGAATCGGTTATTCGATA	206	207	16.0362	120	121	17.2157	109	110	13.4826	15.5782	1.90822
552	NT_Yali_552	AGCGCATTGGCTAAACAACCCGCAC	260	261	20.2196	134	135	19.2076	130	131	16.0566	18.4946	2.17118
553	NT_Yali_553	TTAACATCTCTTTCCCTGGATCTCA	191	192	14.8742	117	118	16.7888	92	93	11.3989	14.354	2.73235
554	NT_Yali_554	CTAATGACAGGAAGGAGCTTGTAGA	198	199	15.4165	73	74	10.5286	118	119	14.5857	13.5103	2.6154
555	NT_Yali_555	TCTCTAAGGTCGGACGATGGATTGC	172	173	13.4023	105	106	15.0815	110	111	13.6052	14.0296	0.916558
556	NT_Yali_556	TACGGATTCGTAGCTTTGAGACCTG	270	271	20.9943	125	126	17.9271	101	102	12.502	17.1411	4.30034
557	NT_Yali_557	CCTTGCTAAGTCCACTGCATCAGCA	91	92	7.12722	56	57	8.10986	54	55	6.7413	7.32613	0.705628
558	NT_Yali_558	CTACCGTCCGTATCTAGAGGACAAT	266	267	20.6844	134	135	19.2076	186	187	22.9204	20.9375	1.86932
559	NT_Yali_559	CCCTGTGCGCAAACAACAATAAGCG	180	181	14.022	116	117	16.6466	119	120	14.7083	15.1256	1.36112
560	NT_Yali_560	CAATCATAGTGTCATGACTTCAGTC	205	206	15.9588	121	122	17.3579	138	139	17.0371	16.7846	0.732962
561	NT_Yali_561	CCGGGCTAGCGTACGGGCTTCAGAC	312	313	24.248	157	158	22.48	200	201	24.6364	23.7881	1.14943
562	NT_Yali_562	TGCTTAGTAGGGCGCCGCCCTGTGA	111	112	8.67662	94	95	13.5164	71	72	8.82498	10.3393	2.75244
563	NT_Yali_563	CCTGCCTTAGAAAGTCGATGAGGCA	145	146	11.3106	77	78	11.0977	80	81	9.9281	10.7788	0.744377
564	NT_Yali_564	CGAAGCCTAACACTAGCGGTGATAC	217	218	16.8884	89	90	12.805	109	110	13.4826	14.392	2.18832
565	NT_Yali_565	CCAATTTCTAAGGGCCTTGCTCTCA	298	299	23.1635	111	112	15.9352	167	168	20.5916	19.8967	3.66391
566	NT_Yali_566	ACGTCAGTTCACGATCTCTTGCGAT	333	334	25.8749	204	205	29.167	252	253	31.01	28.684	2.6014
567	NT_Yali_567	TAAGCATGTCCAAGCCTCCAGGTGC	196	197	15.2615	86	87	12.3782	95	96	11.7666	13.1355	1.86646
568	NT_Yali_568	ATATCCGCGAAGCGCCCCGCGCGGG	223	224	17.3532	161	162	23.0491	214	215	26.3524	22.2516	4.55226
569	NT_Yali_569	CGGACAGTTAAAATGGAGCGGGTCG	252	253	19.5999	126	127	18.0693	117	118	14.4632	17.3774	2.63732
570	NT_Yali_570	GCCGGATGTTTACGCCGCCGTACGT	122	123	9.52878	135	136	19.3498	106	107	13.1149	13.9978	4.96971
571	NT_Yali_571	GCACCTAGGGGCGCGTCCTCTGGAT	250	251	19.4449	89	90	12.805	89	90	11.0312	14.4271	4.43518
572	NT_Yali_572	TAGTTCTACTACCTCGTAACAACGT	201	202	15.6489	75	76	10.8131	77	78	9.56039	12.0075	3.21517
573	NT_Yali_573	AGATAGTCTAATATGAGAGGTCCAC	199	200	15.494	80	81	11.5245	95	96	11.7666	12.9284	2.22515
574	NT_Yali_574	ATGCCGCGATTACTAGGGGGAGCTA	208	209	16.1912	101	102	14.5124	102	103	12.6246	14.4427	1.7843
575	NT_Yali_575	CGGCCGTCCTGGTCCTTGTATTGTC	257	258	19.9872	117	118	16.7888	234	235	28.8037	21.8599	6.22252
576	NT_Yali_576	CGCAGACCGCTCCGACCGGAAGTCT	176	177	13.7122	89	90	12.805	134	135	16.5468	14.3547	1.95189
577	NT_Yali_577	ATAGAGAGGCCAAAACTTTTTTCCC	161	162	12.5501	98	99	14.0855	108	109	13.36	13.3319	0.768106
578	NT_Yali_578	GGGCCGGGATGAAATGTTGCATTCG	252	253	19.5999	146	147	20.9149	183	184	22.5527	21.0225	1.47937
579	NT_Yali_579	GACCTTACGACACACTATAAGGTTC	64	65	5.03554	55	56	7.96758	43	44	5.39304	6.13205	1.59963
580	NT_Yali_580	TTAACTAACCGGCAAGGCACCAGAA	209	210	16.2687	104	105	14.9392	139	140	17.1597	16.1225	1.11742
581	NT_Yali_581	CGTTGTTTATATGCTCCAACACGAT	238	239	18.5153	150	151	21.484	134	135	16.5468	18.8487	2.48542
582	NT_Yali_582	CGTAACACGTTGGAGAATTAATATG	314	315	24.403	170	171	24.3296	206	207	25.3718	24.7015	0.581698
583	NT_Yali_583	CAACAAGTTAAGCGGGCAGGATTTG	135	136	10.5359	98	99	14.0855	100	101	12.3795	12.3336	1.77527
584	NT_Yali_584	TCTAATATAGTATAACCATGTTCCT	243	244	18.9026	116	117	16.6466	124	125	15.3211	16.9568	1.81079
585	NT_Yali_585	ACTGCATCCTACCTTCCGGCACATC	149	150	11.6205	100	101	14.3701	112	113	13.8503	13.2803	1.46076
586	NT_Yali_586	GCGCGGCATTGTGTCTTAAAGCCTT	168	169	13.0924	85	86	12.2359	134	135	16.5468	13.9584	2.2822
587	NT_Yali_587	CGCGTGACTGCGCGACGGAATTCGG	107	108	8.36674	43	44	6.26024	52	53	6.49616	7.04105	1.15413
588	NT_Yali_588	ACCGTTCGCAACCGATGGGAGTATA	334	335	25.9524	168	169	24.045	162	163	19.9788	23.3254	3.05113
589	NT_Yali_589	GTCCTAACTCCGTAATTCAAATAGG	255	256	19.8323	96	97	13.801	109	110	13.4826	15.7053	3.57761
590	NT_Yali_590	AGTAAGCTAAGCTAGGCCACCCGGC	122	123	9.52878	62	63	8.96353	90	91	11.1538	9.88203	1.13706
591	NT_Yali_591	CCGGTTAACGGTCCGCCGGGTACCT	180	181	14.022	126	127	18.0693	136	137	16.792	16.2944	2.06901
592	NT_Yali_592	TAGCCTGACTAAAGTGCATTTTATC	280	281	21.769	122	123	17.5002	167	168	20.5916	19.9536	2.20475
593	NT_Yali_593	CCCTGCGTCGTCGCAGAACGACCTA	271	272	21.0718	133	134	19.0653	170	171	20.9593	20.3655	1.12739
594	NT_Yali_594	TCCCCTAGCTCTAAGCCAGTAATCA	175	176	13.6347	119	120	17.0734	115	116	14.218	14.9754	1.8402
595	NT_Yali_595	AAACTAGGTAAACTATCTCGCAGCA	161	162	12.5501	121	122	17.3579	128	129	15.8114	15.2398	2.45436
596	NT_Yali_596	CCTGACGGGAGTACCTATGGTGATG	271	272	21.0718	174	175	24.8987	200	201	24.6364	23.5356	2.13777
597	NT_Yali_597	GGATTCGGGACTATTAAGATTAATC	194	195	15.1066	91	92	13.0896	108	109	13.36	13.8521	1.09484
598	NT_Yali_598	CCTACTAGATGCTAGACGAAAGGAG	219	220	17.0434	138	139	19.7767	180	181	22.185	19.6683	2.57254
599	NT_Yali_599	CCCCGGCACATCGGAATGTTGAGTC	221	222	17.1983	102	103	14.6547	127	128	15.6888	15.8473	1.2792
600	NT_Yali_600	TAGCGGGACAGCGCTCCCTAAGACC	138	139	10.7683	94	95	13.5164	106	107	13.1149	12.4665	1.48436
601	NT_Yali_601	GGTACCGATTATCACGCATCCACTG	143	144	11.1556	51	52	7.39847	118	119	14.5857	11.0466	3.59487
602	NT_Yali_602	CCGAAATGTTAGGATTCGAAACGTG	229	230	17.8181	136	137	19.4921	179	180	22.0624	19.7909	2.13791
603	NT_Yali_603	CCTTATTAGAGACGTGCAATCTAGT	209	210	16.2687	80	81	11.5245	172	173	21.2045	16.3325	4.84028
604	NT_Yali_604	GTCCTAAACACCCGCCTTTTGGTTT	160	161	12.4726	75	76	10.8131	71	72	8.82498	10.7036	1.8263
605	NT_Yali_605	TCTTTTACTGACCCTCGGTCCAACT	304	305	23.6283	164	165	23.4759	156	157	19.2433	22.1158	2.48882
606	NT_Yali_606	GAGCTAATTCGCAGCCTAAGGAAAT	206	207	16.0362	113	114	16.2197	106	107	13.1149	15.1236	1.74202
607	NT_Yali_607	AGTCTACGCATTGTATAATTGGTTC	113	114	8.83156	91	92	13.0896	103	104	12.7472	11.5561	2.36574
608	NT_Yali_608	ATCCGTTAATATTTCGCAGGGGCGT	203	204	15.8038	146	147	20.9149	151	152	18.6305	18.4497	2.56032
609	NT_Yali_609	CCGCGACCTTAACGGGAAAGTTTAT	129	130	10.0711	69	70	9.95948	77	78	9.56039	9.86365	0.26849
610	NT_Yali_610	TTCGACGCAAGATCCCGCGTGAGGC	222	223	17.2758	93	94	13.3742	137	138	16.9145	15.8548	2.1559
611	NT_Yali_611	TAGACGTATATCAGGGTTATGTCCT	196	197	15.2615	126	127	18.0693	138	139	17.0371	16.7893	1.4202
612	NT_Yali_612	TTTGCAAGCCGCTTGCACTGATAAC	241	242	18.7477	128	129	18.3539	160	161	19.7336	18.9451	0.710729
613	NT_Yali_613	TCTTCGCCGGGTTTTTTCTGGAAGG	396	397	30.7555	200	201	28.5979	172	173	21.2045	26.8526	5.00901
614	NT_Yali_614	AGGCGGAATGGGGCGGTATCCAATG	129	130	10.0711	69	70	9.95948	56	57	6.98644	9.00566	1.74959
615	NT_Yali_615	GCGTTGATCACGATGCGTATGGAAA	121	122	9.45131	94	95	13.5164	126	127	15.5663	12.8447	3.11234
616	NT_Yali_616	GCCGGCTAGGATTACGTTAGAGCTC	140	141	10.9232	110	111	15.7929	133	134	16.4243	14.3801	3.01035
617	NT_Yali_617	CATTAAGATAAGGATGCCCTCCGTT	194	195	15.1066	122	123	17.5002	131	132	16.1791	16.262	1.19896
618	NT_Yali_618	ATAGCGACCAGGGGAGGCAACAGTC	230	231	17.8955	109	110	15.6506	172	173	21.2045	18.2502	2.79386
619	NT_Yali_619	GGGAGGCTTCGGGGTAATGCTACTC	114	115	8.90903	44	45	6.40252	74	75	9.19268	8.16808	1.53558
620	NT_Yali_620	CACACCCTAGGCACCCATATTGGCA	207	208	16.1137	90	91	12.9473	117	118	14.4632	14.5081	1.58368
621	NT_Yali_621	CCTAGTATGAACCCGCCGGTATAAC	304	305	23.6283	133	134	19.0653	219	220	26.9652	23.2196	3.96579
622	NT_Yali_622	TTACTAGGCGGAGCGATCTCGTCCG	292	293	22.6986	140	141	20.0612	174	175	21.4496	21.4032	1.31932
623	NT_Yali_623	CTAAGAATCTAACGCTTGCCGTACC	254	255	19.7548	153	154	21.9108	136	137	16.792	19.4859	2.57001
624	NT_Yali_624	TTCCTACGTAACGACTAAGGTACGA	233	234	18.1279	106	107	15.2238	104	105	12.8698	15.4072	2.63388
625	NT_Yali_625	GTATGAACCGCAGTCCAGACTGCGT	221	222	17.1983	152	153	21.7686	145	146	17.8951	18.954	2.46228
626	NT_Yali_626	CCGCGTGCAATTCTCCTTTCTCGAA	205	206	15.9588	101	102	14.5124	124	125	15.3211	15.2641	0.724883
627	NT_Yali_627	CTGCTGTATACGCTGGACTAAAGAT	158	159	12.3177	87	88	12.5205	68	69	8.45727	11.0985	2.28961
628	NT_Yali_628	AGAGTACTAGCCAAGAGAACGGGCC	146	147	11.3881	91	92	13.0896	70	71	8.70241	11.06	2.21192
629	NT_Yali_629	GCACCCTAGCTAGTTCTCCCGAAGT	143	144	11.1556	55	56	7.96758	65	66	8.08956	9.07093	1.80645
630	NT_Yali_630	TGGGTATAAGGAGTCAGTGCTTATC	280	281	21.769	183	184	26.1792	182	183	22.4301	23.4595	2.37845
631	NT_Yali_631	TCGCCCTAAAGACAGTTCGGCTAAC	237	238	18.4378	89	90	12.805	154	155	18.9982	16.747	3.42533
632	NT_Yali_632	CCTGCCCATAGTATTGGCAACATCT	247	248	19.2125	175	176	25.041	187	188	23.043	22.4322	2.96185
633	NT_Yali_633	TTTGAGCTAGGGGAACCCGCAGTGC	186	187	14.4869	81	82	11.6668	167	168	20.5916	15.5818	4.56203
634	NT_Yali_634	GGGATAATCCTCGGTCCACTTTCAT	229	230	17.8181	135	136	19.3498	134	135	16.5468	17.9049	1.40352
635	NT_Yali_635	CCGCGGGCGGCGATTGTTCCTAGCG	310	311	24.0931	162	163	23.1914	223	224	27.4555	24.9133	2.24728
636	NT_Yali_636	TAAGCTAGGATAACGGATCATCGAA	232	233	18.0505	103	104	14.7969	145	146	17.8951	16.9142	1.83522
637	NT_Yali_637	TAAACCCGGCGACCGTAGTACATTA	240	241	18.6702	108	109	15.5083	128	129	15.8114	16.6633	1.74462
638	NT_Yali_638	ACGCCCCGTACCTGCTTACTGCCGC	125	126	9.76119	58	59	8.39442	53	54	6.61873	8.25811	1.57566
639	NT_Yali_639	TATGACTTAATGAGCTTGTAAGACA	160	161	12.4726	138	139	19.7767	153	154	18.8756	17.0417	3.98245
640	NT_Yali_640	AGGGCTAGGCTGTCAGCGCCTGAGA	184	185	14.3319	87	88	12.5205	137	138	16.9145	14.589	2.20828
641	NT_Yali_641	CTCATGATACGGATTCTGCGGCCAC	202	203	15.7264	98	99	14.0855	113	114	13.9729	14.5949	0.981471
642	NT_Yali_642	GCCTAAGTCGCCATCTGAGCGCCGC	227	228	17.6631	107	108	15.366	126	127	15.5663	16.1985	1.27235
643	NT_Yali_643	GAAGGATCGCCTCTATAACTTTCAT	201	202	15.6489	106	107	15.2238	145	146	17.8951	16.2559	1.43539
644	NT_Yali_644	CCCCAAATTAGTGTTAAAGGCCTAG	215	216	16.7335	80	81	11.5245	100	101	12.3795	13.5458	2.79348
645	NT_Yali_645	TTAAACGTAATGTCGGCATCGAATA	174	175	13.5572	118	119	16.9311	137	138	16.9145	15.801	1.94315
646	NT_Yali_646	TTAAACTGAAGGACACTATGCTTTG	245	246	19.0576	135	136	19.3498	161	162	19.8562	19.4212	0.404067
647	NT_Yali_647	TGGGGCGCTAGATGCTTGGTGGGAA	127	128	9.91613	57	58	8.25214	114	115	14.0954	10.7546	3.01053
648	NT_Yali_648	GATGTACTCCGAAATATGCCGGTGC	223	224	17.3532	123	124	17.6425	146	147	18.0177	17.6711	0.333137
649	NT_Yali_649	TAACGTTGCGTCGTTGGCTCGTCAC	163	164	12.705	94	95	13.5164	115	116	14.218	13.4798	0.757149
650	NT_Yali_650	ATAATGGCTCGCTTGAAAGTCAATA	152	153	11.8529	96	97	13.801	88	89	10.9087	12.1875	1.47492
651	YALI1_A00014g_1	CAAAAAGGTGCAGTAGGAGATATTG	182	183	14.177	123	124	17.6425	147	148	18.1402	16.6532	2.1589
652	YALI1_A00014g_2	TTAGCCGCCGGGCTTCTGGTGTTAA	166	167	12.9375	98	99	14.0855	102	103	12.6246	13.2159	0.76923
653	YALI1_A00014g_3	GATTCTTCTGTGTGTTGTTGACGTG	391	392	30.3682	153	154	21.9108	211	212	25.9846	26.0879	4.2296
654	YALI1_A00014g_4	CTTTGGATTCTTCTGTGTGTTGTTG	219	220	17.0434	114	115	16.362	215	216	26.4749	19.9601	5.65229
655	YALI1_A00014g_5	GAAATCTCTTATTTTGCTTTGGATT	389	390	30.2132	195	196	27.8865	218	219	26.8426	28.3141	1.7255
656	YALI1_A00014g_6	GCGTCGTTCTAGTAAGAAGTGGCTG	230	231	17.8955	153	154	21.9108	144	145	17.7725	19.193	2.35456
657	YALI1_A00014g_7	CAAGTAAGCCTCAGCCCTCTGAGGT	111	112	8.67662	67	68	9.67492	129	130	15.934	11.4285	3.93366
658	YALI1_A00014g_8	GTCCCTAAGAGTGTTACTGTGTAGT	229	230	17.8181	139	140	19.919	129	130	15.934	17.8903	1.99347
659	YALI1_A00019g_1	CGCCCAGAGTCCCTCAGCTTCTACT	282	283	21.9239	187	188	26.7483	216	217	26.5975	25.0899	2.74285
660	YALI1_A00019g_2	GTCCCACGTGACGATGTCAGAATGT	221	222	17.1983	118	119	16.9311	133	134	16.4243	16.8512	0.393152
661	YALI1_A00019g_3	TCTGTCTGCATGGTGCATCCACTAT	98	99	7.66951	44	45	6.40252	49	50	6.12846	6.73349	0.822113
662	YALI1_A00019g_4	GAGTCTGAGTGCCAGTCTGAATATG	251	252	19.5224	130	131	18.6384	167	168	20.5916	19.5841	0.978044
663	YALI1_A00032g_1	ACTGCGTCAAATGGTCTGTCGGTCG	182	183	14.177	141	142	20.2035	160	161	19.7336	18.038	3.35202
664	YALI1_A00032g_2	ATATGACTGAGACAATGACTAGAAG	66	67	5.19048	59	60	8.53669	73	74	9.07011	7.59909	2.10291
665	YALI1_A00032g_3	ACTCCGGTGGAGTCTCTCCAGCACA	147	148	11.4655	117	118	16.7888	101	102	12.502	13.5855	2.82219
666	YALI1_A00032g_4	CGAGGTCTCAAACGCGCTGGAAGAA	245	246	19.0576	93	94	13.3742	105	106	12.9923	15.1413	3.39691
667	YALI1_A00032g_5	TATGCACACTTCTAGTCATTGTCTC	160	161	12.4726	71	72	10.244	94	95	11.6441	11.4536	1.12645
668	YALI1_A00032g_6	TACACACCACCCATGATAAGGTCAG	104	105	8.13433	46	47	6.68708	91	92	11.2764	8.69925	2.34622
669	YALI1_A00032g_7	ATTTTGTACACACCACCCATGATAA	191	192	14.8742	89	90	12.805	139	140	17.1597	14.9463	2.17821
670	YALI1_A00032g_8	AAGTGTGCTTGAGTCTGTATTTTGA	192	193	14.9517	110	111	15.7929	125	126	15.4437	15.3961	0.422624
671	YALI1_A00058g_1	TTGACATCAATCAACATACACACAA	159	160	12.3952	65	66	9.39036	82	83	10.1732	10.6529	1.55878
672	YALI1_A00058g_2	TCTTCGGAGAAAGTCTCCTCTATGG	131	132	10.226	75	76	10.8131	116	117	14.3406	11.7932	2.22551
673	YALI1_A00058g_3	TCGCTCTTCAGCTGGAGATTCCTCC	249	250	19.3674	105	106	15.0815	157	158	19.3659	17.9383	2.47406
674	YALI1_A00058g_4	CCTACCACGACCACGACAACAACTT	143	144	11.1556	123	124	17.6425	96	97	11.8892	13.5625	3.55241
675	YALI1_A00058g_5	CTCATTGTGTGTATGTTGATTGATG	180	181	14.022	164	165	23.4759	169	170	20.8367	19.4449	4.87821
676	YALI1_A00058g_6	TCCGAAGAGAAAACCTCAGTGTGTT	195	196	15.1841	103	104	14.7969	109	110	13.4826	14.4879	0.89185
677	YALI1_A00058g_7	TCCATAGAGGAGACTTTCTCCGAAG	109	110	8.52168	69	70	9.95948	54	55	6.7413	8.40748	1.61212
678	YALI1_A00058g_8	AGGAGCTCTCTAACCTCGATTCTGT	167	168	13.0149	119	120	17.0734	126	127	15.5663	15.2182	2.0515
679	YALI1_A00102g_1	CTGGAGCTGTCGGTATCGATCTTGG	192	193	14.9517	158	159	22.6222	165	166	20.3465	19.3068	3.93956
680	YALI1_A00102g_2	ACGCCAAGCGACTCATTGGTCGACG	146	147	11.3881	59	60	8.53669	97	98	12.0118	10.6455	1.85272
681	YALI1_A00102g_3	GATGTCTCTCTGCTTTCCATCCAGG	315	316	24.4805	155	156	22.1954	147	148	18.1402	21.6054	3.21103
682	YALI1_A00102g_4	CATCCAGGGCGGTGTTTTCACCGTC	154	155	12.0078	74	75	10.6709	101	102	12.502	11.7269	0.947358
683	YALI1_A00102g_5	CCTGCTCGTTGGCAATGATCTCGAC	286	287	22.2338	140	141	20.0612	168	169	20.7142	21.0031	1.11474
684	YALI1_A00102g_6	GCTTGAACTCAGCCTTGAAGTGCTC	214	215	16.656	119	120	17.0734	174	175	21.4496	18.393	2.65531
685	YALI1_A00102g_7	GGGGAACGACGGGGGCGAAGATGTT	256	257	19.9097	169	170	24.1873	187	188	23.043	22.38	2.21451
686	YALI1_A00102g_8	CGACGGAGTTGGAGATGGTGATGTT	209	210	16.2687	164	165	23.4759	145	146	17.8951	19.2132	3.78011
687	YALI1_A00135g_1	AAACCAGCCAGCCATGTGGGTTGTA	145	146	11.3106	118	119	16.9311	75	76	9.31525	12.519	3.94911
688	YALI1_A00135g_2	ATTCCTCCGGCAGCTATCATAGCAA	162	163	12.6276	113	114	16.2197	107	108	13.2375	14.0283	1.92221
689	YALI1_A00135g_3	AAAACGATCGGCCGCTCGAGCGACC	165	166	12.86	47	48	6.82936	81	82	10.0507	9.91334	3.01766
690	YALI1_A00135g_4	TTCTGCCAAGAGCCCCTTCCCAATG	319	320	24.7903	143	144	20.4881	160	161	19.7336	21.6707	2.72791
691	YALI1_A00148g_1	CCCTCGCAACAGTGGCTCTGGCTGC	192	193	14.9517	166	167	23.7605	141	142	17.4048	18.7056	4.54619
692	YALI1_A00148g_2	CGGCAAGCCCCTCTCCGATCACAAC	327	328	25.4101	106	107	15.2238	149	150	18.3854	19.6731	5.21382
693	YALI1_A00148g_3	CTGCTGCTTGGTCTTCTTCTGTCGG	301	302	23.3959	125	126	17.9271	165	166	20.3465	20.5565	2.74045
694	YALI1_A00148g_4	GCACGTTCTCGGCAGGGTTCCAAGA	132	133	10.3035	56	57	8.10986	72	73	8.94754	9.1203	1.10697
695	YALI1_A00204g_1	TGGCACCCTGGCTAAGCGAGACGAA	253	254	19.6773	141	142	20.2035	140	141	17.2822	19.0544	1.55708
696	YALI1_A00204g_2	TGAGACTGGCACTCCCGTTGAGACT	222	223	17.2758	117	118	16.7888	122	123	15.076	16.3802	1.15541
697	YALI1_A00204g_3	GTCTCGCTTAGCCAGGGTGCCAGAA	150	151	11.6979	103	104	14.7969	84	85	10.4184	12.3044	2.2514
698	YALI1_A00241g_1	CCGTCTTCAAAACCAGCATCTGAGT	177	178	13.7896	105	106	15.0815	152	153	18.7531	15.8747	2.57505
699	YALI1_A00241g_2	CGCTGCCCAATTGCATCTCTTTCAG	333	334	25.8749	133	134	19.0653	161	162	19.8562	21.5988	3.72428
700	YALI1_A00241g_3	AGGTCTCTCCTTACATATTTACAGC	129	130	10.0711	71	72	10.244	80	81	9.9281	10.0811	0.158205
701	YALI1_A00241g_4	CAGCAGCCATTCTTCTGGCGTCTAC	251	252	19.5224	165	166	23.6182	199	200	24.5138	22.5515	2.66121
702	YALI1_A00241g_5	AAGACGGTAAATTGTCACTGTGAGT	131	132	10.226	75	76	10.8131	70	71	8.70241	9.91385	1.08944
703	YALI1_A00241g_6	GTTGACGAGAAACGAGTTGAGAAGT	385	386	29.9033	210	211	30.0207	144	145	17.7725	25.8989	7.03786
704	YALI1_A00241g_7	GATCGTCTCATAGTACTGGGACTCA	173	174	13.4797	79	80	11.3823	98	99	12.1343	12.3321	1.06264
705	YALI1_A00241g_8	CTCTTTTCGATCGTCTCATAGTACT	309	310	24.0156	159	160	22.7645	179	180	22.0624	22.9475	0.989375
706	YALI1_A00252g_1	CGCACCGCTTCTCTGACCCGAATCA	160	161	12.4726	53	54	7.68302	147	148	18.1402	12.7653	5.23474
707	YALI1_A00252g_2	TGCAGCTGACAGGCACCAAGAACGC	168	169	13.0924	98	99	14.0855	116	117	14.3406	13.8395	0.659466
708	YALI1_A00252g_3	TGGGGAGATATTGGATATTTGCATA	185	186	14.4094	103	104	14.7969	119	120	14.7083	14.6382	0.203062
709	YALI1_A00252g_4	CATACGACGAGGGAGGAGGGGTGCT	122	123	9.52878	85	86	12.2359	56	57	6.98644	9.58372	2.62518
710	YALI1_A00252g_5	TGTAACTGAGCTGGAGCAGGGACTC	188	189	14.6418	110	111	15.7929	125	126	15.4437	15.2928	0.5902
711	YALI1_A00252g_6	AGGCCACTGCCCGCAGTCTGGCGTT	226	227	17.5856	89	90	12.805	112	113	13.8503	14.747	2.51328
712	YALI1_A00252g_7	TTGGAATAGATTTGAGGCCACTGCC	193	194	15.0291	103	104	14.7969	147	148	18.1402	15.9888	1.86683
713	YALI1_A00252g_8	ATACCTTCTTGGTACCAGTCGGAGC	172	173	13.4023	119	120	17.0734	78	79	9.68296	13.3862	3.69524
714	YALI1_A00309g_1	TCCAAGGAGGAAGAAGCGGTGCTCA	222	223	17.2758	144	145	20.6303	178	179	21.9399	19.9487	2.40562
715	YALI1_A00309g_2	ACCTTCTACGATGGGCCTCCGTTTG	229	230	17.8181	113	114	16.2197	181	182	22.3076	18.7818	3.15628
716	YALI1_A00309g_3	CCACTGGCACTCCGCACTATGGCCA	177	178	13.7896	124	125	17.7848	131	132	16.1791	15.9178	2.01035
717	YALI1_A00309g_4	GCGTCGACCATCAAGGACATTGTGC	160	161	12.4726	131	132	18.7807	136	137	16.792	16.0151	3.225
718	YALI1_A00309g_5	CAACACGGAAAAGTCGGCCTTCTTG	366	367	28.4314	197	198	28.1711	164	165	20.2239	25.6088	4.66528
719	YALI1_A00309g_6	GGGCGTCCTCCGAGTCTTCAAAGTC	169	170	13.1699	86	87	12.3782	70	71	8.70241	11.4168	2.38385
720	YALI1_A00309g_7	CCGGCGTCGTCGACGGGATTGGGGG	391	392	30.3682	218	219	31.1589	269	270	33.0937	31.5402	1.40219
721	YALI1_A00309g_8	TTGATGATGGACCGGTCGGCGTCCT	246	247	19.135	152	153	21.7686	152	153	18.7531	19.8856	1.64188
722	YALI1_A00325g_1	TCGGGTTTCCTTCGGTTGGAAAGTC	238	239	18.5153	108	109	15.5083	80	81	9.9281	14.6506	4.35738
723	YALI1_A00325g_2	CTTCGGTTGGAAAGTCGACTTTACT	88	89	6.89481	54	55	7.8253	74	75	9.19268	7.97093	1.15584
724	YALI1_A00325g_3	CTGTCCAAGTTGACTGGTACTCATT	111	112	8.67662	60	61	8.67897	86	87	10.6635	9.3397	1.14646
725	YALI1_A00325g_4	TGGTGCTGGATGTGAACAAGCCGCT	277	278	21.5366	124	125	17.7848	104	105	12.8698	17.397	4.34641
726	YALI1_A00325g_5	CAACCGAAGGAAACCCGATAAATCC	257	258	19.9872	142	143	20.3458	150	151	18.5079	19.6136	0.974211
727	YALI1_A00325g_6	TGCTCCAGCGGCTTGTTCACATCCA	299	300	23.2409	128	129	18.3539	172	173	21.2045	20.9331	2.4548
728	YALI1_A00325g_7	CTCCAGCAGCTCGTCCAGGTTCCAG	182	183	14.177	98	99	14.0855	132	133	16.3017	14.8547	1.25393
729	YALI1_A00325g_8	TTCCACATTTCCTCCAGCAGCTCGT	277	278	21.5366	126	127	18.0693	121	122	14.9534	18.1865	3.29315
730	YALI1_A00375g_1	TGTCGGACCCGTCTATTCTGACCGA	226	227	17.5856	95	96	13.6587	157	158	19.3659	16.8701	2.92011
731	YALI1_A00375g_2	AGTCCAACAATGTGCGTCTTTTGGT	197	198	15.339	120	121	17.2157	128	129	15.8114	16.122	0.976123
732	YALI1_A00375g_3	GTGGCGGTGACGCGTCCGGAGCGGG	328	329	25.4876	175	176	25.041	245	246	30.152	26.8935	2.83076
733	YALI1_A00375g_4	AAAAGGCCGCGCAGATGGGGGTGGG	204	205	15.8813	79	80	11.3823	121	122	14.9534	14.0723	2.37542
734	YALI1_A00375g_5	GCAGCACGCTCATGGGCCCCAGCCA	226	227	17.5856	119	120	17.0734	160	161	19.7336	18.1309	1.41145
735	YALI1_A00375g_6	GAACCGGGCCGAGTCGAACGTGGCC	334	335	25.9524	137	138	19.6344	184	185	22.6753	22.754	3.15973
736	YALI1_A00375g_7	AAACAGCCCTATCAGCCAGTCCATC	195	196	15.1841	101	102	14.5124	102	103	12.6246	14.107	1.32701
737	YALI1_A00375g_8	GCAGAACATGAGCGTGCCCACCCCC	126	127	9.83866	65	66	9.39036	118	119	14.5857	11.2716	2.87887
738	YALI1_A00406g_1	CGCCGCCAAGGCTGGTGAGGCTCGA	266	267	20.6844	123	124	17.6425	165	166	20.3465	19.5578	1.66728
739	YALI1_A00406g_2	TCTTTACGCCCAGATGGACGATGAG	268	269	20.8394	106	107	15.2238	152	153	18.7531	18.2721	2.83853
740	YALI1_A00406g_3	CGCCCAGATGGACGATGAGGATGTC	305	306	23.7058	183	184	26.1792	145	146	17.8951	22.5933	4.25261
741	YALI1_A00406g_4	CGTCATCAACAAGGTTGACCGAGCT	105	106	8.2118	75	76	10.8131	75	76	9.31525	9.44673	1.30565
742	YALI1_A00406g_5	GCACATTGCTAACCTTGTCCATCAG	85	86	6.6624	44	45	6.40252	57	58	7.10901	6.72464	0.357333
743	YALI1_A00406g_6	CGTGGTCGACGTGGGCAATGACGGA	141	142	11.0007	92	93	13.2319	110	111	13.6052	12.6126	1.40835
744	YALI1_A00406g_7	TCGGTCAACACCAAACTTCTTGGCG	276	277	21.4591	135	136	19.3498	162	163	19.9788	20.2626	1.08291
745	YALI1_A00406g_8	CGTCAGCGTCGGTGTCCTTGTTGGT	253	254	19.6773	95	96	13.6587	155	156	19.1208	17.4856	3.32585
746	YALI1_A00447g_1	ATACGGAGGACAGACACAAACCCAG	154	155	12.0078	99	100	14.2278	93	94	11.5215	12.5857	1.44275
747	YALI1_A00447g_2	CACCACGCCTGTTCACCCCCCTCAT	187	188	14.5643	74	75	10.6709	121	122	14.9534	13.3962	2.36822
748	YALI1_A00447g_3	CCGTAATTGCCGGCCATCACAGACA	238	239	18.5153	117	118	16.7888	156	157	19.2433	18.1825	1.26065
749	YALI1_A00447g_4	CTGATCGTAATCTCTCGAAGAGCCC	137	138	10.6908	72	73	10.3863	71	72	8.82498	9.96737	1.00099
750	YALI1_A00447g_5	TGTCTGTCCTCCGTATGAAAACGAT	210	211	16.3461	114	115	16.362	169	170	20.8367	17.8483	2.58809
751	YALI1_A00447g_6	CACGACACGCTGGCTGACTGCAGAT	350	351	27.1919	180	181	25.7524	223	224	27.4555	26.7999	0.916729
752	YALI1_A00447g_7	GCCAGCAACTGGGTCAGACGAGCCA	195	196	15.1841	118	119	16.9311	152	153	18.7531	16.9561	1.78463
753	YALI1_A00447g_8	TTTGGCCAGCAACTGGGTCAGACGA	164	165	12.7825	134	135	19.2076	198	199	24.3913	18.7938	5.81542
754	YALI1_A00468g_1	ACGACGCTCTTCCTGCCGTTGCCGG	278	279	21.6141	173	174	24.7564	174	175	21.4496	22.6067	1.86353
755	YALI1_A00468g_2	TAGCGAGTGGGACGCCGCCACCGCC	233	234	18.1279	206	207	29.4516	189	190	23.2881	23.6226	5.66923
756	YALI1_A00468g_3	GGGTTCTGCTGATGCCTCGGGTTCT	242	243	18.8252	114	115	16.362	123	124	15.1986	16.7952	1.85171
757	YALI1_A00468g_4	CCTGAATGTTCTGCAGGGCTTGGGG	189	190	14.7193	70	71	10.1018	106	107	13.1149	12.6453	2.3443
758	YALI1_A00504g_1	GGTGCTGATGGAGCCTGCAATCTGC	187	188	14.5643	98	99	14.0855	137	138	16.9145	15.1881	1.51415
759	YALI1_A00504g_2	CAACCTGGGCAAATTGGAAAGCCAC	197	198	15.339	78	79	11.24	126	127	15.5663	14.0484	2.43484
760	YALI1_A00504g_3	GTAGTTGGAGGTACAATCGACCATA	257	258	19.9872	166	167	23.7605	166	167	20.469	21.4056	2.05358
761	YALI1_A00504g_4	TGGACGACTCCGGTTCCATGGCCTT	298	299	23.1635	149	150	21.3417	200	201	24.6364	23.0472	1.6504
762	YALI1_A00504g_5	AGGAGAACGGTGAGCGAATCGACGA	184	185	14.3319	114	115	16.362	152	153	18.7531	16.4823	2.21304
763	YALI1_A00504g_6	ACCGAGACGGTATCGAGGTGCGATT	244	245	18.9801	140	141	20.0612	147	148	18.1402	19.0605	0.963024
764	YALI1_A00504g_7	ACGTGATCAAGCGAACCAAGCAGGC	145	146	11.3106	93	94	13.3742	92	93	11.3989	12.0279	1.16674
765	YALI1_A00504g_8	CAATTTGCCCAGGTTGGAAACGATC	244	245	18.9801	94	95	13.5164	110	111	13.6052	15.3672	3.12915
766	YALI1_A00538g_1	CCGATCGGAGACCCGAGAGAGCACC	276	277	21.4591	192	193	27.4597	261	262	32.1131	27.0106	5.34116
767	YALI1_A00538g_2	GGATCTGGTCGAACCCACCTCGTCC	271	272	21.0718	166	167	23.7605	200	201	24.6364	23.1562	1.85754
768	YALI1_A00538g_3	TGATATCCCGCCTCTGTACCCGGAG	206	207	16.0362	130	131	18.6384	178	179	21.9399	18.8715	2.9587
769	YALI1_A00538g_4	GGTCCTTCTGTGGCCTTGTGGTGTC	276	277	21.4591	136	137	19.4921	102	103	12.6246	17.8586	4.63825
770	YALI1_A00538g_5	CTTGTCTTGGACTTCTCTTCCTGTC	128	129	9.9936	87	88	12.5205	90	91	11.1538	11.2226	1.26485
771	YALI1_A00538g_6	GTCCGTTTCCTTGTCTTGGACTTCT	335	336	26.0298	145	146	20.7726	178	179	21.9399	22.9141	2.7607
772	YALI1_A00538g_7	GGCCGCCCTCCGGGTACAGAGGCGG	157	158	12.2402	102	103	14.6547	143	144	17.65	14.8483	2.71005
773	YALI1_A00538g_8	GGAAATGTACGAGTTGACGGAACCA	182	183	14.177	102	103	14.6547	137	138	16.9145	15.2487	1.46228
774	YALI1_A00558g_1	TTGCCCACCTGCTCCACCTGCTGCG	176	177	13.7122	102	103	14.6547	130	131	16.0566	14.8078	1.17968
775	YALI1_A00558g_2	AGGTCAGAGGGTTGCTCTCGACAAT	320	321	24.8678	147	148	21.0572	190	191	23.4107	23.1119	1.9228
776	YALI1_A00558g_3	ATGAGCTCTTGGTAGTCGGTCTCGT	252	253	19.5999	125	126	17.9271	163	164	20.1013	19.2094	1.13851
777	YALI1_A00558g_4	GCAGCAGGTGGAGCAGGTGGGCAAG	181	182	14.0995	145	146	20.7726	152	153	18.7531	17.8751	3.42211
778	YALI1_A00558g_5	TGGGGCTCATCAGTGGAGTTGTGAT	100	101	7.82445	75	76	10.8131	105	106	12.9923	10.5433	2.59448
779	YALI1_A00558g_6	CAAGATTCTCGTGTGGGTTCTGGGA	125	126	9.76119	96	97	13.801	91	92	11.2764	11.6128	2.04081
780	YALI1_A00558g_7	TCAAGAGCCGGGGAATTGTCGAGAG	236	237	18.3603	130	131	18.6384	151	152	18.6305	18.5431	0.158323
781	YALI1_A00574g_1	AACTGTACTTGTAGTCACGGCGATC	183	184	14.2544	94	95	13.5164	116	117	14.3406	14.0372	0.453009
782	YALI1_A00574g_2	GCCTCTCAAATCACATTCTCTCTTC	179	180	13.9446	123	124	17.6425	109	110	13.4826	15.0232	2.28009
783	YALI1_A00574g_3	AACGCTCAGTTCTGTTGCTCAGTCG	173	174	13.4797	127	128	18.2116	130	131	16.0566	15.916	2.36907
784	YALI1_A00574g_4	ATACTGGAGCGGAGCCGTAGATAGC	189	190	14.7193	91	92	13.0896	142	143	17.5274	15.1121	2.24482
785	YALI1_A00574g_5	AGAGGCGAAAGTATCTGGCATCTTT	105	106	8.2118	44	45	6.40252	83	84	10.2958	8.30337	1.94826
786	YALI1_A00574g_6	TTGACCAACATTGAAGTTGACCTGA	143	144	11.1556	121	122	17.3579	102	103	12.6246	13.7127	3.24116
787	YALI1_A00574g_7	CCCCATGTATATAGATTAATTTTAT	117	118	9.14143	33	34	4.83746	75	76	9.31525	7.76472	2.53657
788	YALI1_A00574g_8	CCAAGTTCAAGGACTGTGTCCAGAA	167	168	13.0149	102	103	14.6547	89	90	11.0312	12.9003	1.81444
789	YALI1_A00601g_1	GCTCTCGTCTGACATACGGCCGGCG	291	292	22.6212	114	115	16.362	113	114	13.9729	17.652	4.46614
790	YALI1_A00601g_2	TGCGAGAAAAACAGGAGGAGCAAAT	122	123	9.52878	71	72	10.244	71	72	8.82498	9.5326	0.709536
791	YALI1_A00601g_3	TTCTCTGTCTTCCGACCATGGATCA	248	249	19.29	154	155	22.0531	169	170	20.8367	20.7266	1.38486
792	YALI1_A00601g_4	TCGAAAACAATCTCAACTCGTTGCT	202	203	15.7264	108	109	15.5083	141	142	17.4048	16.2132	1.03774
793	YALI1_A00601g_5	TCGCAGAAACGACGACTTGTTGCGC	105	106	8.2118	54	55	7.8253	72	73	8.94754	8.32821	0.570106
794	YALI1_A00601g_6	CTCCTCCTGTTTTTCTCGCAGAAAC	255	256	19.8323	154	155	22.0531	165	166	20.3465	20.744	1.16256
795	YALI1_A00601g_7	CTGCTGGTCCCACAGCATTTGCTCC	191	192	14.8742	81	82	11.6668	110	111	13.6052	13.3821	1.61529
796	YALI1_A00601g_8	AGCGCAGCCAGCGACGAGACGGAGT	338	339	26.2623	189	190	27.0329	186	187	22.9204	25.4052	2.18609
797	YALI1_A00661g_1	TTCACCCTCATCGCCTTCACGGCCT	132	133	10.3035	74	75	10.6709	90	91	11.1538	10.7094	0.426459
798	YALI1_A00661g_2	CGAGCTGAACAACACCTACGCCATT	293	294	22.7761	129	130	18.4962	161	162	19.8562	20.3762	2.18684
799	YALI1_A00661g_3	TGTGGCCGGCCTAGGTCTGGGATGT	213	214	16.5785	126	127	18.0693	155	156	19.1208	17.9229	1.27743
800	YALI1_A00661g_4	GTTCCGTTCTCCCACAAGTTTGGCA	213	214	16.5785	150	151	21.484	203	204	25.0041	21.0222	4.23172
801	YALI1_A00661g_5	CAGAACCACCGTTCCAGGTGGCTCG	336	337	26.1073	223	224	31.8703	171	172	21.0819	26.3532	5.39842
802	YALI1_A00661g_6	CGCCATCGGGCCCAGTTGAGAGGTT	129	130	10.0711	112	113	16.0774	111	112	13.7277	13.2921	3.02679
803	YALI1_A00661g_7	CCAAACTTGTGGGAGAACGGAACCA	319	320	24.7903	189	190	27.0329	208	209	25.6169	25.8134	1.1341
804	YALI1_A00661g_8	GGTGACACTCACGGCCAATCCCTGG	249	250	19.3674	151	152	21.6263	119	120	14.7083	18.5673	3.52772
805	YALI1_A00683g_1	TGAACTTCAAGAGCTAGATCTCACC	175	176	13.6347	81	82	11.6668	117	118	14.4632	13.2549	1.43634
806	YALI1_A00683g_2	ATGAGATTGTGCACAAGGCTTCTCA	292	293	22.6986	140	141	20.0612	168	169	20.7142	21.158	1.37359
807	YALI1_A00683g_3	AATGTGGATATGGGCATGGTCAATC	184	185	14.3319	97	98	13.9433	107	108	13.2375	13.8375	0.55483
808	YALI1_A00683g_4	AATCCAGAAAAGTCTTACTTGGGGT	97	98	7.59204	75	76	10.8131	101	102	12.502	10.3024	2.49453
809	YALI1_A00683g_5	TCATAATCAGGCTCTTGTCGAGTGA	207	208	16.1137	128	129	18.3539	173	174	21.327	18.5982	2.61523
810	YALI1_A00683g_6	GTCCAGGACAAGTATTCGTTACTTA	204	205	15.8813	127	128	18.2116	112	113	13.8503	15.9811	2.18236
811	YALI1_A00683g_7	CTTCTGGCAATAAGAACACGAGCAC	197	198	15.339	125	126	17.9271	89	90	11.0312	14.7658	3.48348
812	YALI1_A00683g_8	CATCCTGAGCCTTTTTGCTTCTGGC	436	437	33.8543	250	251	35.7118	299	300	36.7707	35.4456	1.47633
813	YALI1_A00715g_1	CGACTCCCCTGAGCTTCAGCAGCTT	322	323	25.0227	154	155	22.0531	161	162	19.8562	22.3107	2.59289
814	YALI1_A00715g_2	AACACCATTGCCGAGCTTGAGGCTT	168	169	13.0924	124	125	17.7848	148	149	18.2628	16.38	2.85716
815	YALI1_A00715g_3	CAGCGATGGGGGAGACAGAAGCAGA	191	192	14.8742	118	119	16.9311	176	177	21.6947	17.8333	3.49863
816	YALI1_A00715g_4	ATGGTCTCAACAACCTTGTAGCCAG	246	247	19.135	120	121	17.2157	107	108	13.2375	16.5294	3.00809
817	YALI1_A00715g_5	GACGGGAATGGGCAGGATGTCAGGG	309	310	24.0156	175	176	25.041	187	188	23.043	24.0332	0.999105
818	YALI1_A00715g_6	GAGGACTCTGGTGACAAGAATAGTT	221	222	17.1983	105	106	15.0815	108	109	13.36	15.2133	1.92252
819	YALI1_A00746g_1	TTGCCCACTCCGCCTTCACCTCTCC	159	160	12.3952	93	94	13.3742	107	108	13.2375	13.0023	0.530183
820	YALI1_A00746g_2	AGGTTCTGATGGACTCCAACCGACG	167	168	13.0149	59	60	8.53669	82	83	10.1732	10.575	2.26598
821	YALI1_A00746g_3	AGTACCTCGACGAGGATGTTCCCGA	210	211	16.3461	103	104	14.7969	130	131	16.0566	15.7332	0.823658
822	YALI1_A00746g_4	GGTGGGCCCGTCGGATCTGGTCCTC	94	95	7.35963	54	55	7.8253	42	43	5.27047	6.81847	1.36067
823	YALI1_A00746g_5	CGGCCTTAGCAGCGGCCTCTCGGGC	186	187	14.4869	107	108	15.366	106	107	13.1149	14.3226	1.13453
824	YALI1_A00746g_6	GCACAGCTCGCTTGTTCTTCTTCTT	392	393	30.4456	224	225	32.0126	182	183	22.4301	28.2961	5.14015
825	YALI1_A00789g_1	CCGCGGTCCGGTTCGTTCTCTCCGA	189	190	14.7193	127	128	18.2116	185	186	22.7979	18.5762	4.05162
826	YALI1_A00789g_2	TGCAGCTGGACAAGCGGCGGAAGTG	138	139	10.7683	60	61	8.67897	110	111	13.6052	11.0175	2.47253
827	YALI1_A00789g_3	CGCTGCAGGACCGCGAGCTCAAGGC	294	295	22.8536	138	139	19.7767	211	212	25.9846	22.8716	3.10403
828	YALI1_A00789g_4	CGAAGTAGAGGCTGAGATTGAGACT	290	291	22.5437	125	126	17.9271	163	164	20.1013	20.1907	2.30962
829	YALI1_A00789g_5	TACGACTTGAATCCTTGGATTCGAA	198	199	15.4165	104	105	14.9392	121	122	14.9534	15.103	0.271543
830	YALI1_A00789g_6	GGCCAACCACCACGTTGAACCGTGG	195	196	15.1841	127	128	18.2116	164	165	20.2239	17.8732	2.5369
831	YALI1_A00789g_7	TCCTCCGGTGGGCAGTCGACGATCA	276	277	21.4591	111	112	15.9352	114	115	14.0954	17.1632	3.83238
832	YALI1_A00789g_8	GCGTTGGTGAGCGCTGTGATTCGTC	320	321	24.8678	162	163	23.1914	196	197	24.1461	24.0684	0.840921
833	YALI1_A00801g_1	GTACTGGGCGTCGGTACCTGCTACC	204	205	15.8813	138	139	19.7767	144	145	17.7725	17.8102	1.94796
834	YALI1_A00801g_2	TCCGACGGCTCAAGACCCGAATGCC	191	192	14.8742	65	66	9.39036	159	160	19.6111	14.6252	5.11489
835	YALI1_A00801g_3	TGAACCAGGCCAAACAGGATCTGGC	196	197	15.2615	99	100	14.2278	143	144	17.65	15.7131	1.75518
836	YALI1_A00801g_4	TGGATATTGGCGCCCAGGACTTTGT	382	383	29.6709	184	185	26.3215	198	199	24.3913	26.7946	2.67144
837	YALI1_A00801g_5	GCCTGGTTCACAAACTGCTCCACCG	359	360	27.8891	116	117	16.6466	203	204	25.0041	23.1799	5.83905
838	YALI1_A00801g_6	AGGCACAAAGTCCTGGGCGCCAATA	208	209	16.1912	130	131	18.6384	132	133	16.3017	17.0438	1.38213
839	YALI1_A00801g_7	AAGTACAGCACGAGATTCTCGTCGT	294	295	22.8536	161	162	23.0491	195	196	24.0235	23.3087	0.626712
840	YALI1_A00801g_8	CAGACCGTCAATGCATCGTTTGAAG	113	114	8.83156	84	85	12.0936	90	91	11.1538	10.693	1.67915
841	YALI1_A00829g_1	GGAGCGGCGTCTTCCTTGGATCCAA	79	80	6.19758	41	42	5.97569	57	58	7.10901	6.42743	0.600604
842	YALI1_A00829g_2	GCTTGACAGAGCCGCCGTCAGGAGA	357	358	27.7342	238	239	34.0045	214	215	26.3524	29.3637	4.07802
843	YALI1_A00829g_3	GATCCAAGGAAGACGCCGCTCCCAA	201	202	15.6489	119	120	17.0734	119	120	14.7083	15.8102	1.19077
844	YALI1_A00829g_4	GCTCTGCCAACGCAGAGTCCACCCC	248	249	19.29	173	174	24.7564	121	122	14.9534	19.6666	4.91233
845	YALI1_A00829g_5	GCTCGGCAATGTCGCCGACCATGTC	101	102	7.90192	95	96	13.6587	98	99	12.1343	11.2317	2.98267
846	YALI1_A00829g_6	GGCTTGTTGCCGCCTACTCCAACTC	220	221	17.1208	101	102	14.5124	147	148	18.1402	16.5911	1.87103
847	YALI1_A00867g_1	GTCCAGCAACCAGCCCCCCCGGAAA	237	238	18.4378	121	122	17.3579	124	125	15.3211	17.039	1.58263
848	YALI1_A00867g_2	AATTCAAAGCAAGGAAGAGTGAAGT	149	150	11.6205	77	78	11.0977	126	127	15.5663	12.7615	2.44305
849	YALI1_A00867g_3	CTTTTTGCAACTTGTCTGGGATTGC	385	386	29.9033	145	146	20.7726	229	230	28.1909	26.289	4.8534
850	YALI1_A00867g_4	CAACTTGTCTGGGATTGCCGTGGTT	281	282	21.8465	133	134	19.0653	152	153	18.7531	19.8883	1.70302
851	YALI1_A00867g_5	CGGGGGGGCTGGTTGCTGGACCAAA	233	234	18.1279	86	87	12.3782	102	103	12.6246	14.3769	3.25081
852	YALI1_A00867g_6	CGCTTATTTCCGGGGGGGCTGGTTG	152	153	11.8529	100	101	14.3701	107	108	13.2375	13.1535	1.26071
853	YALI1_A00867g_7	AACAAGGTTTGCGCTTATTTCCGGG	63	64	4.95807	69	70	9.95948	44	45	5.51561	6.81105	2.74083
854	YALI1_A00867g_8	AATTTAAACAAGGTTTGCGCTTATT	57	58	4.49325	23	24	3.41468	40	41	5.02533	4.31109	0.820634
855	YALI1_A00905g_1	CAGTCCAGGACTAGGTCTGATCCAA	263	264	20.452	129	130	18.4962	127	128	15.6888	18.2123	2.39424
856	YALI1_A00905g_2	ACATTGCTGGGGTCTTCTAGCCTAT	243	244	18.9026	99	100	14.2278	134	135	16.5468	16.5591	2.33743
857	YALI1_A00905g_3	GTTCAAGTGCAAGGTGAAAATCAAG	139	140	10.8458	98	99	14.0855	98	99	12.1343	12.3552	1.63114
858	YALI1_A00905g_4	AGTGCTGAGTACAGTGGCTAACTCA	182	183	14.177	89	90	12.805	99	100	12.2569	13.0796	0.989046
859	YALI1_A00905g_5	ACCTTGCACTTGAACGAAACATGGT	205	206	15.9588	90	91	12.9473	115	116	14.218	14.3747	1.51183
860	YALI1_A00911g_1	CGATTCTGCCCTTGGGCCTGGAAGA	260	261	20.2196	120	121	17.2157	162	163	19.9788	19.138	1.66915
861	YALI1_A00911g_2	TCCGATCTGTGTCAATGTCTCGTAT	343	344	26.6496	256	257	36.5655	302	303	37.1384	33.4512	5.8973
862	YALI1_A00911g_3	TACTTGTTCCCTGTGAACTTGTCCC	175	176	13.6347	113	114	16.2197	172	173	21.2045	17.0196	3.84776
863	YALI1_A00911g_4	GGTGAATTGATGATTTGTACTTGTT	296	297	23.0085	152	153	21.7686	200	201	24.6364	23.1378	1.43828
864	YALI1_A00947g_1	AGCGGTTCCGTCGTGACCTGTCCAA	245	246	19.0576	110	111	15.7929	109	110	13.4826	16.111	2.80107
865	YALI1_A00947g_2	GACGACTCTCGACGAGGCTCCGAGA	356	357	27.6567	149	150	21.3417	195	196	24.0235	24.3407	3.16941
866	YALI1_A00947g_3	TCGAAACCGCCAGCGCCGAAAACGT	284	285	22.0789	171	172	24.4719	181	182	22.3076	22.9528	1.32052
867	YALI1_A00947g_4	TTGCTGTCCATCTCCACCTCGGCGT	315	316	24.4805	105	106	15.0815	140	141	17.2822	18.9481	4.91593
868	YALI1_A00947g_5	GACAGGTCACGACGGAACCGCTGAA	260	261	20.2196	155	156	22.1954	160	161	19.7336	20.7162	1.30386
869	YALI1_A00947g_6	AGCACCTTGGAGAAGCCCGTGGCGT	228	229	17.7406	139	140	19.919	127	128	15.6888	17.7828	2.11537
870	YALI1_A00947g_7	GACCGCTTGTCCCACTTTTTGAGCA	207	208	16.1137	78	79	11.24	112	113	13.8503	13.7347	2.43892
871	YALI1_A00947g_8	GTCTGCTGTTTGGACCGCTTGTCCC	137	138	10.6908	101	102	14.5124	96	97	11.8892	12.3641	1.95454
872	YALI1_A00983g_1	TCGATCTGCTCGACGACGACGAGGC	313	314	24.3255	167	168	23.9027	167	168	20.5916	22.94	2.04468
873	YALI1_A00983g_2	CATCCCGATTTCACTCGATGCAAAA	181	182	14.0995	63	64	9.10581	86	87	10.6635	11.2896	2.55504
874	YALI1_A00983g_3	ACTCGATGCAAAATCATGGACAGCA	183	184	14.2544	110	111	15.7929	79	80	9.80553	13.2843	3.10934
875	YALI1_A00983g_4	GTACGTGTGGATGCGTCCAAGGCAC	204	205	15.8813	134	135	19.2076	100	101	12.3795	15.8228	3.41442
876	YALI1_A00983g_5	CATCGAGTGAAATCGGGATGGAAAA	210	211	16.3461	123	124	17.6425	154	155	18.9982	17.6623	1.32615
877	YALI1_A00983g_6	CTGTCCATGATTTTGCATCGAGTGA	268	269	20.8394	115	116	16.5043	126	127	15.5663	17.6366	2.81302
878	YALI1_A00983g_7	TGGCGAGAAACGGTGCCTTGGACGC	275	276	21.3817	147	148	21.0572	162	163	19.9788	20.8059	0.734437
879	YALI1_A00983g_8	CAGTGCGCTGAGCTGGAAGTTGTCT	267	268	20.7619	107	108	15.366	146	147	18.0177	18.0485	2.69806
880	YALI1_A01061g_1	TTGTATTCTGGGCCACGTCGATACC	181	182	14.0995	76	77	10.9554	106	107	13.1149	12.7233	1.60821
881	YALI1_A01061g_2	ACCAACCTGCGATCCCGAGGTTCGT	325	326	25.2552	189	190	27.0329	177	178	21.8173	24.7018	2.65145
882	YALI1_A01061g_3	AGGACCGACTCGAGAAGACCAAGAC	204	205	15.8813	128	129	18.3539	111	112	13.7277	15.9876	2.31491
883	YALI1_A01061g_4	GGAACCACCATCGATGTTGTTCTGT	314	315	24.403	107	108	15.366	155	156	19.1208	19.6299	4.53993
884	YALI1_A01061g_5	GCAGCGCTCCCATCAGTCCTCCGCC	165	166	12.86	85	86	12.2359	92	93	11.3989	12.1649	0.733111
885	YALI1_A01061g_6	CGTCCTTGGCGTCTCGCGCGTCCTT	187	188	14.5643	148	149	21.1995	142	143	17.5274	17.7637	3.32388
886	YALI1_A01061g_7	GTGCGTCGGCAGCAGCCTTCTTCTT	267	268	20.7619	107	108	15.366	183	184	22.5527	19.5602	3.741
887	YALI1_A01061g_8	CGTCGGCAGCGGCCTTTCGTGCGTC	207	208	16.1137	164	165	23.4759	204	205	25.1267	21.5721	4.79861
888	YALI1_A01074g_1	GAAAAAATGAGGTTCTTGATAACGG	147	148	11.4655	86	87	12.3782	81	82	10.0507	11.2981	1.17276
889	YALI1_A01074g_2	ACCATAGCATTGACCCACTCCATGA	233	234	18.1279	105	106	15.0815	162	163	19.9788	17.7294	2.47284
890	YALI1_A01074g_3	CCGGATACATTAAGAATCTGAACGT	100	101	7.82445	54	55	7.8253	90	91	11.1538	8.93451	1.92195
891	YALI1_A01074g_4	ACGCCATTGGCGACCTCAAGGACCA	120	121	9.37384	132	133	18.923	117	118	14.4632	14.2533	4.77804
892	YALI1_A01074g_5	CAAATACCGATGGGGACTGATGGAC	178	179	13.8671	142	143	20.3458	139	140	17.1597	17.1242	3.23949
893	YALI1_A01074g_6	CCGACTCTTCTACTATGCCTACGCA	322	323	25.0227	150	151	21.484	195	196	24.0235	23.5101	1.82438
894	YALI1_A01074g_7	GAGGACATCCGACACCTGAAGGAAT	186	187	14.4869	104	105	14.9392	155	156	19.1208	16.1823	2.55485
895	YALI1_A01074g_8	TAGGAAGCTGGTCTGTCATACAGAC	250	251	19.4449	126	127	18.0693	137	138	16.9145	18.1429	1.26679
896	YALI1_A01093g_1	GGATGTGCTCGGCGGAGTCAAGCAA	117	118	9.14143	30	31	4.41063	60	61	7.47672	7.00959	2.39975
897	YALI1_A01093g_2	CAGAAGGTTCGAGAAAACTCGCCCT	157	158	12.2402	93	94	13.3742	99	100	12.2569	12.6238	0.649911
898	YALI1_A01093g_3	GGAAAGAATAGGGTCAGGCGTCAGG	267	268	20.7619	136	137	19.4921	171	172	21.0819	20.4453	0.840843
899	YALI1_A01093g_4	TTGCAAACATCCAGCCAAGAAGAGG	71	72	5.57782	48	49	6.97163	81	82	10.0507	7.53337	2.28872
900	YALI1_A01093g_5	TGGTCAACTCGCCGCTGCCTCCAAC	127	128	9.91613	61	62	8.82125	72	73	8.94754	9.22831	0.59901
901	YALI1_A01093g_6	TGTTTCTGGTCAACTCGCCGCTGCC	169	170	13.1699	103	104	14.7969	115	116	14.218	14.0616	0.824736
902	YALI1_A01093g_7	GACGTGGCCCGGCTGGTGTTTCTGT	249	250	19.3674	192	193	27.4597	174	175	21.4496	22.7589	4.20201
903	YALI1_A01093g_8	TCGAACCTTCTGGAAAAACCCACTG	253	254	19.6773	87	88	12.5205	160	161	19.7336	17.3105	4.14835
904	YALI1_A01122g_1	TCGGCCCGTCCGGTCTGCGAGTGTC	259	260	20.1421	131	132	18.7807	137	138	16.9145	18.6125	1.62037
905	YALI1_A01122g_2	GACAAAGCGTTCAAGTCCGGCATCA	360	361	27.9666	206	207	29.4516	222	223	27.3329	28.2504	1.08747
906	YALI1_A01122g_3	CCCACCGACCCGACAGATACACCCC	136	137	10.6134	34	35	4.97974	128	129	15.8114	10.4682	5.4173
907	YALI1_A01122g_4	TCGAGCTGTCGGAAGAGCTTGGGGT	249	250	19.3674	150	151	21.484	244	245	30.0294	23.627	5.64479
908	YALI1_A01122g_5	TCGAAAATCTCGAGCGTCTTCTTGT	170	171	13.2473	62	63	8.96353	105	106	12.9923	11.7344	2.40303
909	YALI1_A01122g_6	GAGACAGACCCAGCGCGTTGACCGT	253	254	19.6773	137	138	19.6344	182	183	22.4301	20.5806	1.60188
910	YALI1_A01122g_7	GAAGAAGTCTCGCTCCAGCAGGTTG	185	186	14.4094	72	73	10.3863	150	151	18.5079	14.4345	4.06087
911	YALI1_A01122g_8	AGGAGCCAGGCCAGAGCCAGGTTGG	205	206	15.9588	120	121	17.2157	155	156	19.1208	17.4317	1.59204
912	YALI1_A01143g_1	CAACCAGTCTCAATGTCGGCCTGCA	184	185	14.3319	140	141	20.0612	131	132	16.1791	16.8574	2.92427
913	YALI1_A01143g_2	TGCAAGTCATATCATCTGCCGAGAT	232	233	18.0505	103	104	14.7969	156	157	19.2433	17.3636	2.30141
914	YALI1_A01143g_3	GTCGGGAGCGGTTGGAATCCAGAAA	240	241	18.6702	128	129	18.3539	130	131	16.0566	17.6936	1.42648
915	YALI1_A01143g_4	TATTTCCCCTATGCCGTGTTTCCTC	240	241	18.6702	143	144	20.4881	166	167	20.469	19.8758	1.04409
916	YALI1_A01143g_5	TCTGTTGATTGGAGAAGAAGGGTTC	237	238	18.4378	105	106	15.0815	138	139	17.0371	16.8521	1.68579
917	YALI1_A01143g_6	CAAGTCTTCACCCGAAGCCGACTCC	165	166	12.86	66	67	9.53264	122	123	15.076	12.4895	2.79018
918	YALI1_A01143g_7	TCACTGATGGGGTCCACAGAGGTCT	288	289	22.3888	136	137	19.4921	138	139	17.0371	19.6393	2.67887
919	YALI1_A01143g_8	TTGGCTTGTTGCGGCGTGAGCACGT	255	256	19.8323	111	112	15.9352	164	165	20.2239	18.6638	2.37115
920	YALI1_A01173g_1	GTTATTTGGGGTCAAGGAAAAACGC	259	260	20.1421	151	152	21.6263	139	140	17.1597	19.6427	2.27481
921	YALI1_A01173g_2	GGGTCAAGGAAAAACGCTGGCGGGC	125	126	9.76119	62	63	8.96353	74	75	9.19268	9.3058	0.410687
922	YALI1_A01173g_3	AGGTAGCCCGCACCGGCGAAAAAGC	136	137	10.6134	54	55	7.8253	108	109	13.36	10.5996	2.76739
923	YALI1_A01173g_4	TGGGAGACTACGTGGACCGAGGCTA	236	237	18.3603	128	129	18.3539	128	129	15.8114	17.5085	1.46977
924	YALI1_A01173g_5	CTTGACCCCAAATAACCAAATTCGC	241	242	18.7477	173	174	24.7564	110	111	13.6052	19.0364	5.58123
925	YALI1_A01173g_6	TCGGGAATACGAGCCCGCCAGCGTT	189	190	14.7193	96	97	13.801	121	122	14.9534	14.4912	0.609122
926	YALI1_A01173g_7	GCCGGTGCGGGCTACCTGAAAAGCG	250	251	19.4449	103	104	14.7969	164	165	20.2239	18.1553	2.93435
927	YALI1_A01173g_8	ACCCAATCCCTGGCTTTTTCGCCGG	303	304	23.5508	166	167	23.7605	227	228	27.9458	25.0857	2.47912
928	YALI1_A01198g_1	AACTGGTTGAGCTCTCGAGAGGCTT	208	209	16.1912	110	111	15.7929	164	165	20.2239	17.4027	2.45137
929	YALI1_A01198g_2	GGACAAGTCCAACTTCTGGCTGCCC	181	182	14.0995	124	125	17.7848	135	136	16.6694	16.1846	1.88987
930	YALI1_A01198g_3	GACAATTCGCCCCTAGACAATCTTG	175	176	13.6347	81	82	11.6668	118	119	14.5857	13.2957	1.48868
931	YALI1_A01198g_4	TTGGTGTTTCCAAGTACCATGACAT	135	136	10.5359	71	72	10.244	89	90	11.0312	10.6037	0.397952
932	YALI1_A01198g_5	CGCCCCCGACGAAGCCTCTCGAGAG	235	236	18.2829	109	110	15.6506	127	128	15.6888	16.5408	1.50882
933	YALI1_A01198g_6	TGTCTTGTCTTTTTTCCGCCCCCGA	202	203	15.7264	92	93	13.2319	229	230	28.1909	19.0497	8.01415
934	YALI1_A01198g_7	CTTCGGTTCTTGTCGTTTGTGTCTT	298	299	23.1635	152	153	21.7686	176	177	21.6947	22.2089	0.827483
935	YALI1_A01198g_8	TTTGCTTCGGTTCTTGTCGTTTGTG	210	211	16.3461	107	108	15.366	148	149	18.2628	16.6583	1.47339
936	YALI1_A01230g_1	ATCTCTTCTGGTCCTGCATTATCGA	121	122	9.45131	91	92	13.0896	112	113	13.8503	12.1304	2.35113
937	YALI1_A01230g_2	TTAGTAAGTGAAAATGAGGTGGGAT	120	121	9.37384	57	58	8.25214	59	60	7.35415	8.32671	1.01191
938	YALI1_A01230g_3	CGTCGATAATGCAGGACCAGAAGAG	165	166	12.86	46	47	6.68708	88	89	10.9087	10.1519	3.15526
939	YALI1_A01230g_4	GTGCGAGAGAGTACTCGTATAAGCA	94	95	7.35963	90	91	12.9473	117	118	14.4632	11.59	3.74121
940	YALI1_A01230g_5	CCGATTGCCTTGCCATCCCACCTCA	235	236	18.2829	115	116	16.5043	150	151	18.5079	17.765	1.09763
941	YALI1_A01230g_6	ACTTACTAACAAAGATGGGCGTCAT	230	231	17.8955	152	153	21.7686	199	200	24.5138	21.3926	3.32513
942	YALI1_A01240g_1	ATGATGAGACCATCTATTGACATGA	179	180	13.9446	85	86	12.2359	100	101	12.3795	12.8533	0.947762
943	YALI1_A01240g_2	ACACGACACAACCAGTCAGCTTCAC	137	138	10.6908	85	86	12.2359	86	87	10.6635	11.1968	0.900052
944	YALI1_A01240g_3	GGTCATGTCAATAGATGGTCTCATC	211	212	16.4236	151	152	21.6263	151	152	18.6305	18.8935	2.6113
945	YALI1_A01240g_4	GGGGGCAACACTCTGACCGGCAACA	177	178	13.7896	91	92	13.0896	111	112	13.7277	13.5357	0.387533
946	YALI1_A01240g_5	ATCATTAATCCTCGCCCATTTCCTC	125	126	9.76119	93	94	13.3742	91	92	11.2764	11.4706	1.81429
947	YALI1_A01240g_6	CTCAACAACATTCCTTCTTCGAACT	257	258	19.9872	150	151	21.484	143	144	17.65	19.7071	1.93232
948	YALI1_A01240g_7	GTCTCGATGCGATCAATATTCTCTT	149	150	11.6205	120	121	17.2157	103	104	12.7472	13.8611	2.95925
949	YALI1_A01240g_8	GAATGCAGAGGGTGACTGCAGGTTG	166	167	12.9375	72	73	10.3863	133	134	16.4243	13.2493	3.03103
950	YALI1_A01241g_1	TCCCGAGGCCCTGTCTTGGCACTAT	316	317	24.5579	175	176	25.041	191	192	23.5333	24.3774	0.769893
951	YALI1_A01249g_1	TGAGCCCAGCAGAGATCGATGAGAT	468	469	36.3333	247	248	35.285	289	290	35.545	35.7211	0.545896
952	YALI1_A01249g_2	TTCTTGTTTCGGAAACAGACACCCA	183	184	14.2544	83	84	11.9514	96	97	11.8892	12.6983	1.34798
953	YALI1_A01249g_3	GGAAACAGACACCCAGACACACATG	171	172	13.3248	93	94	13.3742	121	122	14.9534	13.8841	0.926371
954	YALI1_A01249g_4	TGGATCCAGAATGCTTCGGGTCGGG	179	180	13.9446	87	88	12.5205	118	119	14.5857	13.6836	1.05706
955	YALI1_A01249g_5	CGAAACAAGAACAAAGGCCTTGATG	161	162	12.5501	109	110	15.6506	130	131	16.0566	14.7524	1.91803
956	YALI1_A01249g_6	TACGAGCTGAGACCCGATTCCCGAC	326	327	25.3326	163	164	23.3336	187	188	23.043	23.9031	1.24652
957	YALI1_A01249g_7	TGCCTCGCCTGTTCCACCACTCTTT	232	233	18.0505	147	148	21.0572	172	173	21.2045	20.104	1.77997
958	YALI1_A01249g_8	CGTAGAATTGCGCCGCCCGGGGGTT	96	97	7.51457	54	55	7.8253	72	73	8.94754	8.09581	0.753812
959	YALI1_A01260g_1	AAGTCGGGGGTGGTAAATGGTTATA	189	190	14.7193	119	120	17.0734	150	151	18.5079	16.7669	1.91285
960	YALI1_A01260g_2	ACCACTGCCAGATGATAAGCTTGAA	187	188	14.5643	87	88	12.5205	130	131	16.0566	14.3805	1.77519
961	YALI1_A01260g_3	CCACCCCCGACTTTAAACTCTTTCT	187	188	14.5643	128	129	18.3539	157	158	19.3659	17.428	2.53115
962	YALI1_A01260g_4	AACTCTTTCTCTAAGGTACACTTGC	174	175	13.5572	93	94	13.3742	114	115	14.0954	13.6756	0.374938
963	YALI1_A01260g_5	TCTAAGGTACACTTGCTGACACTTG	210	211	16.3461	138	139	19.7767	108	109	13.36	16.4943	3.21089
964	YALI1_A01260g_6	CTTTTTTTTCTTCGATTTTTCTTCG	337	338	26.1848	128	129	18.3539	188	189	23.1656	22.5681	3.94949
965	YALI1_A01260g_7	TTCGGAGCTTCTGTGCACGGCACCA	283	284	22.0014	184	185	26.3215	169	170	20.8367	23.0532	2.88968
966	YALI1_A01267g_1	ACGGGCGACGAGCAGGCGTGGTTTC	282	283	21.9239	146	147	20.9149	156	157	19.2433	20.6941	1.35388
967	YALI1_A01267g_2	TGACGTTTGCGTCGTCGGTGGCCTG	301	302	23.3959	174	175	24.8987	214	215	26.3524	24.8823	1.47831
968	YALI1_A01267g_3	CGTCGTCGGTGGCCTGCATTCTGGG	295	296	22.9311	134	135	19.2076	164	165	20.2239	20.7875	1.92467
969	YALI1_A01267g_4	TGATCATCTCGCTGTCGCTGTCAGG	189	190	14.7193	93	94	13.3742	129	130	15.934	14.6758	1.28047
970	YALI1_A01267g_5	GCCCGCAGGTTCTCCGGTGATCCAG	166	167	12.9375	118	119	16.9311	84	85	10.4184	13.429	3.28407
971	YALI1_A01267g_6	TTGGGGCGTCAGCAGCTCCGAGTGT	282	283	21.9239	211	212	30.163	212	213	26.1072	26.0647	4.11968
972	YALI1_A01267g_7	GAGGTGGCGGCGTGAACCAGGTAGT	189	190	14.7193	93	94	13.3742	100	101	12.3795	13.491	1.17426
973	YALI1_A01267g_8	GTTCGTCTCCGTGCACGCAATGGAC	215	216	16.7335	131	132	18.7807	125	126	15.4437	16.986	1.68278
974	YALI1_A01298g_1	CAGTCCTTCTACACAAAGTACTCGC	145	146	11.3106	98	99	14.0855	124	125	15.3211	13.5724	2.05392
975	YALI1_A01298g_2	GCGCAGGTGGCGTGGGAGTTTCCCA	141	142	11.0007	65	66	9.39036	77	78	9.56039	9.98382	0.884745
976	YALI1_A01298g_3	CCAGCCAGCGCGGAGTCATTCGACA	224	225	17.4307	127	128	18.2116	139	140	17.1597	17.6007	0.546177
977	YALI1_A01298g_4	AGGGCTCTCGAGCCACCCGCACCCA	186	187	14.4869	79	80	11.3823	94	95	11.6441	12.5044	1.72184
978	YALI1_A01298g_5	TGTAGAAGGACTGGAAAATGACGAT	268	269	20.8394	136	137	19.4921	153	154	18.8756	19.7357	1.00427
979	YALI1_A01298g_6	AAGCCACCCGGATGCGACTCATCCT	205	206	15.9588	131	132	18.7807	125	126	15.4437	16.7277	1.7965
980	YALI1_A01298g_7	ACAGCGATGGGGAGTAGTGCGGTGA	204	205	15.8813	100	101	14.3701	113	114	13.9729	14.7414	1.00694
981	YALI1_A01298g_8	TTCTGCAACGCCTTGGACAGGTTGA	213	214	16.5785	81	82	11.6668	103	104	12.7472	13.6642	2.58107
982	YALI1_A01394g_1	CTCCAACTCCACCACGGCTCGAACA	229	230	17.8181	109	110	15.6506	130	131	16.0566	16.5084	1.15221
983	YALI1_A01394g_2	CGACTCTGAGGTCAAGGACCGTCTC	207	208	16.1137	121	122	17.3579	139	140	17.1597	16.8771	0.668511
984	YALI1_A01394g_3	GCTCATCAAGGTCATTGTCGGCCAG	164	165	12.7825	77	78	11.0977	143	144	17.65	13.8434	3.40251
985	YALI1_A01394g_4	CATGTGCATTTCGTTCGGAATCCGA	176	177	13.7122	110	111	15.7929	132	133	16.3017	15.2689	1.37198
986	YALI1_A01394g_5	CACGTAAGGAGGAGGCACTTCTAGA	316	317	24.5579	200	201	28.5979	200	201	24.6364	25.9307	2.31018
987	YALI1_A01394g_6	CTGCTTGGTCACCTGCTCAATGGTT	139	140	10.8458	108	109	15.5083	90	91	11.1538	12.5026	2.60756
988	YALI1_A01394g_7	GAATCACTCGAGCGGTGGGAGAAGA	120	121	9.37384	110	111	15.7929	103	104	12.7472	12.638	3.21091
989	YALI1_A01394g_8	GCAATGGGTAGGGACTCACCGGTCA	172	173	13.4023	102	103	14.6547	96	97	11.8892	13.3154	1.38477
990	YALI1_A01430g_1	GCTCGTATTCGACTTTTTCACACTG	324	325	25.1777	141	142	20.2035	194	195	23.901	23.0941	2.5834
991	YALI1_A01430g_2	ACACTGCGGAGGCCATTGTCATCTG	282	283	21.9239	136	137	19.4921	129	130	15.934	19.1167	3.01258
992	YALI1_A01430g_3	AAGCAAACAATCAATTATCTATCAT	124	125	9.68372	114	115	16.362	100	101	12.3795	12.8084	3.35973
993	YALI1_A01430g_4	CTTGAAAAAGAAGTTTGTAGTTGTA	190	191	14.7967	76	77	10.9554	78	79	9.68296	11.8117	2.66225
994	YALI1_A01434g_1	TCCATTCTCATCTCAACATGGTGCA	228	229	17.7406	117	118	16.7888	117	118	14.4632	16.3309	1.68603
995	YALI1_A01434g_2	CGTGCACAGCTCCATATACTGCACC	322	323	25.0227	124	125	17.7848	189	190	23.2881	22.0319	3.77897
996	YALI1_A01434g_3	TGTCCCGCTAGCAGTGGGGTGAGTT	177	178	13.7896	94	95	13.5164	97	98	12.0118	13.1059	0.957374
997	YALI1_A01434g_4	ACCACAGTATCTTTGTGTCCCGCTA	295	296	22.9311	123	124	17.6425	167	168	20.5916	20.3884	2.65013
998	YALI1_A01468g_1	GCCAGCGAGTAGTCACACGTCTGCT	262	263	20.3746	81	82	11.6668	123	124	15.1986	15.7466	4.37967
999	YALI1_A01468g_2	ATGCACGGAGGCGAGGCGATTCCGC	238	239	18.5153	150	151	21.484	155	156	19.1208	19.7067	1.5687
1000	YALI1_A01468g_3	CCGAGGAGACGCTCGACGACTGGCG	319	320	24.7903	131	132	18.7807	138	139	17.0371	20.2027	4.06752
1001	YALI1_A01468g_4	CGTGACGCCGATCTGCCCGATGCGG	304	305	23.6283	159	160	22.7645	154	155	18.9982	21.797	2.462
1002	YALI1_A01468g_5	CCGCCGGCGCGGTCGTCAGCAGACG	244	245	18.9801	108	109	15.5083	166	167	20.469	18.3192	2.54555
1003	YALI1_A01468g_6	AACCCGTACAGTTCTGCCACCTGTC	272	273	21.1493	138	139	19.7767	131	132	16.1791	19.035	2.56673
1004	YALI1_A01468g_7	CGTGAGCCGGTGGTACGGCCACACG	188	189	14.6418	116	117	16.6466	127	128	15.6888	15.6591	1.00271
1005	YALI1_A01468g_8	TTGGGGAGCACCCAGAAGTCGTCCT	243	244	18.9026	120	121	17.2157	121	122	14.9534	17.0239	1.98157
1006	YALI1_A01505g_1	GCGGACAGTCGCTGGACGACACAAA	227	228	17.6631	114	115	16.362	140	141	17.2822	17.1025	0.668931
1007	YALI1_A01505g_2	CAGCACGCACCGACTGCTGGAGCAG	349	350	27.1144	178	179	25.4678	257	258	31.6228	28.0684	3.18647
1008	YALI1_A01505g_3	CGGACACAAACTTGACAGTGAAGGG	165	166	12.86	67	68	9.67492	76	77	9.43782	10.6576	1.91102
1009	YALI1_A01505g_4	TGTCGTCCAGCGACTGTCCGCCAAA	147	148	11.4655	90	91	12.9473	151	152	18.6305	14.3478	3.78222
1010	YALI1_A01505g_5	GAGTCGAGGTCAAGCTCCTCGATGG	241	242	18.7477	108	109	15.5083	124	125	15.3211	16.5257	1.92656
1011	YALI1_A01505g_6	GGGGCCGAGTTGCGGCTGGCCACGT	207	208	16.1137	95	96	13.6587	174	175	21.4496	17.074	3.98322
1012	YALI1_A01537g_1	TCTATTCGCCCTATGACTACGAGCA	250	251	19.4449	92	93	13.2319	111	112	13.7277	15.4682	3.45287
1013	YALI1_A01537g_2	ACTACATGTACATGCAGCAGTTGCA	59	60	4.64819	51	52	7.39847	64	65	7.96699	6.67122	1.77491
1014	YALI1_A01537g_3	CCACTCCGCTCCCAAGCCCGTGCAA	224	225	17.4307	122	123	17.5002	141	142	17.4048	17.4452	0.0493398
1015	YALI1_A01537g_4	CTCAGGCTCTCAAACAGCTCGGAGT	161	162	12.5501	92	93	13.2319	120	121	14.8309	13.5376	1.17071
1016	YALI1_A01537g_5	CAGAGAGGCGGCCTTGGCAGCAGAC	299	300	23.2409	190	191	27.1751	169	170	20.8367	23.7509	3.19983
1017	YALI1_A01537g_6	CTCCTGGCGCTTCTCCTCTTCCAAT	179	180	13.9446	111	112	15.9352	111	112	13.7277	14.5358	1.2167
1018	YALI1_A01537g_7	CTCCTGGCGCTTTTCCTCCTGGCGC	294	295	22.8536	151	152	21.6263	197	198	24.2687	22.9162	1.32231
1019	YALI1_A01537g_8	GCCTCAGCCTCAGCCTGGCGCTTTT	189	190	14.7193	89	90	12.805	145	146	17.8951	15.1398	2.57095
1020	YALI1_A01577g_1	AGCCGTGTGCCACTCTCAAGCAGCT	286	287	22.2338	161	162	23.0491	219	220	26.9652	24.0827	2.52938
1021	YALI1_A01577g_2	CAGGCCTCATCTACGTTGTTTTTGT	404	405	31.3753	199	200	28.4556	222	223	27.3329	29.0546	2.08668
1022	YALI1_A01577g_3	TCAACGGACGATCGCGGGAGGTCAT	212	213	16.5011	113	114	16.2197	98	99	12.1343	14.9517	2.44396
1023	YALI1_A01577g_4	ACGCCATGTGTGATATTGCAAAGGA	89	90	6.97228	30	31	4.41063	30	31	3.79964	5.06085	1.6833
1024	YALI1_A01577g_5	TGCTCCGCCTGAGAGTGGGACGAGT	199	200	15.494	112	113	16.0774	225	226	27.7006	19.7573	6.88526
1025	YALI1_A01577g_6	TTCGTACTGCTTGTTGAGTCTCTCG	171	172	13.3248	112	113	16.0774	149	150	18.3854	15.9292	2.53354
1026	YALI1_A01577g_7	CATGATGACCTCCCGCGATCGTCCG	191	192	14.8742	103	104	14.7969	120	121	14.8309	14.834	0.0387269
1027	YALI1_A01577g_8	ACGTCTCCTCTGTTGATCCGCTCCA	226	227	17.5856	99	100	14.2278	118	119	14.5857	15.4664	1.84402
1028	YALI1_A01602g_1	GCGCGCACAACGATCTCTGGAGTGC	218	219	16.9659	136	137	19.4921	174	175	21.4496	19.3025	2.24786
1029	YALI1_A01602g_2	TCTTTACGGGTTCCTCTCAACGTTG	269	270	20.9168	104	105	14.9392	161	162	19.8562	18.5708	3.1894
1030	YALI1_A01602g_3	CGGGTTCCTCTCAACGTTGCGGGAC	242	243	18.8252	127	128	18.2116	151	152	18.6305	18.5558	0.313527
1031	YALI1_A01602g_4	ACGTTTCTGGCGTCGTATGCCGACG	281	282	21.8465	111	112	15.9352	176	177	21.6947	19.8255	3.36995
1032	YALI1_A01602g_5	CCCGTCTTCACCAGGTCCTTCAGGG	174	175	13.5572	63	64	9.10581	73	74	9.07011	10.5777	2.58039
1033	YALI1_A01602g_6	AGACGATTGGCCAGTCGGCAGCCCT	194	195	15.1066	76	77	10.9554	68	69	8.45727	11.5064	3.35874
1034	YALI1_A01602g_7	TCGTTTGAGACGATTGGCCAGTCGG	394	395	30.6006	214	215	30.5898	198	199	24.3913	28.5272	3.58185
1035	YALI1_A01602g_8	TTCTGGATGAACGTCTCCGAGTCCT	209	210	16.2687	84	85	12.0936	168	169	20.7142	16.3588	4.31097
1036	YALI1_A01618g_1	GAGAAGTCCTTAGAAGCTCTCTATG	190	191	14.7967	136	137	19.4921	116	117	14.3406	16.2098	2.8517
1037	YALI1_A01618g_2	ACGACTTTGACACATTGGGGATCAC	204	205	15.8813	89	90	12.805	112	113	13.8503	14.1789	1.56423
1038	YALI1_A01618g_3	ACACATTGGGGATCACGGTGTCATG	123	124	9.60625	76	77	10.9554	89	90	11.0312	10.531	0.80172
1039	YALI1_A01618g_4	GTCCCATGTCTCCTCTCAATTCGCT	250	251	19.4449	94	95	13.5164	176	177	21.6947	18.2187	4.22479
1040	YALI1_A01618g_5	GGGTCTCATATCACCACATTTTCGT	279	280	21.6915	206	207	29.4516	183	184	22.5527	24.5653	4.25352
1041	YALI1_A01618g_6	ACGTCGATACTAGACTCTCCAGTCC	343	344	26.6496	185	186	26.4638	210	211	25.8621	26.3251	0.411653
1042	YALI1_A01628g_1	TGATGAACGTGGTCAACCGCCGGGG	243	244	18.9026	168	169	24.045	202	203	24.8815	22.6097	3.23757
1043	YALI1_A01628g_2	TGCCATGCAGCAGGTGGAGAAGGGT	109	110	8.52168	75	76	10.8131	80	81	9.9281	9.75431	1.15558
1044	YALI1_A01628g_3	GTACTCCTTTTTCCACCCCTGGCTC	346	347	26.882	211	212	30.163	240	241	29.5392	28.8614	1.74233
1045	YALI1_A01628g_4	CACCCCTGGCTCATCAAACTGTTCC	320	321	24.8678	83	84	11.9514	176	177	21.6947	19.5046	6.73097
1046	YALI1_A01628g_5	GCCGGCCGCGTAGTTGACCAGCAGC	266	267	20.6844	111	112	15.9352	116	117	14.3406	16.9867	3.30007
1047	YALI1_A01628g_6	CTCCAGCTTGTCGGAGTCGTCCAGG	351	352	27.2694	201	202	28.7402	207	208	25.4944	27.168	1.62529
1048	YALI1_A01628g_7	AGTTCGGGGCAGATTTCCTCCAGCT	179	180	13.9446	121	122	17.3579	121	122	14.9534	15.4186	1.7536
1049	YALI1_A01628g_8	ATCACCTTGACGTCTTTCAGTTCGG	233	234	18.1279	170	171	24.3296	147	148	18.1402	20.1992	3.57698
1050	YALI1_A01670g_1	CAAGACAACAATCTCCCTTTCCCGG	277	278	21.5366	121	122	17.3579	228	229	28.0683	22.321	5.3981
1051	YALI1_A01670g_2	CCGGTCCGACTCGCCTCTACCTTCG	218	219	16.9659	133	134	19.0653	140	141	17.2822	17.7711	1.13187
1052	YALI1_A01670g_3	AACAAGTGATGCACGAACAGAGATC	129	130	10.0711	68	69	9.8172	57	58	7.10901	8.99909	1.64178
1053	YALI1_A01670g_4	CACCCATTGTCACCGTGAAGTACAC	185	186	14.4094	125	126	17.9271	182	183	22.4301	18.2555	4.02046
1054	YALI1_A01670g_5	ACCCGCATGCTCTTCGTGTACTTCA	163	164	12.705	115	116	16.5043	139	140	17.1597	15.4563	2.40511
1055	YALI1_A01670g_6	AGTCCTAGTCTCCGACACGATCATG	236	237	18.3603	119	120	17.0734	148	149	18.2628	17.8988	0.716525
1056	YALI1_A01670g_7	TTTGAGTCCTAGTCTCCGACACGAT	135	136	10.5359	56	57	8.10986	67	68	8.3347	8.99348	1.34049
1057	YALI1_A01670g_8	AGAAATGGGCCCTTCCACAGGCTTG	153	154	11.9303	91	92	13.0896	116	117	14.3406	13.1202	1.20541
1058	YALI1_A01717g_1	TTTCCGAAACCACCATGACGTGGCC	259	260	20.1421	163	164	23.3336	186	187	22.9204	22.1321	1.73566
1059	YALI1_A01717g_2	CGAAACCACCATGACGTGGCCGTCT	282	283	21.9239	165	166	23.6182	180	181	22.185	22.5757	0.912194
1060	YALI1_A01717g_3	GCAGGACAAGGAGGAAAAGGAGAAG	149	150	11.6205	76	77	10.9554	105	106	12.9923	11.8561	1.03869
1061	YALI1_A01717g_4	ATGGCATCTATCAACGGTGAGGGCA	288	289	22.3888	144	145	20.6303	181	182	22.3076	21.7756	0.992619
1062	YALI1_A01717g_5	GGAAACAAACGAGTACATGTACGGA	218	219	16.9659	117	118	16.7888	149	150	18.3854	17.38	0.875138
1063	YALI1_A01717g_6	CTCCTTGTCCTGCGAAAAGGTGCCC	271	272	21.0718	155	156	22.1954	204	205	25.1267	22.798	2.09352
1064	YALI1_A01717g_7	CCCAGGTCGCCCAAGTCGAGCGGAA	269	270	20.9168	170	171	24.3296	191	192	23.5333	22.9266	1.78543
1065	YALI1_A01717g_8	GAGTAACAGGTGTCTCATCGACGCT	313	314	24.3255	191	192	27.3174	174	175	21.4496	24.3642	2.9341
1066	YALI1_A01732g_1	CAGAGTCAGGGCTTGAAAAATCAAG	184	185	14.3319	81	82	11.6668	131	132	16.1791	14.0593	2.26847
1067	YALI1_A01732g_2	TGCTTCAAGGAGGACCTCTGATATC	157	158	12.2402	103	104	14.7969	111	112	13.7277	13.5883	1.28405
1068	YALI1_A01732g_3	CCGACATCTGTGGGCAAGAAAAACC	155	156	12.0853	102	103	14.6547	129	130	15.934	14.2246	1.96005
1069	YALI1_A01732g_4	ACTCTCCTCTGCTCTTGATTTTTCA	191	192	14.8742	113	114	16.2197	98	99	12.1343	14.4094	2.08197
1070	YALI1_A01732g_5	AAGCCCTGACTCTGTAAAAGTCGGC	264	265	20.5295	110	111	15.7929	189	190	23.2881	19.8702	3.79087
1071	YALI1_A01732g_6	TGGGCTCCGGGGCTGGCAGAGAACG	190	191	14.7967	110	111	15.7929	126	127	15.5663	15.3853	0.522155
1072	YALI1_A01732g_7	TTGCCCACAGATGTCGGGAAACTCA	23	24	1.85927	31	32	4.5529	24	25	3.06423	3.1588	1.3493
1073	YALI1_A01736g_1	GAGGCTGGGCTAGTGCCAGGAGCCG	155	156	12.0853	75	76	10.8131	108	109	13.36	12.0862	1.27344
1074	YALI1_A01736g_2	TCGGCCTATCGACATCTGAACAGCT	129	130	10.0711	131	132	18.7807	95	96	11.7666	13.5395	4.61755
1075	YALI1_A01736g_3	GAGATCTTCCTCTCGGGCGTTTCTG	287	288	22.3113	126	127	18.0693	129	130	15.934	18.7715	3.24613
1076	YALI1_A01736g_4	TGGACAAGGGTACTCGTATCGGCTC	215	216	16.7335	100	101	14.3701	122	123	15.076	15.3932	1.21319
1077	YALI1_A01736g_5	GGTGGAAGCAGCATAAGATCTCCCG	263	264	20.452	101	102	14.5124	120	121	14.8309	16.5984	3.34111
1078	YALI1_A01766g_1	ATCTACCGAGACCAGCTGCAAGACA	205	206	15.9588	92	93	13.2319	135	136	16.6694	15.2867	1.81464
1079	YALI1_A01766g_2	CCGACTGGTTCGAGTGCCCGGAATC	141	142	11.0007	100	101	14.3701	133	134	16.4243	13.9317	2.73823
1080	YALI1_A01766g_3	CTCACACTGCAAAGACCAGATCAAA	234	235	18.2054	131	132	18.7807	145	146	17.8951	18.2937	0.449379
1081	YALI1_A01766g_4	TCGACCAGCAGGTGCTCAAGATGCA	155	156	12.0853	109	110	15.6506	103	104	12.7472	13.4944	1.89646
1082	YALI1_A01766g_5	GTAGTCGCTCGTCTGCCTCATCCAT	195	196	15.1841	94	95	13.5164	84	85	10.4184	13.0396	2.41837
1083	YALI1_A01766g_6	CAGTGTGAGCAAATGAGAGTGACCG	211	212	16.4236	156	157	22.3377	141	142	17.4048	18.722	3.16945
1084	YALI1_A01766g_7	ATCTGGTCTTTGCAGTGTGAGCAAA	165	166	12.86	149	150	21.3417	182	183	22.4301	18.8773	5.23948
1085	YALI1_A01766g_8	GCTTCTCCATTGGGGTTGGGGGGTC	108	109	8.44421	66	67	9.53264	75	76	9.31525	9.09737	0.576002
1086	YALI1_A01777g_1	CATTCGAGGTCATGCTTCAAAGGCT	188	189	14.6418	110	111	15.7929	119	120	14.7083	15.0477	0.646243
1087	YALI1_A01777g_2	GAGGGGGGTTGAGGCGCAGCTCCTC	403	404	31.2978	169	170	24.1873	147	148	18.1402	24.5418	6.58594
1088	YALI1_A01777g_3	GCACCACATGGTCCACCTGCACCTT	65	66	5.11301	36	37	5.26429	71	72	8.82498	6.40076	2.1008
1089	YALI1_A01777g_4	GTTACTCAACATTGACGTTCTCAAC	334	335	25.9524	155	156	22.1954	166	167	20.469	22.8723	2.80363
1090	YALI1_A01777g_5	AGTGTCTCGAGCCTTTGAAGCATGA	120	121	9.37384	45	46	6.5448	66	67	8.21213	8.04359	1.42203
1091	YALI1_A01777g_6	AAGCATGACCTCGAATGGAAACTCA	107	108	8.36674	60	61	8.67897	59	60	7.35415	8.13329	0.692579
1092	YALI1_A01777g_7	GAACACGACCAGGAACTCGACTCGC	159	160	12.3952	89	90	12.805	109	110	13.4826	12.8943	0.549181
1093	YALI1_A01777g_8	TGTCACCGTCATCATTCTGTCGTGT	229	230	17.8181	99	100	14.2278	163	164	20.1013	17.3824	2.96089
1094	YALI1_A01794g_1	CTCATAGCCCTCACCCACTCCTCCA	183	184	14.2544	89	90	12.805	146	147	18.0177	15.0257	2.69054
1095	YALI1_A01794g_2	CAGTGGCGGTCCACTCCCGCAGCGC	251	252	19.5224	106	107	15.2238	126	127	15.5663	16.7708	2.38908
1096	YALI1_A01794g_3	AAAGCAGCGGTACCAAGCCCGTGCT	110	111	8.59915	56	57	8.10986	87	88	10.7861	9.16503	1.42503
1097	YALI1_A01794g_4	CACAAATCAAAGATCAAGGCAACGA	204	205	15.8813	108	109	15.5083	154	155	18.9982	16.7959	1.91631
1098	YALI1_A01794g_5	ACGCTTTGCGGCGCAGACACCGGCC	202	203	15.7264	108	109	15.5083	101	102	12.502	14.5789	1.80192
1099	YALI1_A01794g_6	GTGATGATCTTGCGGTTGACGCCGT	181	182	14.0995	73	74	10.5286	119	120	14.7083	13.1121	2.25802
1100	YALI1_A01794g_7	AAAGGTGATGTTGCCTGGCTCCAGA	360	361	27.9666	126	127	18.0693	180	181	22.185	22.7403	4.97194
1101	YALI1_A01794g_8	GTCCTCCAGAACAACGGCATTCTCG	303	304	23.5508	128	129	18.3539	176	177	21.6947	21.1998	2.63357
1102	YALI1_A01824g_1	CCGAGACCGTCAAGTTTTCGGGATC	205	206	15.9588	109	110	15.6506	120	121	14.8309	15.4801	0.582972
1103	YALI1_A01824g_2	GGGATCCAAGCAGGAGCTCCAGAAG	207	208	16.1137	145	146	20.7726	160	161	19.7336	18.8733	2.4457
1104	YALI1_A01824g_3	CCGATTTGTACGAGGTCCAGTTCTC	354	355	27.5018	214	215	30.5898	232	233	28.5586	28.8834	1.56944
1105	YALI1_A01824g_4	TACGAGGTCCAGTTCTCCATCCCCA	205	206	15.9588	107	108	15.366	123	124	15.1986	15.5078	0.399435
1106	YALI1_A01824g_5	AGCGACACCGATTTGTCGACGACCT	319	320	24.7903	170	171	24.3296	208	209	25.6169	24.9123	0.652289
1107	YALI1_A01824g_6	TCGACGACCTGTCCATCCAGAACGT	200	201	15.5714	99	100	14.2278	111	112	13.7277	14.509	0.953462
1108	YALI1_A01824g_7	TGGACAAGTTCCTGAAGAACCGTGC	241	242	18.7477	162	163	23.1914	114	115	14.0954	18.6782	4.54835
1109	YALI1_A01842g_1	CGCACCGGGTCGAGGCCATTGCCAC	279	280	21.6915	142	143	20.3458	190	191	23.4107	21.816	1.53624
1110	YALI1_A01842g_2	CCATCCCCGACTTTATCAAGCTGGC	258	259	20.0647	149	150	21.3417	159	160	19.6111	20.3392	0.897394
1111	YALI1_A01842g_3	TCAAGCTGGCTCCCTCATTGTCCTA	265	266	20.607	157	158	22.48	204	205	25.1267	22.7379	2.27086
1112	YALI1_A01842g_4	CTACCCGAGAGGGCAGTGAGCCGTT	285	286	22.1564	147	148	21.0572	187	188	23.043	22.0855	0.9948
1113	YALI1_A01842g_5	TCTCCGAGAACGGCGTACTTGTGGA	142	143	11.0782	105	106	15.0815	86	87	10.6635	12.2744	2.43984
1114	YALI1_A01842g_6	CGGATCCAAGAAGAGCGGGGCTCGG	327	328	25.4101	173	174	24.7564	224	225	27.578	25.9149	1.47699
1115	YALI1_A01842g_7	GCCATCCATACCAGCTATCGGGGAA	135	136	10.5359	78	79	11.24	94	95	11.6441	11.14	0.560814
1116	YALI1_A01842g_8	GGAAGGTACTAGGAGTCTGTAGCCA	167	168	13.0149	127	128	18.2116	96	97	11.8892	14.3719	3.37258
1117	YALI1_A01854g_1	ACTCTAAAATGCCTCCATACAGCCC	275	276	21.3817	137	138	19.6344	163	164	20.1013	20.3725	0.904637
1118	YALI1_A01854g_2	CAACCGTCCCTGGGCCTGATACACA	151	152	11.7754	83	84	11.9514	100	101	12.3795	12.0354	0.310683
1119	YALI1_A01854g_3	TCAGAACAGTGGTTATCCGTGGAAT	142	143	11.0782	85	86	12.2359	107	108	13.2375	12.1839	1.08058
1120	YALI1_A01854g_4	ATCTTTTATCAGAACAGTGGTTATC	406	407	31.5302	135	136	19.3498	164	165	20.2239	23.7013	6.79409
1121	YALI1_A01854g_5	AATGATCTATTTTCATCTTTTATCA	227	228	17.6631	108	109	15.5083	196	197	24.1461	19.1059	4.49599
1122	YALI1_A01854g_6	GAGTGAAAGAAGACTTTCAATGATC	135	136	10.5359	122	123	17.5002	144	145	17.7725	15.2695	4.10172
1123	YALI1_A01864g_1	TTCTGGAGCAGGACCAGGTAGTTTC	359	360	27.8891	162	163	23.1914	226	227	27.8232	26.3012	2.69343
1124	YALI1_A01864g_2	CTGCTGAGACAAGAGCCGCTAACAG	202	203	15.7264	122	123	17.5002	123	124	15.1986	16.1417	1.20573
1125	YALI1_A01864g_3	ACACGATGGCCTTCTTGACCTGGTC	314	315	24.403	113	114	16.2197	211	212	25.9846	22.2025	5.2412
1126	YALI1_A01864g_4	CATATTCCTTGGTGGTCTTGAGGTA	219	220	17.0434	122	123	17.5002	137	138	16.9145	17.1527	0.307775
1127	YALI1_A01868g_1	ATTGTCTGTGAGCGTCGATGGACGG	196	197	15.2615	146	147	20.9149	170	171	20.9593	19.0453	3.27686
1128	YALI1_A01868g_2	ACCAATATCACAACACCAACCAACA	142	143	11.0782	65	66	9.39036	54	55	6.7413	9.06995	2.18612
1129	YALI1_A01868g_3	GCCGATTTTTCACCAATATCACAAC	189	190	14.7193	66	67	9.53264	136	137	16.792	13.6813	3.73932
1130	YALI1_A01868g_4	GCCGACTTTCGCCGATTTTTCACCA	327	328	25.4101	202	203	28.8825	237	238	29.1714	27.8213	2.0932
1131	YALI1_A01868g_5	TCCCCGATTTTCGCCGACTTTCGCC	125	126	9.76119	116	117	16.6466	90	91	11.1538	12.5205	3.64047
1132	YALI1_A01868g_6	CATTTCTCCCCGATTTTCGCCGACT	208	209	16.1912	91	92	13.0896	122	123	15.076	14.7856	1.57105
1133	YALI1_A01868g_7	GTTTCCATTTCTCCCCGATTTTCGC	251	252	19.5224	129	130	18.4962	112	113	13.8503	17.2896	3.02241
1134	YALI1_A01868g_8	CCAATTGATGGGTTTCGTTTCCATT	239	240	18.5927	137	138	19.6344	213	214	26.2298	21.4856	4.14143
1135	YALI1_A01888g_1	CGGGACGACTTTGTGTCGCTTTCGG	394	395	30.6006	228	229	32.5817	210	211	25.8621	29.6815	3.45282
1136	YALI1_A01888g_2	TGTCGCTTTCGGCGCTCACAGACAC	282	283	21.9239	120	121	17.2157	138	139	17.0371	18.7256	2.77131
1137	YALI1_A01888g_3	GGCGCTCACAGACACGTGTCAAACG	253	254	19.6773	196	197	28.0288	223	224	27.4555	25.0539	4.66504
1138	YALI1_A01888g_4	TGTGGAAAAACGCGGCCCGCGATCT	148	149	11.543	109	110	15.6506	101	102	12.502	13.2319	2.14886
1139	YALI1_A01888g_5	CCATCAGCTCCGCCGGTAGATGGTT	212	213	16.5011	162	163	23.1914	151	152	18.6305	19.441	3.41799
1140	YALI1_A01888g_6	ACACGTGTCTGTGAGCGCCGAAAGC	296	297	23.0085	158	159	22.6222	171	172	21.0819	22.2376	1.0193
1141	YALI1_A01888g_7	AGCATCGGCCAGCACATTGCGGGTC	258	259	20.0647	149	150	21.3417	216	217	26.5975	22.668	3.46246
1142	YALI1_A01888g_8	CACAGAAAGTCGTTTTCAGCATCGG	139	140	10.8458	116	117	16.6466	81	82	10.0507	12.5143	3.60062
1143	YALI1_A01905g_1	CGCCTATCCAAGTTGGCAATTGCCA	244	245	18.9801	131	132	18.7807	175	176	21.5722	19.7777	1.55728
1144	YALI1_A01905g_2	CGCCATTGACTCGGTGCAGAAACGT	155	156	12.0853	94	95	13.5164	144	145	17.7725	14.4581	2.95824
1145	YALI1_A01905g_3	GTCTTCCGAGCAAACCGAAGGCTGG	238	239	18.5153	167	168	23.9027	114	115	14.0954	18.8378	4.9116
1146	YALI1_A01905g_4	AGCCTCTGATCACTACACCGAAGAC	183	184	14.2544	132	133	18.923	133	134	16.4243	16.5339	2.33621
1147	YALI1_A01905g_5	TGCACCGAGTCAATGGCGCAAACAC	198	199	15.4165	101	102	14.5124	117	118	14.4632	14.7973	0.536762
1148	YALI1_A01905g_6	CGAGATCATTGTAGCCTCTGAGATC	266	267	20.6844	156	157	22.3377	153	154	18.8756	20.6326	1.7316
1149	YALI1_A01905g_7	CTCGGAAGACCAAATTCCAGGCAGG	114	115	8.90903	89	90	12.805	97	98	12.0118	11.2419	2.05893
1150	YALI1_A01905g_8	TCCAGCCTTCGGTTTGCTCGGAAGA	185	186	14.4094	99	100	14.2278	142	143	17.5274	15.3882	1.85481
1151	YALI1_A02022g_1	TGGCCTCTCTATATACTCATACCAC	155	156	12.0853	92	93	13.2319	108	109	13.36	12.8924	0.70191
1152	YALI1_A02022g_2	TGAGTGGTATGAGTATATAGAGAGG	231	232	17.973	130	131	18.6384	136	137	16.792	17.8011	0.93516
1153	YALI1_A02022g_3	TGGAGTCGACAGTAACTGCGGGTCC	161	162	12.5501	85	86	12.2359	130	131	16.0566	13.6142	2.12097
1154	YALI1_A02037g_1	AGGACGAAATAAAAGACAGGATTGT	257	258	19.9872	120	121	17.2157	156	157	19.2433	18.8154	1.43447
1155	YALI1_A02037g_2	CGAGAGAAAAGGCCCCGGCTGGCTC	274	275	21.3042	102	103	14.6547	168	169	20.7142	18.891	3.68063
1156	YALI1_A02037g_3	GCCATTGACCAAAACACCTTTCTTT	279	280	21.6915	114	115	16.362	125	126	15.4437	17.8324	3.37349
1157	YALI1_A02037g_4	TTTTTGACAGCACGTTGCTCTTACT	331	332	25.72	124	125	17.7848	136	137	16.792	20.0989	4.89323
1158	YALI1_A02037g_5	GTGTCTCTCGCGTTTCTGCCATCTC	189	190	14.7193	107	108	15.366	155	156	19.1208	16.402	2.37661
1159	YALI1_A02037g_6	GTTCTTGTCGTTCCCGTTCTTGTAG	339	340	26.3397	227	228	32.4394	228	229	28.0683	28.9492	3.14381
1160	YALI1_A02037g_7	GTCTGTTTTTTCGTTCTTGTCGTTC	290	291	22.5437	175	176	25.041	215	216	26.4749	24.6865	1.98943
1161	YALI1_A02037g_8	GTGTTTTGGTCTGTTTTTTCGTTCT	408	409	31.6851	215	216	30.7321	301	302	37.0159	33.1444	3.38651
1162	YALI1_A02075g_1	TGGCAGCGGAAAGAAGACGAGTTTT	195	196	15.1841	124	125	17.7848	131	132	16.1791	16.3827	1.31224
1163	YALI1_A02075g_2	TGGATCAAGTCTGATGACCAAGGAG	190	191	14.7967	117	118	16.7888	105	106	12.9923	14.8593	1.89903
1164	YALI1_A02075g_3	ATCGAGGGTCCGAGAATGTGACTGG	429	430	33.312	187	188	26.7483	231	232	28.436	29.4988	3.40846
1165	YALI1_A02075g_4	CAGAGGAAGGAGCTCTCGCCAAGAC	338	339	26.2623	170	171	24.3296	202	203	24.8815	25.1578	0.995516
1166	YALI1_A02075g_5	GAGACATTGGAGTCGATTTCAGCCG	151	152	11.7754	88	89	12.6628	96	97	11.8892	12.1091	0.482829
1167	YALI1_A02075g_6	GCGCGTGTCGGGATTTTGGAGACAT	277	278	21.5366	186	187	26.606	212	213	26.1072	24.7499	2.794
1168	YALI1_A02075g_7	CGCTGCCATAAAAAGCTCTTGGGTC	386	387	29.9808	149	150	21.3417	239	240	29.4166	26.913	4.83313
1169	YALI1_A02075g_8	CTGCTCCTGCTCCTTGGTCATCAGA	150	151	11.6979	87	88	12.5205	109	110	13.4826	12.567	0.893241
1170	YALI1_A02083g_1	TGGACATTCCCCAGAGTGAAGCCAT	200	201	15.5714	110	111	15.7929	168	169	20.7142	17.3595	2.90735
1171	YALI1_A02083g_2	TATGCCAAGTTTGGCAACTCCATTT	422	423	32.7697	151	152	21.6263	130	131	16.0566	23.4842	8.51007
1172	YALI1_A02083g_3	GCAACTCCATTTCTCTTGAGAGATA	267	268	20.7619	120	121	17.2157	123	124	15.1986	17.7254	2.81647
1173	YALI1_A02083g_4	CTGGTCGACGACTCCTTCTCATCGT	231	232	17.973	119	120	17.0734	162	163	19.9788	18.3417	1.48737
1174	YALI1_A02096g_1	AACACCCTCACAAAACTTCCCAGAC	167	168	13.0149	87	88	12.5205	91	92	11.2764	12.2706	0.895818
1175	YALI1_A02096g_2	AGCGAGAAAACCACAGCATACACCG	173	174	13.4797	95	96	13.6587	110	111	13.6052	13.5812	0.0918585
1176	YALI1_A02096g_3	AACGACACAAAAGAACTTTCAATGC	152	153	11.8529	137	138	19.6344	134	135	16.5468	16.0114	3.9183
1177	YALI1_A02096g_4	AATGCGACAGGCGCGTTATTCGAAA	215	216	16.7335	65	66	9.39036	82	83	10.1732	12.099	4.03259
1178	YALI1_A02096g_5	TGATATCATGTAGGCCAGTGCCATT	223	224	17.3532	129	130	18.4962	88	89	10.9087	15.586	4.09083
1179	YALI1_A02096g_6	TCGCTCAAACCGGGTGTTTGTGATA	343	344	26.6496	223	224	31.8703	237	238	29.1714	29.2305	2.61086
1180	YALI1_A02096g_7	GGCCTCCGAAGACGATTCACTCCGT	225	226	17.5082	120	121	17.2157	179	180	22.0624	18.9288	2.71778
1181	YALI1_A02096g_8	GTGAACGTTTTGGGCCTCCGAAGAC	130	131	10.1485	94	95	13.5164	114	115	14.0954	12.5868	2.13135
1182	YALI1_A02113g_1	ATTGGACCCTCGAATGCGAAATTGA	153	154	11.9303	92	93	13.2319	123	124	15.1986	13.4536	1.64535
1183	YALI1_A02113g_2	AACGTTTTCAAGTGTGCACTCGCCA	208	209	16.1912	210	211	30.0207	197	198	24.2687	23.4935	6.94727
1184	YALI1_A02113g_3	AAGTGTGCACTCGCCATAGAGCTTG	149	150	11.6205	90	91	12.9473	106	107	13.1149	12.5609	0.818731
1185	YALI1_A02113g_4	TTTTCAAAAACTGCTCTGCAGTGCA	272	273	21.1493	125	126	17.9271	142	143	17.5274	18.8679	1.98579
1186	YALI1_A02113g_5	GCGTTAACGAGGGAGTTGATCGGGA	218	219	16.9659	104	105	14.9392	133	134	16.4243	16.1098	1.04929
1187	YALI1_A02113g_6	TGAAGCTCAACTTCTATTTTTGGCG	399	400	30.9879	230	231	32.8663	269	270	33.0937	32.3159	1.15572
1188	YALI1_A02113g_7	ACGTATTCTTGAAGTTTTATGAAGC	212	213	16.5011	72	73	10.3863	99	100	12.2569	13.0481	3.13321
1189	YALI1_A02113g_8	GCATTCGAGGGTCCAATGAAAGCTC	172	173	13.4023	89	90	12.805	118	119	14.5857	13.5977	0.906281
1190	YALI1_A02131g_1	AAGGCATCAAATCAATCCCCCCCGG	199	200	15.494	111	112	15.9352	124	125	15.3211	15.5834	0.316637
1191	YALI1_A02131g_2	AAATGGGACTCCAAAAAGGAAGAAA	141	142	11.0007	60	61	8.67897	87	88	10.7861	10.1553	1.28299
1192	YALI1_A02131g_3	TTCCACCACTGCGACTGCCCAGGAG	195	196	15.1841	85	86	12.2359	101	102	12.502	13.3074	1.63073
1193	YALI1_A02131g_4	AGAATCTTGACAAGGAGCCCACTCT	288	289	22.3888	161	162	23.0491	158	159	19.4885	21.6421	1.89409
1194	YALI1_A02131g_5	AAAGTGGGAGTTGAAGTGAAGTAGT	138	139	10.7683	98	99	14.0855	54	55	6.7413	10.5317	3.67783
1195	YALI1_A02131g_6	ATGCCTTTAAAAGTGGGAGTTGAAG	222	223	17.2758	94	95	13.5164	106	107	13.1149	14.6357	2.29516
1196	YALI1_A02131g_7	GTCCTGGCCCCAGTGCAAGATGTGC	110	111	8.59915	69	70	9.95948	101	102	12.502	10.3536	1.98107
1197	YALI1_A02131g_8	GGACACTGGTTTCGTCCTGGCCCCA	152	153	11.8529	78	79	11.24	88	89	10.9087	11.3338	0.479059
1198	YALI1_A02150g_1	TCTCACCGACCTAACCATTTGCGAC	178	179	13.8671	111	112	15.9352	146	147	18.0177	15.94	2.07529
1199	YALI1_A02150g_2	CGACCGGTCGGAAACCGACTTCGAC	344	345	26.7271	142	143	20.3458	175	176	21.5722	22.8817	3.3862
1200	YALI1_A02150g_3	ACAGAAACCCAGGCGAATGGCACCC	305	306	23.7058	167	168	23.9027	175	176	21.5722	23.0602	1.29245
1201	YALI1_A02150g_4	CGAAAATGACTGACCGAACCTCCAT	166	167	12.9375	78	79	11.24	99	100	12.2569	12.1448	0.854274
1202	YALI1_A02150g_5	AACATGTGGAGCTCTCTGAGCGTCC	170	171	13.2473	93	94	13.3742	121	122	14.9534	13.8583	0.950523
1203	YALI1_A02150g_6	CGACCGGTCGCAAATGGTTAGGTCG	348	349	27.037	196	197	28.0288	197	198	24.2687	26.4448	1.94875
1204	YALI1_A02150g_7	TGTAGGGTGCCATTCGCCTGGGTTT	179	180	13.9446	105	106	15.0815	95	96	11.7666	13.5976	1.68445
1205	YALI1_A02150g_8	TCAGCACCACTACATCACCGACTTG	143	144	11.1556	73	74	10.5286	93	94	11.5215	11.0686	0.502147
1206	YALI1_A02190g_1	TACGACCCGATTTCCGACAGCCACG	171	172	13.3248	62	63	8.96353	153	154	18.8756	13.7213	4.96794
1207	YALI1_A02190g_2	CGACAGCCACGCTTCCAAACAACTC	287	288	22.3113	116	117	16.6466	129	130	15.934	18.2973	3.49445
1208	YALI1_A02190g_3	GACGTTCTGGAACTACGGACTGATC	235	236	18.2829	144	145	20.6303	148	149	18.2628	19.0587	1.36115
1209	YALI1_A02190g_4	TATCTTCAGAGGTATCCACGACGAT	300	301	23.3184	154	155	22.0531	163	164	20.1013	21.8243	1.6207
1210	YALI1_A02190g_5	GAAGCGTGGCTGTCGGAAATCGGGT	218	219	16.9659	160	161	22.9068	125	126	15.4437	18.4388	3.94354
1211	YALI1_A02190g_6	TTGATATCTCGTTAGTATCTCGGAA	195	196	15.1841	136	137	19.4921	165	166	20.3465	18.3409	2.76705
1212	YALI1_A02190g_7	GTTCCATTCTCTTGATACACGCTAC	179	180	13.9446	94	95	13.5164	99	100	12.2569	13.2393	0.877293
1213	YALI1_A02190g_8	AGCAGTGCAACTGTGCAGAAGGCCG	273	274	21.2267	116	117	16.6466	166	167	20.469	19.4474	2.45504
1214	YALI1_A02198g_1	CGTGGTTTCTTTCCTCGACTCGTTT	358	359	27.8117	126	127	18.0693	186	187	22.9204	22.9338	4.87117
1215	YALI1_A02198g_2	TTTCCTCGACTCGTTTTCTGGCAAA	257	258	19.9872	147	148	21.0572	167	168	20.5916	20.5453	0.536486
1216	YALI1_A02198g_3	CTCGACTCGTTTTCTGGCAAACAAA	313	314	24.3255	136	137	19.4921	152	153	18.7531	20.8569	3.02655
1217	YALI1_A02198g_4	TGGCAAACAAACCAACGGAACGGGA	134	135	10.4584	56	57	8.10986	78	79	9.68296	9.41708	1.19664
1218	YALI1_A02198g_5	CCAGAAAACGAGTCGAGGAAAGAAA	179	180	13.9446	122	123	17.5002	164	165	20.2239	17.2229	3.14884
1219	YALI1_A02198g_6	TTTGCCAGAAAACGAGTCGAGGAAA	136	137	10.6134	68	69	9.8172	86	87	10.6635	10.3647	0.474805
1220	YALI1_A02198g_7	GCCTCCCAGACTTGTCATGGGTCCT	242	243	18.8252	125	126	17.9271	183	184	22.5527	19.7683	2.45282
1221	YALI1_A02198g_8	GTCCCAGCGACTGACAGATTGAAAT	176	177	13.7122	97	98	13.9433	121	122	14.9534	14.2029	0.660128
1222	YALI1_A02263g_1	CGGTGCTCAGGTGGAGCCGACACAG	305	306	23.7058	145	146	20.7726	167	168	20.5916	21.69	1.74804
1223	YALI1_A02263g_2	GCCAAACAGGCCATCCGCAAGCTGT	201	202	15.6489	107	108	15.366	143	144	17.65	16.2216	1.24502
1224	YALI1_A02263g_3	CGCGCCGTCCCAGCGACAAGCGCTC	80	81	6.27505	63	64	9.10581	104	105	12.8698	9.41687	3.30834
1225	YALI1_A02263g_4	ATTTCGACGAGGCTCTTGCGCACGA	230	231	17.8955	106	107	15.2238	99	100	12.2569	15.1254	2.82059
1226	YALI1_A02263g_5	AGGGTCTCTGACTGTGTCTCTGTCT	425	426	33.0021	158	159	22.6222	192	193	23.6558	26.4267	5.71786
1227	YALI1_A02263g_6	AGGGTCTGTGTCTGTGTCGTTGTCG	308	309	23.9382	187	188	26.7483	196	197	24.1461	24.9442	1.56586
1228	YALI1_A02263g_7	GGTCGCTTCTTTCAGGGTCTGTGTC	185	186	14.4094	130	131	18.6384	156	157	19.2433	17.4304	2.6337
1229	YALI1_A02263g_8	TGTCGCCTGTGTTGCTTGTGTCGCT	198	199	15.4165	98	99	14.0855	159	160	19.6111	16.371	2.88378
1230	YALI1_A02301g_1	GCAAAAGAAAGCGCGATGACTATTC	350	351	27.1919	158	159	22.6222	164	165	20.2239	23.346	3.53993
1231	YALI1_A02301g_2	GGCCATTACGTTTGGCAAAAGAAAG	216	217	16.8109	113	114	16.2197	102	103	12.6246	15.2184	2.26567
1232	YALI1_A02301g_3	GGAGCATAAAGAGGCAGGCAGGAAA	178	179	13.8671	97	98	13.9433	108	109	13.36	13.7235	0.317037
1233	YALI1_A02301g_4	TTTTGCCAAACGTAATGGCCCAAAA	263	264	20.452	145	146	20.7726	211	212	25.9846	22.4031	3.10585
1234	YALI1_A02301g_5	CCAAACGTAATGGCCCAAAAAGTTC	164	165	12.7825	86	87	12.3782	99	100	12.2569	12.4725	0.275209
1235	YALI1_A02301g_6	CTGCCTGCCTCTTTATGCTCCGAAA	184	185	14.3319	98	99	14.0855	148	149	18.2628	15.5601	2.34386
1236	YALI1_A02301g_7	TGCTCCGAAACAGCGTGGTTCCTAT	211	212	16.4236	115	116	16.5043	155	156	19.1208	17.3495	1.53446
1237	YALI1_A02301g_8	GTGTCCCTGGCTCGCCGATATTTAG	221	222	17.1983	142	143	20.3458	144	145	17.7725	18.4389	1.67621
1238	YALI1_A02335g_1	CGTCATTGTCTTTGGTCTTCTGGGC	225	226	17.5082	146	147	20.9149	183	184	22.5527	20.3253	2.57344
1239	YALI1_A02335g_2	GTCTTCTGGGCTCTGCCCGAGGTTT	243	244	18.9026	140	141	20.0612	145	146	17.8951	18.953	1.08395
1240	YALI1_A02335g_3	GACGAAGGCATGATTGCTGGAACAA	176	177	13.7122	104	105	14.9392	81	82	10.0507	12.9007	2.54329
1241	YALI1_A02335g_4	TGCAGGATCGAATTGGACGAATCAG	187	188	14.5643	93	94	13.3742	80	81	9.9281	12.6222	2.40785
1242	YALI1_A02335g_5	AGATTGAATTGACGCTCGAAGGAGG	145	146	11.3106	86	87	12.3782	100	101	12.3795	12.0228	0.616757
1243	YALI1_A02335g_6	TGGGGTCTTTGAGATTGAATTGACG	304	305	23.6283	166	167	23.7605	220	221	27.0878	24.8255	1.96029
1244	YALI1_A02335g_7	GGGGCCACTTCAGCCAGATAGGTGG	278	279	21.6141	144	145	20.6303	193	194	23.7784	22.0076	1.61051
1245	YALI1_A02335g_8	GAGACATGTGCAAAGTGGTGGAGTA	207	208	16.1137	121	122	17.3579	128	129	15.8114	16.4277	0.81968
1246	YALI1_A02365g_1	GACTGCGCTCTTCCAACACCAACCA	130	131	10.1485	81	82	11.6668	70	71	8.70241	10.1726	1.48235
1247	YALI1_A02365g_2	CAAGGAAATCTCGTCTCCAGCTCAT	89	90	6.97228	87	88	12.5205	104	105	12.8698	10.7875	3.30869
1248	YALI1_A02365g_3	CTCCTCTGGCTCCCAGATCAATTGA	234	235	18.2054	117	118	16.7888	142	143	17.5274	17.5072	0.7085
1249	YALI1_A02365g_4	AGGTCTCTCGGAACTCAACCTGCCC	129	130	10.0711	95	96	13.6587	100	101	12.3795	12.0364	1.81826
1250	YALI1_A02365g_5	TAGCTCCATCACTTCTCGACGATGG	205	206	15.9588	95	96	13.6587	101	102	12.502	14.0398	1.7596
1251	YALI1_A02365g_6	CTTGCAAATGTGGTTGATTTGTAGC	155	156	12.0853	141	142	20.2035	146	147	18.0177	16.7688	4.20072
1252	YALI1_A02365g_7	AGGTGTAATGAGCTCGGGCAGGTTG	257	258	19.9872	124	125	17.7848	163	164	20.1013	19.2911	1.30576
1253	YALI1_A02365g_8	GCTCATCGTCTACCACAAAGTCGTC	224	225	17.4307	163	164	23.3336	135	136	16.6694	19.1446	3.64774
1254	YALI1_A02394g_1	CCGTGCTTAATGGAGCCATTGCGGC	223	224	17.3532	109	110	15.6506	136	137	16.792	16.5986	0.867627
1255	YALI1_A02394g_2	GGTCGGCCCCGTGACTCTCAGCAAC	267	268	20.7619	140	141	20.0612	205	206	25.2492	22.0241	2.81491
1256	YALI1_A02394g_3	AGTTTGCCGTGGCCGACAAGGCGGT	178	179	13.8671	125	126	17.9271	155	156	19.1208	16.9716	2.75407
1257	YALI1_A02394g_4	CCGTGGCCGACAAGGCGGTGGGCAA	188	189	14.6418	104	105	14.9392	146	147	18.0177	15.8662	1.86912
1258	YALI1_A02394g_5	GGGGCTGAAGGGGCCGCAATGGCTC	280	281	21.769	179	180	25.6101	152	153	18.7531	22.0441	3.43677
1259	YALI1_A02394g_6	TGACGGGGATCTGGAGCACTTTGGG	163	164	12.705	98	99	14.0855	103	104	12.7472	13.1793	0.78515
1260	YALI1_A02394g_7	GGTGTACGCTCCGTCTCGACGAGCT	217	218	16.8884	118	119	16.9311	125	126	15.4437	16.4211	0.846696
1261	YALI1_A02394g_8	CGTTGAACTGGCCTGTGAATTCGCA	235	236	18.2829	144	145	20.6303	171	172	21.0819	19.9984	1.50272
1262	YALI1_A02426g_1	AGTTTCATGACTTTGTGAAAGACGA	237	238	18.4378	110	111	15.7929	143	144	17.65	17.2935	1.358
1263	YALI1_A02426g_2	ATGACTTTGTGAAAGACGAGCATGG	175	176	13.6347	108	109	15.5083	123	124	15.1986	14.7805	1.00434
1264	YALI1_A02426g_3	TGAAAGACGAGCATGGGGAAATACA	201	202	15.6489	87	88	12.5205	111	112	13.7277	13.9657	1.57772
1265	YALI1_A02426g_4	CGGAATCTGGTCAGGCCCAAGGAGT	198	199	15.4165	125	126	17.9271	142	143	17.5274	16.957	1.34899
1266	YALI1_A02426g_5	ACCACTCCGATTCTATGCTCTGCCT	219	220	17.0434	116	117	16.6466	134	135	16.5468	16.7456	0.262657
1267	YALI1_A02426g_6	CATGCGCTTTAACCACTCCGATTCT	118	119	9.2189	69	70	9.95948	72	73	8.94754	9.37531	0.523783
1268	YALI1_A02426g_7	ACAAAGTCATGAAACTGAAAGAACT	166	167	12.9375	80	81	11.5245	77	78	9.56039	11.3408	1.69601
1269	YALI1_A02426g_8	CCCATGCTCGTCTTTCACAAAGTCA	113	114	8.83156	82	83	11.8091	71	72	8.82498	9.82187	1.72098
1270	YALI1_A02443g_1	TCTGCAACATAAACACGCAGGTGGG	52	53	4.1059	16	17	2.41873	41	42	5.1479	3.89084	1.37724
1271	YALI1_A02443g_2	CGATGCCTTCAACCGACGCCCCACA	169	170	13.1699	120	121	17.2157	97	98	12.0118	14.1324	2.73222
1272	YALI1_A02443g_3	AGAGCAACTTCTTCCATCACGTGAA	273	274	21.2267	124	125	17.7848	181	182	22.3076	20.4397	2.36188
1273	YALI1_A02443g_4	GGCGCCAGCTCCAGGGCCATATCAT	190	191	14.7967	115	116	16.5043	108	109	13.36	14.887	1.57406
1274	YALI1_A02443g_5	TGTTGCAGATAAACCACACCTGCGC	183	184	14.2544	108	109	15.5083	113	114	13.9729	14.5785	0.817426
1275	YALI1_A02443g_6	GACGCCCACCTGCGTGTTTATGTTG	332	333	25.7974	112	113	16.0774	167	168	20.5916	20.8222	4.8641
1276	YALI1_A02443g_7	CCCCACCTCCAGATTGCCCAGACCC	156	157	12.1628	115	116	16.5043	126	127	15.5663	14.7444	2.28446
1277	YALI1_A02443g_8	CTCAGCAGAAGTTGCAGGTTGTCTT	228	229	17.7406	127	128	18.2116	168	169	20.7142	18.8888	1.59828
1278	YALI1_A02461g_1	CCAGCTCGCGGCAGATTTTCCAGCG	134	135	10.4584	107	108	15.366	102	103	12.6246	12.8164	2.45943
1279	YALI1_A02461g_2	CAGCGTGGTGGCGAAGAGAATGCGC	230	231	17.8955	122	123	17.5002	152	153	18.7531	18.0496	0.64048
1280	YALI1_A02461g_3	CATTCTCGCCAACTACACACACAAG	192	193	14.9517	113	114	16.2197	135	136	16.6694	15.9469	0.890763
1281	YALI1_A02461g_4	CCCGAGGCAGCCATCGACAAACGAA	189	190	14.7193	108	109	15.5083	144	145	17.7725	16	1.58491
1282	YALI1_A02461g_5	GCGATTCCTCGAATCCCTCCATGTT	121	122	9.45131	91	92	13.0896	101	102	12.502	11.681	1.95317
1283	YALI1_A02461g_6	CTTGCCCTTTCGCGATTCCTCGAAT	207	208	16.1137	136	137	19.4921	123	124	15.1986	16.9348	2.26148
1284	YALI1_A02461g_7	CGGGCTTGATGGTGTCGACAGCAAT	293	294	22.7761	205	206	29.3093	182	183	22.4301	24.8385	3.87568
1285	YALI1_A02461g_8	GACCCAGGGCAGATGATCCTTTCCG	351	352	27.2694	155	156	22.1954	193	194	23.7784	24.4144	2.59608
1286	YALI1_A02470g_1	TGGGCAACGTGACCGACGACGACTC	181	182	14.0995	97	98	13.9433	104	105	12.8698	13.6375	0.669466
1287	YALI1_A02470g_2	CATCACCGCCAACATCTGTGCCGGT	227	228	17.6631	137	138	19.6344	103	104	12.7472	16.6816	3.54697
1288	YALI1_A02470g_3	CATGGACAACTTCGAGTTTGGATTC	224	225	17.4307	100	101	14.3701	119	120	14.7083	15.503	1.67795
1289	YALI1_A02470g_4	GATTCGCCAACTTGACGATTGATGT	222	223	17.2758	125	126	17.9271	134	135	16.5468	17.2499	0.690478
1290	YALI1_A02470g_5	TGGACTCTGTGTGCGTCGTAGTACT	189	190	14.7193	144	145	20.6303	159	160	19.6111	18.3202	3.15989
1291	YALI1_A02470g_6	ATCACGTAGTCCACGGGCTGGTTGT	144	145	11.2331	77	78	11.0977	109	110	13.4826	11.9378	1.33954
1292	YALI1_A02470g_7	TAGTTGAGGTTAGGTGGACCGGCAC	391	392	30.3682	170	171	24.3296	201	202	24.759	26.4856	3.36927
1293	YALI1_A02470g_8	TCGACATTGTTGACATCTGAGTCGA	269	270	20.9168	90	91	12.9473	130	131	16.0566	16.6402	4.0167
1294	YALI1_A02499g_1	GATCTCCCTCAAACTCGTCGTATCG	155	156	12.0853	98	99	14.0855	86	87	10.6635	12.2781	1.71915
1295	YALI1_A02499g_2	CACCTCGCTACGACGGGCCAATCAC	322	323	25.0227	164	165	23.4759	158	159	19.4885	22.6624	2.85541
1296	YALI1_A02499g_3	AACGTCTCCAGAAGGCGGCAAGCAC	221	222	17.1983	137	138	19.6344	137	138	16.9145	17.9157	1.49515
1297	YALI1_A02499g_4	CCGATCTTATGACTGACGAGGACAA	84	85	6.58493	63	64	9.10581	58	59	7.23158	7.64077	1.30931
1298	YALI1_A02499g_5	GTCCAAGGGCCCTGAACTCATGCAT	282	283	21.9239	181	182	25.8946	206	207	25.3718	24.3968	2.15745
1299	YALI1_A02499g_6	AGGGAGATCGAAACCCCAAGACTGG	205	206	15.9588	128	129	18.3539	106	107	13.1149	15.8092	2.6227
1300	YALI1_A02546g_1	AGTTGGCAGTAAGATGCATACAGGA	125	126	9.76119	58	59	8.39442	71	72	8.82498	8.99353	0.698804
1301	YALI1_A02546g_2	GTCAGAAGCCGCAATTCAACTTTGG	321	322	24.9453	179	180	25.6101	166	167	20.469	23.6748	2.7961
1302	YALI1_A02546g_3	GTGCCACTACCGCCAAGTCTGACGA	187	188	14.5643	127	128	18.2116	76	77	9.43782	14.0713	4.40763
1303	YALI1_A02546g_4	ACACCCCGGCCAAACCCAAGGCCTC	222	223	17.2758	113	114	16.2197	141	142	17.4048	16.9668	0.650171
1304	YALI1_A02546g_5	CTGTATGCATCTTACTGCCAACTGA	158	159	12.3177	77	78	11.0977	69	70	8.57984	10.6651	1.90611
1305	YALI1_A02546g_6	GGGCCCTGCATTACGAGGTTATTTT	90	91	7.04975	58	59	8.39442	65	66	8.08956	7.84458	0.705014
1306	YALI1_A02546g_7	AACTTGATTTTTGGGGCCCTGCATT	229	230	17.8181	144	145	20.6303	173	174	21.327	19.9251	1.85774
1307	YALI1_A02546g_8	GCCGTCACCAGCGTTCGAATTGGAC	213	214	16.5785	94	95	13.5164	134	135	16.5468	15.5473	1.75882
1308	YALI1_A02552g_1	CGAGATTCGTGTGGTCTACGACTCG	227	228	17.6631	156	157	22.3377	117	118	14.4632	18.1546	3.96021
1309	YALI1_A02552g_2	GGCGCCTCGTTGAGCACCTTGCGGG	240	241	18.6702	144	145	20.6303	156	157	19.2433	19.5146	1.00783
1310	YALI1_A02552g_3	CCCTTGCCCTTTTTGGGCGCCTCGT	211	212	16.4236	182	183	26.0369	187	188	23.043	21.8345	4.91928
1311	YALI1_A02552g_4	GGACTTTGCCCTTGCCCTTTTTGGG	230	231	17.8955	132	133	18.923	155	156	19.1208	18.6464	0.657787
1312	YALI1_A02552g_5	CAGGATTGATGTCAAGGTCTGAACG	286	287	22.2338	135	136	19.3498	165	166	20.3465	20.6434	1.46474
1313	YALI1_A02552g_6	AGGAAGTAAGCCCGTTCCGCAGCAT	166	167	12.9375	63	64	9.10581	88	89	10.9087	10.984	1.91693
1314	YALI1_A02552g_7	CACTTCGGGACTCTCCAGCAACTTG	224	225	17.4307	152	153	21.7686	151	152	18.6305	19.2766	2.23994
1315	YALI1_A02552g_8	TTTTCCACTTCGGGACTCTCCAGCA	383	384	29.7484	187	188	26.7483	235	236	28.9263	28.4743	1.55027
1316	YALI1_A02561g_1	TATGTGTCCAGCAAAATGGCCTTTG	192	193	14.9517	103	104	14.7969	95	96	11.7666	13.8384	1.79588
1317	YALI1_A02561g_2	TGTCTGCTCTCAAGAAGGTGACCAA	191	192	14.8742	108	109	15.5083	86	87	10.6635	13.682	2.63326
1318	YALI1_A02561g_3	AGAAAGAGGGATACAAGGTGGATAT	177	178	13.7896	103	104	14.7969	156	157	19.2433	15.9433	2.90197
1319	YALI1_A02561g_4	ATGAGATCAAGGTGGCTCACGAGAC	201	202	15.6489	136	137	19.4921	125	126	15.4437	16.8616	2.28043
1320	YALI1_A02561g_5	CAACCAGTCTGATCGGCGCATGCTT	207	208	16.1137	157	158	22.48	140	141	17.2822	18.6253	3.38897
1321	YALI1_A02561g_6	CTGGACACATAGAAACAGTCCTGCG	362	363	28.1215	169	170	24.1873	155	156	19.1208	23.8099	4.51223
1322	YALI1_A02561g_7	GCAGCTTGGTCACCTTCTTGAGAGC	212	213	16.5011	143	144	20.4881	136	137	16.792	17.927	2.22268
1323	YALI1_A02561g_8	CCATGCCCATCATTCGAATGTACTG	270	271	20.9943	145	146	20.7726	138	139	17.0371	19.6013	2.22346
1324	YALI1_A02568g_1	GTGGACAGAGTTTGGTTTTAACATC	201	202	15.6489	127	128	18.2116	168	169	20.7142	18.1916	2.5327
1325	YALI1_A02568g_2	GTTTTAACATCAATGAAACGAGGGA	131	132	10.226	66	67	9.53264	95	96	11.7666	10.5084	1.14346
1326	YALI1_A02568g_3	ACATCAATGAAACGAGGGATTGAAC	134	135	10.4584	110	111	15.7929	93	94	11.5215	12.5909	2.82345
1327	YALI1_A02568g_4	GAGCAGCAGCAGCAGGTTCTTCTGG	190	191	14.7967	120	121	17.2157	135	136	16.6694	16.2273	1.26863
1328	YALI1_A02568g_5	ATTGATGTTAAAACCAAACTCTGTC	155	156	12.0853	35	36	5.12202	82	83	10.1732	9.12685	3.59764
1329	YALI1_A02568g_6	CGCGTGTAGAACTTGCCCACGTGTC	317	318	24.6354	182	183	26.0369	187	188	23.043	24.5718	1.49798
1330	YALI1_A02568g_7	GCCGCGATTTTGCGCGTGTAGAACT	230	231	17.8955	128	129	18.3539	137	138	16.9145	17.7213	0.735321
1331	YALI1_A02568g_8	GTCTGCGCCAGAAGAACCTGCTGCT	237	238	18.4378	110	111	15.7929	149	150	18.3854	17.5387	1.51214
1332	YALI1_A02615g_1	CGCAATTCATCAAAAAGCGAGGAGC	269	270	20.9168	53	54	7.68302	99	100	12.2569	13.6189	6.72122
1333	YALI1_A02615g_2	ACGAGATTGCACGTGTGGGCGAGCG	181	182	14.0995	116	117	16.6466	123	124	15.1986	15.3149	1.2775
1334	YALI1_A02615g_3	TCACAAAGCTCAATGCTATGAACGA	132	133	10.3035	83	84	11.9514	112	113	13.8503	12.0351	1.77489
1335	YALI1_A02615g_4	TACGACGATCTGGAACGGGCACGAA	343	344	26.6496	123	124	17.6425	164	165	20.2239	21.5053	4.63827
1336	YALI1_A02615g_5	TGTGGTCGACGAGTTGTTGCTGGGC	182	183	14.177	111	112	15.9352	96	97	11.8892	14.0004	2.02875
1337	YALI1_A02615g_6	TGGTGGTGGGGGTTTCTGTGGTCGA	252	253	19.5999	91	92	13.0896	174	175	21.4496	18.0463	4.39118
1338	YALI1_A02615g_7	TGTCCTCCACAGACATGCGTGACAT	184	185	14.3319	101	102	14.5124	125	126	15.4437	14.7627	0.596662
1339	YALI1_A02615g_8	CTGCAGCTTGGGGTCCTCCAGCAGG	239	240	18.5927	121	122	17.3579	103	104	12.7472	16.2326	3.08097
1340	YALI1_A02653g_1	GACGGCTACCAGGACTCGCGGTGGC	292	293	22.6986	108	109	15.5083	192	193	23.6558	20.6209	4.45344
1341	YALI1_A02653g_2	TGCATCACGGCGGTCATTATGACGG	131	132	10.226	92	93	13.2319	142	143	17.5274	13.6618	3.66962
1342	YALI1_A02653g_3	TGGTCTTCATCTTTTGCTGGGCCAC	151	152	11.7754	114	115	16.362	147	148	18.1402	15.4259	3.28405
1343	YALI1_A02653g_4	CTGGGCCACGGTGGTTTACTGCCCC	244	245	18.9801	103	104	14.7969	89	90	11.0312	14.9361	3.97627
1344	YALI1_A02653g_5	TTTTTTCCGACCTGATCTGGAATAC	240	241	18.6702	142	143	20.3458	222	223	27.3329	22.1163	4.59474
1345	YALI1_A02653g_6	GTTCGATTCTGTAGTCCAGCACGGC	161	162	12.5501	139	140	19.919	107	108	13.2375	15.2355	4.07052
1346	YALI1_A02653g_7	TCGGCAAACAGCCCGACTAGCAGCG	156	157	12.1628	106	107	15.2238	98	99	12.1343	13.1736	1.77554
1347	YALI1_A02653g_8	GCCACTTCTTTCTCGGCAAACAGCC	267	268	20.7619	126	127	18.0693	145	146	17.8951	18.9088	1.60722
1348	YALI1_A02682g_1	ACCGTTCGAAGCCAATTCTGTATCG	266	267	20.6844	126	127	18.0693	178	179	21.9399	20.2312	1.97467
1349	YALI1_A02682g_2	TCAATGAAGGACATCGATTCGTTCA	251	252	19.5224	94	95	13.5164	157	158	19.3659	17.4682	3.42326
1350	YALI1_A02682g_3	GACAAACAGACATTGATATGGAGCC	194	195	15.1066	116	117	16.6466	154	155	18.9982	16.9171	1.95986
1351	YALI1_A02682g_4	TCGTTGAGAACACTTACGTCGACTA	151	152	11.7754	86	87	12.3782	81	82	10.0507	11.4014	1.208
1352	YALI1_A02682g_5	TAGTCGAGTCGATACAGAATTGGCT	222	223	17.2758	109	110	15.6506	105	106	12.9923	15.3062	2.16238
1353	YALI1_A02682g_6	TCGAAACACATGGCTCAGTGTGTTG	278	279	21.6141	123	124	17.6425	141	142	17.4048	18.8871	2.36459
1354	YALI1_A02682g_7	GAGGAACAGCTCTGCCCCGAGTTCT	205	206	15.9588	100	101	14.3701	170	171	20.9593	17.0961	3.43868
1355	YALI1_A02682g_8	GAAGGTCCCCTGGTTTCGAGGAACA	169	170	13.1699	106	107	15.2238	83	84	10.2958	12.8965	2.47533
1356	YALI1_A02728g_1	CCGTGTGGCTCGCGCCGGCAGCAGC	136	137	10.6134	93	94	13.3742	141	142	17.4048	13.7974	3.41546
1357	YALI1_A02728g_2	CGACTGCTTTCACCAGCGCAACAAC	179	180	13.9446	121	122	17.3579	152	153	18.7531	16.6852	2.47384
1358	YALI1_A02728g_3	ACCAGCGCAACAACCCCCTGGGGCT	241	242	18.7477	131	132	18.7807	80	81	9.9281	15.8188	5.10156
1359	YALI1_A02728g_4	GCCGACTACGACAAGGACGATGGCC	246	247	19.135	90	91	12.9473	157	158	19.3659	17.1494	3.64096
1360	YALI1_A02728g_5	CGTCTCGTTGAGGTCGCTGAGCACC	270	271	20.9943	124	125	17.7848	177	178	21.8173	20.1988	2.13071
1361	YALI1_A02728g_6	GGGCTTGGTGTCCTTGCTGACCTCG	294	295	22.8536	143	144	20.4881	189	190	23.2881	22.2099	1.50692
1362	YALI1_A02728g_7	GCGAGTCCTGTCAATAGAGATGCAA	109	110	8.52168	97	98	13.9433	92	93	11.3989	11.288	2.7125
1363	YALI1_A02728g_8	GGATTGCGAGTTAAGATCGTCGTTG	249	250	19.3674	113	114	16.2197	140	141	17.2822	17.6231	1.60131
1364	YALI1_A02775g_1	GCATCTGCGAAGCAGCCACGGTGGT	204	205	15.8813	143	144	20.4881	140	141	17.2822	17.8839	2.36157
1365	YALI1_A02775g_2	GCTGTCGAGCTCGTTGTTCTCGACG	231	232	17.973	123	124	17.6425	138	139	17.0371	17.5509	0.474624
1366	YALI1_A02775g_3	AACACCGACGAGGACACCCAGACCA	111	112	8.67662	89	90	12.805	93	94	11.5215	11.0011	2.11285
1367	YALI1_A02775g_4	ACCAGTCGCGGTTCCCCCGAGTCTT	128	129	9.9936	78	79	11.24	106	107	13.1149	11.4495	1.57116
1368	YALI1_A02775g_5	AGGACTCCAACCTGCCCGTGCCCAA	271	272	21.0718	141	142	20.2035	112	113	13.8503	18.3752	3.94265
1369	YALI1_A02775g_6	AGTCTCTGCACAACTCCGGCGTTCT	108	109	8.44421	80	81	11.5245	111	112	13.7277	11.2322	2.65387
1370	YALI1_A02775g_7	GCGGTTCTCCTCTCATCAAGCTCGG	184	185	14.3319	121	122	17.3579	175	176	21.5722	17.754	3.63634
1371	YALI1_A02775g_8	GAGCTTGACCATCTGACCATCACTG	133	134	10.381	69	70	9.95948	81	82	10.0507	10.1304	0.221753
1372	YALI1_A02813g_1	AAAAGGACATCAAAAAGCTGCGGCA	113	114	8.83156	95	96	13.6587	74	75	9.19268	10.561	2.68878
1373	YALI1_A02813g_2	GAGTCGGAGCTGTCTCGGCCCTTAT	197	198	15.339	112	113	16.0774	148	149	18.2628	16.5598	1.52039
1374	YALI1_A02813g_3	CGACTACGTGCGATCTACCCAGCCG	205	206	15.9588	140	141	20.0612	147	148	18.1402	18.0534	2.0526
1375	YALI1_A02813g_4	ATCATCAACGTGAAGAGTTTCAAGG	255	256	19.8323	116	117	16.6466	146	147	18.0177	18.1655	1.59799
1376	YALI1_A02813g_5	ATGTCCTTTTCAAAGTCGCCATCTC	146	147	11.3881	97	98	13.9433	116	117	14.3406	13.224	1.60231
1377	YALI1_A02813g_6	CGTCTGCCGCAGCTTTTTGATGTCC	443	444	34.3966	247	248	35.285	257	258	31.6228	33.7681	1.91026
1378	YALI1_A02813g_7	CAGCTCCGTCCACCTGAGCACTATT	159	160	12.3952	125	126	17.9271	134	135	16.5468	15.623	2.87933
1379	YALI1_A02813g_8	CACCTTGAGCGCCGTGTCTCTGACG	330	331	25.6425	154	155	22.0531	257	258	31.6228	26.4395	4.83438
1380	YALI1_A02819g_1	TTTGCCAGGGGGGGGGGGGGATGTT	16	17	1.31699	13	14	1.9919	8	9	1.10312	1.47067	0.463889
1381	YALI1_A02819g_2	CCAGGGGGGGGGGGGGATGTTATGG	18	19	1.47193	13	14	1.9919	5	6	0.735415	1.39975	0.631343
1382	YALI1_A02819g_3	AGGTCACGTGACCGGTGGCGTTTGG	322	323	25.0227	154	155	22.0531	194	195	23.901	23.6589	1.49953
1383	YALI1_A02819g_4	GTTCCGTCGGCTGTCGCTTTTTTTT	204	205	15.8813	120	121	17.2157	134	135	16.5468	16.5479	0.667181
1384	YALI1_A02819g_5	GCACCATCTCTAGCAGCCCTTTTGG	183	184	14.2544	98	99	14.0855	112	113	13.8503	14.0634	0.202972
1385	YALI1_A02819g_6	TTGGCACGCTTTAGCACCATCTCTA	239	240	18.5927	109	110	15.6506	147	148	18.1402	17.4612	1.58426
1386	YALI1_A02819g_7	TCGTATTGATAGGCGACAGGCGATC	332	333	25.7974	244	245	34.8582	221	222	27.2103	29.2886	4.8748
1387	YALI1_A02819g_8	GACAGGCACTATCTTTGTCGTATTG	259	260	20.1421	96	97	13.801	112	113	13.8503	15.9311	3.64691
1388	YALI1_A02833g_1	TGGCCGAAAGGAGAGCACCTCTCCC	214	215	16.656	156	157	22.3377	140	141	17.2822	18.7586	3.11531
1389	YALI1_A02833g_2	CATGATCCCCGAGCACAACATCCGA	145	146	11.3106	92	93	13.2319	168	169	20.7142	15.0855	4.96829
1390	YALI1_A02833g_3	CTGGGTAACTCAGCTGCTTCTCTCA	215	216	16.7335	154	155	22.0531	131	132	16.1791	18.3219	3.2432
1391	YALI1_A02833g_4	GACGGCTCAAGTACGAGTACTGCGA	127	128	9.91613	48	49	6.97163	57	58	7.10901	7.99892	1.66177
1392	YALI1_A02833g_5	GGCCAGAAAAGAGCGCCTTGGGGTT	156	157	12.1628	87	88	12.5205	85	86	10.5409	11.7414	1.0549
1393	YALI1_A02833g_6	GCTCGAGAATGAAGGTGGGAAGTGT	153	154	11.9303	76	77	10.9554	87	88	10.7861	11.224	0.617589
1394	YALI1_A02833g_7	TGATTCGCTCGAGCATGGACTTTCG	242	243	18.8252	117	118	16.7888	129	130	15.934	17.1827	1.48528
1395	YALI1_A02833g_8	CCACTTGGATGAACCGCTGCATGGG	213	214	16.5785	141	142	20.2035	171	172	21.0819	19.288	2.38719
1396	YALI1_A02875g_1	CCAGTAATGTCGACCGTGCTCTTCC	228	229	17.7406	148	149	21.1995	170	171	20.9593	19.9665	1.9314
1397	YALI1_A02875g_2	CGACGACAACTGCAAGGGTCAGAAT	285	286	22.1564	153	154	21.9108	134	135	16.5468	20.2047	3.17017
1398	YALI1_A02875g_3	CCAGGCGGTTCGAGAGGTTACACGA	200	201	15.5714	95	96	13.6587	132	133	16.3017	15.1773	1.36486
1399	YALI1_A02875g_4	AAGGCCCCCAGTTTCCCCGGGCTCC	194	195	15.1066	101	102	14.5124	142	143	17.5274	15.7155	1.59705
1400	YALI1_A02875g_5	TCCGCCAGGGCTCTCAAGCCCATGG	305	306	23.7058	191	192	27.3174	181	182	22.3076	24.4436	2.58514
1401	YALI1_A02875g_6	CAATTTCTCCGCCAGGGCTCTCAAG	159	160	12.3952	106	107	15.2238	96	97	11.8892	13.1694	1.79705
1402	YALI1_A02875g_7	TGCAATTCTGACCCTTGCAGTTGTC	235	236	18.2829	133	134	19.0653	139	140	17.1597	18.1693	0.95787
1403	YALI1_A02875g_8	GAGACGGTCTTCTGTGAGCTTCGTG	218	219	16.9659	98	99	14.0855	170	171	20.9593	17.3369	3.45187
1404	YALI1_A02895g_1	TTTTACGCGTTTCAGTCTCCTTCAA	308	309	23.9382	175	176	25.041	193	194	23.7784	24.2525	0.687479
1405	YALI1_A02895g_2	CGCGTTTCAGTCTCCTTCAACATGG	370	371	28.7413	185	186	26.4638	209	210	25.7395	26.9815	1.56644
1406	YALI1_A02895g_3	AGTCTCCTTCAACATGGCCAAATCG	165	166	12.86	77	78	11.0977	125	126	15.4437	13.1338	2.1859
1407	YALI1_A02895g_4	CATCATGGGACCAGGTGCAGCCGCT	288	289	22.3888	144	145	20.6303	123	124	15.1986	19.4059	3.74823
1408	YALI1_A02895g_5	GCCATGTTGAAGGAGACTGAAACGC	261	262	20.2971	121	122	17.3579	164	165	20.2239	19.293	1.67619
1409	YALI1_A02895g_6	AATTCGATTTGGCCATGTTGAAGGA	274	275	21.3042	111	112	15.9352	129	130	15.934	17.7244	3.10015
1410	YALI1_A02895g_7	TGACGGCGTAGTATGGCTTTGAATT	233	234	18.1279	91	92	13.0896	149	150	18.3854	16.5343	2.98597
1411	YALI1_A02895g_8	GGCCCTTTCTGACGGCGTAGTATGG	357	358	27.7342	138	139	19.7767	142	143	17.5274	21.6794	5.36284
1412	YALI1_A02947g_1	AACTGGTGGAGGACAAGAACATCAC	148	149	11.543	117	118	16.7888	120	121	14.8309	14.3876	2.65086
1413	YALI1_A02947g_2	GTGGCTCAGAAGACATTTAGAAGCG	316	317	24.5579	138	139	19.7767	180	181	22.185	22.1732	2.39065
1414	YALI1_A02947g_3	GAAGCGCCATTGATGCATCGCCAGT	172	173	13.4023	89	90	12.805	100	101	12.3795	12.8623	0.513792
1415	YALI1_A02947g_4	GCTGCTTATGAACACCATTCGGCTA	152	153	11.8529	101	102	14.5124	123	124	15.1986	13.8546	1.76718
1416	YALI1_A02947g_5	CACTTGATCGGCGGCCAATAATGCT	157	158	12.2402	121	122	17.3579	130	131	16.0566	15.2182	2.65986
1417	YALI1_A02947g_6	GGCACACAGGCGGTCGTGATGTTCT	191	192	14.8742	105	106	15.0815	174	175	21.4496	17.1351	3.7379
1418	YALI1_A02947g_7	GACGTGAGCAGCAGATCCAGAAACC	200	201	15.5714	88	89	12.6628	75	76	9.31525	12.5165	3.13065
1419	YALI1_A02947g_8	TTGAGTTTAGACGTGAGCAGCAGAT	73	74	5.73276	52	53	7.54075	72	73	8.94754	7.40702	1.61156
1420	YALI1_A02974g_1	TGGATCTCGAGTCCAACCAGCAAAA	90	91	7.04975	82	83	11.8091	83	84	10.2958	9.71822	2.43167
1421	YALI1_A02974g_2	TCTCGAATCGGACGAAAACTATCTA	152	153	11.8529	97	98	13.9433	87	88	10.7861	12.1941	1.60601
1422	YALI1_A02974g_3	CTGTGCGACGACCAGACCGCAACCC	123	124	9.60625	60	61	8.67897	108	109	13.36	10.5484	2.47868
1423	YALI1_A02974g_4	GGAGAAGTCATTGAGTCGGTGATCG	350	351	27.1919	167	168	23.9027	227	228	27.9458	26.3468	2.14991
1424	YALI1_A02974g_5	AACACTCTGTCTCCGTCGGTGACGT	145	146	11.3106	114	115	16.362	85	86	10.5409	12.7378	3.16211
1425	YALI1_A02974g_6	GTTGTTGCTTATTCCCTCCTCAGTG	282	283	21.9239	126	127	18.0693	174	175	21.4496	20.481	2.10195
1426	YALI1_A02974g_7	CGGAGAGGGCATCAGGTCCTTGGTG	258	259	20.0647	121	122	17.3579	152	153	18.7531	18.7252	1.35358
1427	YALI1_A02974g_8	CTGGTTGGACTCGAGATCCACAAAA	223	224	17.3532	169	170	24.1873	183	184	22.5527	21.3644	3.56864
1428	YALI1_A02977g_1	ATATAAATGGCTGCTCCAATCACGC	217	218	16.8884	118	119	16.9311	161	162	19.8562	17.8919	1.70126
1429	YALI1_A02977g_2	TCCTTACACCGCATGACGTCGGTTG	139	140	10.8458	72	73	10.3863	125	126	15.4437	12.2253	2.79671
1430	YALI1_A02977g_3	TATGAAACCGGGCTGTCAGCCACAC	203	204	15.8038	118	119	16.9311	123	124	15.1986	15.9778	0.879279
1431	YALI1_A02977g_4	TCGCAGCTGGAGACCCCAGGTGGCG	217	218	16.8884	91	92	13.0896	126	127	15.5663	15.1814	1.92843
1432	YALI1_A02977g_5	GCCGTCGCTGGCGGTCTTTTCTCGC	263	264	20.452	115	116	16.5043	127	128	15.6888	17.5484	2.54747
1433	YALI1_A02998g_1	GACTGCGGGTCGGAAGTCGAGCGGT	105	106	8.2118	59	60	8.53669	42	43	5.27047	7.33965	1.79931
1434	YALI1_A02998g_2	CGCTGGACCAAAACAAGCTCCTGGT	170	171	13.2473	120	121	17.2157	130	131	16.0566	15.5065	2.04054
1435	YALI1_A02998g_3	GACTTTCAGAAACGCTGGCAACAAG	463	464	35.946	170	171	24.3296	184	185	22.6753	27.6503	7.23175
1436	YALI1_A02998g_4	AGAAACGCTGGCAACAAGGATGTGA	281	282	21.8465	161	162	23.0491	148	149	18.2628	21.0528	2.4899
1437	YALI1_A02998g_5	GTCCAGCGCAAAGAACCGCTCGACT	212	213	16.5011	138	139	19.7767	119	120	14.7083	16.9953	2.57009
1438	YALI1_A02998g_6	TCATGGGGGTACCTGACCTTGAGAT	113	114	8.83156	54	55	7.8253	62	63	7.72185	8.12624	0.61301
1439	YALI1_A02998g_7	TGAAAGTCGAAAACAGCGTTTTGTC	362	363	28.1215	147	148	21.0572	129	130	15.934	21.7042	6.11949
1440	YALI1_A02998g_8	CGGTCCTGGCAAAATGGGGCCACTG	325	326	25.2552	138	139	19.7767	186	187	22.9204	22.6507	2.74918
1441	YALI1_A03017g_1	AGAAAGTAGGACAACAAGTAGAGTC	187	188	14.5643	110	111	15.7929	84	85	10.4184	13.5919	2.81613
1442	YALI1_A03017g_2	TCTATTGCGAGTATTCGTATTGTAC	174	175	13.5572	100	101	14.3701	100	101	12.3795	13.4356	1.00087
1443	YALI1_A03017g_3	TGAGACCTTCCGTGCTTGCAGCGTT	222	223	17.2758	98	99	14.0855	122	123	15.076	15.4791	1.63286
1444	YALI1_A03017g_4	GGTTGGACTGCAGATGGTGCAGGGG	170	171	13.2473	96	97	13.801	83	84	10.2958	12.448	1.88434
1445	YALI1_A03017g_5	TGAAACTCACATGCATTCCTCAGCA	149	150	11.6205	89	90	12.805	71	72	8.82498	11.0835	2.04365
1446	YALI1_A03017g_6	AAGTTGAGTGGTAGGAGTTGAGTGG	227	228	17.6631	173	174	24.7564	166	167	20.469	20.9629	3.57234
1447	YALI1_A03017g_7	GTGTAAGATTCGGGCTTTGAAGTTG	290	291	22.5437	113	114	16.2197	118	119	14.5857	17.783	4.20302
1448	YALI1_A03017g_8	CCAGACAACGTTGGTGAGCGATGAC	248	249	19.29	128	129	18.3539	113	114	13.9729	17.2056	2.83846
1449	YALI1_A03029g_1	GTGGTAACAACTCCAACTCTGGATT	183	184	14.2544	111	112	15.9352	118	119	14.5857	14.9251	0.890277
1450	YALI1_A03029g_2	GAATGGACCAGAAGAACGAGACTGC	106	107	8.28927	71	72	10.244	104	105	12.8698	10.4677	2.29842
1451	YALI1_A03029g_3	TAGCCAGCTGTCTGGAAACTCCAAC	152	153	11.8529	126	127	18.0693	127	128	15.6888	15.2037	3.1365
1452	YALI1_A03029g_4	GGCTGTTGCCTCGGTTGTCGTCGTA	193	194	15.0291	107	108	15.366	87	88	10.7861	13.7271	2.55255
1453	YALI1_A03029g_5	GGCCCTGGTTGCCGTAGGAGTCGTT	283	284	22.0014	145	146	20.7726	199	200	24.5138	22.4293	1.90695
1454	YALI1_A03029g_6	GGCCCTCGTTTCGGCCCTGGTTGCC	346	347	26.882	214	215	30.5898	248	249	30.5197	29.3305	2.12075
1455	YALI1_A03029g_7	CGTAGGACTCGTTTCGGCCCTCGTT	241	242	18.7477	104	105	14.9392	131	132	16.1791	16.622	1.94248
1456	YALI1_A03029g_8	AGTTGGAGTTGTTGCCGTAGTTGGA	222	223	17.2758	167	168	23.9027	208	209	25.6169	22.2651	4.40512
1457	YALI1_A03069g_1	TACACCTGCAAACCATACCGACGTC	138	139	10.7683	96	97	13.801	58	59	7.23158	10.6003	3.28793
1458	YALI1_A03069g_2	ACAAAGCCTACAACTTCAGAAATGT	121	122	9.45131	45	46	6.5448	83	84	10.2958	8.76397	1.9677
1459	YALI1_A03069g_3	CAGCAAGCTTGGAGTTGAAAAAGCT	144	145	11.2331	77	78	11.0977	64	65	7.96699	10.0993	1.84785
1460	YALI1_A03069g_4	CAAAGGCTGCGGGAGTTGAAATCAC	287	288	22.3113	143	144	20.4881	123	124	15.1986	19.3326	3.69445
1461	YALI1_A03069g_5	GATCGGGTCGAGTCCGACGCGGTGT	281	282	21.8465	159	160	22.7645	201	202	24.759	23.1233	1.48902
1462	YALI1_A03069g_6	AGGAAGACCACATCTTTGGATCGGG	365	366	28.3539	118	119	16.9311	163	164	20.1013	21.7955	5.89685
1463	YALI1_A03069g_7	AGCAGCAAGTCTTTGAGGAAGACCA	206	207	16.0362	144	145	20.6303	126	127	15.5663	17.411	2.79796
1464	YALI1_A03069g_8	GTTGCCATGCATCTACTCCAATGAA	178	179	13.8671	69	70	9.95948	92	93	11.3989	11.7418	1.97625
1465	YALI1_A03081g_1	CCTCCAATGAACCAACCACCTTTTC	181	182	14.0995	57	58	8.25214	114	115	14.0954	12.149	3.37481
1466	YALI1_A03081g_2	CGTGACACAACGATTCAACTACCCC	144	145	11.2331	106	107	15.2238	92	93	11.3989	12.6186	2.25766
1467	YALI1_A03081g_3	TGCCCTTTTGCGAAGGCTCGACAAT	523	524	40.5942	273	274	38.9842	265	266	32.6034	37.3939	4.22611
1468	YALI1_A03081g_4	CGAAGGCTCGACAATCACAAAAACA	112	113	8.75409	41	42	5.97569	53	54	6.61873	7.11617	1.45446
1469	YALI1_A03081g_5	TGATTGTCGAGCCTTCGCAAAAGGG	337	338	26.1848	194	195	27.7443	226	227	27.8232	27.2507	0.923987
1470	YALI1_A03081g_6	CGTCTCCATCTGTTTTTGTGATTGT	378	379	29.361	206	207	29.4516	227	228	27.9458	28.9195	0.844473
1471	YALI1_A03081g_7	GCACCGCCTCGACCGGGTTTCCGTC	335	336	26.0298	199	200	28.4556	251	252	30.8874	28.4576	2.42878
1472	YALI1_A03081g_8	CTGGCGAATTCCTCGTTGAATTGGT	133	134	10.381	110	111	15.7929	95	96	11.7666	12.6468	2.81128
1473	YALI1_A03091g_1	CACCCCCTTGGCAGTGCTCCGCTCA	190	191	14.7967	159	160	22.7645	134	135	16.5468	18.036	4.18744
1474	YALI1_A03091g_2	GAGTCAAGTACACCGGTGATATCCG	229	230	17.8181	123	124	17.6425	143	144	17.65	17.7035	0.0992733
1475	YALI1_A03091g_3	CGGCTAAACTATCCCTCGGACGACG	125	126	9.76119	94	95	13.5164	95	96	11.7666	11.6814	1.87907
1476	YALI1_A03091g_4	CGACCTGGACGACTCGGACCATGCT	215	216	16.7335	156	157	22.3377	163	164	20.1013	19.7242	2.82108
1477	YALI1_A03091g_5	GAGCTCGGGAGGGATCGTTCCAAGA	211	212	16.4236	130	131	18.6384	113	114	13.9729	16.345	2.33378
1478	YALI1_A03091g_6	TGTGGATGTGGGGGGTGCTGGGTGC	133	134	10.381	85	86	12.2359	84	85	10.4184	11.0118	1.06033
1479	YALI1_A03091g_7	TGGCCCAGGAGGGAATGTTAAGGGG	150	151	11.6979	111	112	15.9352	108	109	13.36	13.6644	2.13494
1480	YALI1_A03091g_8	GGCTTCAATCGGCGTGTTGAGAGGC	204	205	15.8813	126	127	18.0693	111	112	13.7277	15.8928	2.17082
1481	YALI1_A03116g_1	GCGGTTCGACCTGGAAAGAACAACG	377	378	29.2836	164	165	23.4759	190	191	23.4107	25.3901	3.37204
1482	YALI1_A03116g_2	CTCGGGTGTGTGGGCCGGAAAGATC	149	150	11.6205	93	94	13.3742	73	74	9.07011	11.3549	2.16427
1483	YALI1_A03116g_3	TGACCGAGTTGGAACGAATCGGATT	272	273	21.1493	102	103	14.6547	129	130	15.934	17.246	3.44034
1484	YALI1_A03116g_4	GAACTTCATATCGAACAGGGTCCCA	140	141	10.9232	63	64	9.10581	71	72	8.82498	9.61801	1.13905
1485	YALI1_A03116g_5	AGCCTGCAAGTATGTCTGTGCCTGA	315	316	24.4805	196	197	28.0288	115	116	14.218	22.2424	7.17224
1486	YALI1_A03116g_6	TCGTCATCATTGAGAGTGAGCCGGT	234	235	18.2054	109	110	15.6506	132	133	16.3017	16.7192	1.32759
1487	YALI1_A03116g_7	CAGCCCAGAGCTTCGGCTTCGGCAA	310	311	24.0931	149	150	21.3417	190	191	23.4107	22.9485	1.43273
1488	YALI1_A03116g_8	CAGGTCGAACCGCGAAAATGTTGCC	245	246	19.0576	145	146	20.7726	118	119	14.5857	18.1386	3.19417
1489	YALI1_A03137g_1	TATATTGCCATCTTCCACATTTTCG	217	218	16.8884	106	107	15.2238	117	118	14.4632	15.5251	1.24039
1490	YALI1_A03137g_2	GTCAACACGTCGAGCGGGTCGATCG	271	272	21.0718	143	144	20.4881	171	172	21.0819	20.8806	0.339963
1491	YALI1_A03137g_3	TCACGGTGGTCATCAACTCGCTGGT	153	154	11.9303	81	82	11.6668	102	103	12.6246	12.0739	0.49478
1492	YALI1_A03137g_4	CGGACCTGCAAGTTGCGGATGTTGG	259	260	20.1421	92	93	13.2319	140	141	17.2822	16.8854	3.47218
1493	YALI1_A03137g_5	CGATGCCTTTGCGGACCTGCAAGTT	170	171	13.2473	69	70	9.95948	126	127	15.5663	12.9244	2.81732
1494	YALI1_A03137g_6	AGGTACAGATGTGGTGGTGAGGCGC	240	241	18.6702	171	172	24.4719	180	181	22.185	21.7757	2.9224
1495	YALI1_A03137g_7	GTGAGGATCTCCATGCACAGAACCA	245	246	19.0576	77	78	11.0977	109	110	13.4826	14.546	4.08508
1496	YALI1_A03153g_1	TTGAAAACAGGGACGGGACCGCCAG	333	334	25.8749	157	158	22.48	153	154	18.8756	22.4102	3.50016
1497	YALI1_A03153g_2	CGAGGGCCTGGGTGAAAGAAACACC	163	164	12.705	105	106	15.0815	109	110	13.4826	13.7564	1.21165
1498	YALI1_A03153g_3	AAGAAATACACAGTCGGCTCTAAGG	235	236	18.2829	142	143	20.3458	139	140	17.1597	18.5961	1.61599
1499	YALI1_A03153g_4	GATCAGAAGACCGTGACCGGTCTGC	264	265	20.5295	175	176	25.041	214	215	26.3524	23.9743	3.05447
1500	YALI1_A03153g_5	TTTCACCCAGGCCCTCGGAAAGTCC	185	186	14.4094	110	111	15.7929	94	95	11.6441	13.9488	2.11241
1501	YALI1_A03153g_6	ACCCAGGCCCTCGGAAAGTCCTCTA	228	229	17.7406	132	133	18.923	165	166	20.3465	19.0034	1.3048
1502	YALI1_A03170g_1	CCGACCACAAGTCGCTTGAGGAGCT	282	283	21.9239	159	160	22.7645	188	189	23.1656	22.618	0.633638
1503	YALI1_A03170g_2	GAACATTGAGGTGCTAGACAAGCTG	222	223	17.2758	119	120	17.0734	134	135	16.5468	16.9653	0.37629
1504	YALI1_A03170g_3	AAGAACCAGACGTGGTTCAAGATGC	192	193	14.9517	61	62	8.82125	111	112	13.7277	12.5002	3.24432
1505	YALI1_A03170g_4	GACGGGCCTGAGAAGGCCAAACTGA	55	56	4.33831	37	38	5.40657	38	39	4.78019	4.84169	0.536781
1506	YALI1_A03170g_5	CTCCAGGCTTGGTAATTCGATGCAG	230	231	17.8955	110	111	15.7929	164	165	20.2239	17.9708	2.21647
1507	YALI1_A03170g_6	GGTGGAGATCTTCTGCCAATGAGAC	166	167	12.9375	93	94	13.3742	102	103	12.6246	12.9787	0.37647
1508	YALI1_A03170g_7	CTGGTAGGGCATCTTGAACCACGTC	153	154	11.9303	86	87	12.3782	82	83	10.1732	11.4939	1.16547
1509	YALI1_A03170g_8	GCCTTCTCAGGCCCGTCCAAAGCAG	175	176	13.6347	82	83	11.8091	96	97	11.8892	12.4443	1.03166
1510	YALI1_A03183g_1	TGTGGATGCTGATCCCACCACCACC	159	160	12.3952	103	104	14.7969	95	96	11.7666	12.9862	1.59929
1511	YALI1_A03183g_2	CCCTGATGGAACCAAGCTCATTGTT	203	204	15.8038	119	120	17.0734	105	106	12.9923	15.2898	2.08852
1512	YALI1_A03183g_3	CGTGTTCAACGTCAAGGCCGACGTG	228	229	17.7406	150	151	21.484	168	169	20.7142	19.9796	1.97687
1513	YALI1_A03183g_4	GTTTGCCGTGTGGTCGTACGGAGGC	231	232	17.973	156	157	22.3377	250	251	30.7648	23.6918	6.50255
1514	YALI1_A03183g_5	CCGTGTGGTCGTACGGAGGCAAGTA	224	225	17.4307	118	119	16.9311	151	152	18.6305	17.6641	0.873409
1515	YALI1_A03183g_6	TCATTCTGGGAGGAGGACAGGACGC	182	183	14.177	83	84	11.9514	116	117	14.3406	13.4896	1.33469
1516	YALI1_A03183g_7	AGGCCCGATTCTACCACAAGATCTT	238	239	18.5153	160	161	22.9068	117	118	14.4632	18.6284	4.22296
1517	YALI1_A03183g_8	AGGACGAGGTTGGCCGAGTCAAGGG	299	300	23.2409	144	145	20.6303	152	153	18.7531	20.8748	2.2539
1518	YALI1_A03210g_1	TGCGGCCGCTGATTTCCGCCCACCG	135	136	10.5359	65	66	9.39036	133	134	16.4243	12.1168	3.77405
1519	YALI1_A03210g_2	CGCCCACCGCTCGGCCTCCGCCAAC	210	211	16.3461	186	187	26.606	180	181	22.185	21.7124	5.14625
1520	YALI1_A03210g_3	TGCTCGGCTTTTCCGGGCCCCAGGG	194	195	15.1066	79	80	11.3823	117	118	14.4632	13.6507	1.99068
1521	YALI1_A03210g_4	CGGGCCCCAGGGCTGTGGAAAGTCC	364	365	28.2765	186	187	26.606	261	262	32.1131	28.9985	2.82365
1522	YALI1_A03210g_5	CACAGCCCTGGGGCCCGGAAAAGCC	264	265	20.5295	116	117	16.6466	110	111	13.6052	16.9271	3.47067
1523	YALI1_A03210g_6	GCCCAGAGCGACATCGTGGGTGCCA	149	150	11.6205	107	108	15.366	125	126	15.4437	14.1434	2.18528
1524	YALI1_A03210g_7	TGTCCAGCGAGTCAAGGTGCACAAA	208	209	16.1912	94	95	13.5164	96	97	11.8892	13.8656	2.17214
1525	YALI1_A03210g_8	TGGATCAACGCGTGTTCCTGTTGCA	268	269	20.8394	171	172	24.4719	129	130	15.934	20.4151	4.28472
1526	YALI1_A03258g_1	AAGACTCTTCTCATCTCTGCCACTG	122	123	9.52878	97	98	13.9433	99	100	12.2569	11.9097	2.22763
1527	YALI1_A03258g_2	AGGGAGAGAACTCGGTCAAGTCTGT	243	244	18.9026	145	146	20.7726	121	122	14.9534	18.2096	2.97086
1528	YALI1_A03258g_3	CAAGGTTGTCGCCAACAGCCTCCAG	337	338	26.1848	128	129	18.3539	139	140	17.1597	20.5661	4.90241
1529	YALI1_A03258g_4	CTACGGAAGCAGGGTGCTCGTTGAT	360	361	27.9666	160	161	22.9068	176	177	21.6947	24.1894	3.32683
1530	YALI1_A03278g_1	GACACACCGTAGAACAGGTTGAACA	327	328	25.4101	138	139	19.7767	170	171	20.9593	22.0487	2.97051
1531	YALI1_A03278g_2	GATCGGGGGCATCCTCCTCGGCAAC	244	245	18.9801	127	128	18.2116	166	167	20.469	19.2203	1.14771
1532	YALI1_A03278g_3	TGACCCAGCTGCTGCGACCATGGAA	238	239	18.5153	90	91	12.9473	134	135	16.5468	16.0031	2.82352
1533	YALI1_A03278g_4	TCGTTCCTGCCGGTCTGGAGGCTTG	193	194	15.0291	93	94	13.3742	116	117	14.3406	14.248	0.831371
1534	YALI1_A03278g_5	TGTCCCCCACCCTGGAGCCCATCAA	146	147	11.3881	66	67	9.53264	95	96	11.7666	10.8958	1.19559
1535	YALI1_A03278g_6	CGAGGCTTCTCGGGTCCCCTCGACC	249	250	19.3674	107	108	15.366	133	134	16.4243	17.0526	2.07338
1536	YALI1_A03289g_1	ATCCGTTGTGGATCTCGTAGTCATC	258	259	20.0647	159	160	22.7645	167	168	20.5916	21.1403	1.4311
1537	YALI1_A03300g_1	GGAGCAGGTCCCGAAACCAACGTCC	125	126	9.76119	67	68	9.67492	91	92	11.2764	10.2375	0.900719
1538	YALI1_A03300g_2	TTACCAGCCCGGAATCGGAACCCAC	180	181	14.022	64	65	9.24809	99	100	12.2569	11.8423	2.41382
1539	YALI1_A03300g_3	AAGTCGACATTCAGTGTCCCTTCTG	181	182	14.0995	94	95	13.5164	107	108	13.2375	13.6178	0.439868
1540	YALI1_A03300g_4	TGGGACTCCATCAACAGCAGTGGCA	152	153	11.8529	75	76	10.8131	68	69	8.45727	10.3744	1.7398
1541	YALI1_A03300g_5	CCCATGCCTGGTCGAAGCCGATTGT	171	172	13.3248	94	95	13.5164	102	103	12.6246	13.1553	0.469453
1542	YALI1_A03300g_6	GGGACCTGCTCCGAAACTGTTGGAC	296	297	23.0085	109	110	15.6506	146	147	18.0177	18.8923	3.75612
1543	YALI1_A03300g_7	GAGCATGCGGAACAGCTTGAGGACG	276	277	21.4591	151	152	21.6263	157	158	19.3659	20.8171	1.25955
1544	YALI1_A03300g_8	GGCAGGTCGACGGTGATGTGGGTTC	256	257	19.9097	155	156	22.1954	167	168	20.5916	20.8989	1.17341
1545	YALI1_A03322g_1	CGGCCACAAGAGGAGTGTAGGCCTT	227	228	17.6631	153	154	21.9108	132	133	16.3017	18.6252	2.92573
1546	YALI1_A03322g_2	GGTCCTTCTTGAGGTAAGGAGTGAA	245	246	19.0576	119	120	17.0734	140	141	17.2822	17.8044	1.09029
1547	YALI1_A03322g_3	CTCGCCACTTGATGATGACGTTCTT	236	237	18.3603	146	147	20.9149	147	148	18.1402	19.1385	1.54235
1548	YALI1_A03322g_4	CTCAGACCCGATCTGTCTCTTCACA	242	243	18.8252	156	157	22.3377	221	222	27.2103	22.7911	4.21094
1549	YALI1_A03322g_5	GCATGCTCTCCGCTGCCGGCGCCAA	131	132	10.226	99	100	14.2278	93	94	11.5215	11.9918	2.04193
1550	YALI1_A03322g_6	CAACATGTCTGCTTCCGCTGACGTT	129	130	10.0711	117	118	16.7888	102	103	12.6246	13.1615	3.39091
1551	YALI1_A03322g_7	ATCCGACACCGAACCTCCGAAGAGA	236	237	18.3603	65	66	9.39036	167	168	20.5916	16.1141	5.92884
1552	YALI1_A03322g_8	GCGGCTGGTTCTGCCCCTGCCACGG	216	217	16.8109	65	66	9.39036	135	136	16.6694	14.2902	4.244
1553	YALI1_A03351g_1	TGCGGTACCTGTCGGAACAGGCTGG	337	338	26.1848	194	195	27.7443	213	214	26.2298	26.7196	0.887654
1554	YALI1_A03351g_2	TGCAGGACATCATCCCCAGAACCAT	107	108	8.36674	35	36	5.12202	59	60	7.35415	6.94763	1.66012
1555	YALI1_A03351g_3	GCTAACCAACTTCTTCAAGCCCAGC	198	199	15.4165	115	116	16.5043	91	92	11.2764	14.399	2.75847
1556	YALI1_A03351g_4	TTCTTCCTGGGCCTCGTGAGTGTCC	171	172	13.3248	75	76	10.8131	100	101	12.3795	12.1725	1.26856
1557	YALI1_A03351g_5	CGCGTTGTTTTCTTCTTCCTGGGCC	309	310	24.0156	178	179	25.4678	222	223	27.3329	25.6054	1.66292
1558	YALI1_A03351g_6	ATTTGCGCGTTGTTTTCTTCTTCCT	260	261	20.2196	152	153	21.7686	150	151	18.5079	20.1654	1.63099
1559	YALI1_A03351g_7	TGTGGACGCTCCGGATTCTTTGATT	264	265	20.5295	114	115	16.362	158	159	19.4885	18.7933	2.16897
1560	YALI1_A03351g_8	GAGTCTTGTCGGCGGCAGTTGTTGG	221	222	17.1983	128	129	18.3539	156	157	19.2433	18.2652	1.02541
1561	YALI1_A03356g_1	GACCGAGTGGCTCGCCGACCTCAAA	191	192	14.8742	112	113	16.0774	106	107	13.1149	14.6888	1.48995
1562	YALI1_A03356g_2	CTGCTGGGGCACCGAGGGAGACCAC	166	167	12.9375	109	110	15.6506	126	127	15.5663	14.7181	1.54267
1563	YALI1_A03356g_3	GACTGCTCAATTACTTTGTCTATGT	268	269	20.8394	141	142	20.2035	167	168	20.5916	20.5448	0.320502
1564	YALI1_A03356g_4	TCTATGTGGGATTTGCTGCCGGATT	202	203	15.7264	166	167	23.7605	145	146	17.8951	19.1273	4.15638
1565	YALI1_A03356g_5	AGGTCGGCGAGCCACTCGGTCGAAA	217	218	16.8884	77	78	11.0977	118	119	14.5857	14.1906	2.9155
1566	YALI1_A03356g_6	TGAAATGCCTGAGCCAGCAGCGTAA	370	371	28.7413	176	177	25.1832	183	184	22.5527	25.4924	3.10585
1567	YALI1_A03356g_7	CGACGGACAGACCAGACGCAATGGC	218	219	16.9659	133	134	19.0653	177	178	21.8173	19.2828	2.43301
1568	YALI1_A03356g_8	GGTACCGTCCAAAGAGCGAGGCAAT	75	76	5.8877	44	45	6.40252	52	53	6.49616	6.26213	0.327624
1569	YALI1_A03396g_1	ACAGAGACGACAGAGACCTGGACCG	239	240	18.5927	175	176	25.041	202	203	24.8815	22.8384	3.67772
1570	YALI1_A03396g_2	GCGAGGTTCTCAAGTGCCAGATCAT	219	220	17.0434	100	101	14.3701	154	155	18.9982	16.8039	2.32333
1571	YALI1_A03396g_3	GTTTCGTCATGATGGCCGACGTTAC	155	156	12.0853	114	115	16.362	125	126	15.4437	14.6303	2.25139
1572	YALI1_A03396g_4	GTCATGATGGCCGACGTTACGGGCG	231	232	17.973	109	110	15.6506	189	190	23.2881	18.9706	3.91527
1573	YALI1_A03396g_5	GTCGTCCCGGTCATCTCGACGGTCG	140	141	10.9232	105	106	15.0815	115	116	14.218	13.4076	2.19439
1574	YALI1_A03396g_6	ACCGTCGGTCCAGGTCTCTGTCGTC	338	339	26.2623	184	185	26.3215	211	212	25.9846	26.1895	0.179825
1575	YALI1_A03396g_7	GCCAGAGCCTCGTCGGCGCCCGTAA	341	342	26.4947	193	194	27.602	205	206	25.2492	26.4486	1.17705
1576	YALI1_A03396g_8	GCTTGGCCTTCTCAATGGCAAGAGT	129	130	10.0711	40	41	5.83341	129	130	15.934	10.6128	5.07203
1577	YALI1_A03402g_1	TGAGGGCAGCTCCCAGAGATCGAAG	254	255	19.7548	161	162	23.0491	191	192	23.5333	22.1124	2.05603
1578	YALI1_A03402g_2	GTCGGTAAGGCACAGGTCGGCCTCC	215	216	16.7335	82	83	11.8091	136	137	16.792	15.1115	2.86013
1579	YALI1_A03402g_3	GCTGAGGGCACGACTCGAGATCGGG	260	261	20.2196	183	184	26.1792	129	130	15.934	20.7776	5.14535
1580	YALI1_A03402g_4	GCTGGGCAGAGTTGGGCTTCTTGGG	222	223	17.2758	151	152	21.6263	152	153	18.7531	19.2184	2.21227
1581	YALI1_A03422g_1	CAGGATCTGGTCAAGTGCGGCGCCA	250	251	19.4449	87	88	12.5205	134	135	16.5468	16.1707	3.4775
1582	YALI1_A03422g_2	GCTGCTGCTCAACCTCACAGACGGC	196	197	15.2615	126	127	18.0693	148	149	18.2628	17.1979	1.67971
1583	YALI1_A03422g_3	CTGCTCCATTCGAAAAGGCCTTTGA	214	215	16.656	142	143	20.3458	113	114	13.9729	16.9916	3.19968
1584	YALI1_A03422g_4	ACAAGTTCGACCAGCTGGCCGAGGA	260	261	20.2196	126	127	18.0693	132	133	16.3017	18.1969	1.96207
1585	YALI1_A03422g_5	GGGGTCCAGACGCTCGCTGAGCACC	484	485	37.5728	231	232	33.0086	270	271	33.2162	34.5992	2.57734
1586	YALI1_A03422g_6	TCTTGAGCAGTGCAATCTTGTTGAC	259	260	20.1421	112	113	16.0774	159	160	19.6111	18.6102	2.20946
1587	YALI1_A03422g_7	GAATGGAGCAGCAAACGTGTTTCTC	253	254	19.6773	154	155	22.0531	164	165	20.2239	20.6515	1.24427
1588	YALI1_A03422g_8	GGGGGCGTACAGGTCCTTGCCCTCG	182	183	14.177	112	113	16.0774	106	107	13.1149	14.4564	1.50091
1589	YALI1_A03442g_1	CCCCTTCCTTTCTCCTACTGTAACG	256	257	19.9097	116	117	16.6466	142	143	17.5274	18.0279	1.68819
1590	YALI1_A03442g_2	TCCTACTGTAACGCTTCTTGGGTGG	303	304	23.5508	126	127	18.0693	149	150	18.3854	20.0018	3.07756
1591	YALI1_A03442g_3	GGCCGAAGTTACGTTGACACAAGTT	199	200	15.494	80	81	11.5245	108	109	13.36	13.4595	1.98658
1592	YALI1_A03442g_4	AACTGGCCATCTGTTGTTGAATGAA	127	128	9.91613	51	52	7.39847	105	106	12.9923	10.1023	2.80157
1593	YALI1_A03442g_5	AACATTAATCGACTTTGAACTGGCC	174	175	13.5572	71	72	10.244	114	115	14.0954	12.6322	2.08568
1594	YALI1_A03442g_6	TCGACTATTCCCCTCGCCTTAACGA	272	273	21.1493	118	119	16.9311	149	150	18.3854	18.8219	2.14269
1595	YALI1_A03442g_7	CTCTCAATACCTCTTTTATCGACTA	370	371	28.7413	221	222	31.5858	264	265	32.4808	30.936	1.95261
1596	YALI1_A03442g_8	TTCCTCTTTTGCTCTCAATACCTCT	265	266	20.607	197	198	28.1711	237	238	29.1714	25.9832	4.68272
1597	YALI1_A03450g_1	TGTCCAACACAGCGTCACTTCTGGA	150	151	11.6979	113	114	16.2197	81	82	10.0507	12.6561	3.19419
1598	YALI1_A03450g_2	AAAGAAGAAAGAGGGCCATCTGAAA	206	207	16.0362	114	115	16.362	153	154	18.8756	17.0913	1.55385
1599	YALI1_A03450g_3	TTGCTTCTCATATTGTTTCAAGGGA	206	207	16.0362	70	71	10.1018	120	121	14.8309	13.6563	3.13676
1600	YALI1_A03450g_4	AAGGGACGTGATTGGAGTGACTGTC	248	249	19.29	146	147	20.9149	168	169	20.7142	20.3064	0.88591
1601	YALI1_A03450g_5	GTGTCCTCGAGATGTTCAATTGAGG	229	230	17.8181	132	133	18.923	151	152	18.6305	18.4572	0.572503
1602	YALI1_A03450g_6	AAATGGAGACGTCTGACACTTGTCC	245	246	19.0576	116	117	16.6466	133	134	16.4243	17.3761	1.46041
1603	YALI1_A03450g_7	TTCTTTGAAATGGAGACGTCTGACA	140	141	10.9232	102	103	14.6547	98	99	12.1343	12.5707	1.9036
1604	YALI1_A03450g_8	AGATGGCCCTCTTTCTTCTTTGAAA	331	332	25.72	163	164	23.3336	146	147	18.0177	22.3571	3.94292
1605	YALI1_A03487g_1	TGGTTGCCCGTATGGTGCGTCTGCG	356	357	27.6567	164	165	23.4759	183	184	22.5527	24.5618	2.71975
1606	YALI1_A03487g_2	CGCCTGGATGGCGGCCGTTTTGTGG	153	154	11.9303	103	104	14.7969	97	98	12.0118	12.913	1.63203
1607	YALI1_A03487g_3	GCACCCGGTTGGCGCCTCGTCGGAA	116	117	9.06397	74	75	10.6709	58	59	7.23158	8.9888	1.72088
1608	YALI1_A03507g_1	CTTGTTCGAGTCTTGGCAGGCTTGG	216	217	16.8109	72	73	10.3863	82	83	10.1732	12.4568	3.77228
1609	YALI1_A03507g_2	TCGACCACAATACCCTCCAACGCCC	190	191	14.7967	96	97	13.801	107	108	13.2375	13.9451	0.789554
1610	YALI1_A03507g_3	GACGGCGCGAAGCTTGATTGGATTC	140	141	10.9232	101	102	14.5124	99	100	12.2569	12.5642	1.81419
1611	YALI1_A03512g_1	CAAGCTGCAAATGTTTGGAATCGCC	197	198	15.339	77	78	11.0977	127	128	15.6888	14.0419	2.5557
1612	YALI1_A03512g_2	TGTGTGCGTTTTGCGTCATGAGTGT	321	322	24.9453	160	161	22.9068	198	199	24.3913	24.0811	1.05403
1613	YALI1_A03512g_3	CGTCATGAGTGTGGGGCTCACCATG	246	247	19.135	114	115	16.362	145	146	17.8951	17.7974	1.3891
1614	YALI1_A03512g_4	TTTTGCGCCCGACAAGCTGAAGCGC	190	191	14.7967	110	111	15.7929	174	175	21.4496	17.3464	3.5882
1615	YALI1_A03512g_5	CAGCTTGGAAAAGTTGCGCTTCAGT	204	205	15.8813	116	117	16.6466	118	119	14.5857	15.7045	1.04173
1616	YALI1_A03512g_6	GACGGGTTCCAGCGTCCATCTGTTG	185	186	14.4094	123	124	17.6425	120	121	14.8309	15.6276	1.75765
1617	YALI1_A03512g_7	TGGCGCCGATTGGCAGAGCAATCAT	94	95	7.35963	64	65	9.24809	54	55	6.7413	7.78301	1.30592
1618	YALI1_A03512g_8	CCAAACAGTCGTAAACCAGCTGGGC	264	265	20.5295	107	108	15.366	176	177	21.6947	19.1968	3.36826
1619	YALI1_A03549g_1	GACTCACGGGTTTCACTGAGTGCGG	171	172	13.3248	73	74	10.5286	123	124	15.1986	13.0173	2.35012
1620	YALI1_A03549g_2	ACTGAGTGCGGAAATCTGCTGGGGA	224	225	17.4307	66	67	9.53264	109	110	13.4826	13.482	3.94903
1621	YALI1_A03549g_3	CTTCCACAACGCCAGGCTGATGGTG	278	279	21.6141	140	141	20.0612	133	134	16.4243	19.3665	2.66374
1622	YALI1_A03549g_4	TTCTAACGCACACGTCGAGCACCTG	226	227	17.5856	120	121	17.2157	154	155	18.9982	17.9332	0.940718
1623	YALI1_A03549g_5	CTCTTCCACCTGATCTGGACGCCAA	69	70	5.42289	64	65	9.24809	31	32	3.92221	6.19773	2.74618
1624	YALI1_A03549g_6	CGCACTCAGTGAAACCCGTGAGTCC	312	313	24.248	213	214	30.4475	191	192	23.5333	26.0763	3.80245
1625	YALI1_A03549g_7	AGACTCGTGGGGCACCATCAGCCTG	245	246	19.0576	110	111	15.7929	110	111	13.6052	16.1519	2.74387
1626	YALI1_A03549g_8	CGAGCCGTTTTTCAGACTCGTGGGG	298	299	23.1635	120	121	17.2157	187	188	23.043	21.1407	3.39972
1627	YALI1_A03567g_1	GGGCTGTGTGTCGACTTTTCAGGTG	339	340	26.3397	182	183	26.0369	178	179	21.9399	24.7722	2.45751
1628	YALI1_A03567g_2	AGGTGCGACGTCATATTGAGGCTGA	141	142	11.0007	130	131	18.6384	157	158	19.3659	16.335	4.63395
1629	YALI1_A03567g_3	GGCGGTTCGATTTCGTCTTCAACGG	316	317	24.5579	161	162	23.0491	180	181	22.185	23.264	1.20097
1630	YALI1_A03567g_4	GTCTTCAACGGATTGCCAGAAACCA	231	232	17.973	128	129	18.3539	143	144	17.65	17.9923	0.352367
1631	YALI1_A03567g_5	TATCAGCCTCAATATGACGTCGCAC	125	126	9.76119	101	102	14.5124	89	90	11.0312	11.7683	2.45985
1632	YALI1_A03567g_6	ATAGTGGTCATGTGGGAGAGGTGTT	215	216	16.7335	130	131	18.6384	163	164	20.1013	18.4911	1.68876
1633	YALI1_A03567g_7	GCTTTCATAGTGGTCATGTGGGAGA	157	158	12.2402	78	79	11.24	115	116	14.218	12.5661	1.51552
1634	YALI1_A03567g_8	GTTTCGCTTTCATAGTGGTCATGTG	249	250	19.3674	154	155	22.0531	202	203	24.8815	22.1007	2.75735
1635	YALI1_A03579g_1	AGACATACACCAGTCCCATATCTGA	115	116	8.9865	66	67	9.53264	87	88	10.7861	9.76841	0.922668
1636	YALI1_A03579g_2	ACACGAATTACACCTTCGACGATCC	297	298	23.086	151	152	21.6263	183	184	22.5527	22.4217	0.738624
1637	YALI1_A03579g_3	CATTACAACTCCCAATAAGGGGTGC	124	125	9.68372	46	47	6.68708	109	110	13.4826	9.95113	3.40565
1638	YALI1_A03579g_4	CAGTCGTTTTGTGATTTTATACCGT	231	232	17.973	118	119	16.9311	161	162	19.8562	18.2534	1.48257
1639	YALI1_A03579g_5	TGATTTTATACCGTTTTTGCAGCGT	338	339	26.2623	177	178	25.3255	217	218	26.7201	26.1026	0.710844
1640	YALI1_A03579g_6	TACCGTTTTTGCAGCGTTGTTTTTA	348	349	27.037	172	173	24.6141	208	209	25.6169	25.756	1.21738
1641	YALI1_A03579g_7	CAGCGTTGTTTTTAATTTGTATTCT	243	244	18.9026	151	152	21.6263	170	171	20.9593	20.4961	1.41969
1642	YALI1_A03579g_8	ATTTGTATTCTAATGATCAATTACC	336	337	26.1073	178	179	25.4678	175	176	21.5722	24.3824	2.45468
1643	YALI1_A03599g_1	CGTGAGATTGGTGAGTACGTGGTCG	220	221	17.1208	88	89	12.6628	129	130	15.934	15.2392	2.30882
1644	YALI1_A03599g_2	TGCTTGTAGATGTCTGTGAAGGCAG	190	191	14.7967	140	141	20.0612	125	126	15.4437	16.7672	2.87098
1645	YALI1_A03599g_3	AGAAACTCTTCAAAGCCCTCAGGGT	157	158	12.2402	89	90	12.805	105	106	12.9923	12.6792	0.391523
1646	YALI1_A03599g_4	TTCTCCGACACACCCTCTATTGGCC	229	230	17.8181	128	129	18.3539	148	149	18.2628	18.1449	0.286712
1647	YALI1_A03599g_5	AAGAGTTTCTGAAAGAGGTTCCTGA	163	164	12.705	120	121	17.2157	103	104	12.7472	14.2226	2.59213
1648	YALI1_A03599g_6	TGAAAGAGGTTCCTGAGTCGGTTCT	328	329	25.4876	145	146	20.7726	227	228	27.9458	24.7353	3.64525
1649	YALI1_A03599g_7	CAACGACAGCTTGACTCACCCGAAG	207	208	16.1137	108	109	15.5083	133	134	16.4243	16.0154	0.465808
1650	YALI1_A03624g_1	GCAGTGGCTTGCGGTTCTGGAACGC	159	160	12.3952	104	105	14.9392	118	119	14.5857	13.9734	1.37814
1651	YALI1_A03624g_2	CCCAATGGCCAGAATCTTGTTTCTG	186	187	14.4869	114	115	16.362	96	97	11.8892	14.246	2.2461
1652	YALI1_A03624g_3	GTCATGCTCGCCCATGGCCTTCTTG	212	213	16.5011	140	141	20.0612	96	97	11.8892	16.1505	4.09728
1653	YALI1_A03624g_4	TTAAGGACCACATTTACCGAGAAGG	160	161	12.4726	81	82	11.6668	121	122	14.9534	13.031	1.71297
1654	YALI1_A03624g_5	GAGCCGAAAAGAGCAACGCACACTT	129	130	10.0711	94	95	13.5164	90	91	11.1538	11.5804	1.76186
1655	YALI1_A03624g_6	CCCTCGGTAATGACCATCTTCTCGG	186	187	14.4869	91	92	13.0896	69	70	8.57984	12.0521	3.08715
1656	YALI1_A03624g_7	ACCAGCGAAGGGCTCTCAGAAACAA	104	105	8.13433	85	86	12.2359	96	97	11.8892	10.7532	2.27459
1657	YALI1_A03624g_8	CGAGCTTAAGGCTGTGTCTGGAGGC	141	142	11.0007	64	65	9.24809	127	128	15.6888	11.9792	3.33001
1658	YALI1_A03669g_1	TGATGACCCCCCTCGCAAATAATCA	130	131	10.1485	62	63	8.96353	82	83	10.1732	9.76177	0.691406
1659	YALI1_A03669g_2	TGAAGGCGAGCGTCATGTGTTTGTG	217	218	16.8884	132	133	18.923	128	129	15.8114	17.2076	1.58016
1660	YALI1_A03669g_3	TGAAAAAGTCCGACTATTCTCCCAT	249	250	19.3674	119	120	17.0734	155	156	19.1208	18.5205	1.25932
1661	YALI1_A03669g_4	GAGGATCTCGAACGTGCCGACGCAA	288	289	22.3888	149	150	21.3417	171	172	21.0819	21.6041	0.691827
1662	YALI1_A03669g_5	CCTTCCTCAATGCGGCGAATATCTG	346	347	26.882	160	161	22.9068	183	184	22.5527	24.1138	2.40384
1663	YALI1_A03669g_6	CGAGGGGGGTCATCACAAAATTTCC	283	284	22.0014	184	185	26.3215	162	163	19.9788	22.7672	3.23996
1664	YALI1_A03669g_7	ACAAACACATGACGCTCGCCTTCAG	110	111	8.59915	78	79	11.24	64	65	7.96699	9.26871	1.73619
1665	YALI1_A03669g_8	GAATGGGAGAATAGTCGGACTTTTT	184	185	14.3319	131	132	18.7807	167	168	20.5916	17.9014	3.22116
1666	YALI1_A03688g_1	CTACTTCTATGCCGACTCGGTTGGA	153	154	11.9303	134	135	19.2076	127	128	15.6888	15.6089	3.63927
1667	YALI1_A03688g_2	TCGTCCTACGGCACCACCCAGTTCT	219	220	17.0434	132	133	18.923	134	135	16.5468	17.5044	1.25338
1668	YALI1_A03688g_3	TGTCTTCAACGGAGGCTACGCCTGC	196	197	15.2615	120	121	17.2157	135	136	16.6694	16.3822	1.00822
1669	YALI1_A03688g_4	GGGGTTCTTCGCAGACAATGGGGGC	167	168	13.0149	130	131	18.6384	99	100	12.2569	14.6368	3.48623
[truncated: 56,753 more rows]

## Sheet: PO1f Ku70 Day 6
Guide No.	Guide ID	Guide Sequence	Replicate #1	Replicate #1 (+1 count)	Replicate #1 Normalized abundance	Replicate #2	Replicate #2 (+1 count)	Replicate #2 Normalized abundance	Replicate #3	Replicate #3 (+1 count)	Replicate #3 Normalized abundance	Average Normalized abundance	SD
[truncated: 58,422 more rows]

[truncated: 3 more sheets: PO1f Cas12a Ku70 Day 2, PO1f Cas12a Ku70 Day 4, PO1f Cas12a Ku70 Day 6]
