# Supplementary material for: Genome-wide functional screens enable the prediction of high activity CRISPR-Cas9 and -Cas12a guides in Yarrowia lipolytica
Source: Nat Commun. 2022 Feb 17;13:922. doi: 10.1038/s41467-022-28540-0 (PMC8854577; doi:10.1038/s41467-022-28540-0)
Supplement: Supplementary file 9 — Supplementary Data 5 [file 41467_2022_28540_MOESM9_ESM.xlsx]

## Sheet: Cas9 - Nucleosome Occupancy
Number	Guide/Gene ID	Spacer sequence (20-mer)	Nucleosome Occupancy (Tsankov)
532	YALI1_A00241g	TTGGGCAGCGGAAATCTTGG	0.0725
533	YALI1_A00241g	GAACCAGTTGGCCATTAGGG	0.131875
535	YALI1_A00252g	GATACCTTCTTGGTACCAGT	0.401875
536	YALI1_A00252g	TATCTGGGCGACAATCTCCG	0.5375
537	YALI1_A00252g	TGTGTAACTGAGCTGGAGCA	0.27
538	YALI1_A00252g	GTTACACAAACGCCAGACTG	0.16
539	YALI1_A00252g	TTACACAAACGCCAGACTGC	0.154375
540	YALI1_A00252g	AGAAGGTATCAAAATCGTGC	0.425625
541	YALI1_A00309g	GGCTGCTCAGAACTACAAGG	0.3675
542	YALI1_A00309g	CCTCGGGCTCATCCACCAGA	0.156875
543	YALI1_A00309g	TGGTCTGGCCAACTACAACG	0.186875
544	YALI1_A00309g	ACAAATGACCTGGAAGCCCG	0.08875
545	YALI1_A00309g	GGAGTGCCAGTGGCAAACGG	0.231875
546	YALI1_A00309g	GACTACATCAAGATCAAGGA	0.1875
547	YALI1_A00325g	TGGTACTCATTCAGAGGCAG	0.138125
548	YALI1_A00325g	CATAATCACTCCGGGAACAG	0.19375
549	YALI1_A00325g	GGAAAAGATCAAAAACATCG	0.36
550	YALI1_A00325g	ACTTTACTGTCCAAGTTGAC	0.16375
551	YALI1_A00325g	GCCTCCGCCACCACCTCCAG	0.28875
552	YALI1_A00325g	GTTGACTGGTACTCATTCAG	0.15
553	YALI1_A00375g	GCGATATGAGAAGCGTCACG	0.25875
554	YALI1_A00375g	CACGGAGGCACAATAATCCG	0.196875
555	YALI1_A00375g	GACGGGTCCGACACAAAGCA	0.234375
556	YALI1_A00375g	ACCCGTCTATTCTGACCGAA	0.236875
557	YALI1_A00375g	GGGTCCGACACAAAGCACGG	0.231875
558	YALI1_A00375g	ACGCTTCTCATATCGCCATT	0.2475
559	YALI1_A00406g	TCACGTTGACTTCTCTTCCG	0.27625
560	YALI1_A00406g	AGAGAAGTCAACGTGACCGG	0.28875
561	YALI1_A00406g	GTCGTTGTCGACTGTATCGA	0.229375
562	YALI1_A00406g	CTGGGCGTAAAGAGAAATGG	0.133125
563	YALI1_A00406g	GCTCGAGCTGCAGATCACCA	0.139375
564	YALI1_A00406g	GAGACCGGAGGCAAAGGCAA	0.16125
565	YALI1_A00447g	CTATTGCCGCTGCTTCCGTA	0.2
566	YALI1_A00447g	TCTGCACCCTACGGAAGCAG	0.235625
567	YALI1_A00447g	GCAATAGCATTGGCTTCGAC	0.221875
568	YALI1_A00447g	AAGTGAACGATCGCAGGTGA	0.258125
569	YALI1_A00447g	GCTCGGGAAGCTACTCGCGA	0.426875
570	YALI1_A00447g	GCGAGTAGCTTCCCGAGCCA	0.41625
571	YALI1_A00468g	GTTTCCCTGAATGTTCTGCA	0.17125
572	YALI1_A00468g	GGAAGCCTCGGACAAGAGCG	0.2725
573	YALI1_A00468g	CAAACAGCTGGGAGATGCCG	0.27875
574	YALI1_A00468g	GAAGCCTCGGACAAGAGCGA	0.275
575	YALI1_A00468g	CCACTCGCTAGAAAACTCGG	0.2375
576	YALI1_A00468g	CTTCCCCTCGCTCTTGTCCG	0.27625
577	YALI1_A00504g	CCCTGCTGACTATAAGCGGG	0.151875
578	YALI1_A00504g	GCAGCCGCTCAGGCCAACCA	0.255625
579	YALI1_A00504g	CGCCCTGCTGACTATAAGCG	0.155625
580	YALI1_A00504g	ATATTGGCCCTGCTGTTGAG	0.37125
581	YALI1_A00504g	CCACCCGGAGGCGTTCCCGG	0.445
582	YALI1_A00504g	GATCCGCCAGGAGCACGGGG	0.480625
583	YALI1_A00538g	CCTGGGCCACTAATCCCACG	0.17
584	YALI1_A00538g	TGAAGGCAACCACCGCCACG	0.245625
585	YALI1_A00538g	TGATCCCCAGAGACACCACA	0.13375
586	YALI1_A00538g	TGCTCTCTCGGGTCTCCGAT	0.141875
587	YALI1_A00538g	CTTCCTGTCTCCAGATCAAG	0.309375
588	YALI1_A00538g	GTACGAGTTGACGGAACCAA	0.19375
589	YALI1_A00558g	GGCCATACTGAGACCCACCG	0.21125
590	YALI1_A00558g	TGGATGCTGTTGAAGACCGT	0.223125
591	YALI1_A00558g	CATACTGAGACCCACCGTGG	0.220625
592	YALI1_A00558g	AGACCGTCGGCGTAGATGCG	0.159375
593	YALI1_A00558g	GCGTGGCATGTGCAGAGACG	0.13
594	YALI1_A00558g	GCCCGAACACGTCTTATGCC	0.353125
595	YALI1_A00574g	CTATATACATGGGGGAAACG	0.14875
596	YALI1_A00574g	CCAACATTGAAGTTGACCTG	0.124375
597	YALI1_A00574g	TGGCATCTTTGATACTGGAG	0.220625
598	YALI1_A00574g	ATAAAATTAATCTATATACA	0.13
599	YALI1_A00574g	AAATTAATCTATATACATGG	0.134375
600	YALI1_A00574g	TGGTTGTCTCGGGCTATCTA	0.264375
601	YALI1_A00601g	GCTCTCGTCTGACATACGGC	0.17125
602	YALI1_A00601g	CCTTGAGCACGCCCGAGTGA	0.515
603	YALI1_A00601g	GTTGTTGTCCCTGGAGACGA	0.1325
604	YALI1_A00601g	TTTGGCTCTCGTCTGACATA	0.175
605	YALI1_A00601g	GCTGGGTGTGTTCGTGCCCG	0.455625
606	YALI1_A00601g	CCGAAGTCCGTCTTGATCCA	0.14625
607	YALI1_A00661g	TACGGCTCTCAGTTTCTCCA	0.226875
608	YALI1_A00661g	CCACAAGACAGAAGACACGT	0.174375
609	YALI1_A00661g	GTTGGGATCGCAGCTAGGAG	0.36875
610	YALI1_A00661g	CTTCTGTCTTGTGGGGACCG	0.191875
611	YALI1_A00661g	GGTGGCCTCGGCTCTGGTGG	0.285625
612	YALI1_A00661g	GCCCGTCTACCTGGTGGCCT	0.29625
613	YALI1_A00683g	GTAGAGATGACACTCTTCGA	0.415625
614	YALI1_A00683g	GTTACTTAATTCGAGCCAGG	0.225625
615	YALI1_A00683g	TCTCTGAGTCCACTTGTCGA	0.454375
616	YALI1_A00683g	GCTCTATGAAGAGTGCTGCT	0.09875
617	YALI1_A00683g	TGAGTCCACTTGTCGAAGGT	0.4325
618	YALI1_A00683g	AACCGGGAATAGGGGAACAA	0.250625
619	YALI1_A00715g	ATGGTAGTAGAGGCACCAGG	0.226875
620	YALI1_A00715g	GGAGCTATCGATGGTAGTAG	0.215625
621	YALI1_A00715g	AGACTCAGTGGAGCTATCGA	0.215
622	YALI1_A00715g	GAGGAGTTCGACAGGAGTAG	0.2175
623	YALI1_A00715g	TGGTAGTAGAGGCACCAGGA	0.22875
624	YALI1_A00715g	AGCTCACGACAGAGGCAACG	0.335
625	YALI1_A00746g	CATGCGCGACGAACTCTGCG	0.06125
626	YALI1_A00746g	AAGAACGTCAAGCAGGTCGA	0.22625
627	YALI1_A00746g	TGCCTACTCTTCCTTCCGGA	0.2875
628	YALI1_A00746g	ATGGGCTTCTGCCAACTCCG	0.39625
629	YALI1_A00746g	GGAGTTGGCAGAAGCCCATC	0.39375
630	YALI1_A00746g	TCTCGTCCTCAGACCAAGTT	0.09125
631	YALI1_A00789g	CACTGGACGACATCAACACG	0.165625
632	YALI1_A00789g	CCAACCACCACGTTGAACCG	0.26125
633	YALI1_A00789g	AGATCGACCCGTTCTCGCCA	0.175625
634	YALI1_A00789g	GTTCTCGCCACGGTTCAACG	0.214375
635	YALI1_A00789g	GGAGAGAACGAACCGGACCG	0.363125
636	YALI1_A00789g	TTCTGCAGCTGGACAAGCGG	0.20125
637	YALI1_A00801g	GGGCAAGATCAAGTACGGCG	0.225625
638	YALI1_A00801g	GCTCCATCACATTTCTCCGA	0.174375
639	YALI1_A00801g	GTACGGCGCGGACGTCGGAG	0.275625
640	YALI1_A00801g	GAGCCGTCGGAGAAATGTGA	0.1375
641	YALI1_A00801g	ACCAACGACGGTGTTCTCGG	0.5725
642	YALI1_A00801g	GCTCAAGACCCGAATGCCGG	0.131875
643	YALI1_A00829g	TTGCAATCCTGCTTGATGGG	0.405625
644	YALI1_A00829g	TCTGTGTCCGAGTCCGTGAG	0.110625
645	YALI1_A00829g	ATTGCCGAGCCAAACTGCGA	0.218125
646	YALI1_A00829g	CAACGCAGAGTCCACCCCCG	0.35375
647	YALI1_A00829g	GACCATGTCGCCCAAGGCGT	0.163125
648	YALI1_A00829g	TGGGCTGGGGAACTGCCACG	0.29625
649	YALI1_A00867g	GGTTTGCGCTTATTTCCGGG	0.0675
650	YALI1_A00867g	ACTTTGCCCCCAGACAACCA	0.154375
651	YALI1_A00867g	CAACTTGTCTGGGATTGCCG	0.063125
652	YALI1_A00867g	GCTACGAGTACTAGGCGCAG	0.16875
653	YALI1_A00867g	AGAGAGCTGTGAGGAAACAT	0.08
654	YALI1_A00867g	TGTTTCCTCACAGCTCTCTT	0.08125
655	YALI1_A00905g	CCTTGCACTTGAACGAAACA	0.345625
656	YALI1_A00905g	GCTGATAGTATACAAGAGAT	0.22875
657	YALI1_A00905g	ACCCCAGCAATGTCAAAAGG	0.146875
658	YALI1_A00905g	CCATGTTTCGTTCAAGTGCA	0.345625
659	YALI1_A00905g	GATTTCAGTGCTGAGTACAG	0.288125
660	YALI1_A00905g	GCCTCCTTTTGACATTGCTG	0.159375
661	YALI1_A00911g	GACAGCTCTTCCAGGCCCAA	0.259375
662	YALI1_A00911g	CCTTTTCCGATTCTGCCCTT	0.31125
663	YALI1_A00911g	ATCGCTCATGATGTTCAAGA	0.284375
664	YALI1_A00911g	TGATTGGGGACAAGTTCACA	0.18625
665	YALI1_A00911g	ATTGACACAGATCGGAGAAA	0.2125
666	YALI1_A00911g	AATCTGAATGATATTGTTCA	0.205
667	YALI1_A00947g	GTACAGCGAGATGTACGACA	0.40875
668	YALI1_A00947g	TCGTACATCTCGCTGTACGA	0.38625
669	YALI1_A00947g	GTATCTGTCACGAGCAGTAG	0.47625
670	YALI1_A00947g	AACGCCAGCGACGCTCTCAA	0.296875
671	YALI1_A00947g	CAGCGCCGAAAACGTGACGA	0.221875
672	YALI1_A00947g	GGACGAGGTTAGCGAGCCCG	0.48625
673	YALI1_A00983g	GGAAAAAGTGGATCACGCAC	0.41125
674	YALI1_A00983g	CCAGCGTCTGTACGCTGCCG	0.40625
675	YALI1_A00983g	GGTGGACGAGGGCGACGCGG	0.54875
676	YALI1_A00983g	GACGACGACGAGGCGTTCCA	0.439375
677	YALI1_A00983g	GATCACGCACCGGTCAGCCG	0.46875
678	YALI1_A00983g	CGTGCTGGAAGCCACCACCT	0.481875
679	YALI1_A01061g	GATCTTGCCGACGAATTCGA	0.194375
680	YALI1_A01061g	GGGGCTGCTGATGTGCCCAA	0.150625
681	YALI1_A01061g	AGAAGGAGAAGGAGGCTGCA	0.2925
682	YALI1_A01061g	GGTGGGCTCGGGGGTCGCAG	0.1675
683	YALI1_A01061g	GGAAAGAAGCAACAAAGCTA	0.2925
684	YALI1_A01061g	GCTGCTGATAAGAAGGCCAA	0.148125
685	YALI1_A01074g	ATACATTAAGAATCTGAACG	0.34375
686	YALI1_A01074g	AGTTCACGATAACATGGGGA	0.180625
687	YALI1_A01074g	GACCACATCTTCGACAACAA	0.270625
688	YALI1_A01074g	ATATAGTTCACGATAACATG	0.184375
689	YALI1_A01074g	CAAAGTCCATCAGTCCCCAT	0.40125
690	YALI1_A01074g	ATGGGTGTATGCAAGTTCAA	0.238125
691	YALI1_A01093g	GCACATCCGAAACAGATCGG	0.266875
693	YALI1_A01093g	TCTGTTTCGGATGTGCTCGG	0.298125
694	YALI1_A01093g	AAACCCACTGATATTCCCGT	0.155625
695	YALI1_A01093g	AGACCGACGGGAATATCAGT	0.14125
697	YALI1_A01122g	GGTAAGATCATCAAGGACCT	0.163125
698	YALI1_A01122g	GACGACACTCGCAGACCGGA	0.130625
699	YALI1_A01122g	TCCTGGATCAACTACGGCGA	0.1875
700	YALI1_A01122g	GGCGAGGCCGAGACGTCCAT	0.10125
701	YALI1_A01122g	CGAGGTCTACCGAGCCGGCG	0.101875
702	YALI1_A01122g	CGAGTGTCGTCTCTGTCACT	0.156875
703	YALI1_A01143g	GGGGAAATACAAACACGCAA	0.193125
704	YALI1_A01143g	AGATGTGATTTCGTCGGGAG	0.33625
706	YALI1_A01143g	TGGCTCCCAGACGATATGAA	0.27375
707	YALI1_A01143g	GAGCGGTTGGAATCCAGAAA	0.331875
708	YALI1_A01143g	AGAAAACGCAGACTGCTCAT	0.20625
709	YALI1_A01173g	TCGGCCCTCAAAGTTCACAG	0.005625
710	YALI1_A01173g	GGGAAATCAAGGTATCGGGG	0.109375
711	YALI1_A01173g	GTCTGAATCTTCCATTGTGG	0.15375
712	YALI1_A01173g	CTGAAAAGCGAGTCCCGGAG	0.181875
713	YALI1_A01173g	GGTCAAGGAAAAACGCTGGC	0.25
714	YALI1_A01173g	CCGCACCGGCGAAAAAGCCA	0.099375
715	YALI1_A01198g	GGATGACGACGATAATACGG	0.33
716	YALI1_A01198g	CTAGTTGGTCCTGTTTGCCG	0.073125
717	YALI1_A01198g	AATGTGCACTCGAGACCCCG	0.308125
718	YALI1_A01198g	ACAGCTGTGGAAACGCGACT	0.461875
719	YALI1_A01198g	ACTCACGTGCGAGTCATCGA	0.231875
722	YALI1_A01230g	GATATTCGAGTCTTGTAAGA	0.259375
723	YALI1_A01230g	GCTGTACTGTAGTCATAATT	0.2625
725	YALI1_A01230g	AATTAGTCACCATCTCAATA	0.05375
726	YALI1_A01230g	TTCGAGTCTTGTAAGATGGT	0.255625
727	YALI1_A01240g	TGTTGTTGAGGAAATGGGCG	0.1075
728	YALI1_A01240g	GCTGTAATGAACATAGAGAT	0.231875
729	YALI1_A01240g	GTTTGGGTCATGTCAATAGA	0.14
730	YALI1_A01240g	CATAGAGATGGGTTACAAGG	0.225625
731	YALI1_A01240g	ACATAGAGATGGGTTACAAG	0.225625
732	YALI1_A01240g	TAATGATGAAAAGTGAGAGG	0.155625
733	YALI1_A01241g	GATGTTCCCATTCATCACCT	0.45875
734	YALI1_A01241g	TGCCAGATAGTGCCAAGACA	0.39125
735	YALI1_A01241g	AGACGGTCAAGAGATGACCA	0.5075
736	YALI1_A01241g	TGGCATTAGCCTGCATCCAA	0.255625
737	YALI1_A01241g	GGAGAAATGGATGCGAAGAT	0.469375
739	YALI1_A01249g	GCAATATGAAGTCGTCCTGG	0.21
740	YALI1_A01249g	GGATCCAGAATGCTTCGGGT	0.340625
741	YALI1_A01249g	GGTCAGTCGATTCTTCCACC	0.281875
742	YALI1_A01249g	CCACAGAGTATGGAGAAGAT	0.23875
743	YALI1_A01249g	CCGATCTTCTCCATACTCTG	0.250625
744	YALI1_A01249g	TCAGCTCGTACAAAGAGTGG	0.36
745	YALI1_A01260g	TCAAGCTTATCATCTGGCAG	0.020625
746	YALI1_A01260g	TCTGGCAGTGGTTAAAGACC	0.083125
747	YALI1_A01260g	ATAGCTCCTCTCGCCACCGT	0.54
748	YALI1_A01260g	TTAGAGAAAGAGTTTAAAGT	0.239375
749	YALI1_A01260g	CAGTGGTTAAAGACCCGGAA	0.12
750	YALI1_A01260g	AGAGAAAGAGTTTAAAGTCG	0.245625
751	YALI1_A01267g	GTTCTGGTCATGTTCACCAG	0.18875
752	YALI1_A01267g	GGGCTGTCTGATTCTCTACG	0.173125
753	YALI1_A01267g	GGGAAACAGTCTGTAAAGAG	0.208125
754	YALI1_A01267g	GAGGATCTGTGGAACTCCAA	0.355
755	YALI1_A01267g	ATCTCGCTGTCGCTGTCAGG	0.34
756	YALI1_A01267g	CCAGACCTGGACCATTTGAC	0.384375
757	YALI1_A01298g	GGTGACTCTTTCAAGCCACC	0.37375
758	YALI1_A01298g	AGATCAACGTGCGAGATGGA	0.1525
759	YALI1_A01298g	ACAGACAGAAGAGAAGATGC	0.131875
760	YALI1_A01298g	ACAGAAGAGAAGATGCCGGT	0.14375
761	YALI1_A01298g	GTAGCAGTTTTGACAGCGAT	0.300625
762	YALI1_A01298g	GATGAGATCAACGTGCGAGA	0.143125
763	YALI1_A01394g	CGCCGACCTTGACAACCACG	0.195625
764	YALI1_A01394g	GAAAATGCCAACATTCACCA	0.1125
765	YALI1_A01394g	GGCCAGTCGTCGCTGCAGCG	0.33375
766	YALI1_A01394g	ACCGCTCGAGTGATTCGAAA	0.385
767	YALI1_A01394g	AACCAGCTCGACGAGGGCGA	0.40625
768	YALI1_A01394g	ATTGGTGACTGTTCGAGCCG	0.35125
769	YALI1_A01430g	TCATCTGGCGAGGTCAACTG	0.385
770	YALI1_A01430g	CTACTTGTAGATGATTGCAC	0.470625
772	YALI1_A01430g	TTGACCTCGCCAGATGACAA	0.360625
774	YALI1_A01430g	GAGGCCATTGTCATCTGGCG	0.335625
775	YALI1_A01434g	TCTCCATTCTCATCTCAACA	0.138125
776	YALI1_A01434g	GTAGGGTGTCACATCGATGG	0.51875
777	YALI1_A01434g	TTTGTGTCCCGCTAGCAGTG	0.270625
778	YALI1_A01434g	AGCGGGACACAAAGATACTG	0.276875
779	YALI1_A01434g	CTTTGTGTCCCGCTAGCAGT	0.270625
781	YALI1_A01468g	TGGATTCTGCTGACTAACGG	0.25375
782	YALI1_A01468g	GGAGGCGAGGCGATTCCGCA	0.094375
783	YALI1_A01468g	CCGTTAGTCAGCAGAATCCA	0.24875
784	YALI1_A01468g	ATTCTGCTGACTAACGGCGG	0.26875
785	YALI1_A01468g	TCCTATGTATTCGATATCGA	0.194375
786	YALI1_A01468g	GCAGACGTGTGACTACTCGC	0.368125
787	YALI1_A01505g	GCGACTGTCCGCCAAACACC	0.244375
788	YALI1_A01505g	AGTTGCGGCTGGCCACGTTG	0.22125
789	YALI1_A01505g	AAAGTCGTACGACGTAACCA	0.335625
790	YALI1_A01505g	GGGTGGTGTCGCGCTCGTGG	0.404375
791	YALI1_A01505g	AAGAAGCGATGCTCCTTCAA	0.20875
792	YALI1_A01505g	CAACGTGGTCAGCCGCAACG	0.183125
793	YALI1_A01537g	ACTGGAGGAACAGAAGCGCC	0.330625
794	YALI1_A01537g	TGTGGCCGAAGCCAAGCGAC	0.289375
795	YALI1_A01537g	AGGAGTCTGTTCGACGACAG	0.171875
796	YALI1_A01537g	GGAGTCTGTTCGACGACAGC	0.175
797	YALI1_A01537g	CTCTCTGGAAAAGGTCCGTG	0.294375
798	YALI1_A01537g	GTCGCTTCTGCTCCTCCTGT	0.295625
800	YALI1_A01577g	CCGATGATTCTGTTGATCCG	0.275625
801	YALI1_A01577g	GCTCAAGTCGGGCGACGACA	0.27375
802	YALI1_A01577g	TTTCTGCTCCGCCTGAGAGT	0.19875
803	YALI1_A01577g	GATCACAAGCTGCTTGAGAG	0.13375
804	YALI1_A01577g	GCTGATTGAGCGGGTGCGGG	0.15875
805	YALI1_A01602g	ATGTCCGTCGATTTTCTGAG	0.393125
806	YALI1_A01602g	TTTCTGGCGTCGTATGCCGA	0.188125
807	YALI1_A01602g	GTTTGAGACGATTGGCCAGT	0.19
808	YALI1_A01602g	CTCACCGCTCAGAAAATCGA	0.41
809	YALI1_A01602g	GGGTGTCCCGCAACGTTGAG	0.4125
810	YALI1_A01602g	GCACAACGATCTCTGGAGTG	0.1575
811	YALI1_A01618g	TGGTGCATATCCTAGTTGCG	0.330625
812	YALI1_A01618g	AAGTCCTTAGAAGCTCTCTA	0.34
813	YALI1_A01618g	GATCACGGTGTCATGTCATG	0.469375
815	YALI1_A01618g	AAGGACTTCTCCAAACATGA	0.349375
816	YALI1_A01618g	TGTCATGTCATGTGGCATAT	0.428125
817	YALI1_A01628g	GCTGATTGACGCCTACTGCT	0.305625
818	YALI1_A01628g	GATGAACGTGGTCAACCGCC	0.345625
819	YALI1_A01628g	ACCACGTTCATCACAAACCC	0.36625
820	YALI1_A01628g	GCGTCCTGTTCGAAGCTCAT	0.1875
822	YALI1_A01628g	ATGAACGTGGTCAACCGCCG	0.3425
824	YALI1_A01670g	GTGCGTAAGGAAGATCCAAG	0.09625
825	YALI1_A01670g	TGTTCGTCACATGATCGTGT	0.174375
826	YALI1_A01670g	GGAAAGAGCATCTAGCCCTG	0.174375
828	YALI1_A01670g	ACTTGTTCAAACGAAGGTAG	0.111875
829	YALI1_A01717g	GTACTCGGCCCCAATGTCCG	0.468125
830	YALI1_A01717g	GCAAACTCGGACCCAATGGA	0.158125
831	YALI1_A01717g	CGATTGGTGTGGTTACAGAG	0.25125
832	YALI1_A01717g	CCCAGGTCGCCCAAGTCGAG	0.20625
833	YALI1_A01717g	GATTCAAGACAGTCAAGGAG	0.091875
834	YALI1_A01717g	GTCCGGGGTCTCTTTTTCGG	0.343125
835	YALI1_A01732g	CGAGCTTCGTGAGTACCTGT	0.291875
837	YALI1_A01732g	CGGAGCCCAGAAAGCCTGGG	0.2225
838	YALI1_A01732g	AGCCCTGACTCTGTAAAAGT	0.255
839	YALI1_A01732g	TGAAGCACAAAGCTCCTCCC	0.239375
843	YALI1_A01736g	CCCAGCCTCGAAAGTTTCGG	0.273125
844	YALI1_A01736g	GCCGAAGAATACGCTACCCG	0.4025
845	YALI1_A01736g	TCGGGTAGCGTATTCTTCGG	0.4025
846	YALI1_A01736g	GGTACACAAGTAGAGTGTGG	0.373125
847	YALI1_A01766g	GCTCATGTCCGAGCGTACGA	0.563125
848	YALI1_A01766g	CGTCCAGGTGACGCTCAGAT	0.314375
849	YALI1_A01766g	GCTTCTCCATTGGGGTTGGG	0.086875
850	YALI1_A01766g	AACAGATTGAGCATTCCGGT	0.363125
851	YALI1_A01766g	CGAGTGCCCGGAATCATCAT	0.078125
852	YALI1_A01766g	TTCCGGGCACTCGAACCAGT	0.07375
853	YALI1_A01777g	AGGTGATCTGGAACTCGTAG	0.336875
854	YALI1_A01777g	AACTCGTAGGGGCTGCCGAA	0.38875
855	YALI1_A01777g	ACGAACTTGTTGACTCCAAC	0.168125
856	YALI1_A01777g	GAATCAGGTCAACTGTGGGT	0.169375
857	YALI1_A01777g	AGGGGCTGCCGAACGGCGCA	0.40125
858	YALI1_A01777g	AAGGTGATCTGGAACTCGTA	0.330625
859	YALI1_A01794g	ACAGCGAGTAGAGAATCACG	0.16
860	YALI1_A01794g	AAGATCATCACCAAACGCGA	0.274375
861	YALI1_A01794g	GGACCGCCACTGGAAACAGT	0.25
862	YALI1_A01794g	TGTCCAGGCTCGATGCGCTG	0.185
863	YALI1_A01794g	AACATCACCTTTGAAAGCAG	0.105
864	YALI1_A01794g	TTGCGGAGCACCACACTGGT	0.354375
865	YALI1_A01824g	GAACTGTCGGTACAGAGCCA	0.52625
866	YALI1_A01824g	CACCTTTGCCGATTTGTACG	0.173125
867	YALI1_A01824g	GCTGTACGCCAAGGGCCACA	0.29375
868	YALI1_A01824g	ACTCCTGTCGAATCTTGGTT	0.17
869	YALI1_A01824g	CTGTACCGACAGTTCCTGCG	0.46625
870	YALI1_A01824g	GACCTCGTACAAATCGGCAA	0.143125
871	YALI1_A01842g	TTCCGGATCCAAGAAGAGCG	0.115
872	YALI1_A01842g	CTTTCCGGATCCAAGAAGAG	0.115625
873	YALI1_A01842g	GTTGGTAGTATCCGAGCGAG	0.249375
874	YALI1_A01842g	TTGGTAGTATCCGAGCGAGA	0.24875
875	YALI1_A01842g	TGTGGGGTATAGGGGAGCTT	0.22375
876	YALI1_A01842g	ACACCTGAACCCAACGAAAA	0.1775
877	YALI1_A01854g	GCACTTTTACAACCGTCCCT	0.22125
878	YALI1_A01854g	ATCAGAACAGTGGTTATCCG	0.290625
879	YALI1_A01854g	TTCATCTTTTATCAGAACAG	0.30625
880	YALI1_A01854g	AAAGTGCATCGGTCATTCCA	0.2625
881	YALI1_A01854g	TGGCTATAGGGGCTGTATGG	0.2675
882	YALI1_A01854g	GCGTATAGACACTGGCTATA	0.21375
883	YALI1_A01864g	GACAAGAGCCGCTAACAGCA	0.17875
884	YALI1_A01864g	GTACTGGATGGCCTTATCGG	0.1775
885	YALI1_A01864g	GGTCCTGCTCCAGAATAAAC	0.254375
886	YALI1_A01864g	CGTCGTTGAGAGAAACTACC	0.343125
887	YALI1_A01864g	AAGGCCATCGTGTCAAAGGG	0.501875
888	YALI1_A01864g	TGGTCCTGCTCCAGAATAAA	0.26
889	YALI1_A01868g	CGGGCAGGTGATCAGACGAG	0.069375
890	YALI1_A01868g	TGGAACTGACATGAACACCA	0.2625
891	YALI1_A01868g	GCACAGTTAACTCTGTTTCG	0.00625
892	YALI1_A01868g	GGTGAAAAATCGGCGAAAGT	0.0425
893	YALI1_A01868g	GATGTCATTTCCCAATTGAT	0.261875
894	YALI1_A01868g	TGTCTGTGAGCGTCGATGGA	0.286875
895	YALI1_A01888g	ACAAAAGCACTGGTGCCACG	0.2325
896	YALI1_A01888g	GTCCCAGTATCGTTTCACCA	0.141875
897	YALI1_A01888g	CCACGGAGTTGTCTTCCACG	0.213125
898	YALI1_A01888g	CTACATCGACAAGAGCTACG	0.259375
899	YALI1_A01888g	CGACTTTCTGTGGAAAAACG	0.215
900	YALI1_A01888g	CTACACAATGGGACTCAAGG	0.269375
901	YALI1_A01905g	TGTAGCCTCTGAGATCAGCA	0.1225
902	YALI1_A01905g	ATGATCTCGGAAAAGTCCGG	0.14625
903	YALI1_A01905g	ATAGGCGTAAACAGGTTTGA	0.3925
904	YALI1_A01905g	TGGTCTTCCGAGCAAACCGA	0.183125
905	YALI1_A01905g	TCAATGGCGCAAACACGATG	0.45125
906	YALI1_A01905g	GTGACCCATTATGCCCAGCG	0.179375
907	YALI1_A02022g	TCTGGAGTCGACAGTAACTG	0.283125
908	YALI1_A02022g	AGTGGTATGAGTATATAGAG	0.155
910	YALI1_A02022g	AGATCAGAAGTGGATCCGTC	0.278125
913	YALI1_A02037g	GCGAGAGACACGAAATACGA	0.27125
914	YALI1_A02037g	CCAATGCTCACTCAAAGACG	0.226875
915	YALI1_A02037g	CCAAAGAACCCGAAACCAAT	0.109375
916	YALI1_A02037g	GACATACACTGAGCCAGCCG	0.138125
917	YALI1_A02037g	CTTTGCGAGAGAAAAGGCCC	0.1675
918	YALI1_A02037g	TCTGTCCGTTTTCCCCCGAT	0.128125
919	YALI1_A02075g	GTGACTGGAGAACCACCGCT	0.111875
920	YALI1_A02075g	TTGGTCCTCATGGTGCCTAG	0.136875
921	YALI1_A02075g	AATTGGGTGCATTTGATCGA	0.16
923	YALI1_A02075g	GTCCTCATGGTGCCTAGCGG	0.133125
924	YALI1_A02075g	CCAAGTACTGATACTATTGG	0.333125
926	YALI1_A02083g	CTGCTTCTCTAGTCGCACCA	0.149375
927	YALI1_A02083g	GATCATGGAGATGGAGCTGA	0.405
928	YALI1_A02083g	CATTCCCCAGAGTGAAGCCA	0.170625
929	YALI1_A02083g	CTCTTCTCTCAACACCCAGA	0.23375
930	YALI1_A02083g	CCTTCTCATCGTCCTCAAGA	0.3325
931	YALI1_A02096g	GAAAACCACAGCATACACCG	0.298125
932	YALI1_A02096g	GCGTTATTCGAAACTCATTG	0.158125
933	YALI1_A02096g	CTAGACTAGGTATAAACCAT	0.055625
934	YALI1_A02096g	ACTCCGTACCCCGTGATCCA	0.210625
935	YALI1_A02096g	TTCGTGGTACGTATGCTTAG	0.3075
936	YALI1_A02096g	ATTGCGGCCATGAATGATGA	0.174375
938	YALI1_A02113g	GCGGGCATGATGATATGTGT	0.333125
939	YALI1_A02113g	GAATACGTCAAACCATCCAT	0.185
940	YALI1_A02113g	GGGTCCAATGAAAGCTCCGA	0.195625
941	YALI1_A02113g	TTTCCAAAGCTGTATTCGGC	0.3225
942	YALI1_A02113g	CCATCCATCGGAGCTTTCAT	0.19875
943	YALI1_A02131g	ATTGCTCTGGATATCCCTGC	0.27
944	YALI1_A02131g	CTCTGGATATCCCTGCCGGA	0.28375
945	YALI1_A02131g	TATCGAATGCCAGCATGTAG	0.063125
946	YALI1_A02131g	ATCAATGCCGACAAGCCATC	0.31125
947	YALI1_A02131g	GAGTGCTTCGGCGATATCAA	0.13125
948	YALI1_A02131g	GTTCGAGGCCAAGGAAGGAG	0.240625
949	YALI1_A02150g	CGTCGAAGTCGGTTTCCGAC	0.33125
950	YALI1_A02150g	GTTTCTTGCTGTATAGAACG	0.27
951	YALI1_A02150g	CTGAGCGTCCTGAATCCTGG	0.119375
952	YALI1_A02150g	GTGAGAGAAATCAGACCCGG	0.474375
954	YALI1_A02150g	GTCGGAAACCGACTTCGACG	0.328125
955	YALI1_A02190g	ATACCTCTGAAGATACAAAC	0.265625
956	YALI1_A02190g	AGAATGGAACGAAAGCCGCC	0.265
957	YALI1_A02190g	GATACCTCTGAAGATACAAA	0.26875
958	YALI1_A02190g	GACGGTGGCGATGTCTCACT	0.261875
959	YALI1_A02190g	TGTAGCGTGTATCAAGAGAA	0.315
960	YALI1_A02190g	TTGCCCGTTTGTATCTTCAG	0.251875
961	YALI1_A02198g	TTTTCTGGCAAACAAACCAA	0.116875
962	YALI1_A02198g	GTAGGTGGACAGAGGCAGTT	0.24375
963	YALI1_A02198g	GGACCCATGACAAGTCTGGG	0.243125
964	YALI1_A02198g	TGGCAAACAAACCAACGGAA	0.145
965	YALI1_A02198g	CAACTCTGCCGACATTTACG	0.1875
966	YALI1_A02198g	TCGCCTCCCAGACTTGTCAT	0.249375
967	YALI1_A02263g	GTTGCGACACGGACGCCACG	0.27375
968	YALI1_A02263g	CTATTGATAGTTATCCCGTT	0.2625
969	YALI1_A02263g	TGATAGTTATCCCGTTCGGT	0.2775
970	YALI1_A02263g	CTGTTTGGCGAAATGCATGT	0.20875
971	YALI1_A02263g	CTTCACAACCAACAACACGG	0.1
972	YALI1_A02263g	CTTGGCTGTGGCGGTTCCCG	0.2825
974	YALI1_A02301g	CTGCGAGTCTACCAAACCCG	0.098125
975	YALI1_A02301g	CGCTGTTTCGGAGCATAAAG	0.093125
976	YALI1_A02301g	GCTGCGAGTCTACCAAACCC	0.09625
977	YALI1_A02301g	GTTTCGGAGCATAAAGAGGC	0.95
978	YALI1_A02301g	CGTCTTCTTCGGCGTCAGGA	0.230625
979	YALI1_A02335g	GTCGAGTTAAGAACCTGGCG	0.13375
980	YALI1_A02335g	AACAGACCCAATCTGCACCA	0.171875
981	YALI1_A02335g	AATTCGATCCTGCACAAACA	0.209375
982	YALI1_A02335g	TCTCAAGGACAACTATTGGC	0.2325
983	YALI1_A02335g	CTACTCTCAAGGACAACTAT	0.220625
984	YALI1_A02335g	ATTGGCAGGACGATTCGTGG	0.290625
985	YALI1_A02365g	GCCTCTGCCTGAGATTGCAG	0.119375
986	YALI1_A02365g	GATTGCGTCTGCTTGTAGCG	0.164375
987	YALI1_A02365g	ATGGAGCGACTTGTTGACCG	0.375
988	YALI1_A02365g	GCTCATGTACGGCACAGTTG	0.0625
989	YALI1_A02365g	GCAATCTCAGGCAGAGGCGG	0.129375
990	YALI1_A02365g	CCTGCAATCTCAGGCAGAGG	0.119375
991	YALI1_A02394g	GTCTCGACGAGCTAGAGCGA	0.14125
992	YALI1_A02394g	CTACAGCATCACGTACGTGA	0.25125
993	YALI1_A02394g	CGTCTCGACGAGCTAGAGCG	0.140625
994	YALI1_A02394g	CGCAATGGCTCCATTAAGCA	0.214375
995	YALI1_A02394g	ACTCGTGGTGCTTTGTGACG	0.17625
996	YALI1_A02394g	AGTCTGCTGCTGAGGTCAAC	0.150625
997	YALI1_A02426g	GATAATGGAGAGACTCACAC	0.436875
998	YALI1_A02426g	GAGAGCGTCATGTTTCAGGG	0.21375
1000	YALI1_A02426g	CATGAAACTGAAAGAACTGG	0.119375
1001	YALI1_A02426g	GAGAGACTCACACCGGCGCA	0.436875
1002	YALI1_A02426g	CATGGGGAAATACAGATGAG	0.119375
1003	YALI1_A02443g	CGTACTACATGACAACAACG	0.150625
1004	YALI1_A02443g	GGAAAAGGCCATTTGGCACG	0.323125
1005	YALI1_A02443g	GTGATCGGAGGAATCAACAA	0.124375
1006	YALI1_A02443g	TGCAACATAAACACGCAGGT	0.33375
1007	YALI1_A02443g	GTCGTTCGTCGAAATTGACC	0.43125
1008	YALI1_A02443g	CAACTTCTGCTGAGTAAACA	0.314375
1009	YALI1_A02461g	GGACGATGTTACAGGCCACG	0.15
1010	YALI1_A02461g	GGTCGGTACTTTTCGACCCA	0.306875
1011	YALI1_A02461g	TGTAACATCGTCCAGAGTGT	0.188125
1012	YALI1_A02461g	GCGTGGTCACTACTCCCTCG	0.12875
1013	YALI1_A02461g	GACGATGTTACAGGCCACGA	0.144375
1014	YALI1_A02461g	CATCGTCCAGAGTGTCGGGT	0.225
1015	YALI1_A02470g	TCCAGCCTTGAGTAATGCAG	0.18125
1016	YALI1_A02470g	TCACGTTGCCCAGAAACGCC	0.251875
1017	YALI1_A02470g	ACCACCGGCGTGGTGCCGGT	0.269375
1018	YALI1_A02470g	CATCGCCAACAACCAGCCCG	0.2
1019	YALI1_A02470g	GTCTGTGGATCCTAATTCTG	0.149375
1020	YALI1_A02470g	GTGCGTCGTAGTACTCGAGG	0.205625
1021	YALI1_A02499g	GGGCCCTTGGACGAAAGCGT	0.279375
1022	YALI1_A02499g	GTGATTGGCCCGTCGTAGCG	0.348125
1023	YALI1_A02499g	GTCCTCGTCAGTCATAAGAT	0.2025
1024	YALI1_A02499g	GGACCCACGCTTTCGTCCAA	0.296875
1025	YALI1_A02499g	GGAGTTTGAACGTCTCCAGA	0.245625
1026	YALI1_A02499g	GAGCGATCCGAACTGGTGAT	0.374375
1027	YALI1_A02546g	CTAGAAGTGCCAAATCCAGA	0.158125
1028	YALI1_A02546g	ATTCTCGTTCGCCAAACCCG	0.555
1029	YALI1_A02546g	TTTGGCTCCAAACGACAACG	0.205625
1030	YALI1_A02546g	TCATTCGGTACCAAGAAGGA	0.171875
1031	YALI1_A02546g	GTTCCAAATGAGAATCCAGA	0.11875
1032	YALI1_A02546g	CTTCATGTCGTCAGACTTGG	0.184375
1033	YALI1_A02552g	GTACGCGGAATGTATCAAGG	0.1425
1034	YALI1_A02552g	GGTCTGAACGGGAGGCCCCG	0.081875
1035	YALI1_A02552g	AGTCCGAAAGGGACAGAGCG	0.2575
1036	YALI1_A02552g	ACATGCTGTACGACATGCTG	0.19
1038	YALI1_A02552g	GCCTCGTTGAGCACCTTGCG	0.31375
1039	YALI1_A02561g	TCAGAAAGAGGGATACAAGG	0.493125
1040	YALI1_A02561g	GGGCTGCGCTTTCAGAAAGA	0.563125
1041	YALI1_A02561g	GATGGGCATGGGAAAGTGCG	0.464375
1042	YALI1_A02561g	GCCTTTCCAACCAGTCTGAT	0.445
1043	YALI1_A02561g	TGGACAAGACCATCAGCCTG	0.535625
1044	YALI1_A02561g	TTTCTATGTGTCCAGCAAAA	0.37125
1045	YALI1_A02568g	GTACTCGTCCAGAAAAGCTG	0.17
1046	YALI1_A02568g	GCAGTCCTCCAACGACGGCG	0.400625
1047	YALI1_A02568g	AAAACATCAAGGTCGAGCGG	0.403125
1048	YALI1_A02568g	ACATTCTGTCGGCATGGCAA	0.371875
1049	YALI1_A02568g	CGAAAAACATCAAGGTCGAG	0.398125
1050	YALI1_A02568g	GTTTTAACATCAATGAAACG	0.04875
1051	YALI1_A02615g	GCGCAATTCATCAAAAAGCG	0.121875
1052	YALI1_A02615g	GAGCTTTGTGACAAATGTGG	0.164375
1053	YALI1_A02615g	GCTTCTTGAGATGTGTAATG	0.22375
1054	YALI1_A02615g	AGAAGCTGTCGCGAAACACA	0.299375
1055	YALI1_A02615g	AAACGGCCCGAGCACCGCCA	0.330625
1056	YALI1_A02615g	GGCTCGTCGAGAATCATGGA	0.573125
1057	YALI1_A02653g	GTAGCCGTCCAAAAGCAATG	0.2225
1058	YALI1_A02653g	CATGTTTTTGTGCATCACGG	0.474375
1059	YALI1_A02653g	ACACTCTTCGGCCCTCTCCA	0.111875
1060	YALI1_A02653g	GGTAGCCGTCCAAAAGCAAT	0.22875
1061	YALI1_A02653g	GGTGTGGTTCCAGAGCCACA	0.144375
1062	YALI1_A02653g	GCAAAAGATGAAGACCACAA	0.150625
1063	YALI1_A02682g	GGGCTTATAACGCCAACGAG	0.229375
1064	YALI1_A02682g	TCGTTCATATCCCCAACGGG	0.15
1065	YALI1_A02682g	TCAGATTTAACAATGGCCAG	0.175625
1067	YALI1_A02682g	TGACACTTCTGACTTGACCA	0.256875
1068	YALI1_A02682g	TTTGCCGTCAGATTTAACAA	0.165625
1069	YALI1_A02728g	GCGTCCACGAGAGCCCCAGG	0.336875
1070	YALI1_A02728g	TTATACCCGGTTCTGCGACG	0.135625
1071	YALI1_A02728g	ACACTTTTCCGTGACCGGCA	0.251875
1072	YALI1_A02728g	ACATGGAGCAGGTTGAACAC	0.19375
1073	YALI1_A02728g	CATAGTTGCATGCGGAGACG	0.14
1074	YALI1_A02728g	CCTCTTGTCCCGGCTGAATA	0.248125
1075	YALI1_A02775g	CGACAACTCCGCCACCACCG	0.165
1076	YALI1_A02775g	CCTTGTCGACCAGGTATCGT	0.32875
1077	YALI1_A02775g	TCTGTCGCACAGACAGGTCG	0.261875
1078	YALI1_A02775g	ATGACCTGCTCAGCCTTCGG	0.170625
1079	YALI1_A02775g	GCCATCTCGAACCTCAATGA	0.408125
1080	YALI1_A02775g	CGAATCGTCGCTTCTGGGCG	0.266875
1081	YALI1_A02813g	GGTGGTGTGGACTTATTGAT	0.28
1082	YALI1_A02813g	AAAAGGACATCAAAAAGCTG	0.26125
1085	YALI1_A02813g	ACCCAGCCGTTCATCATCCA	0.266875
1086	YALI1_A02813g	CCACCCGACATGGTCTATAA	0.203125
1087	YALI1_A02819g	CCGAACTACAGGGTGAAGCG	0.24375
1088	YALI1_A02819g	TGCGCCGCGTCCGAACTACA	0.23
1089	YALI1_A02819g	TTCACCCTGTAGTTCGGACG	0.23875
1090	YALI1_A02819g	CCCCGCTTCACCCTGTAGTT	0.244375
1091	YALI1_A02819g	CAAAAAAAAGCGACAGCCGA	0.2775
1092	YALI1_A02819g	TCGGCTGTCGCTTTTTTTTG	0.275
1093	YALI1_A02833g	ACGTTGGTGGACGAATCCAG	0.13875
1094	YALI1_A02833g	CATGCAGCGGTTCATCCAAG	0.23625
1095	YALI1_A02833g	CTTGGGGGTGATGTGCCAGC	0.4175
1096	YALI1_A02833g	CTTTCGCTCGAGAATGAAGG	0.26625
1097	YALI1_A02833g	AGTGGTACCACTTTACCACT	0.285
1098	YALI1_A02833g	TTTCGCTCGAGAATGAAGGT	0.26875
1100	YALI1_A02875g	GAGCTGAGCAGCTGAAGCCG	0.1775
1101	YALI1_A02875g	CTCTGTCTATTGGTGATCCG	0.1625
1102	YALI1_A02875g	CAAGCACCGTCGAACAACCG	0.14625
1103	YALI1_A02875g	CATGGTCGATAGGAAGAGCA	0.210625
1104	YALI1_A02875g	GGAGTGTCAATCACCGAGAG	0.160625
1105	YALI1_A02895g	TTAGAACCAGCACTGGACGG	0.260625
1107	YALI1_A02895g	ATTCGAATCACTGGCCCAAG	0.121875
1109	YALI1_A02895g	TGTTTTTCGGCCCTTTCTGA	0.21375
1110	YALI1_A02895g	GGAAACCCATAGCTCCGCTT	0.090625
1111	YALI1_A02947g	GGCTGCTTATGAACACCATT	0.15125
1112	YALI1_A02947g	GCTGCCAGAAGAAGTGCCGA	0.30875
1113	YALI1_A02947g	GGCGAATATTGGTAGCCGAA	0.215
1114	YALI1_A02947g	CAAAAAAGAGATGGTAACGG	0.328125
1115	YALI1_A02947g	CTGTGTGCCCAAAAAAGAGA	0.271875
1117	YALI1_A02974g	CGAAGAAGATTACAACTCAG	0.35
1118	YALI1_A02974g	CCCGATCGAGACTAGCTAGT	0.379375
1119	YALI1_A02974g	TCAGTCGGCAGAATACACTG	0.3425
1120	YALI1_A02974g	CACCAACGAAGAAAGCGACG	0.0175
1121	YALI1_A02974g	TGAGTTGTAATCTTCTTCGG	0.33625
1122	YALI1_A02974g	CGACTGCCCGTTCCTGTGCG	0.179375
1123	YALI1_A02977g	GTGTAAGGAGAAATGAGGGA	0.119375
1124	YALI1_A02977g	ATCACGCTATCGCACTAGCG	0.32625
1125	YALI1_A02977g	CTCCTTACACCGCATGACGT	0.0475
1126	YALI1_A02977g	TCGCAGCTGGAGACCCCAGG	0.15375
1127	YALI1_A02977g	GTTCAGCAACCGACGTCATG	0.05375
1128	YALI1_A02977g	ACCGCCAGCGACGGCCAAAA	0.18625
1129	YALI1_A02998g	ACTGCGGGTCGGAAGTCGAG	0.27125
1130	YALI1_A02998g	GAGCCCATCTCTAAGCTGAA	0.22125
1131	YALI1_A02998g	TGGAGATGATTAGAAGACGG	0.30875
1132	YALI1_A02998g	TGGTGGAGATGATTAGAAGA	0.305625
1133	YALI1_A02998g	GGATGTGACTATTGTCTGCG	0.39875
1134	YALI1_A02998g	TAGCCCTTCAGCTTAGAGAT	0.194375
1135	YALI1_A03017g	ACGACTCAATTGAACTCCTA	0.09375
1136	YALI1_A03017g	CAACAAGTAGAGTCTAGAGC	0.266875
1137	YALI1_A03017g	GGGCTTTGAAGTTGAGTGGT	0.32375
1138	YALI1_A03017g	TGATGGTTTGGTGTAAGATT	0.32875
1139	YALI1_A03017g	AAGCGAGGTCGGTGATGGTT	0.268125
1140	YALI1_A03017g	GTTGCAAGCGAGGTCGGTGA	0.251875
1141	YALI1_A03029g	GAGTTGGAGTTGGATCCGTA	0.233125
1142	YALI1_A03029g	AACGACTACGACGACAACCG	0.38375
1144	YALI1_A03029g	GGTTGCCGTAGGAGTCGTTT	0.370625
1145	YALI1_A03029g	ACTCGTTTCGGCCCTCGTTT	0.271875
1146	YALI1_A03029g	AACGACTCCTACGGCAACCA	0.364375
1147	YALI1_A03069g	TGTACTCAGAGGCCTCCACG	0.271875
1148	YALI1_A03069g	GGATCGGGTCGAGTCCGACG	0.33625
1149	YALI1_A03069g	GCCTCTGTCCAACACCGCGT	0.3325
1150	YALI1_A03069g	AGATGCATGGCAACGAAACG	0.07875
1151	YALI1_A03069g	TGCATCGGCGATATGTTCCA	0.074375
1152	YALI1_A03069g	GGATGTGGTGGTGGACCACG	0.248125
1153	YALI1_A03081g	GGGCTGGAACCAATTCAACG	0.26625
1154	YALI1_A03081g	CTCCGTAGATGAGACCTGGG	0.086875
1155	YALI1_A03081g	GTCGAGGCGGTGCTAAAGGT	0.325625
1156	YALI1_A03081g	GAGTTTGTGCCCTTTTGCGA	0.188125
1158	YALI1_A03081g	AGACGGAAACCCGGTCGAGG	0.325625
1159	YALI1_A03091g	GTTCCCCGAGTTCTACGCGG	0.2775
1160	YALI1_A03091g	GATCGTTCCAAGACTCAGAG	0.1675
1161	YALI1_A03091g	CCCGTTCCCCGAGTTCTACG	0.268125
1162	YALI1_A03091g	GACACGGACCGAATGTTCCG	0.13875
1163	YALI1_A03091g	GCTTGATTTCGAGCTCGGGA	0.191875
1164	YALI1_A03091g	ATGAGATCGATGTTGCCGAA	0.415
1165	YALI1_A03116g	AGATGCGAGCCCATTCCAAT	0.24875
1166	YALI1_A03116g	TCAGGCACAGACATACTTGC	0.198125
1167	YALI1_A03116g	CCTCGAGGCGGCCGATACGA	0.35375
1168	YALI1_A03116g	TGCGAGCCCATTCCAATAGG	0.220625
1169	YALI1_A03116g	GATCCACGAGTCGTGTCAAT	0.28875
1170	YALI1_A03116g	CATCTCGACACGCAGCCTCG	0.34125
1171	YALI1_A03137g	ATTTTCGTCAACACGTCGAG	0.289375
1172	YALI1_A03137g	ACATCTGTACCTCAAACACC	0.160625
1173	YALI1_A03137g	TTTTCGTCAACACGTCGAGC	0.289375
1174	YALI1_A03137g	GCTTACGTGGGTCATCACTC	0.589375
1175	YALI1_A03137g	CTTTGCGGACCTGCAAGTTG	0.13625
1176	YALI1_A03137g	GGTCCGCAAAGGCATCGCAA	0.146875
1178	YALI1_A03153g	GGAGGGATCCTGGTAGACAT	0.21
1179	YALI1_A03153g	ATCCTGGTAGACATTGGCCT	0.18875
1181	YALI1_A03153g	GATCGAAAAAGGCGGTCTGG	0.1525
1182	YALI1_A03153g	CTCGATAGAGAGGCACAATG	0.11875
1183	YALI1_A03170g	GTTGCGGTCGAGCCCAGCGA	0.408125
1184	YALI1_A03170g	CTTCAAGAAGAACTTCCCCC	0.17
1185	YALI1_A03170g	GACACTGCTGGGCTGCACAA	0.226875
1186	YALI1_A03170g	AGTGGCTGATTGACACTGCT	0.1675
1187	YALI1_A03170g	AGTGTCAATCAGCCACTTGA	0.145625
1188	YALI1_A03170g	GGTTGCGGTCGAGCCCAGCG	0.415
1190	YALI1_A03183g	TGACCCAGCTCAAGTACAAC	0.40375
1191	YALI1_A03183g	GGCACTCTCGAGGGTTCTGG	0.29
1192	YALI1_A03183g	TGCGTGTGGTACTCTCACAA	0.491875
1193	YALI1_A03183g	GAGACAAGACCATCTGCGTG	0.58375
1194	YALI1_A03183g	GACCCAGCTCAAGTACAACC	0.409375
1195	YALI1_A03210g	GCTGATTTCCGCCCACCGCT	0.338125
1196	YALI1_A03210g	GCACGTTGGCGGAGGCCGAG	0.285625
1197	YALI1_A03210g	AACAAGCTCTATCGACACAG	0.178125
1198	YALI1_A03210g	AGACAGCTCGGCTACCAAGG	0.1225
1199	YALI1_A03210g	GACCTGTACCTGACGCACGA	0.32625
1200	YALI1_A03210g	GTGTCGATAGAGCTTGTTGT	0.185
1201	YALI1_A03258g	CTTGAAGTAGGAGAACCCCT	0.456875
1202	YALI1_A03258g	GTTCTCCTACTTCAAGCTGG	0.4925
1203	YALI1_A03258g	ATTGTCTACGGACTGACCCA	0.3
1204	YALI1_A03258g	TTGTCTACGGACTGACCCAG	0.308125
1205	YALI1_A03258g	TTGTAAACGTCGAGAGCGAG	0.51875
1206	YALI1_A03258g	AACGCCATCATGCCTGGCCA	0.0525
1207	YALI1_A03278g	TTACCCTGCTTGGAGGTAAG	0.168125
1208	YALI1_A03278g	GGTTGAACATGTACCCGGAA	0.700625
1209	YALI1_A03278g	GTCGGTAAGACCACTTCCAA	0.38125
1210	YALI1_A03278g	GTTGATAATGAATCGACCCT	0.52125
1211	YALI1_A03278g	GGTAACAAGAACTTCTACAA	0.158125
1212	YALI1_A03278g	TCACAAGCCTCCAGACCGGC	0.43
1213	YALI1_A03289g	GATGACTACGAGATCCACAA	0.40375
1214	YALI1_A03289g	GAGAAGATTGTGCTCAAGAA	0.314375
1215	YALI1_A03289g	GTTCCAGGTTTGATCCGTTG	0.31625
1216	YALI1_A03289g	TGTCTACCTGAAGACACTAT	0.18375
1217	YALI1_A03289g	CTTCAAGGACCATATCACTC	0.4425
1218	YALI1_A03289g	GATCCACAACGGATCAAACC	0.33875
1219	YALI1_A03300g	ATATCCGGTCGCCATGGCAA	0.326875
1220	YALI1_A03300g	ACAGGTATATCCGGTCGCCA	0.318125
1221	YALI1_A03300g	AAAGGACTCACCCAACCAAT	0.290625
1222	YALI1_A03300g	TTTCATCAAGAACATGTAGG	0.4025
1223	YALI1_A03300g	GATGGTTTTGGGCAGGTCGA	0.1525
1224	YALI1_A03300g	GTGGGAAATCTACAAGACGT	0.28625
1225	YALI1_A03322g	TCTGTCTCTTCACAGCCCAT	0.286875
1226	YALI1_A03322g	TATGTGGACTTGCCACCAAT	0.13
1227	YALI1_A03322g	GTTGGAAAGGAAGTCCTGGA	0.18
1228	YALI1_A03322g	TCATGAAGTAGGAGAAGAGA	0.2925
1229	YALI1_A03322g	CTTCACTCCTTACCTCAAGA	0.141875
1230	YALI1_A03322g	TGAGGTAAGGAGTGAAGTCG	0.135
1231	YALI1_A03351g	CGTGGAAATGAGAGATAGCG	0.22
1232	YALI1_A03351g	GGAGACCGTGGACACTCACG	0.325
1234	YALI1_A03351g	GATGTTTGGAGTCTTGTCGG	0.33375
1235	YALI1_A03351g	ATTCGCTTGGTTCTTGCTAG	0.525
1236	YALI1_A03351g	CGGCCACCCAGGACTTTGTG	0.25375
1237	YALI1_A03356g	GACGATTGAAAAGTTCCGAC	0.37375
1238	YALI1_A03356g	TTTGAGGTCGGCGAGCCACT	0.216875
1239	YALI1_A03356g	GCTTGTGTCGAATTCGTCCT	0.62875
1240	YALI1_A03356g	TGATTGCCTCGCTCTTTGGA	0.2575
1241	YALI1_A03356g	CAAGCTCTATGAGGTCTACA	0.600625
1242	YALI1_A03356g	GTTGCTGGTTTCGTCATGCA	0.309375
1243	YALI1_A03396g	TCTGTTCAGGGGAAGCCGAA	0.319375
1244	YALI1_A03396g	CGTCTCTGTCAAAGTCACGT	0.074375
1245	YALI1_A03396g	GCCTCGTCGTCATCACGACG	0.22625
1246	YALI1_A03396g	CGTCGTCCCGGTCATCTCGA	0.24875
1247	YALI1_A03396g	GGTCGTCCCGGTCGTCCCGT	0.145625
1248	YALI1_A03396g	CAGCCTCGTCGTCATCACGA	0.22125
1249	YALI1_A03402g	GTTGATGGTCTTGTGTCGCA	0.1775
1250	YALI1_A03402g	GGGAGCGCAGAGGCTGTCCA	0.401875
1251	YALI1_A03402g	GATCGGGAGACTTCTTTCGT	0.25
1252	YALI1_A03402g	GAGTCGTGCCCTCAGCGAAA	0.32
1253	YALI1_A03402g	TGTGGGCTTGGGGAGCGCAG	0.37875
1254	YALI1_A03402g	TTCGTCGGTAAGGCACAGGT	0.218125
1255	YALI1_A03422g	GCGCCAAGAAGATTCTGGAG	0.309375
1256	YALI1_A03422g	ACCACCTGATCGATGCCCAA	0.341875
1257	YALI1_A03422g	TGATGACCGTCTTGTCCTTG	0.16875
1258	YALI1_A03422g	GGGCATCGATCAGGTGGTGT	0.323125
1259	YALI1_A03422g	GCAGCAGCAGGTTTTGGTAC	0.67625
1260	YALI1_A03422g	CTGATCGATGCCCAATGGCG	0.3825
1262	YALI1_A03442g	GTTCAGATCGGCTTTGATAA	0.349375
1263	YALI1_A03442g	GTTGTTGAATGAAGAGGGGA	0.245
1264	YALI1_A03442g	AGGGGAATAGTCGATAAAAG	0.144375
1265	YALI1_A03442g	ATCTGTTGTTGAATGAAGAG	0.23125
1266	YALI1_A03442g	GATTGAAGTTAGTCGCCGAC	0.06375
1267	YALI1_A03450g	TGGACTCCAGCAAACACGCG	0.53625
1272	YALI1_A03450g	TCTTCCAGATGCTCAACTGA	0.2375
1273	YALI1_A03487g	GCGCAAATCGACGATACCGT	0.136875
1274	YALI1_A03487g	GTACGGGTCGTACGGCATGG	0.335
1275	YALI1_A03487g	GCTTCCGACGAGGCGCCAAC	0.354375
1276	YALI1_A03487g	CTTGAAGTCCTTGAGCCACA	0.224375
1277	YALI1_A03487g	GTTCTCTCGCATGATGCCCA	0.073125
1278	YALI1_A03487g	ATGCCGTACGACCCGTACGC	0.35
1279	YALI1_A03507g	GATTCGCCAATGGTAGCGGG	0.17375
1280	YALI1_A03507g	GGATTCGCCAATGGTAGCGG	0.174375
1281	YALI1_A03507g	ATTGGATTCGCCAATGGTAG	0.175
1282	YALI1_A03507g	GGGCTGGGACACACGTCTGG	0.21
1283	YALI1_A03507g	TCGAGAAAACCTCGTCTGAG	0.273125
1284	YALI1_A03507g	GCGTTATCGGGTCTTGGCCC	0.18375
1285	YALI1_A03512g	TCGGCACTACCTACTTCGGG	0.325
1286	YALI1_A03512g	TGGTTGTCCAGGGTGTCGGG	0.195
1287	YALI1_A03512g	GAGTGTGTAGGAGAGAGTTG	0.196875
1288	YALI1_A03512g	TCTCCTACACACTCCCAGCA	0.196875
1289	YALI1_A03512g	TAGCCAACCAGAAACGACAA	0.180625
1290	YALI1_A03512g	GCGTTTTGCGTCATGAGTGT	0.273125
1292	YALI1_A03549g	GTGAGTCCAAACGAATCGCC	0.2425
1293	YALI1_A03549g	CACGAGTCTGAAAAACGGCT	0.135
1295	YALI1_A03549g	CTGAGTGCGGAAATCTGCTG	0.2875
1296	YALI1_A03549g	TGCCCCACGAGTCTGAAAAA	0.1425
1297	YALI1_A03567g	GGAGGTAACACTGAGTACAT	0.39375
1298	YALI1_A03567g	TCAGGTGCGACGTCATATTG	0.11125
1299	YALI1_A03567g	GCGAAACGAAATCTACTGGA	0.295
1300	YALI1_A03567g	AGAAGAAGAGAAGTGCTGTC	0.271875
1302	YALI1_A03567g	AGTCGACACACAGCCCCAAA	0.080625
1303	YALI1_A03579g	TATGAAGCGGATGTACGGCG	0.153125
1304	YALI1_A03579g	AATTCGTGTGAAAACAACTT	0.134375
1305	YALI1_A03579g	CCATTACAACTCCCAATAAG	0.245625
1306	YALI1_A03579g	GTATAAAATCACAAAACGAC	0.104375
1307	YALI1_A03579g	GGGTGCTTCAGATATGGGAC	0.203125
1308	YALI1_A03579g	ATAAGGGGTGCTTCAGATAT	0.21875
1309	YALI1_A03599g	TGAGTGATCCGGCCAATAGA	0.36
1310	YALI1_A03599g	GCAAACATCATGTCCCTGCG	0.33875
1311	YALI1_A03599g	CGACAGCTTGACTCACCCGA	0.29625
1312	YALI1_A03599g	AGTGCCATCGGGTCCTCGCA	0.3325
1313	YALI1_A03599g	AAGCACAAAGGCAACCCTGA	0.163125
1314	YALI1_A03599g	GTCGGTTCTTAATCAGATGA	0.2025
1315	YALI1_A03624g	GTGAAGTCGATTTTTGGCAG	0.0375
1316	YALI1_A03624g	GGGGGCGTCCATCTCCAGCA	0.128125
1319	YALI1_A03624g	GATCGACAGACCCATCAAGT	0.00875
1320	YALI1_A03624g	GTACTGTGTACTGGGTCCGG	0
1321	YALI1_A03669g	CCAGGCTGAGAACTTCACGG	0.42875
1322	YALI1_A03669g	GTATGCTGCACGCTGATTGG	0.194375
1323	YALI1_A03669g	ATATTCGCCGCATTGAGGAA	0.173125
1324	YALI1_A03669g	TGTGGATAGAACGTACCGGG	0.33375
1325	YALI1_A03669g	TGTTTTGCGTTCTAGTGTCG	0.2
1326	YALI1_A03669g	AAATAATCAGATGCGTTACG	0.061875
1327	YALI1_A03688g	GCTTCATTCCGATGACACCA	0.09125
1329	YALI1_A03688g	ATGAAGCCTCTCCAGATCCG	0.0675
1330	YALI1_A03688g	TATGCTCTCAGCATGTTCCC	0.176875
1331	YALI1_A03688g	GGGGTATCAGAGTCGTTTGG	0.3125
1332	YALI1_A03688g	TTCTTCGCAGACAATGGGGG	0.391875
1333	YALI1_A03721g	TGTTCCATCCCATAGACGGC	0.275625
1334	YALI1_A03721g	GAGAGCATCATCCACAACAA	0.369375
1335	YALI1_A03721g	GACGCCAATGGACTTTTCCG	0.356875
1336	YALI1_A03721g	GCAGGATCGATTCTGGAGGG	0.33125
1337	YALI1_A03721g	TTTCGGGCGAAGACAAGGAC	0.16375
1338	YALI1_A03721g	TCGAGATCATCTCCAAACAG	0.32
1339	YALI1_A03757g	GTTTGTGTCTTTCACGACCG	0.2975
1340	YALI1_A03757g	CTTCCCCGTGAAGCATGCCG	0.093125
1341	YALI1_A03757g	GTCGATGCGTTTATTCCCCG	0.15375
1342	YALI1_A03757g	CTGCGACCAAGGAGTCCAAG	0.198125
1343	YALI1_A03757g	TAATTGTGCGAAACCTGCCG	0.309375
1344	YALI1_A03757g	AGGTTTCGCACAATTAGTCG	0.303125
1345	YALI1_A03763g	TGAGAGTTGATGGCCACCAG	0.12375
1346	YALI1_A03763g	GGACGCGCTCTCAGACGACG	0.199375
1347	YALI1_A03763g	TGTACAACCTGACTCAGCTG	0.4975
1348	YALI1_A03763g	GGACGACTATTTATTCGACT	0.110625
1349	YALI1_A03763g	GCTCGTAAAGAACTGACTGA	0.114375
1350	YALI1_A03763g	AGATACACCATGAAGTTCAA	0.27875
1351	YALI1_A03803g	CCAGAAGTCAGCATGAGCCG	0.215625
1352	YALI1_A03803g	GGCTCATGCTGACTTCTGGG	0.22625
1353	YALI1_A03803g	GGCCTGACTGTCTCTCCCAG	0.48
1354	YALI1_A03803g	TTCCTACCAGAGCCATATGG	0.35125
1355	YALI1_A03803g	TGTTTCCTACCAGAGCCATA	0.34375
1356	YALI1_A03803g	CAAAAAGGCTGAGGTCCAGC	0.47625
1357	YALI1_A03809g	GCTCCAAAGCCATCTCCGGG	0.205625
1358	YALI1_A03809g	AGTCCCACGTATCCTTCCTG	0.435625
1359	YALI1_A03809g	ACAGGACATTCCCCATGACG	0.11125
1360	YALI1_A03809g	ACAACCGCAGGAAGGATACG	0.391875
1361	YALI1_A03809g	TCCCGAGTTTGAAATCCCCC	0.26625
1362	YALI1_A03809g	GCTGAAGAACAACCGCAGGA	0.335
1363	YALI1_A03815g	AACGTCTTCCTTGTACGCCG	0.46
1364	YALI1_A03815g	ACTTGCTGTGCAAAGGCCCG	0.381875
1365	YALI1_A03815g	ACATGATCTACAGCACCGAC	0.419375
1367	YALI1_A03815g	CTGGTGAAGGTGATGTTCCA	0.21375
1368	YALI1_A03815g	ATGCGTTTACCCCCCAGTCG	0.3525
1369	YALI1_A03837g	CTGAACCGAGACGACCCCAA	0.548125
1370	YALI1_A03837g	GAGTGCATGTCCATTCTCAA	0.178125
1371	YALI1_A03837g	TCGAATCTCAATGGGCACGA	0.274375
1372	YALI1_A03837g	CACTCATCGTGGTTGATCCA	0.129375
1373	YALI1_A03837g	GCAGAATGTACGCGTCTCGA	0.516875
1374	YALI1_A03837g	GGTAGTCGATACCAATCACC	0.25625
1375	YALI1_A03842g	TATTCCAGACCCCTGTCAGA	0.215
1376	YALI1_A03842g	CGCGGTCACATGATTGGCCG	0.04875
1377	YALI1_A03842g	TGTGCGAGTCCCTCTGACAG	0.24875
1378	YALI1_A03842g	GGTGGATATCGTTGTCGCCG	0.02
1379	YALI1_A03842g	GGGCAAGTCGCAACAGACAA	0.1875
1381	YALI1_A03857g	TATGCACGTGGAGTTGAGCG	0.19625
1383	YALI1_A03857g	GCCCGTCGAGAAAAGGTACG	0.1125
1384	YALI1_A03857g	GGAGCGCAAAAATATGCACG	0.15125
1385	YALI1_A03857g	ATCTGCTCTAGAATCTCCAG	0.185625
1386	YALI1_A03857g	TGTCTTCTTGTCTTGCCAGT	0.42
1387	YALI1_A03883g	TGTATGTCTGCATCACCGGG	0.203125
1388	YALI1_A03883g	GGACAAGACCACATTCACCA	0.28125
1389	YALI1_A03883g	GGCCGAGTAGTTGAACACCG	0.2975
1390	YALI1_A03883g	GTTATGCACGACGGTGGCGA	0.211875
1391	YALI1_A03883g	ACAAAACCACACTTCAACCA	0.165625
1392	YALI1_A03883g	CGACATATTGTTATGCACGA	0.174375
1393	YALI1_A03900g	CGAGTTTCAGAGACTCCAAT	0.333125
1394	YALI1_A03900g	CACTGCGAAAACTTACCCGA	0.1525
1395	YALI1_A03900g	AGTTTTCGCAGTGTGCTCCA	0.121875
1396	YALI1_A03900g	TTGGGGTCTGGGAACCACGA	0.085625
1397	YALI1_A03900g	GGTCCTTACCCGAATCGTTG	0.105
1398	YALI1_A03900g	GGAGTACTTCAACAAACCGT	0.233125
1399	YALI1_A03907g	GCGACTCTCTGCCAATATAG	0.200625
1400	YALI1_A03907g	AGTAAAGGCCCCATTATCAG	0.141875
1401	YALI1_A03907g	GTCACAGTCTCCACGAATAT	0.25
1402	YALI1_A03907g	CTCGTTTTCGACCGTTCCGT	0.47
1403	YALI1_A03907g	TACTGGGTCTCTACGTCCAC	0.346875
1404	YALI1_A03907g	CAACGCAACATCCTACGGAA	0.421875
1405	YALI1_A03937g	GCAGGTACAGATCGACCAAC	0.158125
1407	YALI1_A03937g	CGACTGGAACCGGTTCAAAA	0.181875
1408	YALI1_A03937g	CTGGACGTAGTGACGCTGCG	0.218125
1409	YALI1_A03937g	GTGTGCGAATGACAGCAAGT	0.08125
1410	YALI1_A03937g	GGAACTGTGGGTGATTCTGG	0.44125
1411	YALI1_A03964g	CTTGCAAGGAGGATATCAAG	0.335
1412	YALI1_A03964g	GTCGTTCGACACTTGCAAGG	0.320625
1413	YALI1_A03964g	TGAAGAGGACTCCGACGCGG	0.208125
1414	YALI1_A03964g	CGTCAAGCGAAAGATCGAGG	0.265
1415	YALI1_A03964g	CTTTCGCTTGACGGTCACCT	0.228125
1416	YALI1_A03964g	CGCTTCTGTTTCTTGGACAG	0.274375
1417	YALI1_A04006g	TGTCCGACTCTGCTCCCACC	0.421875
1418	YALI1_A04006g	CACGAGAGTAGAGTCCTGGA	0.266875
1419	YALI1_A04006g	GTCAGAAGAGACTGGGACCA	0.268125
1420	YALI1_A04006g	CCTGAGACTGGGCGTAAAAG	0.111875
1421	YALI1_A04006g	GACAACTTCATTGCTCGAAA	0.096875
1422	YALI1_A04006g	GTGGGTGTCGAAGGCAGAGG	0.16625
1423	YALI1_A04022g	GCATCGGTAGATCTTGGCGT	0.218125
1424	YALI1_A04022g	GTTGGCGTATCCCAGTCGGA	0.270625
1425	YALI1_A04022g	AATAATCTCGGGCGAAACAC	0.434375
1426	YALI1_A04022g	CATTGTTGAGGAGACTTCCG	0.233125
1427	YALI1_A04022g	GCCATCATCGGCAAACTTGA	0.141875
1428	YALI1_A04022g	GTCATTTTGCGTGTGTCGTA	0.189375
1430	YALI1_A04044g	TTTTCAGCAACCAAGAAGCT	0.206875
1435	YALI1_A04071g	ACACCCGTGACAGTTTTGCG	0.27
1436	YALI1_A04071g	AGTACAACCGGCCTATCAAG	0.41
1437	YALI1_A04071g	CTATCAAGCGGCAGGTCGGG	0.399375
1438	YALI1_A04071g	ACTTGACTATCAAGTACAAC	0.39625
1439	YALI1_A04071g	TTCGGGGGCTGCTTTTGGGG	0.12875
1440	YALI1_A04071g	TAGGGAGGCTCCGTTTCAAT	0.236875
1441	YALI1_A04109g	GTTGGAAGACACGGAAAAGG	0.420625
1442	YALI1_A04109g	GATTGAGCACGTGAACCGCA	0.55
1443	YALI1_A04109g	ACTCTGCGAGACACAAAGGC	0.195625
1444	YALI1_A04109g	TGGAATCACTGGAGTCCGAG	0.359375
1445	YALI1_A04109g	TGACATTGAATACGTTGCCG	0.239375
1446	YALI1_A04109g	GGTTCGTAGAGGGAACCACT	0.349375
1447	YALI1_A04119g	ACGAGGACACATCCTCAAAG	0.293125
1448	YALI1_A04119g	TTCCGAGAAGAATTCCAACG	0.29375
1450	YALI1_A04119g	GAGAGCACAAAGATCCACCA	0.165625
1451	YALI1_A04119g	GATTGTCGAGAACACAAAGC	0.4075
1452	YALI1_A04119g	CCAGCTTCTTCACGATGCCA	0.204375
1453	YALI1_A04164g	GTAGACAGCAATAAAATCAA	0.24
1454	YALI1_A04164g	CGTCCATCGCCAGCAACCAG	0.445
1455	YALI1_A04164g	GTATAAATGACACGATCTGA	0.259375
1456	YALI1_A04164g	TGGGTTTCACAGGAGCAACG	0.41875
1457	YALI1_A04164g	GGAGCAACGAGGTATTTGAG	0.4025
1458	YALI1_A04164g	ACTCTCAACGAACCGGTCTA	0.15125
1459	YALI1_A04178g	GCGACTGGTCAAACGCGACG	0.11625
1460	YALI1_A04178g	GCAAGGCAACTGACACCCAG	0.249375
1461	YALI1_A04178g	GTTACCAGAAGGAAATGCAG	0.456875
1462	YALI1_A04178g	GCAGTGACACTCCTGGGCCA	0.27125
1463	YALI1_A04178g	ATAGACTTGCCGGTGCCAGC	0.2175
1464	YALI1_A04178g	GTCACTGCACACCTAAGACG	0.2325
1465	YALI1_A04261g	TTACGACGACGATAAAGACG	0.385625
1466	YALI1_A04261g	TGGACGGTAGAGAAATGGAG	0.16875
1467	YALI1_A04261g	TCTTTCTCTGTATTTTTGGG	0.304375
1468	YALI1_A04261g	AGTTGATCGGTTTCTTGCCG	0.3375
1469	YALI1_A04261g	CATCGAATCTCTCTGAACCC	0.31625
1470	YALI1_A04261g	ACCTCCGGAGATGAAAAAGG	0.369375
1471	YALI1_A04309g	GCATCTCTGTAACAAACAAG	0.390625
1472	YALI1_A04309g	ACACTTGGATGACAGCGGCG	0.344375
1473	YALI1_A04309g	TTACCCGTAAGTCCACCACA	0.296875
1474	YALI1_A04309g	TCTAGACACTTGGATGACAG	0.331875
1475	YALI1_A04309g	GTAAGTCCACCACAAGGTGT	0.333125
1476	YALI1_A04309g	TAGCATGTCGTAGTACTCGG	0.13
1477	YALI1_A04332g	GGTCTCGAAGAAGGGCCATA	0.229375
1478	YALI1_A04332g	GACAGTGGAGGTCTTCACAC	0.361875
1479	YALI1_A04332g	AGAAAGGCCAGATTCCTGGA	0.383125
1480	YALI1_A04332g	GTTCCACCGCTTCGTCAAAA	0.27125
1481	YALI1_A04332g	GCGGGAAGCGTCGGAAAACG	0.233125
1482	YALI1_A04332g	GGGCTCAGATGAAGAGACAG	0.43
1483	YALI1_A04341g	TTTCCAGTAAGTCCTCCGCA	0.206875
1484	YALI1_A04341g	GGTGCAGAGCGACAAGCACG	0.35875
1485	YALI1_A04341g	AAGACGGGCTTGTAACTCGA	0.256875
1486	YALI1_A04341g	GTGCTCGTCTAATTGTTGCT	0.224375
1487	YALI1_A04341g	ACTACAATTCCCACTCCCTG	0.21375
1488	YALI1_A04341g	TTCGAGAAAAAGTCACCGAG	0.300625
1489	YALI1_A04385g	GCTTGTGAGCAGGTTTGGCG	0.113125
1490	YALI1_A04385g	GAGTGTCCTGGGACAAAAGT	0.3125
1491	YALI1_A04385g	GGAGGGAGTGGTCCATCGGA	0.138125
1492	YALI1_A04385g	GGGGATTCCAAAGTCCGCAA	0.08375
1493	YALI1_A04385g	GGGGGATTCCAAAGTCCGCA	0.085625
1494	YALI1_A04385g	CTCAATGACGTTCTGAACAA	0.121875
1495	YALI1_A04415g	GCCAGAGCAAGAAGATCCCG	0.329375
1496	YALI1_A04415g	GACGACTTCATCGCTCTGCA	0.1975
1497	YALI1_A04415g	GAGACATGCAGCGCAAGTCG	0.15
1498	YALI1_A04415g	GCGATGCCCGTATTTCAGCC	0.095625
1499	YALI1_A04415g	GCGATGAAGTCGTCCGGTAG	0.21625
1500	YALI1_A04415g	CAACTACAACAGCCACAAAG	0.290625
1501	YALI1_A04462g	CGATTACAAGACAAGTACAT	0.16125
1502	YALI1_A04462g	TCTTCACTCCGAGCTGACCT	0.199375
1503	YALI1_A04462g	CTATCTCTATGAACATCTGT	0.244375
1504	YALI1_A04462g	ACTCTTCACCGAAATCTGCA	0.29375
1505	YALI1_A04462g	CAGTAGTTCTCGTTCAGCGG	0.369375
1506	YALI1_A04462g	ACGAGCATCCCAGGTCAGCT	0.20375
1507	YALI1_A04495g	AGACGTGTACAAGCAAATGG	0.256875
1508	YALI1_A04495g	GCAATAACAATGGCAACAGC	0.134375
1509	YALI1_A04495g	TCAGAAATTGAGACAAAAAG	0.531875
1510	YALI1_A04495g	TGGACTGGAACGGCACTAGA	0.13125
1511	YALI1_A04495g	CTGTTGTGGCTGTTATTGAG	0.104375
1512	YALI1_A04495g	GCTGTTGTGGCTGTTATTGA	0.1025
1513	YALI1_A04533g	GTATTTGTATCCGGGGGCCG	0.295
1514	YALI1_A04533g	ATACAAATACCCCATCATCG	0.330625
1515	YALI1_A04533g	CGTGGTTCTCAACATCTCGT	0.16875
1516	YALI1_A04533g	TCTCATTAACGCGCTGTCCG	0.251875
1517	YALI1_A04533g	GCGGACAGCGCGTTAATGAG	0.251875
1518	YALI1_A04533g	GGTCAAGTACGTGCAGGGCT	0.298125
1519	YALI1_A04561g	CTGCGAGCCGATGGTCAGAG	0.344375
1520	YALI1_A04561g	GCACTCCATCGATCTCCACT	0.248125
1521	YALI1_A04561g	GTCCTTGTCGAGCGACAGAG	0.36875
1522	YALI1_A04561g	CTTGATGGCGTCTCGAAGGG	0.21375
1523	YALI1_A04561g	AGAGAACATTGCGCAATACG	0.28375
1524	YALI1_A04561g	CCTGAGCGACACGACCCGAG	0.285
1525	YALI1_A04576g	GCATGGCGTCGAACGACGCG	0.33625
1526	YALI1_A04576g	GGTGGTGGTCAACGACACGA	0.22125
1527	YALI1_A04576g	TGCAAATATGGGACACGGCG	0.1075
1528	YALI1_A04576g	TGGTCAACGACACGACGGTG	0.20625
1529	YALI1_A04576g	GCAGGAGCGATTCCGAAGCA	0.100625
1530	YALI1_A04576g	GGAACTTGTTGTTGACGTAG	0.23375
1531	YALI1_A04620g	TTAGCAAGTACACGTTGAGG	0.65625
1532	YALI1_A04620g	GCTAAACGTGGGGAATGAAG	0.564375
1533	YALI1_A04620g	GGCTCTGGAGGAGGATAACG	0.2875
1534	YALI1_A04620g	ACGTGTACTTGCTAAACGTG	0.63875
1535	YALI1_A04620g	CGTGAGCTCCAGTTTTTGTC	0.421875
1536	YALI1_A04620g	AGCTCACGCGATGGTTCGAG	0.513125
1537	YALI1_A04653g	ACAGCTCCCAGGAGTCTTGT	0.2475
1538	YALI1_A04653g	TGCTCGAAAGACTTGCGCTT	0.294375
1539	YALI1_A04653g	TGGTTGGTTTCGTCATCGGA	0.335625
1540	YALI1_A04653g	ACTCAACCTCTTCCAGACTG	0.291875
1541	YALI1_A04653g	AGAGGTCAGCATCAAATTCG	0.263125
1542	YALI1_A04653g	GGAGTCTTGTCGGATGGCTA	0.19125
1543	YALI1_A04661g	CCATGTGGATAAGAAAACCG	0.23625
1544	YALI1_A04661g	GCCCGAATGTTTGAAACACA	0.2675
1545	YALI1_A04661g	TTTACACCAAATTTCGGGCG	0.1
1546	YALI1_A04661g	TGTACGTTCTTACCGGGCTT	0.42
1547	YALI1_A04661g	TGCTCGCTGCAAAGTCCTCG	0.339375
1548	YALI1_A04661g	CTGGACCCCAGATATATCCC	0.350625
1549	YALI1_A04676g	GTATATCACGGCGTGCCAGG	0.245
1550	YALI1_A04676g	TCTCATCGTAGTCAACCAGA	0.145
1551	YALI1_A04676g	GTTCAGCTAATGAAGCAGAA	0.231875
1552	YALI1_A04676g	GGACGCCGAGAATCAGGTGA	0.249375
1553	YALI1_A04676g	GTGTATATCACGGCGTGCCA	0.243125
1554	YALI1_A04676g	ATTCTGCTTCATTAGCTGAA	0.231875
1555	YALI1_A04715g	AGAGAAGAGGAAGGAGAACG	0.321875
1556	YALI1_A04715g	GATTGAAGAGGTGCGCCAAA	0.085625
1557	YALI1_A04715g	TTTTGGCGCACCTCTTCAAT	0.085625
1558	YALI1_A04715g	GCAGTGTTATCTAGACGCGC	0.19875
1559	YALI1_A04715g	GCAACAAGCTGTCTGCCTAC	0.409375
1560	YALI1_A04715g	GCTCCATCTCCTCAACCTTT	0.100625
1561	YALI1_A04742g	GGAGCTGCCGAAACTCAACA	0.156875
1562	YALI1_A04742g	GATCCAAGCCGAGGGAACAG	0.18875
1563	YALI1_A04742g	TTATCAATGACAACTGTCGA	0.25375
1564	YALI1_A04742g	ATCTGCACAGATCCAAGCCG	0.170625
1565	YALI1_A04742g	GTATTCACAGGCTCGTTTGA	0.16625
1566	YALI1_A04742g	TGGACGGTGGACATTGCCGA	0.309375
1567	YALI1_A04781g	AGACTGTCCGAATTCAGCAG	0.211875
1568	YALI1_A04781g	GTATGATCTGTCGAAGAAAC	0.260625
1569	YALI1_A04781g	AACCGGAGAAGGAAAGGTGG	0.285625
1570	YALI1_A04781g	TACCAAGGTTGATCCTGGAA	0.256875
1571	YALI1_A04781g	TCTGTCGAAGAAACCGGAGA	0.271875
1572	YALI1_A04781g	TGCCCTTCCAGGATCAACCT	0.268125
1573	YALI1_A04795g	CAAACGCGCCACAAATACCA	0.41125
1574	YALI1_A04795g	TTTGCGCAGCTCTAAATGGA	0.415625
1575	YALI1_A04795g	AGTTAGCTCTTTCTGGAACG	0.1275
1576	YALI1_A04795g	CTCTCAGCCATGTTTTCAGT	0.31625
1577	YALI1_A04795g	CGAAATGCTGTGATTCAGCC	0.133125
1578	YALI1_A04795g	GCAAACGCGCCACAAATACC	0.415625
1579	YALI1_A04815g	GCACAGCAACTACTCAAGAA	0.413125
1580	YALI1_A04815g	AGGTGAGTACTAGTGGCAAG	0.308125
1581	YALI1_A04815g	TGATAAGCCTTTCAGAGAGG	0.318125
1582	YALI1_A04815g	TGAAAGGCTTATCAAGAGTG	0.2925
1583	YALI1_A04815g	GCTGAGCCTTGCTCTTCGTG	0.26
1584	YALI1_A04815g	TCTTGATCCACCTCTCTGAA	0.334375
1585	YALI1_A04817g	GGAGAAGGACGAATTGAGCG	0.27125
1586	YALI1_A04817g	ACCAGGTGTACTCAGCCTCG	0.45875
1587	YALI1_A04817g	AGCCACGACCCGCGACCCCG	0.395625
1588	YALI1_A04817g	TCAGGTGCTCATGATTTCGT	0.12875
1589	YALI1_A04817g	TCCTTCTCCACGCCTCCCTT	0.24
1590	YALI1_A04817g	CTCTTCCCACGTTTCTCGCA	0.200625
1591	YALI1_A04848g	CCAAATCGTCGTTCAAACAG	0.265
1592	YALI1_A04848g	GTTCAGCCTGCGCATATGAG	0.2725
1593	YALI1_A04848g	CCTGGCAGCACACACCCCGG	0.1675
1594	YALI1_A04848g	GGAATGCAATTTCTTCGTCG	0.34375
1595	YALI1_A04848g	GTTGCATTACCCCAAACACC	0.161875
1596	YALI1_A04848g	AAGAGATCACGTTCCCCCAA	0.17125
1597	YALI1_A04859g	ATGCCCACTGTAGATCGGGG	0.281875
1598	YALI1_A04859g	TCGGAACTTTACTTACCAAG	0.151875
1599	YALI1_A04859g	TAAGCAGTACGAGTACCACT	0.14875
1600	YALI1_A04859g	CATGCCACCCCGATCTACAG	0.305625
1601	YALI1_A04859g	CCAATGCCCACTGTAGATCG	0.260625
1602	YALI1_A04859g	GGCGATATGGAGCTCGGCAC	0.33
1603	YALI1_A04864g	GGGAAATGAGAAACGCGCTG	0.395625
1604	YALI1_A04864g	CCCATTCAAGTATAGCTCGA	0.095
1605	YALI1_A04864g	CCCCATTTTTCGCATCTGAG	0.325625
1606	YALI1_A04864g	CGTCGAGCTATACTTGAATG	0.094375
1607	YALI1_A04864g	CCTCTCAGATGCGAAAAATG	0.32
1608	YALI1_A04864g	TTCAAGTCGTGCTCGGTATG	0.225
1609	YALI1_A04884g	GCTGTGGATCCAGTTCTGAA	0.283125
1610	YALI1_A04884g	GTGGATCCAGTTCTGAAGGG	0.28875
1612	YALI1_A04884g	CTTCTAGGTGGATTGACCAT	0.28625
1613	YALI1_A04884g	CTAGGTGGATTGACCATGGG	0.283125
1614	YALI1_A04884g	ATTCGACAGTGTCTTGAGCA	0.285625
1615	YALI1_A04893g	TGTCTAGTCAACGTGCTGGT	0.169375
1616	YALI1_A04893g	GCACAGCCTATCAAAGTGCC	0.4
1617	YALI1_A04893g	GCACAGTAATAAAGGCGTGG	0.49125
1618	YALI1_A04893g	TCGCACAGTAATAAAGGCGT	0.5
1619	YALI1_A04893g	TTCGCACAGTAATAAAGGCG	0.504375
1620	YALI1_A04893g	ACAGCATTATGATTGCGTTC	0.249375
1621	YALI1_A04927g	GGAACCGAGTTTTTTCCCGG	0.24125
1622	YALI1_A04927g	CTGCTTGAGAGGCAGTCGGT	0.33125
1623	YALI1_A04927g	CTTTCCTCCGGGAAAAAACT	0.2575
1624	YALI1_A04927g	CCAACAAGTGGTGGTACGAG	0.32625
1625	YALI1_A04927g	CTAACTACTCCAACAAGTGG	0.324375
1626	YALI1_A04927g	GAACTGGCTCGACTTCCACA	0.3375
1627	YALI1_A04976g	ATTTGGTGTATGATTTCGAG	0.083125
1628	YALI1_A04976g	CTGCAAAACCCACATCTTGA	0.3425
1629	YALI1_A04976g	CCGACCAGATCATCTTTCAG	0.230625
1630	YALI1_A04976g	CCGCTGAAAGATGATCTGGT	0.220625
1631	YALI1_A04976g	GTGTTCGCGACTGTCAACCA	0.578125
1632	YALI1_A04976g	ACAGTCGCGAACACTACTCG	0.583125
1633	YALI1_A04983g	CATTTGGGTGAGATTTACGA	0.07
1634	YALI1_A04983g	CGGTGAGGAAGAGATACAAA	0.105
1635	YALI1_A04983g	CGTAAATCTCACCCAAATGA	0.06625
1636	YALI1_A04983g	AATTTAGGAAGCATCCAAAG	0.10875
1637	YALI1_A04983g	GGGGTGTACTTTGTAGTTGG	0.37125
1638	YALI1_A04983g	AGGTGACTGGGGCTGTATAG	0.186875
1639	YALI1_A04990g	CCTACTCCCACCAAGCCTAG	0.264375
1640	YALI1_A04990g	TCTTGAATCCCGAGCCGAAA	0.230625
1642	YALI1_A04990g	CCCACAGCATCAATTCGAAT	0.15125
1643	YALI1_A04990g	CGGTTTCGACCATTTCGGCT	0.246875
1644	YALI1_A04990g	GATAACGGTTTCGACCATTT	0.259375
1645	YALI1_A05003g	GCCTTTGATCGCCCTCGCCA	0.395625
1646	YALI1_A05003g	GATCGCCCTCGCCACGGCCG	0.421875
1647	YALI1_A05003g	CATGGAGTTTGCATCGGGCG	0.38375
1648	YALI1_A05003g	GCCGTGGCGAGGGCGATCAA	0.41
1649	YALI1_A05003g	CTGGACGACGAAGACATCCC	0.208125
1650	YALI1_A05003g	CAAGGACATTGCAAAGACCC	0.113125
1651	YALI1_A05031g	GTGTCCGTAGATGTAAAAGG	0.44875
1652	YALI1_A05031g	CTTCTGGCGTTCCTCAACCA	0.13375
1653	YALI1_A05031g	GATTCCACCCAGCCATACCT	0.300625
1654	YALI1_A05031g	TCTGCTCATCTGTCTGGCCG	0.499375
1655	YALI1_A05031g	CATGACTGAGAACGTGTGGG	0.28875
1656	YALI1_A05031g	AGGACTTGCAAGTGTATCGA	0.13125
1657	YALI1_A05052g	TCAGATGCCGAGTTTTCAGA	0.164375
1658	YALI1_A05052g	GCAGGCTTGCCCCCACCAGG	0.36875
1659	YALI1_A05052g	GGAGCCTCGAAAAGCGAAAG	0.095
1660	YALI1_A05052g	CGAAAAGCGAAAGCGGCCAA	0.074375
1661	YALI1_A05052g	GCCTTCCTACTTTTGTTGTA	0.0375
1662	YALI1_A05052g	GGCTTGTGCGAAACCCTCAA	0.1975
1663	YALI1_A05091g	GTAATGACGTAGGGGAAAGG	0.1625
1664	YALI1_A05091g	TCAATCAAAAGAGTATCCAA	0.156875
1665	YALI1_A05091g	AATGTTGATGTAGTCGAGCG	0.185625
1666	YALI1_A05091g	CCTGAGTTAGTAATGACGTA	0.2
1667	YALI1_A05091g	TCCCAAGGCCAAGAGAAGAA	0.2375
1668	YALI1_A05091g	AGTCGAGCGAGGTTGGGGGT	0.27375
1669	YALI1_A05116g	TGTCCTCAGGAGACACCTCG	0.321875
1670	YALI1_A05116g	GGTGTCTCCTGAGGACACGG	0.30125
1671	YALI1_A05116g	GGGTCTGCCCGCCAACCTCG	0.386875
1672	YALI1_A05116g	AACTTGGCCTTGGCAGGACG	0.355
1673	YALI1_A05116g	GTGGCCGATGAGGAGAATGG	0.3125
1674	YALI1_A05116g	CCTGCCAAGGCCAAGTTCAA	0.370625
1675	YALI1_A05143g	AACAGCTTACCTATGCTCCG	0.23
1676	YALI1_A05143g	TGGAAAAGAACCACAAGGCG	0.193125
1677	YALI1_A05143g	TGCTCCCGAAAATTGTTGGA	0.270625
1678	YALI1_A05143g	CTAGTATGAGTACTGTCCCT	0.235625
1679	YALI1_A05143g	CGGTTTCTCCCTCGGAGCAT	0.218125
1680	YALI1_A05143g	TTTCTCAGAGTTGTCGTACA	0.179375
1681	YALI1_A05168g	CATACAGTGTACACACACGT	0.418125
1682	YALI1_A05168g	GTTGGAGACATCATGATCGG	0.474375
1683	YALI1_A05168g	AATACCCAAGAGCGAAGAGT	0.240625
1684	YALI1_A05168g	ATACAGTGTACACACACGTC	0.425
1685	YALI1_A05168g	TATGTTGGAGACATCATGAT	0.46
1686	YALI1_A05168g	GTGTTTCAAATGTTAATGAG	0.2225
1687	YALI1_A05210g	CGTTATTATTCTGGCCCTGG	0.21375
1688	YALI1_A05210g	AGTGCGGTCGAAGAACGCGC	0.1975
1689	YALI1_A05210g	TCAGAAGAGACACAACCGCC	0.301875
1690	YALI1_A05210g	TGTTTCCACACACCATGGCA	0.24375
1691	YALI1_A05210g	TCTGTGTCACTCTCCACGCC	0.171875
1692	YALI1_A05210g	GGAGAGTGACACAGATCACC	0.18875
1693	YALI1_A05220g	GTAGATACCGGCGACAAAAC	0.120625
1694	YALI1_A05220g	AGGCACATCGCCAAAGTCGT	0.306875
1695	YALI1_A05220g	AGCATGTTTCGCACAAAGAA	0.275625
1696	YALI1_A05220g	TCGGGCCCGAATCAGAGCGG	0.3375
1697	YALI1_A05220g	GGTTTTGTCGCCGGTATCTA	0.120625
1698	YALI1_A05220g	GTCGGGCCCGAATCAGAGCG	0.33625
1699	YALI1_A05229g	AGAGCTCAAGACTAGCACAG	0.18875
1700	YALI1_A05229g	TGTCTGCTTGTAAGATGCAG	0.411875
1701	YALI1_A05229g	AGATGCAGCGGTATTCACGG	0.39625
1702	YALI1_A05229g	AGACAGAGCGGGCTCCGCCA	0.305625
1703	YALI1_A05229g	TTCAACTGCGACACAAGAAA	0.2675
1704	YALI1_A05229g	AAGATGCAGCGGTATTCACG	0.3975
1705	YALI1_A05254g	ACAGCGCTCGAGAAAACGAG	0.31375
1706	YALI1_A05254g	TCTTTTTGCCAATCACGCCG	0.203125
1707	YALI1_A05254g	TGTGGACAACAAGATGACCG	0.325
1708	YALI1_A05254g	GCAGAAAAGGAAAGAAGGCG	0.209375
1709	YALI1_A05254g	GATCTGGAGGATCTGAACGC	0.3675
1710	YALI1_A05254g	GACTCCTGTTTACGACGCAT	0.459375
1711	YALI1_A05259g	GCTCAAAGATCTGCAAACCG	0.163125
1712	YALI1_A05259g	GCAGTCCTACCAAAAGGGCA	0.2425
1713	YALI1_A05259g	CTCAGACATATTCGAACCCG	0.1925
1714	YALI1_A05259g	GGGCAAGGCCGCCTTAGCCG	0.18875
1715	YALI1_A05259g	ATGACTCTGTGTGAGCAGCG	0.3
1716	YALI1_A05259g	GAGACTTCCAGAGTGCGTCG	0.14625
1717	YALI1_A05284g	AGAGCTCCTTGGTAAGAGAC	0.174375
1718	YALI1_A05284g	GTTCTCGAGAAAGAATACGT	0.2075
1719	YALI1_A05284g	ACGAACAGAACAGTTGCGAT	0.22625
1720	YALI1_A05284g	GAACCGAATCTCCATTGCCG	0.246875
1721	YALI1_A05284g	ACTGAGCGCGCGTGTCAGAA	0.291875
1722	YALI1_A05284g	GCGCTCAGTTGCTCGTCTGC	0.275
1723	YALI1_A05335g	GCAGGAGCATAGGTGTTGGA	0.2025
1724	YALI1_A05335g	CTTGCAATCCCCGAAACGAA	0.241875
1725	YALI1_A05335g	GCTTGGAGCCCGACACAGAA	0.328125
1726	YALI1_A05335g	TATGCGGAATTGCACAACAG	0.330625
1727	YALI1_A05335g	TGCTTTGGCTGGAGCCACCG	0.0625
1728	YALI1_A05335g	GCACTGTCTGTGGGGTCACG	0.324375
1729	YALI1_A05355g	CCAGGTGGATGAGTTTCGAG	0.11625
1730	YALI1_A05355g	TTGAGAGGAGCTTTGCCCAA	0.165
1731	YALI1_A05355g	TTGGGTTCTCAATCACCAGG	0.07625
1732	YALI1_A05355g	TACGAATTCGAGTTGTTCGT	0.15375
1733	YALI1_A05355g	CTTCGCCATTCGAAAGGCCA	0.163125
1734	YALI1_A05355g	CCACTCGAAACTCATCCACC	0.1175
1735	YALI1_A05366g	ATTCCAGTCCGGCGTACACG	0.269375
1736	YALI1_A05366g	TTGTACATCCTCGTGTACGC	0.256875
1737	YALI1_A05366g	ACACCTTTCTTCGATCAAAG	0.14625
1738	YALI1_A05366g	CCATACAATGAATTCGCCAG	0.1
1739	YALI1_A05366g	ACCACGTCGTCAGCATCTGG	0.2575
1740	YALI1_A05366g	AAATGCCGCCACAAAACAAG	0.180625
1741	YALI1_A05407g	TGAGATCGTGGAACTGACCG	0.115
1742	YALI1_A05407g	GCTTGTCAAGGAGTCCAACG	0.61125
1743	YALI1_A05407g	GGTGGAGTCTTTGTGCACCA	0.67625
1744	YALI1_A05407g	CTATACACTCGTCCAAGTCG	0.198125
1745	YALI1_A05407g	ACACTCGTCCAAGTCGAGGT	0.19125
1746	YALI1_A05407g	TTGGGCAGTATCCTCCTATG	0.186875
1747	YALI1_A05459g	GCAAAGTTAACCTTGCATAA	0
1748	YALI1_A05459g	GTAGATTCTCCGTCCTCCAA	0.120625
1749	YALI1_A05459g	TGTAACAACACAGAAACGTG	0.024375
1750	YALI1_A05459g	CGTGTTTGACGAGCTTCAGT	0.213125
1751	YALI1_A05459g	GGGCACACATCCGACATCGG	0.34
1752	YALI1_A05459g	GATCTGGAGCGGGTAGGACG	0
1753	YALI1_A05473g	GTTTTTTTGTGTCCTTTGGG	0.328125
1754	YALI1_A05473g	GTGTCGTACATGGCGAGCCA	0.4575
1755	YALI1_A05473g	GGACACAAAAAAACCGCCGA	0.359375
1756	YALI1_A05473g	CTCCTTGGCCAGATTCTTGA	0.08875
1757	YALI1_A05473g	CGACTTCCGACCCGTCAACT	0.4
1758	YALI1_A05473g	GATTCTTGATGGTTGATTTG	0.10375
1759	YALI1_A05491g	TATGTCGACCAGGAGAACAA	0.37625
1760	YALI1_A05491g	TCAGATGCAACAACGTACTG	0.389375
1762	YALI1_A05491g	GTTCTTGCAGAAACGGTTTG	0.310625
1763	YALI1_A05491g	TGGGGCAAGACCGAGTACCA	0.181875
1764	YALI1_A05491g	GACCAAGAGCGCAACCGCAG	0.293125
1765	YALI1_A05527g	CGACACCGTCTCCAGCCAGA	0.40875
1766	YALI1_A05527g	CGAATTCTCGGAAACGACAG	0.27125
1767	YALI1_A05527g	CTACTTTCGCCACCACGAGG	0.151875
1768	YALI1_A05527g	GATTTTGCCGGAAAAGACGC	0.376875
1769	YALI1_A05527g	GGCCTGACAGAAGACCTCGA	0.290625
1770	YALI1_A05527g	CGCCGGCCCCAATCACGTGG	0.403125
1771	YALI1_A05571g	AATCTCCTACACAGGTACCA	0.346875
1772	YALI1_A05571g	TCCGGGCTTGAAAACAACCG	0.3725
1773	YALI1_A05571g	CATAATTGCCCCCTGAGTAG	0.18
1774	YALI1_A05571g	TGAATCGATCACCAACGGAT	0.24875
1775	YALI1_A05571g	CACCTCGTAGTCCTTCACAC	0.186875
1776	YALI1_A05571g	ACCCCACTCCTCTACTCAGG	0.156875
1777	YALI1_A05583g	TTTTGGATGTCGCTGTAGGA	0.155625
1778	YALI1_A05583g	AATGTCTCGTGAGCTAAGTA	0.2125
1779	YALI1_A05583g	TACAAGTAGCACGATCGCAT	0.2575
1780	YALI1_A05583g	CCGAAATGTCTCGCGAGCTA	0.175
1781	YALI1_A05583g	TATGCGATCGTGCTACTTGT	0.2575
1782	YALI1_A05583g	TCACAGTTTCAAAACAACTT	0.25125
1783	YALI1_A05592g	ATACCACGAGATATGAGTGT	0.379375
1784	YALI1_A05592g	ATACTTTGGTTGTATCGTAG	0.226875
1785	YALI1_A05592g	CTTTCGAGCCAAGCACGGAT	0.3525
1786	YALI1_A05592g	TGTTTTGTCCGATCCGTGCT	0.340625
1787	YALI1_A05592g	CTCCCGACACTCATATCTCG	0.360625
1788	YALI1_A05592g	CATCTTGTGTGTTTGAGAGG	0.166875
1789	YALI1_A05605g	GCTCGCCGCAGAAAATGCTG	0.145625
1790	YALI1_A05605g	GGACGACGACGGGCTCAACG	0.341875
1791	YALI1_A05605g	GTTGCCGGAGACTTTTGTAT	0.15125
1792	YALI1_A05605g	TGACATGGATCAGTTCCACA	0.335625
1793	YALI1_A05605g	TGTTGCCGCAGCATTTTCTG	0.158125
1794	YALI1_A05605g	TCTGCGGCGAGCCCCCCACG	0.136875
1795	YALI1_A05662g	GGTAAAGGCGAGTCGGACCG	0.163125
1796	YALI1_A05662g	GTGCGTAAGGAATATCCAAG	0.05875
1797	YALI1_A05662g	TGAAGTACACGAAGAGCACG	0.039375
1798	YALI1_A05662g	GTACTTCACTGAGACAATGG	0.046875
1799	YALI1_A05662g	GAAGTACACGAAGAGCACGC	0.03875
1800	YALI1_A05662g	CATGTGACGCACTAGAGCAG	0.1275
1801	YALI1_A05701g	ATGTCCGACGATTCACGAAA	0.220625
1802	YALI1_A05701g	CAGCGATTTGAACTGACTCG	0.32875
1803	YALI1_A05701g	CTCCCGGCAGTAGTCTCGGA	0.296875
1804	YALI1_A05701g	GGTGAAGTCATTCCAAGTCG	0.2475
1805	YALI1_A05701g	GTAGTCTCGGAGGGTCTTTG	0.29
1806	YALI1_A05701g	GTGAAGTCATTCCAAGTCGT	0.253125
1807	YALI1_A05737g	GTTTGCACCCAGACTTAGAA	0.30875
1808	YALI1_A05737g	GATGAGTTCCACCAGTTCAG	0.249375
1809	YALI1_A05737g	ATGAGTTCCACCAGTTCAGG	0.255
1810	YALI1_A05737g	TGGTGAAAAATATAGAGCTG	0.524375
1811	YALI1_A05737g	TTCCATAGCACACTCTCGGT	0.225625
1812	YALI1_A05737g	TCTACGACGTCAGCAGCCTG	0.22875
1813	YALI1_A05774g	CTTCCAGCAGACTACATCCA	0.135625
1814	YALI1_A05774g	CATACTCCTCGACGAAGACA	0.105
1815	YALI1_A05774g	TCGAAGCAGCTTCTGTACTG	0.144375
1816	YALI1_A05774g	TGAGCTGCTCGAGGATCAGG	0.16625
1817	YALI1_A05774g	GCAGCAGCAGCCATAACACA	0.334375
1818	YALI1_A05774g	TCTTCCCTGGAAGCTGGAAC	0.201875
1819	YALI1_A05795g	CATCAACTGGGACAACGACG	0.253125
1820	YALI1_A05795g	TACATGGATCCCCAGAACAG	0.1575
1821	YALI1_A05795g	ACAGGCACATAAGTTTTCGG	0.21125
1822	YALI1_A05795g	CGAGTTTTCAAACACCACAA	0.270625
1823	YALI1_A05795g	TGGAAGGAGTCGTTCAGACG	0.21
1824	YALI1_A05795g	GGAATTCTGCCGCTGTTCTG	0.20875
1825	YALI1_A05798g	AGACTGGCAGTATAAACACA	0.17625
1827	YALI1_A05798g	TAGTCTAGCCACTAGTGCGG	0.113125
1828	YALI1_A05798g	CGCACTAGTGGCTAGACTAA	0.113125
1829	YALI1_A05798g	CGTATGTGATAAGAGTAGAC	0.11375
1830	YALI1_A05798g	TGGGGATCATGGTATCTCAG	0.52625
1831	YALI1_A05813g	TTACTCCTAAAAAGGATCAG	0.27625
1832	YALI1_A05813g	TGAAGTTCCTCAACAGGAAG	0.5225
1833	YALI1_A05813g	CCAAGACCATAGAAAGTGAG	0.24375
1834	YALI1_A05813g	CCTGTTGAGGAACTTCATGG	0.533125
1835	YALI1_A05813g	GGAATCCTGACATCGTTATG	0.1575
1836	YALI1_A05813g	GACCTGGCTTTTCACACTGA	0.4125
1837	YALI1_A05821g	GTTTTACCCCGGAATCGGCA	0.396875
1838	YALI1_A05821g	GAGCGAACGACAGGAGAGCG	0.305625
1839	YALI1_A05821g	TCGAGTTGTGGAAGGTTCCG	0.293125
1840	YALI1_A05821g	TTCCAGGTGTAACGAATCCG	0.269375
1841	YALI1_A05821g	GACAAGTCACGTGATACCAA	0.3025
1842	YALI1_A05821g	GGTGGTGCTGAGCGAACGAC	0.271875
1843	YALI1_A05836g	TGACATCTCCGTCCATTGAA	0.218125
1844	YALI1_A05836g	ATAGGTTCGTCGAGGATACA	0.203125
1845	YALI1_A05836g	TTGCAAGTCGAACTCAACAA	0.2925
1846	YALI1_A05836g	TGCAAGTCGAACTCAACAAA	0.293125
1847	YALI1_A05836g	CCTACCATCCGAGAGAAGAT	0.178125
1848	YALI1_A05836g	ATTTGTCACCCTTCAATGGA	0.176875
1849	YALI1_A05844g	GGTAGACCATGTCGTCCAAT	0.24
1850	YALI1_A05844g	AAGACCGACTACCATCCCAT	0.27125
1851	YALI1_A05844g	GGTGTCTACAGAAATCAAGC	0.125
1852	YALI1_A05844g	AATCGAGAGTACCAGTCGTC	0.0675
1853	YALI1_A05844g	GACCATGTCGTCCAATGGGA	0.241875
1854	YALI1_A05844g	TCGTCCAATGGGATGGTAGT	0.25625
1856	YALI1_A05869g	GCATTGTTGACTTATCCCTA	0.178125
1857	YALI1_A05869g	CACATTCTCTCAACTACGAT	0.036875
1858	YALI1_A05869g	GAATGTGCCAATATGACCCT	0.061875
1859	YALI1_A05869g	AGAATGTGCCAATATGACCC	0.06
1861	YALI1_A05884g	AGAATTGAAGAATTCAGCCG	0.305625
1862	YALI1_A05884g	AGGGGGTTCAAAAAGATGAG	0.160625
1863	YALI1_A05884g	ACATGACGCCCGACTTTGCT	0.025
1864	YALI1_A05884g	ACTTCTCAAAGTCGGCAACG	0.175
1865	YALI1_A05884g	ACTGTCAGGTATGACGGCCG	0.09125
1866	YALI1_A05884g	GGAGAAGTTGACCACGACCT	0.129375
1867	YALI1_A05904g	GCAGAGACCGGACGGAGACG	0.396875
1868	YALI1_A05904g	AGCTGACTAGCGAGCTCCAG	0.1425
1869	YALI1_A05904g	GGGCAATCCGCGTCTCCGTC	0.396875
1870	YALI1_A05904g	GCTCTCAGGGAGGCCTGCGA	0.378125
1871	YALI1_A05904g	CATCTTGAGCTCATTGAACA	0.050625
1872	YALI1_A05904g	CTCTGCTGTGATTTGTGATG	0.336875
1873	YALI1_A05927g	ACACACCGCGATATACAACT	0.225
1874	YALI1_A05927g	ACAGATGGAGCGAGTCAACA	0.305
1875	YALI1_A05927g	CCATCTGTCCATCTGCTTCA	0.3225
1876	YALI1_A05927g	CTGTACCGAGTTGTATATCG	0.266875
1877	YALI1_A05927g	TAGATTGGACAGATTAAGTG	0.318125
1878	YALI1_A05927g	CTTGTCATCTCTGTCAAAGG	0.418125
1879	YALI1_A05947g	GTACATTGCGAAGAGCAGCT	0.330625
1880	YALI1_A05947g	CAGTCAAGTGAGAAGGCCAG	0.16625
1881	YALI1_A05947g	CACGACCCAAACACCCTACA	0.285
1882	YALI1_A05947g	GGTCGTGGATGTCGGAGCGT	0.3625
1883	YALI1_A05947g	ATGAATGGTTGGTAGTGCGT	0.411875
1884	YALI1_A05947g	ATTTGGGCTCTGGGAGTTCG	0.471875
1885	YALI1_A05987g	AGTCAGGCATAATCTCCTGG	0.0925
1886	YALI1_A05987g	GCAATTTTTCGACGTTCACG	0.178125
1888	YALI1_A05987g	CCTGTTCCAGACCTAGTATG	0.09875
1889	YALI1_A05987g	AGCACCAGTGGTTAGCCCAA	0.025
1890	YALI1_A05987g	ACAAATTCTTGAAATCCCTT	0
1891	YALI1_A06052g	ACAGAAAGTAGAACGTGCCG	0.418125
1892	YALI1_A06052g	CTACTTTCTGTTCAGCCACG	0.525
1893	YALI1_A06052g	TTGACAACCAGGCCAAACGA	0.438125
1894	YALI1_A06052g	TTCTTCGTCCGGCGTCCACG	0.706875
1895	YALI1_A06052g	GTTCTCATTGTGCCTCATGA	0.205
1896	YALI1_A06052g	TGTGTCCATGTCGATAGCGA	0.11625
1897	YALI1_A06073g	GCAACCGTACCCCAACCAGG	0.32375
1898	YALI1_A06073g	CTGCTGTCGTTGTTCCCCAA	0.170625
1899	YALI1_A06073g	GACGCTGTCAGAGCAGGACG	0.3025
1900	YALI1_A06073g	GCGTCTGGATGACGTTGCCA	0.2175
1901	YALI1_A06073g	TATCGTAGCCCGCCTGGTTG	0.36375
1902	YALI1_A06073g	GCTATCAAGCTGTACGCTCG	0.449375
1903	YALI1_A06099g	TGCTCTGATGAGATCAACCA	0.374375
1904	YALI1_A06099g	TCTCGGTCGTTTTCGAACAG	0.38625
1905	YALI1_A06099g	AACTCGTTCAAAGCATACGC	0.5125
1906	YALI1_A06099g	AATGAGGGTCGTCACTAACA	0.42375
1907	YALI1_A06099g	CGGAGTGTTTTCGCAGACCG	0.45125
1908	YALI1_A06099g	ACTAGTGTCTATCGTAGAGA	0.180625
1909	YALI1_A06102g	AATCAATTCTCACCGCCGAC	0.395
1911	YALI1_A06102g	GCGTAAATATACCTGCAACC	0.333125
1912	YALI1_A06102g	AGATCAGTGTAGAGAAACGT	0.12875
1913	YALI1_A06102g	ATTTTGGATATCCTACAACA	0.09375
1914	YALI1_A06102g	CAGATCAGTGTAGAGAAACG	0.124375
1915	YALI1_A06104g	TCGTGCTTGTAAAAGTACAG	0.305
1916	YALI1_A06104g	ACACCGAACATAGTACGCGT	0.206875
1917	YALI1_A06104g	AGCACGAATACCTTGTAGAA	0.405625
1918	YALI1_A06104g	TCACGTTGCGTCATAAATGG	0.184375
1919	YALI1_A06104g	ACAACGAGAGACTCATGGCT	0.15125
1920	YALI1_A06104g	GTTTCACGTTGCGTCATAAA	0.165625
1921	YALI1_A06116g	TACCGACGAAGAGATCGCCG	0.32375
1922	YALI1_A06116g	CCAGCTGTCTTCCTTGAGCG	0.220625
1923	YALI1_A06116g	TCTTGATACTGACTTCGGCG	0.138125
1924	YALI1_A06116g	GGCCTCGGCGATCTCTTCGT	0.320625
1925	YALI1_A06116g	GGGCTTCTGTCTTCCTTGGG	0.168125
1926	YALI1_A06116g	CCTTGGGCGGATCCTGAGAG	0.151875
1927	YALI1_A06128g	GGATCTAGATCTGATCCCCG	0.30875
1928	YALI1_A06128g	GCCGTGACCAGGAATGGCGG	0.279375
1929	YALI1_A06128g	GCTGGTTCGATTCCAGGCGT	0.201875
1930	YALI1_A06128g	GACACTGGCGAAAACACTGG	0.15125
1931	YALI1_A06128g	TACACTTTCTCTGTGATCAA	0.330625
1932	YALI1_A06128g	GCTGCCGTGACCAGGAATGG	0.271875
1933	YALI1_A06149g	GCGTCTGGCTCTAAAGTCCG	0.30375
1934	YALI1_A06149g	CGTCTGGCTCTAAAGTCCGA	0.30125
1935	YALI1_A06149g	CTTGGAGAAGGGATCAAGAG	0.073125
1936	YALI1_A06149g	CTGTGCCAGCGGCCGACACG	0.668125
1937	YALI1_A06149g	GATTTAAGTCGCAACTGCAC	0.6275
1938	YALI1_A06149g	AACGACATCAGCCCGAATCG	0.49
1939	YALI1_A06169g	TCAACTTGTACAGGACACCA	0.24125
1940	YALI1_A06169g	GAACAGGTGGATATCAGCCG	0.185625
1942	YALI1_A06169g	TGCTGAGTGCGACAAACAGA	0.1975
1943	YALI1_A06169g	GCGATGCTGGACTTTCGACT	0.374375
1944	YALI1_A06169g	GCAAAGGAGTTGTAAATGCC	0.206875
1945	YALI1_A06174g	GTAGTGTCTGGGTATTAACA	0.3525
1946	YALI1_A06174g	TCTCATCTAGCATCTTGCTG	0.193125
1947	YALI1_A06174g	GTTTCTTCGACAATGACACT	0.285
1948	YALI1_A06174g	TCAGATCTGAGTTGAAACAA	0.27625
1949	YALI1_A06174g	CGTTTCTTCGACAATGACAC	0.28375
1950	YALI1_A06174g	CATCTTGCTGGGGACCCCGA	0.2
1951	YALI1_A06196g	CAGCCCATATGTGAACGCTT	0.31875
1952	YALI1_A06196g	ACCTCACGATGTATACTCCG	0.15625
1953	YALI1_A06196g	GCAAGAGTCACGTGTAGACA	0.294375
1954	YALI1_A06196g	CCTCACGATGTATACTCCGT	0.156875
1955	YALI1_A06196g	GCCACAAGCCGCGATCGGCA	0.203125
1957	YALI1_A06207g	GTACGGGTCCATACGCCCAG	0.025625
1958	YALI1_A06207g	CCAAATGAGACAGTCAGCGA	0.385
1959	YALI1_A06207g	GCTTTGTCTGTCGGTAAAAG	0.0225
1960	YALI1_A06207g	TCCAAATGAGACAGTCAGCG	0.38375
1961	YALI1_A06207g	GTATTTCTGCATTTTCCCCT	0.025625
1962	YALI1_A06207g	TGTACGGGTCCATACGCCCA	0.025625
1963	YALI1_A06220g	AGAGCAGAGGAGCAAATGGA	0.11125
1964	YALI1_A06220g	GCAAGTTTCTGCGCGCATAG	0.11375
1966	YALI1_A06220g	CAGTCCACCGGGCAACCCAC	0.53625
1967	YALI1_A06220g	AGAACGGACGACGAAGTCTT	0.445
1968	YALI1_A06220g	TGGAGTAGACGAGATCAACC	0.409375
1969	YALI1_A06229g	ACAGTACCAGAACCGAGGCG	0.3275
1970	YALI1_A06229g	GAGGAACAGTACCAGAACCG	0.314375
1971	YALI1_A06229g	GCTCAAAAAGGGACACCTGG	0.16875
1972	YALI1_A06229g	CACCATGGAGAGAATGGTGA	0.228125
1973	YALI1_A06229g	TCACGGCCTGGGCCTCGCCT	0.318125
1974	YALI1_A06229g	TTGTCGGGAGTGCGAGTGCA	0.22
1975	YALI1_A06287g	GTGTGTGTATTTGCTCCCGA	0.436875
1976	YALI1_A06287g	TTGAGGAGTGGATTTCTCAG	0.185
1977	YALI1_A06287g	ACTTTGCCAGGTACTCCATG	0.531875
1978	YALI1_A06287g	GCTGAACAAGAGAGACCGTC	0.343125
1979	YALI1_A06287g	ACTAGAGCTGGTCGTACCAG	0.465625
1980	YALI1_A06287g	GCTACCTGTCTACTCACATG	0.32125
1981	YALI1_A06311g	TCGAGATACTCATACTCACG	0.115
1983	YALI1_A06311g	CACCGACTGAGAGGACTCAA	0.1025
1984	YALI1_A06311g	CCTTGAGTCCTCTCAGTCGG	0.105
1985	YALI1_A06311g	GCTCTGGCACTTTGCTCTGG	0.02
1986	YALI1_A06311g	CACCCTTGAGTCCTCTCAGT	0.11
1987	YALI1_A06361g	GTTACACCGAATGGACAGCG	0.150625
1988	YALI1_A06361g	GACCATGATGACCCACAGCG	0.24
1989	YALI1_A06361g	GCAATCACCCTCAGACGTCG	0.285625
1990	YALI1_A06361g	ATCTGTGGTGATGAACTGGT	0.19375
1991	YALI1_A06361g	ATTGTGGTGCCATACAAGGA	0.105625
1992	YALI1_A06361g	TGAACGCCCGCAACTTGACG	0.55375
1993	YALI1_A06381g	CATCATTGCTGGATACGTCG	0.400625
1994	YALI1_A06381g	TATTCTACACAACCTCAACG	0.346875
1995	YALI1_A06381g	ATAGTGAAGTCATCGTGACG	0.414375
1996	YALI1_A06381g	CCAGATGCCGAAACACTATG	0.363125
1997	YALI1_A06381g	GTTGTTGTAGAGACCTTGAC	0.1525
1998	YALI1_A06381g	GTGATGTGTGTCCATAGTAA	0.230625
1999	YALI1_A06384g	GTAGGCGTATCTCAGCTATA	0.051875
2001	YALI1_A06384g	GTATCTCAGCTATATGGAGA	0.065
2002	YALI1_A06384g	GTGACTGGACTGATCAGGAA	0.2275
2003	YALI1_A06384g	AGTGCTTCTTTGATGCAAAA	0.325
2004	YALI1_A06384g	CAGAGAAAGAAATAAAGACA	0.39875
2005	YALI1_A06396g	ACACGAGCTGACCCACCAGG	0.21
2006	YALI1_A06396g	ACCTCGTCAGAATATCGCCA	0.1375
2008	YALI1_A06396g	TCCTTGGCGATATTCTGACG	0.123125
2009	YALI1_A06396g	CGTGGGACCGGGGAAGCAGG	0.209375
2010	YALI1_A06396g	AGGCTTGACCTCAATGTACC	0.25625
2011	YALI1_A06402g	GCGTTAAAAGCGCATCCGAG	0.206875
2012	YALI1_A06402g	TCTTCTCAAGACTAATTGAT	0.17375
2013	YALI1_A06402g	CGACTCTCATGCACAAGCGA	0.2525
2014	YALI1_A06402g	TGTCAGTATACTCAATGCCC	0.3125
2015	YALI1_A06402g	GATTCGTGAGGCTCGGAGCG	0.22125
2016	YALI1_A06402g	GAGGACGAGATGCGCAACCG	0.3225
2017	YALI1_A06416g	AGACACCTTTCGAAACTCGG	0.176875
2018	YALI1_A06416g	CACAAAATCTCCTATCCTGA	0.0925
2019	YALI1_A06416g	CTTGAGCAGTTCGAGAGCGA	0.33625
2020	YALI1_A06416g	GGACACCAGGTACTGCAGAA	0.375
2021	YALI1_A06416g	ACGGAGATCTTCACGCCGTT	0.431875
2022	YALI1_A06416g	AAGACACCTTTCGAAACTCG	0.185
2023	YALI1_A06434g	GTTCTCGTAGTCAATCTCCT	0.159375
2024	YALI1_A06434g	GCTGAGGGCTCGAGTGAAAG	0.276875
2025	YALI1_A06434g	GACAACGAGCTGACCAAGAG	0.13125
2026	YALI1_A06434g	ACTGGTGGCTCGACTGACCA	0.143125
2027	YALI1_A06434g	TCGACCCGCCTTCTCCTCCG	0.166875
2028	YALI1_A06434g	CGTTGATTCGCAGAATTGCT	0.30625
2029	YALI1_A06453g	GTTCACGTAGACCATTGTGA	0.39875
2030	YALI1_A06453g	ACACCACCTTCAGAGCCACG	0.21
2031	YALI1_A06453g	TCTGCTCTCATCAAGTACCA	0.41375
2032	YALI1_A06453g	GCGCCCCGCTGGGAGCCGTA	0.336875
2033	YALI1_A06453g	ACCTGCCCTACGGCTCCCAG	0.375625
2034	YALI1_A06453g	TGACTCGATCATCAACAACA	0.53875
2035	YALI1_A06473g	CGTACTACATTGATGGCGAG	0.375625
2036	YALI1_A06473g	ACAACGTGACCGCTGGCGCA	0.37375
2037	YALI1_A06473g	GTGTGCAGAAACACCCAGCA	0.329375
2038	YALI1_A06473g	GCAGCTGCTCATCTCCTCCA	0.169375
2039	YALI1_A06473g	GACTGAGCTCGGAAAGCTGA	0.125625
2040	YALI1_A06473g	CTACATTGATGGCGAGCGGG	0.38375
2041	YALI1_A06488g	CTTACGAGCAGGAGTACGCG	0.364375
2042	YALI1_A06488g	TTACGAGCAGGAGTACGCGC	0.360625
2044	YALI1_A06488g	GATTTGGATACGGAAGAGAA	0.41625
2045	YALI1_A06488g	AGAGGTCGCGGAAGAGGCCG	0.24125
2046	YALI1_A06488g	CATGGTCTCGGCTCCCGTGG	0.344375
2047	YALI1_A06530g	AGTGTCAGTAGCTCCAGTGT	0.0275
2048	YALI1_A06530g	AGTGTCAGTGGCACCAGTGT	0
2050	YALI1_A06530g	GGTGTCGGTAGCAGTGTCAG	0
2051	YALI1_A06530g	GGTAGCAGTAGCACCAGTGT	0
2052	YALI1_A06530g	GGTAGCAGTTGCACCAGTGT	0
2053	YALI1_A06591g	TTTCCTTTCTGTTTTCCGTG	0.191875
2054	YALI1_A06591g	GAGCGATGTTTCCAAAGCCA	0.080625
2055	YALI1_A06591g	CGATGTTTCCAAAGCCACGG	0.079375
2056	YALI1_A06591g	GAGCAAGACCAATGGCCGCA	0.159375
2057	YALI1_A06591g	GGAAGCGTGGGACTGAGCAT	0.57875
2058	YALI1_A06591g	TCAGTCCCACGCTTCCGCCA	0.55875
2059	YALI1_A06594g	CTTCAAGCAAAAGTTCCCCG	0.156875
2060	YALI1_A06594g	TGTACTCCACAAAGGCCCCG	0.15375
2061	YALI1_A06594g	GCGACACTGCGACAAATACT	0.2325
2062	YALI1_A06594g	AGCCACATAAACCAATTCGC	0.2
2063	YALI1_A06594g	CTTGTACTCCACAAAGGCCC	0.159375
2064	YALI1_A06594g	TCGGCGCTGACATATGTGCA	0.210625
2065	YALI1_A06612g	TTAGCCAGAGAGGCCACAAT	0.225
2066	YALI1_A06612g	AGAAGAGACCGATCATGTCG	0.159375
2067	YALI1_A06612g	CACGGAGTCGTCCGTCTTGG	0.18
2068	YALI1_A06612g	GTTCTGGGCGGCAACAAGAG	0.22375
2069	YALI1_A06612g	CTGGCTAACCAGATTGTCGA	0.234375
2070	YALI1_A06612g	CGGCAGACAGAAGCTCGGGC	0.38
2071	YALI1_A06615g	GTGATTATGCCATATTACGA	0.225625
2072	YALI1_A06615g	TGTGATTATGCCATATTACG	0.231875
2073	YALI1_A06615g	AGGCAACTGCTGTAGTTTCG	0.4325
2074	YALI1_A06615g	CCCTGACCCCTGCCACCCGG	0.44
2075	YALI1_A06615g	TGTTCTCACTGGTCTAGTTA	0.304375
2076	YALI1_A06615g	CTAGACCAGTGAGAACAGTA	0.3375
2077	YALI1_A06625g	AAACCGACAGACTCTTCCCG	0.180625
2078	YALI1_A06625g	GAGTCTGTCGGAGTCTGTCG	0.29875
2079	YALI1_A06625g	TGACCTCGGGAAGAGTCTGT	0.16875
2080	YALI1_A06625g	GAGTCTGTCGGGGAGTCTGC	0.323125
2081	YALI1_A06625g	CTACGACTGTCCGTGACCTC	0.136875
2082	YALI1_A06625g	CGGAGTCTGTCGGAGTCTGT	0.2925
2083	YALI1_A06634g	ACTAGTATCCTACCCCAGGT	0.029375
2084	YALI1_A06634g	TATGCGTGATTGGTGCAGAT	0
2085	YALI1_A06634g	AGGACGAGATGGGAGATGGG	0.205
2086	YALI1_A06634g	AGGGACTTGATCAACGAACG	0.56
2088	YALI1_A06634g	GTGGACTTATGGCTTCGCTT	0.428125
2089	YALI1_A06640g	GCCGGATCGGTGATGCCGGT	0.529375
2090	YALI1_A06640g	GCCACCATCCAGCTGCCCAC	0.48125
2091	YALI1_A06640g	AAGCGAATGGATCCTTCCTG	0.18375
2092	YALI1_A06640g	GCTTGAGCTTGGCCTGGTCG	0.10125
2093	YALI1_A06640g	GCTCATGACATACTCCGTGG	0.19
2094	YALI1_A06640g	GGGAGCATACGGCCACTCCA	0.291875
2095	YALI1_A06666g	CAAACAGTCGTTTCTAGCGG	0.259375
2096	YALI1_A06666g	GCTGTTGCCTTCACTTTAGA	0.17375
2097	YALI1_A06666g	TGTTGACGAGGAACTTACCA	0.488125
2098	YALI1_A06666g	TACATGTGTTCTCAGAGCGA	0.383125
2099	YALI1_A06666g	AGAACACATGTAATTGACCA	0.42
2100	YALI1_A06666g	TCACGGACGACGATATTTAC	0.445
2101	YALI1_A06672g	GAATGGTTGCTGGTGTGCCG	0.104375
2102	YALI1_A06672g	GTTGGCGTAGACGGGCTCGG	0.273125
2103	YALI1_A06672g	GCGTGGGAATAGCAGCCACG	0.265
2104	YALI1_A06672g	TTTGGCCTTTAACCACTCGT	0.158125
2105	YALI1_A06672g	GTCGTAGTCGTAAAGAGCAT	0.46125
2106	YALI1_A06672g	GCCGGCTCAATGTAAGTCAA	0.420625
2107	YALI1_A06721g	ACCTCGTCAAACTTGTGCGG	0.565
2108	YALI1_A06721g	TCGCCAATCGTGTTGAAGAG	0.3275
2109	YALI1_A06721g	TCCGCCGCACAAGTTTGACG	0.56375
2110	YALI1_A06721g	TCTCCGCTCTTCAACACGAT	0.34875
2111	YALI1_A06721g	AGCGGAGACGAGTACACAAA	0.401875
2112	YALI1_A06721g	ACGACCTCGTCAAACTTGTG	0.566875
2113	YALI1_A06735g	TGGCAAGTGTTGGGATCGAA	0.315
2114	YALI1_A06735g	GACGGCTTCCCAGTTGAGCG	0.13875
2115	YALI1_A06735g	TTTGACCTAGCTGTGAAGGA	0.145
2116	YALI1_A06735g	GCTGAGACTTGTAACAGTGT	0.411875
2117	YALI1_A06735g	TGTGTCTCAGGAGTGTCCGG	0.12
2118	YALI1_A06735g	CTCAAACTCCTCGCTCAACT	0.13375
2119	YALI1_A06743g	TCCTTCTCCTTCATGCCGGA	0.2525
2120	YALI1_A06743g	TGTGACCTCCGCCCTGGCCG	0.275
2121	YALI1_A06743g	TGCTCTTCTTGAGCTTTCGT	0.07375
2122	YALI1_A06743g	CATGCCGGAGGGGATCTGCT	0.295625
2123	YALI1_A06743g	GTTCTTCTTGGCGGTGGCAT	0.21625
2124	YALI1_A06743g	GGCGGAGGTCACAACGGTGG	0.273125
2125	YALI1_A06751g	GGTTGAGACTCGGAACGCCG	0.473125
2127	YALI1_A06751g	GATACGGCGATGTGGAAGAA	0.364375
2129	YALI1_A06751g	GATAGAAAGATACGGCGATG	0.348125
2130	YALI1_A06751g	AACAGGTTTGAATCTTTGAG	0.144375
2131	YALI1_A06761g	AGTGAGTCGGGCTCACCAGG	0.20875
2132	YALI1_A06761g	GTTGGCTGTCAGGTTTGGAA	0.56625
2133	YALI1_A06761g	CTTCCAAACCTGACAGCCAA	0.56625
2136	YALI1_A06761g	AGCAGGAGATCCTCTCCCAG	0.241875
2137	YALI1_A06778g	GCACTAATGCGCTGGTACCG	0.22375
2138	YALI1_A06778g	GAGAGACGTTTCGACCCGGT	0.0975
2139	YALI1_A06778g	TAGATGGGCACAAGGTCGAG	0.44375
2140	YALI1_A06778g	AGATCGTCGCGACCTAGTAG	0.41875
2142	YALI1_A06778g	AGAGAGAGTGACACAGATGG	0.191875
2143	YALI1_A06815g	TCTCCACCAATGATAATGGG	0.15625
2144	YALI1_A06815g	AGGAATGGTCCGAGAAGCAG	0.261875
2145	YALI1_A06815g	ACGCTTTCTCCAGGTCTAGA	0.170625
2146	YALI1_A06815g	GGATATGACTCGAGACTGGG	0.2825
2147	YALI1_A06815g	ACAACCCTGACCAAGTGGAG	0.205625
2148	YALI1_A06815g	CCTTGACAACCCTGACCAAG	0.193125
2149	YALI1_A06818g	GCCGAGATCCGAAAGAAGCC	0.188125
2150	YALI1_A06818g	TGCTTGACCTTCACACTCGA	0.26875
2151	YALI1_A06818g	TGAAAACAACCCCATCAAGA	0.19125
2152	YALI1_A06818g	TCAAGCATCCCGGCTTCTTT	0.235
2153	YALI1_A06818g	AGCCATTCGAGTCAGGGCAA	0.333125
2154	YALI1_A06818g	GTCCGTTGCCCTGACTCGAA	0.320625
2155	YALI1_A06823g	AGGCGGCTCGGACTTTGAAG	0.24
2156	YALI1_A06823g	TTCCAGACAAGAGTGTTCCG	0.2025
2157	YALI1_A06823g	CAGACAAGAGTGTTCCGAGG	0.210625
2158	YALI1_A06823g	GCTCAACTCCCCAATGATTC	0.156875
2159	YALI1_A06823g	GTTCGTTGTACGCCAGAACC	0.17375
2160	YALI1_A06823g	TTTCCACAGGACAAGCATCA	0.239375
2161	YALI1_A06873g	ATACCCATACCTCTGACTAG	0.336875
2162	YALI1_A06873g	CTATAGACATGATACCGGAG	0.204375
2163	YALI1_A06873g	ACTATAGACATGATACCGGA	0.2025
2164	YALI1_A06873g	TTTGTGGGAACGGCCCCTAA	0.279375
2165	YALI1_A06873g	ACTCCCCTAGTCAGAGGTAT	0.340625
2166	YALI1_A06873g	ACACGAACTGGAAAAACGCC	0.2
2167	YALI1_A06958g	ATACTTGTCAGAACACTACA	0.176875
2168	YALI1_A06958g	GCAGCAGCATCTGGAAGAGG	0.194375
2169	YALI1_A06958g	CTTCTTCTCGCCAGGCACAT	0.22125
2170	YALI1_A06958g	CGCGCGTAATTAAGGAGACA	0.044375
2172	YALI1_A06958g	CAGATGCTGCTGCTGAGACA	0.17125
2173	YALI1_A06989g	CATGTCAGAGTGGAACACAA	0.344375
2174	YALI1_A06989g	GTTCCACTCTGACATGCCAT	0.36
2175	YALI1_A06989g	GCCCACTCCGAGTTTCACGT	0.285625
2176	YALI1_A06989g	GGAACACAACGGAAAAGAGG	0.34125
2177	YALI1_A06989g	GATCCTTCCAACGTGAAACT	0.295
2178	YALI1_A06989g	GGGCCACACGGACACAACGG	0.25
2179	YALI1_A07014g	GTACATTTTGGCCTGCCAGA	0.310625
2180	YALI1_A07014g	CCAGATGGCAGTTCCCACAA	0.305
2181	YALI1_A07014g	CCAGAAATATCGTTCCAGGG	0.296875
2182	YALI1_A07014g	GCTCAACAACGGCTATGCCA	0.48625
2183	YALI1_A07014g	CGGTACTTGTTCCAGTTGAG	0.296875
2184	YALI1_A07014g	CAACGGCAGCAATACCACAT	0.2225
2185	YALI1_A07051g	TCTTGGCTGGAAATGCGAAA	0.145625
2186	YALI1_A07051g	ACATCTGGTCTCACAATCGT	0.264375
2187	YALI1_A07051g	GTGACATGTCCTATTCCGAG	0.30625
2188	YALI1_A07051g	CCTTTACTGTGGGTTCGCTG	0.189375
2189	YALI1_A07051g	TGACATGTCCTATTCCGAGT	0.30375
2190	YALI1_A07051g	CGAGTGGGCTGGATACATGA	0.2675
2191	YALI1_A07103g	TCAGCGTCATCGCATTCGCG	0.29875
2194	YALI1_A07103g	GGTAGGATACACAAATACGC	0.3775
2195	YALI1_A07103g	CTGTCCTTCTCGCTCCCAGC	0.336875
2197	YALI1_A07137g	GGAGGGTAGATCGATGTCCA	0.268125
2198	YALI1_A07137g	GCGTCTCCCAAGATCATCGG	0.2625
2199	YALI1_A07137g	ACTGCAACCCAGCAAAGCTC	0.0875
2200	YALI1_A07137g	CACATGAGACAGCTAATGGG	0.15375
2201	YALI1_A07137g	ATCTTGCTCTTGTTGCGGAT	0.153125
2202	YALI1_A07137g	ACCAGACCAGCTGTATTGGA	0.19
2203	YALI1_A07161g	CTACTGTTACAGTAGCGCGA	0.24
2204	YALI1_A07161g	GCTAGTGCCATGACGCAAAT	0.405
2205	YALI1_A07161g	GCTACTGTAACAGTAGTAGT	0.2625
2206	YALI1_A07161g	ACTGTGAAAACCAGTACACA	0.2825
2207	YALI1_A07161g	CGTCGGCCTAAGCTGAAAGT	0.290625
2208	YALI1_A07161g	AGGTGTAGTAGACTGTAGGT	0.264375
2209	YALI1_A07171g	CCCTAGAGCAGGTAAACACG	0.2525
2210	YALI1_A07171g	GACTGACTTTCTTTTTCGCG	0.3225
2211	YALI1_A07171g	TTTGCTGCAGGAGTGAACAC	0.268125
2212	YALI1_A07171g	AACACAGGCACAGGAACGAG	0.31
2213	YALI1_A07171g	TTCAGCTCTTGAAACACTAG	0.210625
2214	YALI1_A07171g	GTAAACACGCGGCAGGACTT	0.27875
2215	YALI1_A07201g	GATGTAGTAGGGGATGGCCG	0.181875
2216	YALI1_A07201g	TGAGCCACAAGAAGTATCGG	0.370625
2217	YALI1_A07201g	GCTGGGCTTCTACTACCGAC	0.29875
2218	YALI1_A07201g	ACTCTACGTGCGATATTACG	0.523125
2219	YALI1_A07201g	TCGGTAGTAGAAGCCCAGCA	0.2825
2220	YALI1_A07201g	CCATTGTCAGCGTTACAGCG	0.165625
2221	YALI1_A07226g	GGAAGACTGATGATTATGTG	0.4875
2222	YALI1_A07226g	CCTTCGAGATACGAAGGAAT	0.476875
2223	YALI1_A07226g	TGAATGTGATGCTCTGGTGT	0.236875
2224	YALI1_A07226g	CAACTTCCTTCGAGATACGA	0.46375
2225	YALI1_A07226g	CTATACACATCTTCCTCACT	0.2975
2226	YALI1_A07226g	AGAAACGTATGTGAAATTTC	0.228125
2227	YALI1_A07241g	GTTCAGATCCAAACTACAGG	0.1275
2228	YALI1_A07241g	AGTTTTCGCATCGCAACACG	0.250625
2229	YALI1_A07241g	TTTGGATCTGAACACACTGT	0.143125
2230	YALI1_A07241g	GTGTTGCGATGCGAAAACTG	0.248125
2231	YALI1_A07241g	TCAGCGTCCACTTTTCGAAT	0.140625
2232	YALI1_A07241g	ACACAGAACGAATATCTAGC	0.349375
2233	YALI1_A07267g	CTACTGGGATCAATCGGTGA	0.48125
2234	YALI1_A07267g	AGTAGCCACCAAACGATACG	0.131875
2236	YALI1_A07267g	ACAGATGAAGCAATATTCGG	0.286875
2237	YALI1_A07267g	TCTGTTCGCCCAAATTGAGG	0.123125
2238	YALI1_A07267g	CAACGATTACAAGGTCACGC	0.265625
2239	YALI1_A07277g	GCAAGAATCTCTTCTCTTCA	0.265
2240	YALI1_A07277g	TTGACTCTGGGGTTTTCAGG	0.231875
2241	YALI1_A07277g	GTACCTCCAATTTGACTCTG	0.1575
2242	YALI1_A07277g	TGGCGGAGATCTAGATGTCG	0.141875
2243	YALI1_A07277g	GAAGAGATTCTTGCAAAACG	0.221875
2244	YALI1_A07277g	AAACCCCAGAGTCAAATTGG	0.1825
2245	YALI1_A07290g	TCATAAGCGGAGTAATCGAG	0.355625
2246	YALI1_A07290g	ACGAGTTGAGAGACTTGGGT	0.161875
2247	YALI1_A07290g	ACTCGTACAACCTCAAGACG	0.164375
2248	YALI1_A07290g	AGATCTCGTTCCCCGCCGAG	0.308125
2249	YALI1_A07290g	CGCCGCCAAACACAATGCAT	0.366875
2250	YALI1_A07290g	GATCTTGAACTGGTCATAAG	0.339375
2251	YALI1_A07309g	GCACTGCTGCGATTACCGAC	0.161875
2252	YALI1_A07309g	GAGACGTAGGAAACAGGCAG	0.174375
2253	YALI1_A07309g	AAAGTTGGCCTTCAACCAGT	0.211875
2254	YALI1_A07309g	GGAGCACAAAAAGAAGACTG	0.29875
2255	YALI1_A07309g	AGTACTTTCTGTCGGTGACG	0.263125
2256	YALI1_A07309g	TGAAAGAGAGTACTTTCTGT	0.2575
2257	YALI1_A07318g	GACCGCTTCCTATCTCCCGA	0.230625
2258	YALI1_A07318g	GACATGGTCATTTCTAGCGG	0.195
2259	YALI1_A07318g	GAAACGCCCCGGGAACTGAA	0.283125
2260	YALI1_A07318g	TGGAGTCCCTTCAGTTCCCG	0.27125
2261	YALI1_A07318g	GTGAGATGATGGAAACGCCC	0.289375
2262	YALI1_A07318g	AGAAATCCTGCTCCACCCTG	0.1575
2263	YALI1_A07326g	GTGCGTCTGGAGCATATCAA	0.48375
2264	YALI1_A07326g	GCCAAGGCCAACATTCGAAA	0.133125
2265	YALI1_A07326g	GCTGGTACTTCTCCTCATCA	0.1725
2266	YALI1_A07326g	TCTGGAGCATATCAACGGCG	0.485
2267	YALI1_A07326g	AAAGCTGGATCCCAAGGACG	0.3575
2268	YALI1_A07326g	TGGCCGCTCGCAAAACGTTT	0.5575
2269	YALI1_A07349g	GAATCAACCGAAACTATGGG	0.115625
2270	YALI1_A07349g	GTCGCGCGACACTATAGACG	0.339375
2271	YALI1_A07349g	CAGCAGACACTGTTCAACAG	0.2725
2272	YALI1_A07349g	TGTCACTCCTCCCATAGTTT	0.11125
2273	YALI1_A07349g	CATGTCACTAAAGGTGGACG	0.12625
2274	YALI1_A07349g	AGATGAGGAGGATGAAGACG	0.213125
2276	YALI1_A07357g	GAAGGCCGAGCAAATAAACG	0.10375
2277	YALI1_A07357g	GCACATGTGTATGATAAGTG	0.755
2278	YALI1_A07357g	GCTCAGAAATACATAGTGTA	0.08
2279	YALI1_A07357g	ATGATAAGTGGGGTCCGATA	0.724375
2281	YALI1_A07372g	ACCAAAACACGGAAGAGCAG	0.283125
2282	YALI1_A07372g	AGTACAGGTACAGCAACATT	0.33625
2283	YALI1_A07372g	GTACATGTTCGAGTAAGTCT	0.130625
2284	YALI1_A07372g	TGTGTGTCAACTGATTTTAT	0.38125
2285	YALI1_A07372g	TCCGCTGCTCTTCCGTGTTT	0.299375
2286	YALI1_A07372g	ACACGGAAGAGCAGCGGACA	0.314375
2287	YALI1_A07376g	CGGAATACCTAATAGCCGCG	0.035625
2288	YALI1_A07376g	AGTGCAAAGCTGATACAAGG	0.165625
2289	YALI1_A07376g	GGCGGTTTAGGCGGATACGA	0.174375
2290	YALI1_A07376g	GCTTTGCACTGCGTCATCGT	0.1725
2291	YALI1_A07376g	GGAATACCTAATAGCCGCGA	0.03625
2292	YALI1_A07376g	CGCGGCTATTAGGTATTCCG	0.035
2293	YALI1_A07381g	TTTTCCGTCATTTCATAGCG	0.209375
2294	YALI1_A07381g	CACTAGCGACGACAATGCCG	0.361875
2295	YALI1_A07381g	ATGAACACGGAGCTGCCACC	0.413125
2296	YALI1_A07381g	GCCAGACAATAGACTTTCAG	0.034375
2297	YALI1_A07381g	ATAGCGCACACAATAGTCCA	0.396875
2298	YALI1_A07381g	TTGTTGGCTGAAAAACGTTG	0.215
2299	YALI1_A07405g	CGGCAATGTCGATTTCCACA	0.265
2300	YALI1_A07405g	TCCCGATCTGAGCATCAACG	0.318125
2301	YALI1_A07405g	CATTTTGGCTACGCTCCGGT	0.245625
2302	YALI1_A07405g	ATGCAAGGTGGCATTCGTGG	0.173125
2303	YALI1_A07405g	ATTGGAGGAGGTATGCAAGG	0.133125
2304	YALI1_A07405g	GCTCAGATCGGGACGATAGT	0.334375
2305	YALI1_A07418g	GAGGAGAGCGACAGTGACAG	0.14
2306	YALI1_A07418g	GGGTTTGCGGGATTTCGGAT	0.133125
2307	YALI1_A07418g	GATCAATAATAAGCGTCCAA	0.19
2308	YALI1_A07418g	CACATCTTCGTTGGAGAGCG	0.206875
2309	YALI1_A07418g	TGGCTGGGATGCAGAGCGGG	0.3825
2310	YALI1_A07418g	TTTGGCCACCCAGAATTGCG	0.10875
2311	YALI1_A07472g	GCTCTTTCCTAACGACGACG	0.160625
2313	YALI1_A07472g	GCTGGGTTTCGAGAAAGGCG	0.12125
2314	YALI1_A07472g	GTGCCGTCTTTGATGCAGAG	0.29
2315	YALI1_A07472g	TGAACAAGAACAGTAACCGA	0.28375
2316	YALI1_A07472g	ATTCTTACGGAGCAAACCAT	0.355
2317	YALI1_A07538g	GCTGTTGATGCATTAAGGAA	0.35375
2318	YALI1_A07538g	ATATGGATACAATCCTCCAT	0.158125
2319	YALI1_A07538g	GGACACGGTTCAGAGCAACT	0.10125
2320	YALI1_A07538g	GCAAACAGCAGCCCATATTG	0.145
2321	YALI1_A07538g	GCTCGAGTTGGCAAAGTAGT	0.3675
2322	YALI1_A07538g	AACAGCAGCCCATATTGCGG	0.1375
2323	YALI1_A07557g	ATTGCTGTGAAAGTGTGCCG	0
2324	YALI1_A07557g	GTAGGCGTAGGTGTAGGCGT	0.449375
2325	YALI1_A07557g	TGTGCCGAGGTTATGCCGAA	0
2326	YALI1_A07557g	GTAGGTGTAGGCGTAGGTGT	0.463125
2327	YALI1_A07557g	ATTCGTCCTATTTTTCCGTT	0
2328	YALI1_A07557g	AGAGGTGTAGGTGTAGGCGT	0.4725
2329	YALI1_A07575g	GTGGGGACCGGCAGTAACCA	0.24875
2330	YALI1_A07575g	GCCACGAGAAGAAGGACGGT	0.186875
2331	YALI1_A07575g	ATTGGCAAAGTCCTGCAGCA	0.250625
2332	YALI1_A07575g	CCGCCAGCATCACAAACAAC	0.26
2333	YALI1_A07575g	TCGATGGCAATCAGTAGTGA	0.305
2334	YALI1_A07575g	GTTGTTTGTGATGCTGGCGG	0.26
2335	YALI1_A07608g	GCATTTGACACTGTTCTTGG	0.244375
2336	YALI1_A07608g	GGTCCAACACACTCCACTGG	0.1475
2337	YALI1_A07608g	GCCTTGTTCAGTATATTGTA	0.17125
2338	YALI1_A07608g	GAGGTACAGTATGTACATGG	0.190625
2339	YALI1_A07608g	ACTTTTGCATGCGCCGCCAG	0.135
2340	YALI1_A07608g	CCTTGTTCAGTATATTGTAC	0.170625
2341	YALI1_A07624g	ACCTCGGTGGAACCACCCCG	0.255
2342	YALI1_A07624g	GGAATGGGCAATCTGAACCT	0.32
2343	YALI1_A07624g	TCCCAGGTGCTGGAGCCCCG	0.2175
2344	YALI1_A07624g	GAGCCGCCCAGACCATACGG	0.20875
2345	YALI1_A07624g	GGACTGGGCTCTCTGAGCGC	0.314375
2346	YALI1_A07624g	GCTGTACAATGCGATTCTGG	0.311875
2347	YALI1_A07632g	GGGCTGTGAAGCGAGCCAAA	0.423125
2348	YALI1_A07632g	GTGTCGATCAACGTCTGCAG	0.4725
2349	YALI1_A07632g	TTGTATGTATCGTACATACT	0.235
2350	YALI1_A07632g	ACGTCTGCAGAGGTCTAGTC	0.453125
2351	YALI1_A07632g	ATTCTGAGACAAGCCGAGAC	0.308125
2352	YALI1_A07632g	CGAGACAGGCCATTCCAGGT	0.38375
2353	YALI1_A07635g	ACTCGCACGGAGTACTCGCA	0.26375
2354	YALI1_A07635g	GGATTAGCCCCCGGATCAGA	0.1725
2355	YALI1_A07635g	TCAATTAACGACAGGAGACA	0.18375
2356	YALI1_A07635g	TCGACTCGTGATAGATCCAG	0.0625
2357	YALI1_A07635g	ATCGTACTGTAGTACTCGCA	0.306875
2358	YALI1_A07635g	GCATGAACTGTACGGTGCAG	0.1175
2359	YALI1_A07649g	ATAAGTAGTTAGCCTCCGGT	0.176875
2360	YALI1_A07649g	GCAGGTCGTAGTATTGGCCG	0.03875
2361	YALI1_A07649g	CTGCGATTATTCGAATACGG	0.06625
2362	YALI1_A07649g	CTTATTCCTCGGAGACTACG	0.215
2363	YALI1_A07649g	GATTCGATATCTTTGCACAA	0.118125
2364	YALI1_A07649g	CTCGGTCCACGTAGTCTCCG	0.226875
2365	YALI1_A07668g	CTTTGGCGTCGGCATTTTCG	0.359375
2366	YALI1_A07668g	GCGACGTGATGCCGGCTGCG	0.44625
2367	YALI1_A07668g	CCGACCCTCGAGGCAAGACG	0.178125
2368	YALI1_A07668g	CGACCCTCGAGGCAAGACGT	0.17625
2369	YALI1_A07668g	GCGACCTTTTGAACTGCCAT	0.40875
2370	YALI1_A07668g	GGCAGTTCAAAAGGTCGCGG	0.395
2371	YALI1_A07681g	CTACATTGCAGACAGATCTG	0.325
2372	YALI1_A07681g	CTAAGCTGCTCGAGGTGCCA	0.32375
2373	YALI1_A07681g	ATAGCAAGCGTGGACCGAGG	0.200625
2374	YALI1_A07681g	CTGCGGAGAGAAGCGACAAG	0.32875
2375	YALI1_A07681g	AGTCTTCTAAGGAAGATGTA	0.27375
2376	YALI1_A07681g	ACGTTGTCGCAGGTGGCGAA	0.3925
2377	YALI1_A07712g	AAACAGCGCTCGGAACCGCA	0.51
2378	YALI1_A07712g	GCAGGCCATGGTGCGACACG	0.186875
2379	YALI1_A07712g	TTTCAGCTCGGGGAGAGTTT	0.309375
2380	YALI1_A07712g	CACGCAGTCAAGCCTCTGCA	0.291875
2381	YALI1_A07712g	CCTTGAGCGAAAACAGCGCT	0.46875
2382	YALI1_A07712g	GCCATCGATGTGATTGCCGA	0.20875
2383	YALI1_A07730g	GCCGCTGGAGAAGCCGACGA	0.245625
2384	YALI1_A07730g	CGGATCTCTGATTTTTTGCA	0.494375
2385	YALI1_A07730g	GTTTGGACCGCAGGGCCGAG	0.18375
2386	YALI1_A07730g	GACGGATCGTTTGGACCGCA	0.190625
2387	YALI1_A07730g	ACGCATTCCCCTCGGCCCTG	0.2
2388	YALI1_A07730g	TCCCTCGTCGGCTTCTCCAG	0.245625
2389	YALI1_A07766g	GGGTGATGCATGGAACCAGA	0.11
2390	YALI1_A07766g	GATTTGGTGACGCGGCGACG	0.324375
2391	YALI1_A07766g	GCTGCGGGAAGGCACTGAAA	0
2392	YALI1_A07766g	AGGTCGGGAATCCGGTGACG	0.388125
2393	YALI1_A07766g	GCTGAAACAGAGTCCGAAAC	0.199375
2394	YALI1_A07766g	GCACCTTATCCACGGGAGCG	0.290625
2395	YALI1_A07768g	CGTTGATTTGGTTTTCCGCA	0.23125
2396	YALI1_A07768g	AATCCACCTCTTTTAGCCGA	0.0325
2397	YALI1_A07768g	GGGCGCTTGGAAGAGCGGCG	0.19625
2398	YALI1_A07768g	GTAGTTGTGACTGTTGCTGG	0.164375
2399	YALI1_A07768g	ATGCAAAGCAGCCAGACGGG	0.06375
2400	YALI1_A07768g	TGAAGCAGATCAAAAACCGC	0.13625
2401	YALI1_A07829g	GCTTGAGGCCAGTAGCACCG	0.159375
2402	YALI1_A07829g	CAACGTCGAGAGAGAGTCCG	0.211875
2403	YALI1_A07829g	AGAGAGTCCGGGGTAGCCCG	0.181875
2404	YALI1_A07829g	ATTGTCTACGGTCTGACCCA	0.000625
2405	YALI1_A07829g	CTTCAGGCCTCCATTGGCCC	0.200625
2406	YALI1_A07829g	CTCAAGCCTCTCCAGCTCCA	0.11625
2407	YALI1_A07887g	GTAGAGAGATCGGATGTTGG	0.109375
2408	YALI1_A07887g	GAGTTCGGCTCCATTCCCGT	0.3025
2409	YALI1_A07887g	TCCAGTTCCACTCTGCTGGA	0.239375
2410	YALI1_A07887g	CCTGCTGGCGTCTTGCGCCG	0.43375
2411	YALI1_A07887g	ATTGGTGGAGTTCTGGGCCA	0.408125
2412	YALI1_A07887g	TGAGCTCAGAGTAGAGAGAT	0.0825
2413	YALI1_A07937g	GCAGCCGGTCAAAACGTCCA	0.20625
2414	YALI1_A07937g	GCAAGCGGCGGAGTTTCCAA	0.390625
2415	YALI1_A07937g	GCACCTGTACGCACAGCAGC	0.23875
2416	YALI1_A07937g	GCTGCAGCAGCCATTCGTCG	0.078125
2417	YALI1_A07937g	GACAAAGTCCGTCTTGGTGG	0.325625
2418	YALI1_A07937g	GGATAGAAAGGTGCAAGCGG	0.341875
2419	YALI1_A07977g	TCACGTGAGAACCTTGGCCG	0.083125
2421	YALI1_A07977g	CTTTTTGTGGAACGAATGCA	0.298125
2422	YALI1_A07977g	ACCTGCCGATGCAGACCAGA	0.13375
2423	YALI1_A07977g	CTCGCTCTCGTCCTATCACA	0.29375
2424	YALI1_A07977g	AATCATGCTTCGAGTAGGCG	0.275
2425	YALI1_A08047g	AATTGTGCTCTCGCAAGCCG	0.348125
2426	YALI1_A08047g	GTCGTGTGTGACTCAGCGAG	0.18
2427	YALI1_A08047g	TCACCGTCTCTCTAGCACAA	0.205625
2429	YALI1_A08047g	ACTCAGCGAGAGGTAGTCAG	0.169375
2430	YALI1_A08047g	GGACCTGAGAATATGCTCTG	0.278125
2431	YALI1_A08049g	CTTTCCGCAAATTAGACCAA	0.29
2432	YALI1_A08049g	TGATCCAGACTCTTTAACGC	0.2875
2433	YALI1_A08049g	ACTTTCCGCAAATTAGACCA	0.291875
2434	YALI1_A08049g	GACTCTTTAACGCAGGTTGA	0.263125
2435	YALI1_A08049g	TCTTCTTACCATTGGCCAAA	0.27
2436	YALI1_A08049g	GTCTAATTTGCGGAAAGTGG	0.293125
2437	YALI1_A08065g	TGAGACAAGTGGAGTCAGGA	0.253125
2438	YALI1_A08065g	CTGCACCAATATGTACGCGC	0.258125
2439	YALI1_A08065g	TCCTGTGCAAGTGAGACAAG	0.310625
2440	YALI1_A08065g	GTGAGACAAGTGGAGTCAGG	0.258125
2441	YALI1_A08065g	AGGTAAGTGCCGACACGGCA	0.395
2442	YALI1_A08065g	GGATAACAACTTGACGAGAC	0.390625
2443	YALI1_A08073g	GCCAGCGCGATAATGACGGA	0.149375
2444	YALI1_A08073g	GATCTGCCTTCCCAAAAGGA	0.18
2445	YALI1_A08073g	GCTCTTCCTACGGATCCGAC	0.225
2446	YALI1_A08073g	GCGGGTCTCAAAAAGCGCCA	0.40375
2447	YALI1_A08073g	TTCAACGTCATCTTCAAGGA	0.351875
2448	YALI1_A08073g	TCCGGCCTCATGGGCTACAG	0.175
2449	YALI1_A08107g	GTACATGGCGACAAACTTAG	0.108125
2450	YALI1_A08107g	CTTCTGATCCTTGAACTCAG	0.0375
2452	YALI1_A08107g	AAATACGGCCGAAGGAACAT	0.06125
2453	YALI1_A08107g	ACTCAGCGGGACCAAACAGC	0.029375
2454	YALI1_A08107g	AGCGGGACCAAACAGCCGGT	0.026875
2456	YALI1_A08115g	TGGCTGTTTTAATCGCCAAA	0.310625
2457	YALI1_A08115g	TATGCCATATTCAAACCGTT	0.28
2458	YALI1_A08115g	AAGTTCATCGGAACGATGAT	0.184375
2459	YALI1_A08115g	CCTGTCGGTTTCTTTTCCAT	0.216875
2460	YALI1_A08115g	AGTTCGATCAGCGGGTCTTG	0.09375
2461	YALI1_A08126g	TTATATTTCCTTCAACAAGA	0.188125
2462	YALI1_A08126g	GATGGTTGAAAGGGTAAAAG	0.4125
2463	YALI1_A08126g	CATTCCAGAGACTCTCTATG	0.271875
2464	YALI1_A08126g	GAGGAGCGATGAGAGAACTG	0.19
2465	YALI1_A08126g	CTTGTTGAAGGAAATATAAA	0.19375
2466	YALI1_A08126g	CACCGCACACTCTCTCCAGG	0.20625
2467	YALI1_A08175g	AGTTGGGTCACGCTGCCCAA	0.27625
2468	YALI1_A08175g	GCAAACGTCGTGTCTCGACA	0.218125
2469	YALI1_A08175g	ACAATTCTGTGCAACATCCG	0.181875
2470	YALI1_A08175g	GGAGACCAAGAAAATCAAAT	0.31875
2471	YALI1_A08175g	TTCCTTCCAGCAGATCGACG	0.280625
2472	YALI1_A08175g	ACAGACCTCCAGGCGTTCCA	0.195625
2473	YALI1_A08197g	GAGAAAAGAAAATAAGGCGG	0.17875
2474	YALI1_A08197g	TGTCTCTTGTTTCAATTAGG	0.1125
2475	YALI1_A08197g	ATAAACCTTGCCGATCCAAA	0.0225
2476	YALI1_A08197g	TGTGTCGTTGCACAGACTGA	0.195625
2477	YALI1_A08197g	GACGGTTCGGGATATAAATA	0.195
2478	YALI1_A08197g	GGCAGCAACGTGGATACGAC	0.130625
2479	YALI1_A08206g	GCAAGGTCGACTTTTTGCAG	0.45625
2480	YALI1_A08206g	GTACTTGCCCTCCTGCTCGC	0.26625
2481	YALI1_A08206g	GGCAAGGTCGACTTTTTGCA	0.45375
2482	YALI1_A08206g	TCCAACCTCGGAAAAGGGCG	0.128125
2483	YALI1_A08206g	CTTTTTGCAGGGGTACTCCG	0.481875
2484	YALI1_A08206g	TTTCTCCGCGCCCTTTTCCG	0.145625
2503	YALI1_A08436g	CATTTCTCCGAGTCGTACAA	0.4025
2504	YALI1_A08436g	TCTTGTCCCGTAGACCCAGC	0.500625
2505	YALI1_A08436g	TCTCCATCCTGGTTGATCCA	0.140625
2506	YALI1_A08436g	AGCGAATTTCGCATGTACGA	0.095
2507	YALI1_A08436g	GCCTCGGCATTGTCTCCTCG	0.2325
2508	YALI1_A08436g	TCCATCCTGGTTGATCCAGG	0.126875
2509	YALI1_A08467g	GGATGTGTCAAGATACCGCT	0.34875
2510	YALI1_A08467g	GTATGTACTGTATGTATGAA	0.061875
2511	YALI1_A08467g	TGATCAGACAAGATATTAAA	0.125
2512	YALI1_A08467g	GTATTCAGCAGTAGGACAGT	0.330625
2513	YALI1_A08467g	ACAGTTGGTATACTCAATGG	0.28625
2514	YALI1_A08467g	AGGACAGTTGGTATACTCAA	0.2975
2515	YALI1_A08468g	GAGAGCCACGATTCTTCGCG	0.188125
2516	YALI1_A08468g	GGGCGCTGAAATGCTCCACG	0.231875
2518	YALI1_A08468g	GCTGCTCCTGCATACACGTG	0.16125
2519	YALI1_A08468g	CTGCTGCTCCTGCATACACG	0.17125
2520	YALI1_A08468g	TCTGCGCTGCCACATCTGCA	0.720625
2521	YALI1_A08486g	TCTGTCGGTGTATCTGGCTG	0.278125
2522	YALI1_A08486g	ATCTGGCTGGGGTATCTGAG	0.320625
2523	YALI1_A08486g	GTGTTTAGCGAAGCCAGACA	0.498125
2524	YALI1_A08486g	ATGTGTTGAAGGATATCTGT	0.234375
2525	YALI1_A08486g	GGTAGTTTGCAAATCTGGCC	0.35125
2526	YALI1_A08486g	CGTGCGAGTTCATCAGACCC	0.26625
2529	YALI1_A08502g	GACAAGAACACCATTTACGC	0.37
2530	YALI1_A08502g	TGTGGCCGAATTTCTCGACA	0.4775
2531	YALI1_A08502g	GATCACGTGATCGTCGGCGG	0.448125
2532	YALI1_A08502g	AGAAATTCGGCCACAAATAG	0.4725
2533	YALI1_A08512g	ACGAAGGCCTCAAACTTGCA	0.3
2534	YALI1_A08512g	GAGATTCTCGACGTCTACGA	0.291875
2535	YALI1_A08512g	AAACAACACGGGATACGGCA	0.17875
2536	YALI1_A08512g	TCCTGGAGAGGAAGGAGTGG	0.18375
2537	YALI1_A08512g	CCTTGTTGCCCACGTAGCCA	0.544375
2538	YALI1_A08512g	GCCCAAGCACTGGAGAGGGA	0.38
2540	YALI1_A08532g	GCAACGATTCCATCTCCCTC	0.18125
2541	YALI1_A08532g	GCTGCCACCACTCCAACAAA	0.289375
2542	YALI1_A08532g	GTCGCGGTAGAGCTCTCGAG	0.129375
2543	YALI1_A08532g	GTCTGGTGTATAGCAAAAGT	0.11125
2544	YALI1_A08532g	TGCTCTGGACGGCCAATGGT	0.13125
2545	YALI1_A08546g	GGACGCGTGTGGAGGAGCAG	0.161875
2546	YALI1_A08546g	ACTCTTCCCCGGACAATTGG	0.17125
2547	YALI1_A08546g	GCGCTCATTTCCGTGTCCCA	0.229375
2548	YALI1_A08546g	CCCTTTCCGCCAATTGTCCG	0.1675
2549	YALI1_A08546g	GCACTGGAAAAGGAGCCCTC	0.129375
2550	YALI1_A08546g	CTGGTAGAGCAGTCTCCTGA	0.155
2551	YALI1_A08614g	TCCAAGACCTGGAAGTTCAA	0.27625
2552	YALI1_A08614g	ATAGAGATGTCACCGTGGGC	0.20875
2553	YALI1_A08614g	GCCCACGGTGACATCTCTAT	0.21
2554	YALI1_A08614g	GTTGAACTTCCAGGTCTTGG	0.27625
2555	YALI1_A08614g	ACCCATAGAGATGTCACCGT	0.21375
2556	YALI1_A08614g	TTGAAGGGCGGACCGGCCCA	0.263125
2557	YALI1_A08623g	TATCATCTCGACAGAGCTAT	0.180625
2558	YALI1_A08623g	GTCTGTTCTACAGTATTTAA	0.184375
2559	YALI1_A08623g	ATTGGCTATATTGAGAATGT	0.1175
2560	YALI1_A08623g	AGACTATTCTCACACTGTTA	0.1975
2561	YALI1_A08623g	GCTTACCGTTGTGAGCAGCG	0.084375
2562	YALI1_A08623g	TCTCACCACGCTGCTCACAA	0.08
2563	YALI1_A08653g	CGGAACATCAATTCGTCCGG	0.094375
2566	YALI1_A08653g	ACAAGCCACTTGAACACCCC	0.075625
2567	YALI1_A08653g	TCGGAACATCAATTCGTCCG	0.095625
2569	YALI1_A08672g	TTTAAACGAGAAGCGCCCCA	0.328125
2570	YALI1_A08672g	ACTTTGGAAGTAGAGGCACG	0.2375
2571	YALI1_A08672g	CCCAATCTCGTAGATGGCCA	0.138125
2572	YALI1_A08672g	GACAAAGTCGTTCCATTCGA	0.298125
2573	YALI1_A08672g	CAAGAAGCCGATTCCAGCCA	0.1975
2574	YALI1_A08672g	CTAGTTCTGACTGTTCCTTG	0.29625
2575	YALI1_A08729g	GCTTGACAAGAGGTTCACCA	0.223125
2576	YALI1_A08729g	GATTCCGGTCATCTTCAAGG	0.38
2577	YALI1_A08729g	CCGCCAACTGGGAAATAACG	0.1475
2578	YALI1_A08729g	ACTCCCTCGGTCACGAACGA	0.335
2579	YALI1_A08729g	GGTGCTGCGACGGTTCGCCG	0.3275
2580	YALI1_A08729g	GCCGTCATCAACAATTTGGT	0.393125
2581	YALI1_A08759g	AAACACTTCTAACATCAGGT	0.143125
2582	YALI1_A08759g	GGGTATCGACAAAATTGCTG	0.144375
2583	YALI1_A08759g	TATTTCAACAAAATGTCAGA	0.148125
2584	YALI1_A08759g	GTTTATGATCTTAGTGCAAA	0.071875
2585	YALI1_A08759g	GTGGGTATCGACAAAATTGC	0.145
2586	YALI1_A08759g	TGGGTATCGACAAAATTGCT	0.144375
2587	YALI1_A08781g	TTCGATCCACGACCTTGCAA	0.298125
2588	YALI1_A08781g	CTGTTTTTCGAGTCCAGCGA	0.51125
2589	YALI1_A08781g	CCTGGGGCCCCGATATGGAG	0.418125
2590	YALI1_A08781g	CTACAGACACATGACAGCGT	0.306875
2591	YALI1_A08781g	TCAGATACTCGACCGAAGAG	0.245625
2592	YALI1_A08781g	CAGACTTGTTGACCGTCTCA	0.23125
2593	YALI1_A08787g	TGCATTCAACGAAAAACCCG	0.378125
2594	YALI1_A08787g	GCAACAGCGCCATTATCAGA	0.23875
2595	YALI1_A08787g	TTATCAGATGGAACACTCCG	0.124375
2596	YALI1_A08787g	TATCAGATGGAACACTCCGA	0.118125
2597	YALI1_A08787g	GTTATTATCGATTCCTCTGG	0.51
2598	YALI1_A08787g	GTCTGGGTGAAGAGTGCACG	0.330625
2599	YALI1_A08821g	ATTCCCACACTAAAGATACA	0.0875
2600	YALI1_A08821g	GCCCATGAATTTGCCCACCA	0.489375
2601	YALI1_A08821g	TGAATTTGCCCACCAGGGGC	0.48875
2602	YALI1_A08821g	CCCCTGGTGGGCAAATTCAT	0.48875
2603	YALI1_A08821g	TTGTAGGAGGGGCTTGGAGA	0.440625
2604	YALI1_A08821g	GAGCCATGTATCTTTAGTGT	0.081875
2605	YALI1_A08828g	GACGATTTGCACACTCCCCG	0.158125
2606	YALI1_A08828g	TCCCCATACCGAAAGCCCCG	0.165
2607	YALI1_A08828g	TGTCTCCGAGAACCTCTCTG	0.4425
2608	YALI1_A08828g	GCTGCCACCAAAGTCCCAGG	0.45
2609	YALI1_A08828g	GAGCCGCATCTTGAGCCGGT	0.340625
2610	YALI1_A08828g	AGATTCGAGAGCACGCCGAC	0.413125
2611	YALI1_A08835g	TATTGAGGCGAATCCAACAC	0.33625
2612	YALI1_A08835g	TGTTGGAGATGGCCTTGAAG	0.049375
2613	YALI1_A08835g	CCAACACAGGACAGAACAAG	0.455625
2614	YALI1_A08835g	GAGCGCTTGGAAGTGGTCGA	0.673125
2616	YALI1_A08835g	GGTCGACGGTATCCAACAGT	0.590625
2617	YALI1_A08856g	GCATGGCTTCTAATGACAAG	0.5475
2618	YALI1_A08856g	GGCTGGTGCGACTTGTCGGA	0.800625
2619	YALI1_A08856g	CCTGGACGTGCAAAGCCCGG	0.335625
2620	YALI1_A08856g	CCCGAGTTCATTGTTCAAGG	0.1725
2621	YALI1_A08856g	ATACCTGGACGTGCAAAGCC	0.3025
2622	YALI1_A08856g	GGCCGATCTGTGTTTGACGA	0.475
2623	YALI1_A08875g	GGATAAACCGACATACAGGC	0.42375
2624	YALI1_A08875g	ATTGCATGTCCATTGTCTGG	0.37375
2626	YALI1_A08875g	GAATGCTCATGTCATCTGAG	0.14375
2627	YALI1_A08875g	TCTTTGTTTTCTGCGGGCCG	0.1775
2628	YALI1_A08875g	GAGGTCGGAGATGGTGTACG	0.321875
2629	YALI1_A08901g	TGGCGTTACCGGCAGAAACG	0.220625
2630	YALI1_A08901g	TCCGTTGGCCTGGACAGGGG	0.1225
2631	YALI1_A08901g	ACTGCCGTCGTCACCCAAAT	0.195625
2632	YALI1_A08901g	GCCGCCCCTGTCCAGGCCAA	0.13
2633	YALI1_A08901g	GTCGTCACCCAAATTGGTGA	0.18
2634	YALI1_A08901g	GTTACCGGCAGAAACGAGGC	0.223125
2635	YALI1_A08931g	CCTACCTACCCTCAACGCGA	0.12375
2636	YALI1_A08931g	ACTTTTGTCTTCTCAAGCGG	0.06625
2637	YALI1_A08931g	TCAAGCGGTGGAATAAGTGT	0.078125
2638	YALI1_A08931g	TGATTTGCAGTGTTGATGAT	0.01375
2639	YALI1_A08931g	CATGTGATTGGGTATAACAG	0.369375
2640	YALI1_A08931g	TTGAGGGTAGGTAGGTAGAA	0.124375
2641	YALI1_A08934g	AGTGAGTCCACACCAAACTG	0.15875
2642	YALI1_A08934g	GATAAGCCGAGATATCTGCC	0.15125
2643	YALI1_A08934g	GTTTGTTCCCATGCTGTCCG	0.2775
2644	YALI1_A08934g	GAGATATCTGCCAGGCAGAA	0.115
2645	YALI1_A08934g	TCAATCACCACGGACAGCAT	0.244375
2646	YALI1_A08934g	TCATATTGCACAGGTAAGAA	0.06625
2647	YALI1_A08941g	TCTTCTTCACATCAAAAAGG	0.215625
2648	YALI1_A08941g	CTGTTGAAGACTAGTAACCG	0.178125
2649	YALI1_A08941g	GTCTTCTTCACATCAAAAAG	0.218125
2650	YALI1_A08941g	AGACTAGTAACCGTGGTTGT	0.1975
2651	YALI1_A08941g	AGGCGAGTGTTCCTGTCACT	0.08875
2652	YALI1_A08941g	TCTTCAACAGTCCCAGTGAC	0.150625
2653	YALI1_A08981g	AGTCATTCTGTCTTTGGCCG	0.231875
2654	YALI1_A08981g	AAATTACTCGGACCTGGTGA	0.18875
2655	YALI1_A08981g	GGTGGACTTGAAGCTCTCAA	0.3475
[truncated: 42,665 more rows]

## Sheet: Cas12a - Nucleosome Occupancy
Guide No.	Guide/Gene ID	Spacer Sequence (25-mer)	Nucleosome Occupancy (Tsankov)
666	YALI1_A00032g_4	CGAGGTCTCAAACGCGCTGGAAGAA	0.202381
670	YALI1_A00032g_8	AAGTGTGCTTGAGTCTGTATTTTGA	0.0573192
671	YALI1_A00058g_1	TTGACATCAATCAACATACACACAA	0.0628307
672	YALI1_A00058g_2	TCTTCGGAGAAAGTCTCCTCTATGG	0.112213
673	YALI1_A00058g_3	TCGCTCTTCAGCTGGAGATTCCTCC	0.208774
674	YALI1_A00058g_4	CCTACCACGACCACGACAACAACTT	0.140212
675	YALI1_A00058g_5	CTCATTGTGTGTATGTTGATTGATG	0.0679012
676	YALI1_A00058g_6	TCCGAAGAGAAAACCTCAGTGTGTT	0.103616
677	YALI1_A00058g_7	TCCATAGAGGAGACTTTCTCCGAAG	0.113757
678	YALI1_A00058g_8	AGGAGCTCTCTAACCTCGATTCTGT	0.149912
679	YALI1_A00102g_1	CTGGAGCTGTCGGTATCGATCTTGG	0.136905
680	YALI1_A00102g_2	ACGCCAAGCGACTCATTGGTCGACG	0.0718695
681	YALI1_A00102g_3	GATGTCTCTCTGCTTTCCATCCAGG	0.0341711
682	YALI1_A00102g_4	CATCCAGGGCGGTGTTTTCACCGTC	0.0383598
683	YALI1_A00102g_5	CCTGCTCGTTGGCAATGATCTCGAC	0.13933
684	YALI1_A00102g_6	GCTTGAACTCAGCCTTGAAGTGCTC	0.0738536
685	YALI1_A00102g_7	GGGGAACGACGGGGGCGAAGATGTT	0.0608466
686	YALI1_A00102g_8	CGACGGAGTTGGAGATGGTGATGTT	0.0983245
687	YALI1_A00135g_1	AAACCAGCCAGCCATGTGGGTTGTA	0.196869
689	YALI1_A00135g_3	AAAACGATCGGCCGCTCGAGCGACC	0.186287
690	YALI1_A00135g_4	TTCTGCCAAGAGCCCCTTCCCAATG	0.168871
691	YALI1_A00148g_1	CCCTCGCAACAGTGGCTCTGGCTGC	0.144841
692	YALI1_A00148g_2	CGGCAAGCCCCTCTCCGATCACAAC	0.0981041
693	YALI1_A00148g_3	CTGCTGCTTGGTCTTCTTCTGTCGG	0.150353
694	YALI1_A00148g_4	GCACGTTCTCGGCAGGGTTCCAAGA	0.23082
695	YALI1_A00204g_1	TGGCACCCTGGCTAAGCGAGACGAA	0.153219
696	YALI1_A00204g_2	TGAGACTGGCACTCCCGTTGAGACT	0.149912
697	YALI1_A00204g_3	GTCTCGCTTAGCCAGGGTGCCAGAA	0.152557
699	YALI1_A00241g_2	CGCTGCCCAATTGCATCTCTTTCAG	0.031746
700	YALI1_A00241g_3	AGGTCTCTCCTTACATATTTACAGC	0.0738536
701	YALI1_A00241g_4	CAGCAGCCATTCTTCTGGCGTCTAC	0.171296
702	YALI1_A00241g_5	AAGACGGTAAATTGTCACTGTGAGT	0.191138
703	YALI1_A00241g_6	GTTGACGAGAAACGAGTTGAGAAGT	0.223104
704	YALI1_A00241g_7	GATCGTCTCATAGTACTGGGACTCA	0.106481
705	YALI1_A00241g_8	CTCTTTTCGATCGTCTCATAGTACT	0.114418
706	YALI1_A00252g_1	CGCACCGCTTCTCTGACCCGAATCA	0.157187
707	YALI1_A00252g_2	TGCAGCTGACAGGCACCAAGAACGC	0.0604056
708	YALI1_A00252g_3	TGGGGAGATATTGGATATTTGCATA	0.120811
709	YALI1_A00252g_4	CATACGACGAGGGAGGAGGGGTGCT	0.131834
710	YALI1_A00252g_5	TGTAACTGAGCTGGAGCAGGGACTC	0.149691
711	YALI1_A00252g_6	AGGCCACTGCCCGCAGTCTGGCGTT	0.0612875
712	YALI1_A00252g_7	TTGGAATAGATTTGAGGCCACTGCC	0.0518078
713	YALI1_A00252g_8	ATACCTTCTTGGTACCAGTCGGAGC	0.203483
714	YALI1_A00309g_1	TCCAAGGAGGAAGAAGCGGTGCTCA	0.186067
715	YALI1_A00309g_2	ACCTTCTACGATGGGCCTCCGTTTG	0.179674
716	YALI1_A00309g_3	CCACTGGCACTCCGCACTATGGCCA	0.10582
717	YALI1_A00309g_4	GCGTCGACCATCAAGGACATTGTGC	0.117284
718	YALI1_A00309g_5	CAACACGGAAAAGTCGGCCTTCTTG	0.0412257
719	YALI1_A00309g_6	GGGCGTCCTCCGAGTCTTCAAAGTC	0.045194
720	YALI1_A00309g_7	CCGGCGTCGTCGACGGGATTGGGGG	0.0390212
721	YALI1_A00309g_8	TTGATGATGGACCGGTCGGCGTCCT	0.114638
722	YALI1_A00325g_1	TCGGGTTTCCTTCGGTTGGAAAGTC	0.145723
723	YALI1_A00325g_2	CTTCGGTTGGAAAGTCGACTTTACT	0.125441
724	YALI1_A00325g_3	CTGTCCAAGTTGACTGGTACTCATT	0.0800265
725	YALI1_A00325g_4	TGGTGCTGGATGTGAACAAGCCGCT	0.0877425
726	YALI1_A00325g_5	CAACCGAAGGAAACCCGATAAATCC	0.151675
727	YALI1_A00325g_6	TGCTCCAGCGGCTTGTTCACATCCA	0.0917108
728	YALI1_A00325g_7	CTCCAGCAGCTCGTCCAGGTTCCAG	0.207011
729	YALI1_A00325g_8	TTCCACATTTCCTCCAGCAGCTCGT	0.188492
730	YALI1_A00375g_1	TGTCGGACCCGTCTATTCTGACCGA	0.120811
731	YALI1_A00375g_2	AGTCCAACAATGTGCGTCTTTTGGT	0.138889
732	YALI1_A00375g_3	GTGGCGGTGACGCGTCCGGAGCGGG	0.104718
733	YALI1_A00375g_4	AAAAGGCCGCGCAGATGGGGGTGGG	0.0787037
734	YALI1_A00375g_5	GCAGCACGCTCATGGGCCCCAGCCA	0.138668
735	YALI1_A00375g_6	GAACCGGGCCGAGTCGAACGTGGCC	0.120811
737	YALI1_A00375g_8	GCAGAACATGAGCGTGCCCACCCCC	0.0809083
738	YALI1_A00406g_1	CGCCGCCAAGGCTGGTGAGGCTCGA	0.0981041
739	YALI1_A00406g_2	TCTTTACGCCCAGATGGACGATGAG	0.0773809
740	YALI1_A00406g_3	CGCCCAGATGGACGATGAGGATGTC	0.0828924
741	YALI1_A00406g_4	CGTCATCAACAAGGTTGACCGAGCT	0.0828924
742	YALI1_A00406g_5	GCACATTGCTAACCTTGTCCATCAG	0.0756173
743	YALI1_A00406g_6	CGTGGTCGACGTGGGCAATGACGGA	0.0886243
744	YALI1_A00406g_7	TCGGTCAACACCAAACTTCTTGGCG	0.0509259
745	YALI1_A00406g_8	CGTCAGCGTCGGTGTCCTTGTTGGT	0.0842152
746	YALI1_A00447g_1	ATACGGAGGACAGACACAAACCCAG	0.123677
747	YALI1_A00447g_2	CACCACGCCTGTTCACCCCCCTCAT	0.215608
748	YALI1_A00447g_3	CCGTAATTGCCGGCCATCACAGACA	0.0392416
749	YALI1_A00447g_4	CTGATCGTAATCTCTCGAAGAGCCC	0.147487
750	YALI1_A00447g_5	TGTCTGTCCTCCGTATGAAAACGAT	0.114859
751	YALI1_A00447g_6	CACGACACGCTGGCTGACTGCAGAT	0.247134
752	YALI1_A00447g_7	GCCAGCAACTGGGTCAGACGAGCCA	0.19731
753	YALI1_A00447g_8	TTTGGCCAGCAACTGGGTCAGACGA	0.186728
754	YALI1_A00468g_1	ACGACGCTCTTCCTGCCGTTGCCGG	0.130291
755	YALI1_A00468g_2	TAGCGAGTGGGACGCCGCCACCGCC	0.130952
757	YALI1_A00468g_4	CCTGAATGTTCTGCAGGGCTTGGGG	0.0844356
758	YALI1_A00504g_1	GGTGCTGATGGAGCCTGCAATCTGC	0.197751
759	YALI1_A00504g_2	CAACCTGGGCAAATTGGAAAGCCAC	0.0524691
760	YALI1_A00504g_3	GTAGTTGGAGGTACAATCGACCATA	0.328704
762	YALI1_A00504g_5	AGGAGAACGGTGAGCGAATCGACGA	0.141755
763	YALI1_A00504g_6	ACCGAGACGGTATCGAGGTGCGATT	0.0846561
764	YALI1_A00504g_7	ACGTGATCAAGCGAACCAAGCAGGC	0.159392
765	YALI1_A00504g_8	CAATTTGCCCAGGTTGGAAACGATC	0.04806
766	YALI1_A00538g_1	CCGATCGGAGACCCGAGAGAGCACC	0.0632716
767	YALI1_A00538g_2	GGATCTGGTCGAACCCACCTCGTCC	0.138228
768	YALI1_A00538g_3	TGATATCCCGCCTCTGTACCCGGAG	0.271605
769	YALI1_A00538g_4	GGTCCTTCTGTGGCCTTGTGGTGTC	0.0864197
770	YALI1_A00538g_5	CTTGTCTTGGACTTCTCTTCCTGTC	0.194004
771	YALI1_A00538g_6	GTCCGTTTCCTTGTCTTGGACTTCT	0.211199
772	YALI1_A00538g_7	GGCCGCCCTCCGGGTACAGAGGCGG	0.232584
773	YALI1_A00538g_8	GGAAATGTACGAGTTGACGGAACCA	0.105379
774	YALI1_A00558g_1	TTGCCCACCTGCTCCACCTGCTGCG	0.26918
775	YALI1_A00558g_2	AGGTCAGAGGGTTGCTCTCGACAAT	0.155423
776	YALI1_A00558g_3	ATGAGCTCTTGGTAGTCGGTCTCGT	0.150353
777	YALI1_A00558g_4	GCAGCAGGTGGAGCAGGTGGGCAAG	0.275573
778	YALI1_A00558g_5	TGGGGCTCATCAGTGGAGTTGTGAT	0.0996473
779	YALI1_A00558g_6	CAAGATTCTCGTGTGGGTTCTGGGA	0.071649
780	YALI1_A00558g_7	TCAAGAGCCGGGGAATTGTCGAGAG	0.160935
782	YALI1_A00574g_2	GCCTCTCAAATCACATTCTCTCTTC	0.0890653
784	YALI1_A00574g_4	ATACTGGAGCGGAGCCGTAGATAGC	0.121032
785	YALI1_A00574g_5	AGAGGCGAAAGTATCTGGCATCTTT	0.112213
786	YALI1_A00574g_6	TTGACCAACATTGAAGTTGACCTGA	0.0654762
787	YALI1_A00574g_7	CCCCATGTATATAGATTAATTTTAT	0.0714286
788	YALI1_A00574g_8	CCAAGTTCAAGGACTGTGTCCAGAA	0.0718695
789	YALI1_A00601g_1	GCTCTCGTCTGACATACGGCCGGCG	0.0859788
790	YALI1_A00601g_2	TGCGAGAAAAACAGGAGGAGCAAAT	0.0778219
792	YALI1_A00601g_4	TCGAAAACAATCTCAACTCGTTGCT	0.0595238
793	YALI1_A00601g_5	TCGCAGAAACGACGACTTGTTGCGC	0.0776014
794	YALI1_A00601g_6	CTCCTCCTGTTTTTCTCGCAGAAAC	0.0767196
795	YALI1_A00601g_7	CTGCTGGTCCCACAGCATTTGCTCC	0.115741
796	YALI1_A00601g_8	AGCGCAGCCAGCGACGAGACGGAGT	0.227734
797	YALI1_A00661g_1	TTCACCCTCATCGCCTTCACGGCCT	0.0877425
798	YALI1_A00661g_2	CGAGCTGAACAACACCTACGCCATT	0.111552
799	YALI1_A00661g_3	TGTGGCCGGCCTAGGTCTGGGATGT	0.162698
800	YALI1_A00661g_4	GTTCCGTTCTCCCACAAGTTTGGCA	0.154541
801	YALI1_A00661g_5	CAGAACCACCGTTCCAGGTGGCTCG	0.149471
802	YALI1_A00661g_6	CGCCATCGGGCCCAGTTGAGAGGTT	0.160714
803	YALI1_A00661g_7	CCAAACTTGTGGGAGAACGGAACCA	0.152778
804	YALI1_A00661g_8	GGTGACACTCACGGCCAATCCCTGG	0.104277
805	YALI1_A00683g_1	TGAACTTCAAGAGCTAGATCTCACC	0.226852
806	YALI1_A00683g_2	ATGAGATTGTGCACAAGGCTTCTCA	0.17791
807	YALI1_A00683g_3	AATGTGGATATGGGCATGGTCAATC	0.18739
808	YALI1_A00683g_4	AATCCAGAAAAGTCTTACTTGGGGT	0.168651
809	YALI1_A00683g_5	TCATAATCAGGCTCTTGTCGAGTGA	0.189594
810	YALI1_A00683g_6	GTCCAGGACAAGTATTCGTTACTTA	0.0855379
811	YALI1_A00683g_7	CTTCTGGCAATAAGAACACGAGCAC	0.0458554
812	YALI1_A00683g_8	CATCCTGAGCCTTTTTGCTTCTGGC	0.058642
813	YALI1_A00715g_1	CGACTCCCCTGAGCTTCAGCAGCTT	0.209215
814	YALI1_A00715g_2	AACACCATTGCCGAGCTTGAGGCTT	0.108245
815	YALI1_A00715g_3	CAGCGATGGGGGAGACAGAAGCAGA	0.130952
816	YALI1_A00715g_4	ATGGTCTCAACAACCTTGTAGCCAG	0.206349
817	YALI1_A00715g_5	GACGGGAATGGGCAGGATGTCAGGG	0.117504
818	YALI1_A00715g_6	GAGGACTCTGGTGACAAGAATAGTT	0.124118
819	YALI1_A00746g_1	TTGCCCACTCCGCCTTCACCTCTCC	0.184083
820	YALI1_A00746g_2	AGGTTCTGATGGACTCCAACCGACG	0.0994268
821	YALI1_A00746g_3	AGTACCTCGACGAGGATGTTCCCGA	0.111332
823	YALI1_A00746g_5	CGGCCTTAGCAGCGGCCTCTCGGGC	0.0511464
825	YALI1_A00789g_1	CCGCGGTCCGGTTCGTTCTCTCCGA	0.185626
826	YALI1_A00789g_2	TGCAGCTGGACAAGCGGCGGAAGTG	0.103836
827	YALI1_A00789g_3	CGCTGCAGGACCGCGAGCTCAAGGC	0.111772
828	YALI1_A00789g_4	CGAAGTAGAGGCTGAGATTGAGACT	0.0615079
829	YALI1_A00789g_5	TACGACTTGAATCCTTGGATTCGAA	0.0460758
830	YALI1_A00789g_6	GGCCAACCACCACGTTGAACCGTGG	0.138889
831	YALI1_A00789g_7	TCCTCCGGTGGGCAGTCGACGATCA	0.147266
832	YALI1_A00789g_8	GCGTTGGTGAGCGCTGTGATTCGTC	0.168871
833	YALI1_A00801g_1	GTACTGGGCGTCGGTACCTGCTACC	0.299383
834	YALI1_A00801g_2	TCCGACGGCTCAAGACCCGAATGCC	0.0632716
835	YALI1_A00801g_3	TGAACCAGGCCAAACAGGATCTGGC	0.0573192
836	YALI1_A00801g_4	TGGATATTGGCGCCCAGGACTTTGT	0.193342
837	YALI1_A00801g_5	GCCTGGTTCACAAACTGCTCCACCG	0.058642
838	YALI1_A00801g_6	AGGCACAAAGTCCTGGGCGCCAATA	0.213183
839	YALI1_A00801g_7	AAGTACAGCACGAGATTCTCGTCGT	0.127866
840	YALI1_A00801g_8	CAGACCGTCAATGCATCGTTTGAAG	0.0771605
841	YALI1_A00829g_1	GGAGCGGCGTCTTCCTTGGATCCAA	0.108025
842	YALI1_A00829g_2	GCTTGACAGAGCCGCCGTCAGGAGA	0.0815697
843	YALI1_A00829g_3	GATCCAAGGAAGACGCCGCTCCCAA	0.104497
844	YALI1_A00829g_4	GCTCTGCCAACGCAGAGTCCACCCC	0.191138
845	YALI1_A00829g_5	GCTCGGCAATGTCGCCGACCATGTC	0.102513
846	YALI1_A00829g_6	GGCTTGTTGCCGCCTACTCCAACTC	0.031746
847	YALI1_A00867g_1	GTCCAGCAACCAGCCCCCCCGGAAA	0.0720899
848	YALI1_A00867g_2	AATTCAAAGCAAGGAAGAGTGAAGT	0.00396825
849	YALI1_A00867g_3	CTTTTTGCAACTTGTCTGGGATTGC	0.0253527
850	YALI1_A00867g_4	CAACTTGTCTGGGATTGCCGTGGTT	0.0348325
851	YALI1_A00867g_5	CGGGGGGGCTGGTTGCTGGACCAAA	0.0720899
852	YALI1_A00867g_6	CGCTTATTTCCGGGGGGGCTGGTTG	0.0496032
853	YALI1_A00867g_7	AACAAGGTTTGCGCTTATTTCCGGG	0.0249118
854	YALI1_A00867g_8	AATTTAAACAAGGTTTGCGCTTATT	0.0143298
855	YALI1_A00905g_1	CAGTCCAGGACTAGGTCTGATCCAA	0.116843
856	YALI1_A00905g_2	ACATTGCTGGGGTCTTCTAGCCTAT	0.0747354
857	YALI1_A00905g_3	GTTCAAGTGCAAGGTGAAAATCAAG	0.176587
858	YALI1_A00905g_4	AGTGCTGAGTACAGTGGCTAACTCA	0.163801
859	YALI1_A00905g_5	ACCTTGCACTTGAACGAAACATGGT	0.175265
860	YALI1_A00911g_1	CGATTCTGCCCTTGGGCCTGGAAGA	0.149691
861	YALI1_A00911g_2	TCCGATCTGTGTCAATGTCTCGTAT	0.0981041
864	YALI1_A00947g_1	AGCGGTTCCGTCGTGACCTGTCCAA	0.126984
865	YALI1_A00947g_2	GACGACTCTCGACGAGGCTCCGAGA	0.138889
866	YALI1_A00947g_3	TCGAAACCGCCAGCGCCGAAAACGT	0.0987654
867	YALI1_A00947g_4	TTGCTGTCCATCTCCACCTCGGCGT	0.167769
868	YALI1_A00947g_5	GACAGGTCACGACGGAACCGCTGAA	0.124339
869	YALI1_A00947g_6	AGCACCTTGGAGAAGCCCGTGGCGT	0.0912698
872	YALI1_A00983g_1	TCGATCTGCTCGACGACGACGAGGC	0.250661
875	YALI1_A00983g_4	GTACGTGTGGATGCGTCCAAGGCAC	0.107363
878	YALI1_A00983g_7	TGGCGAGAAACGGTGCCTTGGACGC	0.137787
879	YALI1_A00983g_8	CAGTGCGCTGAGCTGGAAGTTGTCT	0.107363
880	YALI1_A01061g_1	TTGTATTCTGGGCCACGTCGATACC	0.0518078
881	YALI1_A01061g_2	ACCAACCTGCGATCCCGAGGTTCGT	0.153439
882	YALI1_A01061g_3	AGGACCGACTCGAGAAGACCAAGAC	0.108245
883	YALI1_A01061g_4	GGAACCACCATCGATGTTGTTCTGT	0.131393
884	YALI1_A01061g_5	GCAGCGCTCCCATCAGTCCTCCGCC	0.0615079
885	YALI1_A01061g_6	CGTCCTTGGCGTCTCGCGCGTCCTT	0.050485
886	YALI1_A01061g_7	GTGCGTCGGCAGCAGCCTTCTTCTT	0.0923721
887	YALI1_A01061g_8	CGTCGGCAGCGGCCTTTCGTGCGTC	0.085097
889	YALI1_A01074g_2	ACCATAGCATTGACCCACTCCATGA	0.121252
891	YALI1_A01074g_4	ACGCCATTGGCGACCTCAAGGACCA	0.17306
893	YALI1_A01074g_6	CCGACTCTTCTACTATGCCTACGCA	0.176587
894	YALI1_A01074g_7	GAGGACATCCGACACCTGAAGGAAT	0.133598
895	YALI1_A01074g_8	TAGGAAGCTGGTCTGTCATACAGAC	0.107143
896	YALI1_A01093g_1	GGATGTGCTCGGCGGAGTCAAGCAA	0.167108
897	YALI1_A01093g_2	CAGAAGGTTCGAGAAAACTCGCCCT	0.116182
898	YALI1_A01093g_3	GGAAAGAATAGGGTCAGGCGTCAGG	0.102293
899	YALI1_A01093g_4	TTGCAAACATCCAGCCAAGAAGAGG	0.0773809
902	YALI1_A01093g_7	GACGTGGCCCGGCTGGTGTTTCTGT	0.0564374
903	YALI1_A01093g_8	TCGAACCTTCTGGAAAAACCCACTG	0.108907
904	YALI1_A01122g_1	TCGGCCCGTCCGGTCTGCGAGTGTC	0.0555556
905	YALI1_A01122g_2	GACAAAGCGTTCAAGTCCGGCATCA	0.0987654
907	YALI1_A01122g_4	TCGAGCTGTCGGAAGAGCTTGGGGT	0.154982
908	YALI1_A01122g_5	TCGAAAATCTCGAGCGTCTTCTTGT	0.122575
909	YALI1_A01122g_6	GAGACAGACCCAGCGCGTTGACCGT	0.267416
910	YALI1_A01122g_7	GAAGAAGTCTCGCTCCAGCAGGTTG	0.119048
911	YALI1_A01122g_8	AGGAGCCAGGCCAGAGCCAGGTTGG	0.166226
912	YALI1_A01143g_1	CAACCAGTCTCAATGTCGGCCTGCA	0.126764
913	YALI1_A01143g_2	TGCAAGTCATATCATCTGCCGAGAT	0.151235
914	YALI1_A01143g_3	GTCGGGAGCGGTTGGAATCCAGAAA	0.171296
917	YALI1_A01143g_6	CAAGTCTTCACCCGAAGCCGACTCC	0.196208
918	YALI1_A01143g_7	TCACTGATGGGGTCCACAGAGGTCT	0.148589
919	YALI1_A01143g_8	TTGGCTTGTTGCGGCGTGAGCACGT	0.127205
920	YALI1_A01173g_1	GTTATTTGGGGTCAAGGAAAAACGC	0.122575
921	YALI1_A01173g_2	GGGTCAAGGAAAAACGCTGGCGGGC	0.128086
922	YALI1_A01173g_3	AGGTAGCCCGCACCGGCGAAAAAGC	0.0619489
923	YALI1_A01173g_4	TGGGAGACTACGTGGACCGAGGCTA	0.0425485
924	YALI1_A01173g_5	CTTGACCCCAAATAACCAAATTCGC	0.118166
925	YALI1_A01173g_6	TCGGGAATACGAGCCCGCCAGCGTT	0.123898
926	YALI1_A01173g_7	GCCGGTGCGGGCTACCTGAAAAGCG	0.0707672
927	YALI1_A01173g_8	ACCCAATCCCTGGCTTTTTCGCCGG	0.031746
928	YALI1_A01198g_1	AACTGGTTGAGCTCTCGAGAGGCTT	0.168651
929	YALI1_A01198g_2	GGACAAGTCCAACTTCTGGCTGCCC	0.117504
931	YALI1_A01198g_4	TTGGTGTTTCCAAGTACCATGACAT	0.0791446
932	YALI1_A01198g_5	CGCCCCCGACGAAGCCTCTCGAGAG	0.164242
933	YALI1_A01198g_6	TGTCTTGTCTTTTTTCCGCCCCCGA	0.14925
934	YALI1_A01198g_7	CTTCGGTTCTTGTCGTTTGTGTCTT	0.102734
935	YALI1_A01198g_8	TTTGCTTCGGTTCTTGTCGTTTGTG	0.0912698
936	YALI1_A01230g_1	ATCTCTTCTGGTCCTGCATTATCGA	0.00970018
938	YALI1_A01230g_3	CGTCGATAATGCAGGACCAGAAGAG	0.00440917
939	YALI1_A01230g_4	GTGCGAGAGAGTACTCGTATAAGCA	0.110891
940	YALI1_A01230g_5	CCGATTGCCTTGCCATCCCACCTCA	0.258818
942	YALI1_A01240g_1	ATGATGAGACCATCTATTGACATGA	0.0694444
943	YALI1_A01240g_2	ACACGACACAACCAGTCAGCTTCAC	0.0324074
944	YALI1_A01240g_3	GGTCATGTCAATAGATGGTCTCATC	0.069224
945	YALI1_A01240g_4	GGGGGCAACACTCTGACCGGCAACA	0.104277
946	YALI1_A01240g_5	ATCATTAATCCTCGCCCATTTCCTC	0.0626102
947	YALI1_A01240g_6	CTCAACAACATTCCTTCTTCGAACT	0.0546737
948	YALI1_A01240g_7	GTCTCGATGCGATCAATATTCTCTT	0.0421076
949	YALI1_A01240g_8	GAATGCAGAGGGTGACTGCAGGTTG	0.0169753
950	YALI1_A01241g_1	TCCCGAGGCCCTGTCTTGGCACTAT	0.214947
951	YALI1_A01249g_1	TGAGCCCAGCAGAGATCGATGAGAT	0.18739
952	YALI1_A01249g_2	TTCTTGTTTCGGAAACAGACACCCA	0.0815697
953	YALI1_A01249g_3	GGAAACAGACACCCAGACACACATG	0.092813
954	YALI1_A01249g_4	TGGATCCAGAATGCTTCGGGTCGGG	0.172178
955	YALI1_A01249g_5	CGAAACAAGAACAAAGGCCTTGATG	0.0789242
956	YALI1_A01249g_6	TACGAGCTGAGACCCGATTCCCGAC	0.182099
957	YALI1_A01249g_7	TGCCTCGCCTGTTCCACCACTCTTT	0.188272
958	YALI1_A01249g_8	CGTAGAATTGCGCCGCCCGGGGGTT	0.214947
959	YALI1_A01260g_1	AAGTCGGGGGTGGTAAATGGTTATA	0.138007
960	YALI1_A01260g_2	ACCACTGCCAGATGATAAGCTTGAA	0.0156526
961	YALI1_A01260g_3	CCACCCCCGACTTTAAACTCTTTCT	0.132275
962	YALI1_A01260g_4	AACTCTTTCTCTAAGGTACACTTGC	0.115961
963	YALI1_A01260g_5	TCTAAGGTACACTTGCTGACACTTG	0.11045
964	YALI1_A01260g_6	CTTTTTTTTCTTCGATTTTTCTTCG	0
965	YALI1_A01260g_7	TTCGGAGCTTCTGTGCACGGCACCA	0
966	YALI1_A01267g_1	ACGGGCGACGAGCAGGCGTGGTTTC	0.196649
967	YALI1_A01267g_2	TGACGTTTGCGTCGTCGGTGGCCTG	0.162257
968	YALI1_A01267g_3	CGTCGTCGGTGGCCTGCATTCTGGG	0.141314
969	YALI1_A01267g_4	TGATCATCTCGCTGTCGCTGTCAGG	0.179233
970	YALI1_A01267g_5	GCCCGCAGGTTCTCCGGTGATCCAG	0.148148
971	YALI1_A01267g_6	TTGGGGCGTCAGCAGCTCCGAGTGT	0.0895062
972	YALI1_A01267g_7	GAGGTGGCGGCGTGAACCAGGTAGT	0.110229
973	YALI1_A01267g_8	GTTCGTCTCCGTGCACGCAATGGAC	0.0881834
974	YALI1_A01298g_1	CAGTCCTTCTACACAAAGTACTCGC	0.190697
975	YALI1_A01298g_2	GCGCAGGTGGCGTGGGAGTTTCCCA	0.111111
976	YALI1_A01298g_3	CCAGCCAGCGCGGAGTCATTCGACA	0.085097
977	YALI1_A01298g_4	AGGGCTCTCGAGCCACCCGCACCCA	0.143959
978	YALI1_A01298g_5	TGTAGAAGGACTGGAAAATGACGAT	0.178571
979	YALI1_A01298g_6	AAGCCACCCGGATGCGACTCATCCT	0.173942
980	YALI1_A01298g_7	ACAGCGATGGGGAGTAGTGCGGTGA	0.178131
981	YALI1_A01298g_8	TTCTGCAACGCCTTGGACAGGTTGA	0.0606261
982	YALI1_A01394g_1	CTCCAACTCCACCACGGCTCGAACA	0.167769
983	YALI1_A01394g_2	CGACTCTGAGGTCAAGGACCGTCTC	0.104056
984	YALI1_A01394g_3	GCTCATCAAGGTCATTGTCGGCCAG	0.256173
985	YALI1_A01394g_4	CATGTGCATTTCGTTCGGAATCCGA	0.114418
986	YALI1_A01394g_5	CACGTAAGGAGGAGGCACTTCTAGA	0.156305
987	YALI1_A01394g_6	CTGCTTGGTCACCTGCTCAATGGTT	0.110229
988	YALI1_A01394g_7	GAATCACTCGAGCGGTGGGAGAAGA	0.201058
991	YALI1_A01430g_2	ACACTGCGGAGGCCATTGTCATCTG	0.16336
992	YALI1_A01430g_3	AAGCAAACAATCAATTATCTATCAT	0.132937
993	YALI1_A01430g_4	CTTGAAAAAGAAGTTTGTAGTTGTA	0.119709
994	YALI1_A01434g_1	TCCATTCTCATCTCAACATGGTGCA	0.0725309
995	YALI1_A01434g_2	CGTGCACAGCTCCATATACTGCACC	0.0963404
996	YALI1_A01434g_3	TGTCCCGCTAGCAGTGGGGTGAGTT	0.136023
997	YALI1_A01434g_4	ACCACAGTATCTTTGTGTCCCGCTA	0.142857
998	YALI1_A01468g_1	GCCAGCGAGTAGTCACACGTCTGCT	0.184744
999	YALI1_A01468g_2	ATGCACGGAGGCGAGGCGATTCCGC	0.0559965
1000	YALI1_A01468g_3	CCGAGGAGACGCTCGACGACTGGCG	0.178131
1001	YALI1_A01468g_4	CGTGACGCCGATCTGCCCGATGCGG	0.164683
1002	YALI1_A01468g_5	CCGCCGGCGCGGTCGTCAGCAGACG	0.18739
1003	YALI1_A01468g_6	AACCCGTACAGTTCTGCCACCTGTC	0.190476
1004	YALI1_A01468g_7	CGTGAGCCGGTGGTACGGCCACACG	0.186728
1005	YALI1_A01468g_8	TTGGGGAGCACCCAGAAGTCGTCCT	0.134921
1006	YALI1_A01505g_1	GCGGACAGTCGCTGGACGACACAAA	0.117945
1007	YALI1_A01505g_2	CAGCACGCACCGACTGCTGGAGCAG	0.132275
1008	YALI1_A01505g_3	CGGACACAAACTTGACAGTGAAGGG	0.119048
1009	YALI1_A01505g_4	TGTCGTCCAGCGACTGTCCGCCAAA	0.117945
1011	YALI1_A01505g_6	GGGGCCGAGTTGCGGCTGGCCACGT	0.117725
1012	YALI1_A01537g_1	TCTATTCGCCCTATGACTACGAGCA	0.120591
1013	YALI1_A01537g_2	ACTACATGTACATGCAGCAGTTGCA	0.0588624
1014	YALI1_A01537g_3	CCACTCCGCTCCCAAGCCCGTGCAA	0.173501
1015	YALI1_A01537g_4	CTCAGGCTCTCAAACAGCTCGGAGT	0.0965608
1016	YALI1_A01537g_5	CAGAGAGGCGGCCTTGGCAGCAGAC	0.162478
1017	YALI1_A01537g_6	CTCCTGGCGCTTCTCCTCTTCCAAT	0.053351
1018	YALI1_A01537g_7	CTCCTGGCGCTTTTCCTCCTGGCGC	0.0667989
1019	YALI1_A01537g_8	GCCTCAGCCTCAGCCTGGCGCTTTT	0.074515
1020	YALI1_A01577g_1	AGCCGTGTGCCACTCTCAAGCAGCT	0.087522
1021	YALI1_A01577g_2	CAGGCCTCATCTACGTTGTTTTTGT	0.124118
1022	YALI1_A01577g_3	TCAACGGACGATCGCGGGAGGTCAT	0.0899471
1023	YALI1_A01577g_4	ACGCCATGTGTGATATTGCAAAGGA	0.112875
1025	YALI1_A01577g_6	TTCGTACTGCTTGTTGAGTCTCTCG	0.143739
1026	YALI1_A01577g_7	CATGATGACCTCCCGCGATCGTCCG	0.0773809
1027	YALI1_A01577g_8	ACGTCTCCTCTGTTGATCCGCTCCA	0.0687831
1028	YALI1_A01602g_1	GCGCGCACAACGATCTCTGGAGTGC	0.0809083
1029	YALI1_A01602g_2	TCTTTACGGGTTCCTCTCAACGTTG	0.227072
1030	YALI1_A01602g_3	CGGGTTCCTCTCAACGTTGCGGGAC	0.22134
1031	YALI1_A01602g_4	ACGTTTCTGGCGTCGTATGCCGACG	0.106702
1032	YALI1_A01602g_5	CCCGTCTTCACCAGGTCCTTCAGGG	0.156085
1033	YALI1_A01602g_6	AGACGATTGGCCAGTCGGCAGCCCT	0.0844356
1034	YALI1_A01602g_7	TCGTTTGAGACGATTGGCCAGTCGG	0.101631
1035	YALI1_A01602g_8	TTCTGGATGAACGTCTCCGAGTCCT	0.184083
1036	YALI1_A01618g_1	GAGAAGTCCTTAGAAGCTCTCTATG	0.175485
1037	YALI1_A01618g_2	ACGACTTTGACACATTGGGGATCAC	0.232143
1038	YALI1_A01618g_3	ACACATTGGGGATCACGGTGTCATG	0.239418
1039	YALI1_A01618g_4	GTCCCATGTCTCCTCTCAATTCGCT	0.0888448
1040	YALI1_A01618g_5	GGGTCTCATATCACCACATTTTCGT	0.0817901
1041	YALI1_A01618g_6	ACGTCGATACTAGACTCTCCAGTCC	0.138889
1042	YALI1_A01628g_1	TGATGAACGTGGTCAACCGCCGGGG	0.176146
1044	YALI1_A01628g_3	GTACTCCTTTTTCCACCCCTGGCTC	0.136023
1046	YALI1_A01628g_5	GCCGGCCGCGTAGTTGACCAGCAGC	0.0965608
1047	YALI1_A01628g_6	CTCCAGCTTGTCGGAGTCGTCCAGG	0.0685626
1048	YALI1_A01628g_7	AGTTCGGGGCAGATTTCCTCCAGCT	0.042328
1050	YALI1_A01670g_1	CAAGACAACAATCTCCCTTTCCCGG	0.0888448
1051	YALI1_A01670g_2	CCGGTCCGACTCGCCTCTACCTTCG	0.0696649
1052	YALI1_A01670g_3	AACAAGTGATGCACGAACAGAGATC	0.0665785
1055	YALI1_A01670g_6	AGTCCTAGTCTCCGACACGATCATG	0.0970018
1056	YALI1_A01670g_7	TTTGAGTCCTAGTCTCCGACACGAT	0.0996473
1058	YALI1_A01717g_1	TTTCCGAAACCACCATGACGTGGCC	0.234568
1059	YALI1_A01717g_2	CGAAACCACCATGACGTGGCCGTCT	0.220459
1060	YALI1_A01717g_3	GCAGGACAAGGAGGAAAAGGAGAAG	0.166667
1061	YALI1_A01717g_4	ATGGCATCTATCAACGGTGAGGGCA	0.167108
1062	YALI1_A01717g_5	GGAAACAAACGAGTACATGTACGGA	0.289683
1063	YALI1_A01717g_6	CTCCTTGTCCTGCGAAAAGGTGCCC	0.154101
1064	YALI1_A01717g_7	CCCAGGTCGCCCAAGTCGAGCGGAA	0.108025
1065	YALI1_A01717g_8	GAGTAACAGGTGTCTCATCGACGCT	0.105379
1066	YALI1_A01732g_1	CAGAGTCAGGGCTTGAAAAATCAAG	0.127645
1067	YALI1_A01732g_2	TGCTTCAAGGAGGACCTCTGATATC	0.124118
1070	YALI1_A01732g_5	AAGCCCTGACTCTGTAAAAGTCGGC	0.128748
1071	YALI1_A01732g_6	TGGGCTCCGGGGCTGGCAGAGAACG	0.107804
1074	YALI1_A01736g_2	TCGGCCTATCGACATCTGAACAGCT	0.16358
1078	YALI1_A01766g_1	ATCTACCGAGACCAGCTGCAAGACA	0.0681217
1079	YALI1_A01766g_2	CCGACTGGTTCGAGTGCCCGGAATC	0.0396825
1080	YALI1_A01766g_3	CTCACACTGCAAAGACCAGATCAAA	0.113536
1081	YALI1_A01766g_4	TCGACCAGCAGGTGCTCAAGATGCA	0.103616
1083	YALI1_A01766g_6	CAGTGTGAGCAAATGAGAGTGACCG	0.106702
1084	YALI1_A01766g_7	ATCTGGTCTTTGCAGTGTGAGCAAA	0.113536
1085	YALI1_A01766g_8	GCTTCTCCATTGGGGTTGGGGGGTC	0.045194
1087	YALI1_A01777g_2	GAGGGGGGTTGAGGCGCAGCTCCTC	0.0780423
1088	YALI1_A01777g_3	GCACCACATGGTCCACCTGCACCTT	0.0780423
1089	YALI1_A01777g_4	GTTACTCAACATTGACGTTCTCAAC	0.226631
1092	YALI1_A01777g_7	GAACACGACCAGGAACTCGACTCGC	0.14418
1093	YALI1_A01777g_8	TGTCACCGTCATCATTCTGTCGTGT	0.0762787
1094	YALI1_A01794g_1	CTCATAGCCCTCACCCACTCCTCCA	0.145062
1095	YALI1_A01794g_2	CAGTGGCGGTCCACTCCCGCAGCGC	0.0357143
1096	YALI1_A01794g_3	AAAGCAGCGGTACCAAGCCCGTGCT	0.111332
1097	YALI1_A01794g_4	CACAAATCAAAGATCAAGGCAACGA	0.256614
1098	YALI1_A01794g_5	ACGCTTTGCGGCGCAGACACCGGCC	0.196208
1099	YALI1_A01794g_6	GTGATGATCTTGCGGTTGACGCCGT	0.136243
1101	YALI1_A01794g_8	GTCCTCCAGAACAACGGCATTCTCG	0.119048
1102	YALI1_A01824g_1	CCGAGACCGTCAAGTTTTCGGGATC	0.332011
1103	YALI1_A01824g_2	GGGATCCAAGCAGGAGCTCCAGAAG	0.335979
1104	YALI1_A01824g_3	CCGATTTGTACGAGGTCCAGTTCTC	0.0749559
1105	YALI1_A01824g_4	TACGAGGTCCAGTTCTCCATCCCCA	0.0701058
1106	YALI1_A01824g_5	AGCGACACCGATTTGTCGACGACCT	0.122134
1107	YALI1_A01824g_6	TCGACGACCTGTCCATCCAGAACGT	0.155644
1109	YALI1_A01842g_1	CGCACCGGGTCGAGGCCATTGCCAC	0.0987654
1110	YALI1_A01842g_2	CCATCCCCGACTTTATCAAGCTGGC	0.111332
1111	YALI1_A01842g_3	TCAAGCTGGCTCCCTCATTGTCCTA	0.104497
1112	YALI1_A01842g_4	CTACCCGAGAGGGCAGTGAGCCGTT	0.0970018
1113	YALI1_A01842g_5	TCTCCGAGAACGGCGTACTTGTGGA	0.147928
1114	YALI1_A01842g_6	CGGATCCAAGAAGAGCGGGGCTCGG	0.0612875
1115	YALI1_A01842g_7	GCCATCCATACCAGCTATCGGGGAA	0.108245
1116	YALI1_A01842g_8	GGAAGGTACTAGGAGTCTGTAGCCA	0.185185
1119	YALI1_A01854g_3	TCAGAACAGTGGTTATCCGTGGAAT	0.148369
1123	YALI1_A01864g_1	TTCTGGAGCAGGACCAGGTAGTTTC	0.143078
1124	YALI1_A01864g_2	CTGCTGAGACAAGAGCCGCTAACAG	0.0848765
1125	YALI1_A01864g_3	ACACGATGGCCTTCTTGACCTGGTC	0.244048
1126	YALI1_A01864g_4	CATATTCCTTGGTGGTCTTGAGGTA	0.0656966
1127	YALI1_A01868g_1	ATTGTCTGTGAGCGTCGATGGACGG	0.150353
1130	YALI1_A01868g_4	GCCGACTTTCGCCGATTTTTCACCA	0.0224868
1133	YALI1_A01868g_7	GTTTCCATTTCTCCCCGATTTTCGC	0.0681217
1134	YALI1_A01868g_8	CCAATTGATGGGTTTCGTTTCCATT	0.104938
1135	YALI1_A01888g_1	CGGGACGACTTTGTGTCGCTTTCGG	0.269841
1136	YALI1_A01888g_2	TGTCGCTTTCGGCGCTCACAGACAC	0.255291
1138	YALI1_A01888g_4	TGTGGAAAAACGCGGCCCGCGATCT	0.110229
1139	YALI1_A01888g_5	CCATCAGCTCCGCCGGTAGATGGTT	0.184083
1141	YALI1_A01888g_7	AGCATCGGCCAGCACATTGCGGGTC	0.145062
1142	YALI1_A01888g_8	CACAGAAAGTCGTTTTCAGCATCGG	0.117284
1143	YALI1_A01905g_1	CGCCTATCCAAGTTGGCAATTGCCA	0.255071
1144	YALI1_A01905g_2	CGCCATTGACTCGGTGCAGAAACGT	0.205247
1145	YALI1_A01905g_3	GTCTTCCGAGCAAACCGAAGGCTGG	0.0943563
1146	YALI1_A01905g_4	AGCCTCTGATCACTACACCGAAGAC	0.185626
1147	YALI1_A01905g_5	TGCACCGAGTCAATGGCGCAAACAC	0.211199
1148	YALI1_A01905g_6	CGAGATCATTGTAGCCTCTGAGATC	0.0615079
1149	YALI1_A01905g_7	CTCGGAAGACCAAATTCCAGGCAGG	0.0994268
1150	YALI1_A01905g_8	TCCAGCCTTCGGTTTGCTCGGAAGA	0.0965608
1151	YALI1_A02022g_1	TGGCCTCTCTATATACTCATACCAC	0.0756173
1152	YALI1_A02022g_2	TGAGTGGTATGAGTATATAGAGAGG	0.0833333
1153	YALI1_A02022g_3	TGGAGTCGACAGTAACTGCGGGTCC	0.14881
1154	YALI1_A02037g_1	AGGACGAAATAAAAGACAGGATTGT	0.107584
1155	YALI1_A02037g_2	CGAGAGAAAAGGCCCCGGCTGGCTC	0.0828924
1156	YALI1_A02037g_3	GCCATTGACCAAAACACCTTTCTTT	0.119929
1157	YALI1_A02037g_4	TTTTTGACAGCACGTTGCTCTTACT	0.0795855
1158	YALI1_A02037g_5	GTGTCTCTCGCGTTTCTGCCATCTC	0.0994268
1159	YALI1_A02037g_6	GTTCTTGTCGTTCCCGTTCTTGTAG	0.133157
1160	YALI1_A02037g_7	GTCTGTTTTTTCGTTCTTGTCGTTC	0.126764
1161	YALI1_A02037g_8	GTGTTTTGGTCTGTTTTTTCGTTCT	0.112654
1162	YALI1_A02075g_1	TGGCAGCGGAAAGAAGACGAGTTTT	0.0383598
1163	YALI1_A02075g_2	TGGATCAAGTCTGATGACCAAGGAG	0.0485009
1164	YALI1_A02075g_3	ATCGAGGGTCCGAGAATGTGACTGG	0.0588624
1165	YALI1_A02075g_4	CAGAGGAAGGAGCTCTCGCCAAGAC	0.154321
1166	YALI1_A02075g_5	GAGACATTGGAGTCGATTTCAGCCG	0.153219
1167	YALI1_A02075g_6	GCGCGTGTCGGGATTTTGGAGACAT	0.126543
1168	YALI1_A02075g_7	CGCTGCCATAAAAAGCTCTTGGGTC	0.0676808
1169	YALI1_A02075g_8	CTGCTCCTGCTCCTTGGTCATCAGA	0.07694
1170	YALI1_A02083g_1	TGGACATTCCCCAGAGTGAAGCCAT	0.0888448
1171	YALI1_A02083g_2	TATGCCAAGTTTGGCAACTCCATTT	0.102513
1172	YALI1_A02083g_3	GCAACTCCATTTCTCTTGAGAGATA	0.112434
1173	YALI1_A02083g_4	CTGGTCGACGACTCCTTCTCATCGT	0.205247
1174	YALI1_A02096g_1	AACACCCTCACAAAACTTCCCAGAC	0.0764991
1175	YALI1_A02096g_2	AGCGAGAAAACCACAGCATACACCG	0.162919
1176	YALI1_A02096g_3	AACGACACAAAAGAACTTTCAATGC	0.0811287
1177	YALI1_A02096g_4	AATGCGACAGGCGCGTTATTCGAAA	0.0804674
1179	YALI1_A02096g_6	TCGCTCAAACCGGGTGTTTGTGATA	0.191138
1180	YALI1_A02096g_7	GGCCTCCGAAGACGATTCACTCCGT	0.0709877
1181	YALI1_A02096g_8	GTGAACGTTTTGGGCCTCCGAAGAC	0.0531305
1182	YALI1_A02113g_1	ATTGGACCCTCGAATGCGAAATTGA	0.0934744
1183	YALI1_A02113g_2	AACGTTTTCAAGTGTGCACTCGCCA	0.106922
1184	YALI1_A02113g_3	AAGTGTGCACTCGCCATAGAGCTTG	0.115961
1185	YALI1_A02113g_4	TTTTCAAAAACTGCTCTGCAGTGCA	0.132275
1188	YALI1_A02113g_7	ACGTATTCTTGAAGTTTTATGAAGC	0.0941358
1189	YALI1_A02113g_8	GCATTCGAGGGTCCAATGAAAGCTC	0.0961199
1190	YALI1_A02131g_1	AAGGCATCAAATCAATCCCCCCCGG	0.0828924
1191	YALI1_A02131g_2	AAATGGGACTCCAAAAAGGAAGAAA	0.136243
1192	YALI1_A02131g_3	TTCCACCACTGCGACTGCCCAGGAG	0.228836
1193	YALI1_A02131g_4	AGAATCTTGACAAGGAGCCCACTCT	0.0934744
1194	YALI1_A02131g_5	AAAGTGGGAGTTGAAGTGAAGTAGT	0.127866
1195	YALI1_A02131g_6	ATGCCTTTAAAAGTGGGAGTTGAAG	0.111111
1196	YALI1_A02131g_7	GTCCTGGCCCCAGTGCAAGATGTGC	0.069224
1197	YALI1_A02131g_8	GGACACTGGTTTCGTCCTGGCCCCA	0.0833333
1198	YALI1_A02150g_1	TCTCACCGACCTAACCATTTGCGAC	0.224427
1199	YALI1_A02150g_2	CGACCGGTCGGAAACCGACTTCGAC	0.177249
1200	YALI1_A02150g_3	ACAGAAACCCAGGCGAATGGCACCC	0.0811287
1201	YALI1_A02150g_4	CGAAAATGACTGACCGAACCTCCAT	0.179453
1202	YALI1_A02150g_5	AACATGTGGAGCTCTCTGAGCGTCC	0.0793651
1203	YALI1_A02150g_6	CGACCGGTCGCAAATGGTTAGGTCG	0.203042
1204	YALI1_A02150g_7	TGTAGGGTGCCATTCGCCTGGGTTT	0.0731922
1205	YALI1_A02150g_8	TCAGCACCACTACATCACCGACTTG	0.0857584
1206	YALI1_A02190g_1	TACGACCCGATTTCCGACAGCCACG	0.207451
1207	YALI1_A02190g_2	CGACAGCCACGCTTCCAAACAACTC	0.177469
1208	YALI1_A02190g_3	GACGTTCTGGAACTACGGACTGATC	0.128968
1209	YALI1_A02190g_4	TATCTTCAGAGGTATCCACGACGAT	0.146825
1210	YALI1_A02190g_5	GAAGCGTGGCTGTCGGAAATCGGGT	0.192019
1212	YALI1_A02190g_7	GTTCCATTCTCTTGATACACGCTAC	0.153219
1213	YALI1_A02190g_8	AGCAGTGCAACTGTGCAGAAGGCCG	0.0989859
1214	YALI1_A02198g_1	CGTGGTTTCTTTCCTCGACTCGTTT	0.0617284
1215	YALI1_A02198g_2	TTTCCTCGACTCGTTTTCTGGCAAA	0.0531305
1216	YALI1_A02198g_3	CTCGACTCGTTTTCTGGCAAACAAA	0.0535714
1217	YALI1_A02198g_4	TGGCAAACAAACCAACGGAACGGGA	0.0720899
1218	YALI1_A02198g_5	CCAGAAAACGAGTCGAGGAAAGAAA	0.0531305
1219	YALI1_A02198g_6	TTTGCCAGAAAACGAGTCGAGGAAA	0.0535714
1220	YALI1_A02198g_7	GCCTCCCAGACTTGTCATGGGTCCT	0.126764
1221	YALI1_A02198g_8	GTCCCAGCGACTGACAGATTGAAAT	0.126543
1222	YALI1_A02263g_1	CGGTGCTCAGGTGGAGCCGACACAG	0.156966
1223	YALI1_A02263g_2	GCCAAACAGGCCATCCGCAAGCTGT	0.0820106
1224	YALI1_A02263g_3	CGCGCCGTCCCAGCGACAAGCGCTC	0.102513
1225	YALI1_A02263g_4	ATTTCGACGAGGCTCTTGCGCACGA	0.118386
1226	YALI1_A02263g_5	AGGGTCTCTGACTGTGTCTCTGTCT	0.109127
1229	YALI1_A02263g_8	TGTCGCCTGTGTTGCTTGTGTCGCT	0.0773809
1230	YALI1_A02301g_1	GCAAAAGAAAGCGCGATGACTATTC	0.0257937
1231	YALI1_A02301g_2	GGCCATTACGTTTGGCAAAAGAAAG	0.037037
1232	YALI1_A02301g_3	GGAGCATAAAGAGGCAGGCAGGAAA	0.0478395
1233	YALI1_A02301g_4	TTTTGCCAAACGTAATGGCCCAAAA	0.0376984
1234	YALI1_A02301g_5	CCAAACGTAATGGCCCAAAAAGTTC	0.0383598
1235	YALI1_A02301g_6	CTGCCTGCCTCTTTATGCTCCGAAA	0.0478395
1236	YALI1_A02301g_7	TGCTCCGAAACAGCGTGGTTCCTAT	0.0432099
1238	YALI1_A02335g_1	CGTCATTGTCTTTGGTCTTCTGGGC	0.104938
1239	YALI1_A02335g_2	GTCTTCTGGGCTCTGCCCGAGGTTT	0.140653
1240	YALI1_A02335g_3	GACGAAGGCATGATTGCTGGAACAA	0.190256
1241	YALI1_A02335g_4	TGCAGGATCGAATTGGACGAATCAG	0.111111
1244	YALI1_A02335g_7	GGGGCCACTTCAGCCAGATAGGTGG	0.133818
1245	YALI1_A02335g_8	GAGACATGTGCAAAGTGGTGGAGTA	0.0551146
1246	YALI1_A02365g_1	GACTGCGCTCTTCCAACACCAACCA	0.0712081
1247	YALI1_A02365g_2	CAAGGAAATCTCGTCTCCAGCTCAT	0.161596
1248	YALI1_A02365g_3	CTCCTCTGGCTCCCAGATCAATTGA	0.186728
1249	YALI1_A02365g_4	AGGTCTCTCGGAACTCAACCTGCCC	0.0588624
1250	YALI1_A02365g_5	TAGCTCCATCACTTCTCGACGATGG	0.207231
1251	YALI1_A02365g_6	CTTGCAAATGTGGTTGATTTGTAGC	0.195767
1252	YALI1_A02365g_7	AGGTGTAATGAGCTCGGGCAGGTTG	0.106481
1253	YALI1_A02365g_8	GCTCATCGTCTACCACAAAGTCGTC	0.082672
1254	YALI1_A02394g_1	CCGTGCTTAATGGAGCCATTGCGGC	0.103616
1255	YALI1_A02394g_2	GGTCGGCCCCGTGACTCTCAGCAAC	0.134039
1256	YALI1_A02394g_3	AGTTTGCCGTGGCCGACAAGGCGGT	0.121473
1257	YALI1_A02394g_4	CCGTGGCCGACAAGGCGGTGGGCAA	0.122575
1258	YALI1_A02394g_5	GGGGCTGAAGGGGCCGCAATGGCTC	0.104277
1259	YALI1_A02394g_6	TGACGGGGATCTGGAGCACTTTGGG	0.0974427
1260	YALI1_A02394g_7	GGTGTACGCTCCGTCTCGACGAGCT	0.0749559
1261	YALI1_A02394g_8	CGTTGAACTGGCCTGTGAATTCGCA	0.101411
1262	YALI1_A02426g_1	AGTTTCATGACTTTGTGAAAGACGA	0.0584215
1263	YALI1_A02426g_2	ATGACTTTGTGAAAGACGAGCATGG	0.0579806
1264	YALI1_A02426g_3	TGAAAGACGAGCATGGGGAAATACA	0.0573192
1266	YALI1_A02426g_5	ACCACTCCGATTCTATGCTCTGCCT	0.0989859
1267	YALI1_A02426g_6	CATGCGCTTTAACCACTCCGATTCT	0.0897266
1268	YALI1_A02426g_7	ACAAAGTCATGAAACTGAAAGAACT	0.0595238
1269	YALI1_A02426g_8	CCCATGCTCGTCTTTCACAAAGTCA	0.0577601
1270	YALI1_A02443g_1	TCTGCAACATAAACACGCAGGTGGG	0.172399
1271	YALI1_A02443g_2	CGATGCCTTCAACCGACGCCCCACA	0.129189
1272	YALI1_A02443g_3	AGAGCAACTTCTTCCATCACGTGAA	0.209656
1275	YALI1_A02443g_6	GACGCCCACCTGCGTGTTTATGTTG	0.157407
1276	YALI1_A02443g_7	CCCCACCTCCAGATTGCCCAGACCC	0.0714286
1277	YALI1_A02443g_8	CTCAGCAGAAGTTGCAGGTTGTCTT	0.142637
1278	YALI1_A02461g_1	CCAGCTCGCGGCAGATTTTCCAGCG	0.128307
1279	YALI1_A02461g_2	CAGCGTGGTGGCGAAGAGAATGCGC	0.128086
1280	YALI1_A02461g_3	CATTCTCGCCAACTACACACACAAG	0.132716
1281	YALI1_A02461g_4	CCCGAGGCAGCCATCGACAAACGAA	0.170855
1282	YALI1_A02461g_5	GCGATTCCTCGAATCCCTCCATGTT	0.175926
1283	YALI1_A02461g_6	CTTGCCCTTTCGCGATTCCTCGAAT	0.207231
1284	YALI1_A02461g_7	CGGGCTTGATGGTGTCGACAGCAAT	0.215829
1285	YALI1_A02461g_8	GACCCAGGGCAGATGATCCTTTCCG	0.191799
1286	YALI1_A02470g_1	TGGGCAACGTGACCGACGACGACTC	0.133377
1287	YALI1_A02470g_2	CATCACCGCCAACATCTGTGCCGGT	0.203924
1288	YALI1_A02470g_3	CATGGACAACTTCGAGTTTGGATTC	0.0776014
1289	YALI1_A02470g_4	GATTCGCCAACTTGACGATTGATGT	0.108686
1290	YALI1_A02470g_5	TGGACTCTGTGTGCGTCGTAGTACT	0.122575
1291	YALI1_A02470g_6	ATCACGTAGTCCACGGGCTGGTTGT	0.082672
1292	YALI1_A02470g_7	TAGTTGAGGTTAGGTGGACCGGCAC	0.212302
1293	YALI1_A02470g_8	TCGACATTGTTGACATCTGAGTCGA	0.0910494
1294	YALI1_A02499g_1	GATCTCCCTCAAACTCGTCGTATCG	0.0910494
1295	YALI1_A02499g_2	CACCTCGCTACGACGGGCCAATCAC	0.171076
1296	YALI1_A02499g_3	AACGTCTCCAGAAGGCGGCAAGCAC	0.118386
1297	YALI1_A02499g_4	CCGATCTTATGACTGACGAGGACAA	0.108245
1298	YALI1_A02499g_5	GTCCAAGGGCCCTGAACTCATGCAT	0.130511
1299	YALI1_A02499g_6	AGGGAGATCGAAACCCCAAGACTGG	0.0707672
1300	YALI1_A02546g_1	AGTTGGCAGTAAGATGCATACAGGA	0.0319665
1301	YALI1_A02546g_2	GTCAGAAGCCGCAATTCAACTTTGG	0.147266
1302	YALI1_A02546g_3	GTGCCACTACCGCCAAGTCTGACGA	0.103836
1304	YALI1_A02546g_5	CTGTATGCATCTTACTGCCAACTGA	0.0319665
1305	YALI1_A02546g_6	GGGCCCTGCATTACGAGGTTATTTT	0.0315256
1306	YALI1_A02546g_7	AACTTGATTTTTGGGGCCCTGCATT	0.0253527
1307	YALI1_A02546g_8	GCCGTCACCAGCGTTCGAATTGGAC	0.101852
1308	YALI1_A02552g_1	CGAGATTCGTGTGGTCTACGACTCG	0.127866
1309	YALI1_A02552g_2	GGCGCCTCGTTGAGCACCTTGCGGG	0.161376
1310	YALI1_A02552g_3	CCCTTGCCCTTTTTGGGCGCCTCGT	0.166667
1311	YALI1_A02552g_4	GGACTTTGCCCTTGCCCTTTTTGGG	0.162919
1313	YALI1_A02552g_6	AGGAAGTAAGCCCGTTCCGCAGCAT	0.079806
1314	YALI1_A02552g_7	CACTTCGGGACTCTCCAGCAACTTG	0.152337
1315	YALI1_A02552g_8	TTTTCCACTTCGGGACTCTCCAGCA	0.158951
1316	YALI1_A02561g_1	TATGTGTCCAGCAAAATGGCCTTTG	0.183862
1317	YALI1_A02561g_2	TGTCTGCTCTCAAGAAGGTGACCAA	0.115961
1318	YALI1_A02561g_3	AGAAAGAGGGATACAAGGTGGATAT	0.241623
1319	YALI1_A02561g_4	ATGAGATCAAGGTGGCTCACGAGAC	0.128086
1320	YALI1_A02561g_5	CAACCAGTCTGATCGGCGCATGCTT	0.221781
1321	YALI1_A02561g_6	CTGGACACATAGAAACAGTCCTGCG	0.197531
1322	YALI1_A02561g_7	GCAGCTTGGTCACCTTCTTGAGAGC	0.103395
1323	YALI1_A02561g_8	CCATGCCCATCATTCGAATGTACTG	0.213845
1324	YALI1_A02568g_1	GTGGACAGAGTTTGGTTTTAACATC	0.0191799
1325	YALI1_A02568g_2	GTTTTAACATCAATGAAACGAGGGA	0.0291005
1326	YALI1_A02568g_3	ACATCAATGAAACGAGGGATTGAAC	0.0460758
1327	YALI1_A02568g_4	GAGCAGCAGCAGCAGGTTCTTCTGG	0.0859788
1328	YALI1_A02568g_5	ATTGATGTTAAAACCAAACTCTGTC	0.0222663
1329	YALI1_A02568g_6	CGCGTGTAGAACTTGCCCACGTGTC	0.156305
1330	YALI1_A02568g_7	GCCGCGATTTTGCGCGTGTAGAACT	0.174162
1331	YALI1_A02568g_8	GTCTGCGCCAGAAGAACCTGCTGCT	0.0742945
1332	YALI1_A02615g_1	CGCAATTCATCAAAAAGCGAGGAGC	0.063933
1333	YALI1_A02615g_2	ACGAGATTGCACGTGTGGGCGAGCG	0.0974427
1334	YALI1_A02615g_3	TCACAAAGCTCAATGCTATGAACGA	0.113316
1335	YALI1_A02615g_4	TACGACGATCTGGAACGGGCACGAA	0.0582011
1336	YALI1_A02615g_5	TGTGGTCGACGAGTTGTTGCTGGGC	0.251102
1337	YALI1_A02615g_6	TGGTGGTGGGGGTTTCTGTGGTCGA	0.210317
1338	YALI1_A02615g_7	TGTCCTCCACAGACATGCGTGACAT	0.246914
1339	YALI1_A02615g_8	CTGCAGCTTGGGGTCCTCCAGCAGG	0.124559
1340	YALI1_A02653g_1	GACGGCTACCAGGACTCGCGGTGGC	0.169753
1341	YALI1_A02653g_2	TGCATCACGGCGGTCATTATGACGG	0.238316
1342	YALI1_A02653g_3	TGGTCTTCATCTTTTGCTGGGCCAC	0.074515
1343	YALI1_A02653g_4	CTGGGCCACGGTGGTTTACTGCCCC	0.0690035
1344	YALI1_A02653g_5	TTTTTTCCGACCTGATCTGGAATAC	0.0286596
1345	YALI1_A02653g_6	GTTCGATTCTGTAGTCCAGCACGGC	0.176808
1346	YALI1_A02653g_7	TCGGCAAACAGCCCGACTAGCAGCG	0.149471
1347	YALI1_A02653g_8	GCCACTTCTTTCTCGGCAAACAGCC	0.131614
1348	YALI1_A02682g_1	ACCGTTCGAAGCCAATTCTGTATCG	0.22597
1349	YALI1_A02682g_2	TCAATGAAGGACATCGATTCGTTCA	0.110891
1350	YALI1_A02682g_3	GACAAACAGACATTGATATGGAGCC	0.164021
1351	YALI1_A02682g_4	TCGTTGAGAACACTTACGTCGACTA	0.191799
1352	YALI1_A02682g_5	TAGTCGAGTCGATACAGAATTGGCT	0.20172
1353	YALI1_A02682g_6	TCGAAACACATGGCTCAGTGTGTTG	0.128968
1354	YALI1_A02682g_7	GAGGAACAGCTCTGCCCCGAGTTCT	0.164462
1355	YALI1_A02682g_8	GAAGGTCCCCTGGTTTCGAGGAACA	0.161376
1356	YALI1_A02728g_1	CCGTGTGGCTCGCGCCGGCAGCAGC	0.259039
1357	YALI1_A02728g_2	CGACTGCTTTCACCAGCGCAACAAC	0.241402
1358	YALI1_A02728g_3	ACCAGCGCAACAACCCCCTGGGGCT	0.213845
1359	YALI1_A02728g_4	GCCGACTACGACAAGGACGATGGCC	0.0901675
1360	YALI1_A02728g_5	CGTCTCGTTGAGGTCGCTGAGCACC	0.156966
1361	YALI1_A02728g_6	GGGCTTGGTGTCCTTGCTGACCTCG	0.0859788
1362	YALI1_A02728g_7	GCGAGTCCTGTCAATAGAGATGCAA	0.14925
1363	YALI1_A02728g_8	GGATTGCGAGTTAAGATCGTCGTTG	0.149691
1364	YALI1_A02775g_1	GCATCTGCGAAGCAGCCACGGTGGT	0.0690035
1365	YALI1_A02775g_2	GCTGTCGAGCTCGTTGTTCTCGACG	0.154541
1366	YALI1_A02775g_3	AACACCGACGAGGACACCCAGACCA	0.227954
1367	YALI1_A02775g_4	ACCAGTCGCGGTTCCCCCGAGTCTT	0.150132
1368	YALI1_A02775g_5	AGGACTCCAACCTGCCCGTGCCCAA	0.0575397
1369	YALI1_A02775g_6	AGTCTCTGCACAACTCCGGCGTTCT	0.18254
1370	YALI1_A02775g_7	GCGGTTCTCCTCTCATCAAGCTCGG	0.0787037
1371	YALI1_A02775g_8	GAGCTTGACCATCTGACCATCACTG	0.121914
1372	YALI1_A02813g_1	AAAAGGACATCAAAAAGCTGCGGCA	0.129409
1373	YALI1_A02813g_2	GAGTCGGAGCTGTCTCGGCCCTTAT	0.0502645
1374	YALI1_A02813g_3	CGACTACGTGCGATCTACCCAGCCG	0.180335
1375	YALI1_A02813g_4	ATCATCAACGTGAAGAGTTTCAAGG	0.162698
1376	YALI1_A02813g_5	ATGTCCTTTTCAAAGTCGCCATCTC	0.0961199
1377	YALI1_A02813g_6	CGTCTGCCGCAGCTTTTTGATGTCC	0.150794
1378	YALI1_A02813g_7	CAGCTCCGTCCACCTGAGCACTATT	0.167989
1379	YALI1_A02813g_8	CACCTTGAGCGCCGTGTCTCTGACG	0.1056
1382	YALI1_A02819g_3	AGGTCACGTGACCGGTGGCGTTTGG	0.158951
1383	YALI1_A02819g_4	GTTCCGTCGGCTGTCGCTTTTTTTT	0.145723
1384	YALI1_A02819g_5	GCACCATCTCTAGCAGCCCTTTTGG	0.0884039
1385	YALI1_A02819g_6	TTGGCACGCTTTAGCACCATCTCTA	0.0978836
1386	YALI1_A02819g_7	TCGTATTGATAGGCGACAGGCGATC	0.140212
1387	YALI1_A02819g_8	GACAGGCACTATCTTTGTCGTATTG	0.156305
1390	YALI1_A02833g_3	CTGGGTAACTCAGCTGCTTCTCTCA	0.111552
1391	YALI1_A02833g_4	GACGGCTCAAGTACGAGTACTGCGA	0.246693
1393	YALI1_A02833g_6	GCTCGAGAATGAAGGTGGGAAGTGT	0.141534
1394	YALI1_A02833g_7	TGATTCGCTCGAGCATGGACTTTCG	0.115079
1395	YALI1_A02833g_8	CCACTTGGATGAACCGCTGCATGGG	0.125441
1397	YALI1_A02875g_2	CGACGACAACTGCAAGGGTCAGAAT	0.100309
1400	YALI1_A02875g_5	TCCGCCAGGGCTCTCAAGCCCATGG	0.11067
1401	YALI1_A02875g_6	CAATTTCTCCGCCAGGGCTCTCAAG	0.113316
1404	YALI1_A02895g_1	TTTTACGCGTTTCAGTCTCCTTCAA	0.0379189
1405	YALI1_A02895g_2	CGCGTTTCAGTCTCCTTCAACATGG	0.042328
1406	YALI1_A02895g_3	AGTCTCCTTCAACATGGCCAAATCG	0.0502645
1407	YALI1_A02895g_4	CATCATGGGACCAGGTGCAGCCGCT	0.108466
1408	YALI1_A02895g_5	GCCATGTTGAAGGAGACTGAAACGC	0.047619
1409	YALI1_A02895g_6	AATTCGATTTGGCCATGTTGAAGGA	0.0577601
1410	YALI1_A02895g_7	TGACGGCGTAGTATGGCTTTGAATT	0.0809083
1411	YALI1_A02895g_8	GGCCCTTTCTGACGGCGTAGTATGG	0.0952381
1412	YALI1_A02947g_1	AACTGGTGGAGGACAAGAACATCAC	0.095679
1413	YALI1_A02947g_2	GTGGCTCAGAAGACATTTAGAAGCG	0.213404
1415	YALI1_A02947g_4	GCTGCTTATGAACACCATTCGGCTA	0.0828924
1417	YALI1_A02947g_6	GGCACACAGGCGGTCGTGATGTTCT	0.116402
1418	YALI1_A02947g_7	GACGTGAGCAGCAGATCCAGAAACC	0.23082
1419	YALI1_A02947g_8	TTGAGTTTAGACGTGAGCAGCAGAT	0.224868
1420	YALI1_A02974g_1	TGGATCTCGAGTCCAACCAGCAAAA	0.0983245
1421	YALI1_A02974g_2	TCTCGAATCGGACGAAAACTATCTA	0.152998
1422	YALI1_A02974g_3	CTGTGCGACGACCAGACCGCAACCC	0.123457
1423	YALI1_A02974g_4	GGAGAAGTCATTGAGTCGGTGATCG	0.245591
1424	YALI1_A02974g_5	AACACTCTGTCTCCGTCGGTGACGT	0.127205
1425	YALI1_A02974g_6	GTTGTTGCTTATTCCCTCCTCAGTG	0.12478
1426	YALI1_A02974g_7	CGGAGAGGGCATCAGGTCCTTGGTG	0.104938
1427	YALI1_A02974g_8	CTGGTTGGACTCGAGATCCACAAAA	0.0998677
1428	YALI1_A02977g_1	ATATAAATGGCTGCTCCAATCACGC	0.214506
1429	YALI1_A02977g_2	TCCTTACACCGCATGACGTCGGTTG	0.026455
1431	YALI1_A02977g_4	TCGCAGCTGGAGACCCCAGGTGGCG	0.0782628
1432	YALI1_A02977g_5	GCCGTCGCTGGCGGTCTTTTCTCGC	0.093254
1433	YALI1_A02998g_1	GACTGCGGGTCGGAAGTCGAGCGGT	0.138228
1434	YALI1_A02998g_2	CGCTGGACCAAAACAAGCTCCTGGT	0.171517
1435	YALI1_A02998g_3	GACTTTCAGAAACGCTGGCAACAAG	0.195988
1436	YALI1_A02998g_4	AGAAACGCTGGCAACAAGGATGTGA	0.198413
1437	YALI1_A02998g_5	GTCCAGCGCAAAGAACCGCTCGACT	0.156526
1438	YALI1_A02998g_6	TCATGGGGGTACCTGACCTTGAGAT	0.109568
1439	YALI1_A02998g_7	TGAAAGTCGAAAACAGCGTTTTGTC	0.180115
1440	YALI1_A02998g_8	CGGTCCTGGCAAAATGGGGCCACTG	0.130952
1441	YALI1_A03017g_1	AGAAAGTAGGACAACAAGTAGAGTC	0.123677
1442	YALI1_A03017g_2	TCTATTGCGAGTATTCGTATTGTAC	0.115079
1443	YALI1_A03017g_3	TGAGACCTTCCGTGCTTGCAGCGTT	0.0200617
1444	YALI1_A03017g_4	GGTTGGACTGCAGATGGTGCAGGGG	0
1445	YALI1_A03017g_5	TGAAACTCACATGCATTCCTCAGCA	0.103395
1446	YALI1_A03017g_6	AAGTTGAGTGGTAGGAGTTGAGTGG	0.151896
1447	YALI1_A03017g_7	GTGTAAGATTCGGGCTTTGAAGTTG	0.174162
1448	YALI1_A03017g_8	CCAGACAACGTTGGTGAGCGATGAC	0.0762787
1449	YALI1_A03029g_1	GTGGTAACAACTCCAACTCTGGATT	0.0502645
1450	YALI1_A03029g_2	GAATGGACCAGAAGAACGAGACTGC	0.108466
1451	YALI1_A03029g_3	TAGCCAGCTGTCTGGAAACTCCAAC	0.0952381
1452	YALI1_A03029g_4	GGCTGTTGCCTCGGTTGTCGTCGTA	0.203924
1453	YALI1_A03029g_5	GGCCCTGGTTGCCGTAGGAGTCGTT	0.180996
1454	YALI1_A03029g_6	GGCCCTCGTTTCGGCCCTGGTTGCC	0.15873
1455	YALI1_A03029g_7	CGTAGGACTCGTTTCGGCCCTCGTT	0.118827
1457	YALI1_A03069g_1	TACACCTGCAAACCATACCGACGTC	0.071649
1458	YALI1_A03069g_2	ACAAAGCCTACAACTTCAGAAATGT	0.0895062
1459	YALI1_A03069g_3	CAGCAAGCTTGGAGTTGAAAAAGCT	0.193122
1460	YALI1_A03069g_4	CAAAGGCTGCGGGAGTTGAAATCAC	0.069224
1461	YALI1_A03069g_5	GATCGGGTCGAGTCCGACGCGGTGT	0.170855
1462	YALI1_A03069g_6	AGGAAGACCACATCTTTGGATCGGG	0.15366
1463	YALI1_A03069g_7	AGCAGCAAGTCTTTGAGGAAGACCA	0.111552
1464	YALI1_A03069g_8	GTTGCCATGCATCTACTCCAATGAA	0.0407848
1465	YALI1_A03081g_1	CCTCCAATGAACCAACCACCTTTTC	0.196649
1466	YALI1_A03081g_2	CGTGACACAACGATTCAACTACCCC	0.106481
1467	YALI1_A03081g_3	TGCCCTTTTGCGAAGGCTCGACAAT	0.108686
1468	YALI1_A03081g_4	CGAAGGCTCGACAATCACAAAAACA	0.128527
1469	YALI1_A03081g_5	TGATTGTCGAGCCTTCGCAAAAGGG	0.120591
1470	YALI1_A03081g_6	CGTCTCCATCTGTTTTTGTGATTGT	0.150573
1471	YALI1_A03081g_7	GCACCGCCTCGACCGGGTTTCCGTC	0.165785
1472	YALI1_A03081g_8	CTGGCGAATTCCTCGTTGAATTGGT	0.1056
1473	YALI1_A03091g_1	CACCCCCTTGGCAGTGCTCCGCTCA	0.188492
1474	YALI1_A03091g_2	GAGTCAAGTACACCGGTGATATCCG	0.16358
1475	YALI1_A03091g_3	CGGCTAAACTATCCCTCGGACGACG	0.102734
1476	YALI1_A03091g_4	CGACCTGGACGACTCGGACCATGCT	0.0945767
1477	YALI1_A03091g_5	GAGCTCGGGAGGGATCGTTCCAAGA	0.092813
1478	YALI1_A03091g_6	TGTGGATGTGGGGGGTGCTGGGTGC	0.0767196
1479	YALI1_A03091g_7	TGGCCCAGGAGGGAATGTTAAGGGG	0.136684
1482	YALI1_A03116g_2	CTCGGGTGTGTGGGCCGGAAAGATC	0.18276
1483	YALI1_A03116g_3	TGACCGAGTTGGAACGAATCGGATT	0.0432099
1484	YALI1_A03116g_4	GAACTTCATATCGAACAGGGTCCCA	0.130291
1485	YALI1_A03116g_5	AGCCTGCAAGTATGTCTGTGCCTGA	0.095679
1486	YALI1_A03116g_6	TCGTCATCATTGAGAGTGAGCCGGT	0.282407
1487	YALI1_A03116g_7	CAGCCCAGAGCTTCGGCTTCGGCAA	0.149471
1488	YALI1_A03116g_8	CAGGTCGAACCGCGAAAATGTTGCC	0.0381393
1489	YALI1_A03137g_1	TATATTGCCATCTTCCACATTTTCG	0.143959
1490	YALI1_A03137g_2	GTCAACACGTCGAGCGGGTCGATCG	0.145062
1492	YALI1_A03137g_4	CGGACCTGCAAGTTGCGGATGTTGG	0.0652557
1493	YALI1_A03137g_5	CGATGCCTTTGCGGACCTGCAAGTT	0.0729718
1494	YALI1_A03137g_6	AGGTACAGATGTGGTGGTGAGGCGC	0.103395
1495	YALI1_A03137g_7	GTGAGGATCTCCATGCACAGAACCA	0.236772
1497	YALI1_A03153g_2	CGAGGGCCTGGGTGAAAGAAACACC	0.123236
1499	YALI1_A03153g_4	GATCAGAAGACCGTGACCGGTCTGC	0.0643739
1500	YALI1_A03153g_5	TTTCACCCAGGCCCTCGGAAAGTCC	0.119709
1501	YALI1_A03153g_6	ACCCAGGCCCTCGGAAAGTCCTCTA	0.116623
1502	YALI1_A03170g_1	CCGACCACAAGTCGCTTGAGGAGCT	0.216931
1503	YALI1_A03170g_2	GAACATTGAGGTGCTAGACAAGCTG	0.130291
1504	YALI1_A03170g_3	AAGAACCAGACGTGGTTCAAGATGC	0.275794
1505	YALI1_A03170g_4	GACGGGCCTGAGAAGGCCAAACTGA	0.118827
1506	YALI1_A03170g_5	CTCCAGGCTTGGTAATTCGATGCAG	0.197972
1508	YALI1_A03170g_7	CTGGTAGGGCATCTTGAACCACGTC	0.269621
1509	YALI1_A03170g_8	GCCTTCTCAGGCCCGTCCAAAGCAG	0.111772
1510	YALI1_A03183g_1	TGTGGATGCTGATCCCACCACCACC	0.0945767
1511	YALI1_A03183g_2	CCCTGATGGAACCAAGCTCATTGTT	0.053351
1512	YALI1_A03183g_3	CGTGTTCAACGTCAAGGCCGACGTG	0.116402
1513	YALI1_A03183g_4	GTTTGCCGTGTGGTCGTACGGAGGC	0.0608466
1514	YALI1_A03183g_5	CCGTGTGGTCGTACGGAGGCAAGTA	0.0573192
1515	YALI1_A03183g_6	TCATTCTGGGAGGAGGACAGGACGC	0.15388
1516	YALI1_A03183g_7	AGGCCCGATTCTACCACAAGATCTT	0.118827
1517	YALI1_A03183g_8	AGGACGAGGTTGGCCGAGTCAAGGG	0.102072
1518	YALI1_A03210g_1	TGCGGCCGCTGATTTCCGCCCACCG	0.180996
1519	YALI1_A03210g_2	CGCCCACCGCTCGGCCTCCGCCAAC	0.161376
1520	YALI1_A03210g_3	TGCTCGGCTTTTCCGGGCCCCAGGG	0.0890653
1521	YALI1_A03210g_4	CGGGCCCCAGGGCTGTGGAAAGTCC	0.063933
1522	YALI1_A03210g_5	CACAGCCCTGGGGCCCGGAAAAGCC	0.0707672
1523	YALI1_A03210g_6	GCCCAGAGCGACATCGTGGGTGCCA	0.0901675
1524	YALI1_A03210g_7	TGTCCAGCGAGTCAAGGTGCACAAA	0.160935
1525	YALI1_A03210g_8	TGGATCAACGCGTGTTCCTGTTGCA	0.100309
1526	YALI1_A03258g_1	AAGACTCTTCTCATCTCTGCCACTG	0.0438713
1527	YALI1_A03258g_2	AGGGAGAGAACTCGGTCAAGTCTGT	0.172399
1528	YALI1_A03258g_3	CAAGGTTGTCGCCAACAGCCTCCAG	0.275353
1530	YALI1_A03278g_1	GACACACCGTAGAACAGGTTGAACA	0.282848
1531	YALI1_A03278g_2	GATCGGGGGCATCCTCCTCGGCAAC	0.172399
1532	YALI1_A03278g_3	TGACCCAGCTGCTGCGACCATGGAA	0.344797
1533	YALI1_A03278g_4	TCGTTCCTGCCGGTCTGGAGGCTTG	0.241843
1534	YALI1_A03278g_5	TGTCCCCCACCCTGGAGCCCATCAA	0.140873
1535	YALI1_A03278g_6	CGAGGCTTCTCGGGTCCCCTCGACC	0.0820106
1536	YALI1_A03289g_1	ATCCGTTGTGGATCTCGTAGTCATC	0.196869
1537	YALI1_A03300g_1	GGAGCAGGTCCCGAAACCAACGTCC	0.12963
1538	YALI1_A03300g_2	TTACCAGCCCGGAATCGGAACCCAC	0.111111
1539	YALI1_A03300g_3	AAGTCGACATTCAGTGTCCCTTCTG	0.13955
1540	YALI1_A03300g_4	TGGGACTCCATCAACAGCAGTGGCA	0.207011
1541	YALI1_A03300g_5	CCCATGCCTGGTCGAAGCCGATTGT	0.0855379
1542	YALI1_A03300g_6	GGGACCTGCTCCGAAACTGTTGGAC	0.124118
1543	YALI1_A03300g_7	GAGCATGCGGAACAGCTTGAGGACG	0.135362
1544	YALI1_A03300g_8	GGCAGGTCGACGGTGATGTGGGTTC	0.0842152
1545	YALI1_A03322g_1	CGGCCACAAGAGGAGTGTAGGCCTT	0.275794
1546	YALI1_A03322g_2	GGTCCTTCTTGAGGTAAGGAGTGAA	0.0811287
1547	YALI1_A03322g_3	CTCGCCACTTGATGATGACGTTCTT	0.090388
1548	YALI1_A03322g_4	CTCAGACCCGATCTGTCTCTTCACA	0.182981
1549	YALI1_A03322g_5	GCATGCTCTCCGCTGCCGGCGCCAA	0.142637
1550	YALI1_A03322g_6	CAACATGTCTGCTTCCGCTGACGTT	0.0617284
1551	YALI1_A03322g_7	ATCCGACACCGAACCTCCGAAGAGA	0.0910494
1552	YALI1_A03322g_8	GCGGCTGGTTCTGCCCCTGCCACGG	0.124559
1553	YALI1_A03351g_1	TGCGGTACCTGTCGGAACAGGCTGG	0.0881834
1554	YALI1_A03351g_2	TGCAGGACATCATCCCCAGAACCAT	0.105159
1555	YALI1_A03351g_3	GCTAACCAACTTCTTCAAGCCCAGC	0.0919312
1559	YALI1_A03351g_7	TGTGGACGCTCCGGATTCTTTGATT	0.10075
1560	YALI1_A03351g_8	GAGTCTTGTCGGCGGCAGTTGTTGG	0.153439
1561	YALI1_A03356g_1	GACCGAGTGGCTCGCCGACCTCAAA	0.107363
1562	YALI1_A03356g_2	CTGCTGGGGCACCGAGGGAGACCAC	0.252425
1563	YALI1_A03356g_3	GACTGCTCAATTACTTTGTCTATGT	0.134039
1564	YALI1_A03356g_4	TCTATGTGGGATTTGCTGCCGGATT	0.114418
1565	YALI1_A03356g_5	AGGTCGGCGAGCCACTCGGTCGAAA	0.107363
1566	YALI1_A03356g_6	TGAAATGCCTGAGCCAGCAGCGTAA	0.180115
1567	YALI1_A03356g_7	CGACGGACAGACCAGACGCAATGGC	0.158951
1568	YALI1_A03356g_8	GGTACCGTCCAAAGAGCGAGGCAAT	0.121032
1569	YALI1_A03396g_1	ACAGAGACGACAGAGACCTGGACCG	0.0436508
1570	YALI1_A03396g_2	GCGAGGTTCTCAAGTGCCAGATCAT	0.0974427
1573	YALI1_A03396g_5	GTCGTCCCGGTCATCTCGACGGTCG	0.127205
1574	YALI1_A03396g_6	ACCGTCGGTCCAGGTCTCTGTCGTC	0.0465168
1576	YALI1_A03396g_8	GCTTGGCCTTCTCAATGGCAAGAGT	0.0738536
1577	YALI1_A03402g_1	TGAGGGCAGCTCCCAGAGATCGAAG	0.129409
1578	YALI1_A03402g_2	GTCGGTAAGGCACAGGTCGGCCTCC	0.108025
1579	YALI1_A03402g_3	GCTGAGGGCACGACTCGAGATCGGG	0.15851
1580	YALI1_A03402g_4	GCTGGGCAGAGTTGGGCTTCTTGGG	0.109788
1581	YALI1_A03422g_1	CAGGATCTGGTCAAGTGCGGCGCCA	0.15873
1582	YALI1_A03422g_2	GCTGCTGCTCAACCTCACAGACGGC	0.0559965
1583	YALI1_A03422g_3	CTGCTCCATTCGAAAAGGCCTTTGA	0.142416
1584	YALI1_A03422g_4	ACAAGTTCGACCAGCTGGCCGAGGA	0.092813
1585	YALI1_A03422g_5	GGGGTCCAGACGCTCGCTGAGCACC	0.27403
1586	YALI1_A03422g_6	TCTTGAGCAGTGCAATCTTGTTGAC	0.132937
1587	YALI1_A03422g_7	GAATGGAGCAGCAAACGTGTTTCTC	0.148589
1588	YALI1_A03422g_8	GGGGGCGTACAGGTCCTTGCCCTCG	0.0672399
1589	YALI1_A03442g_1	CCCCTTCCTTTCTCCTACTGTAACG	0.143078
1590	YALI1_A03442g_2	TCCTACTGTAACGCTTCTTGGGTGG	0.0943563
1592	YALI1_A03442g_4	AACTGGCCATCTGTTGTTGAATGAA	0.103616
1593	YALI1_A03442g_5	AACATTAATCGACTTTGAACTGGCC	0.0787037
1594	YALI1_A03442g_6	TCGACTATTCCCCTCGCCTTAACGA	0.0608466
1595	YALI1_A03442g_7	CTCTCAATACCTCTTTTATCGACTA	0.125441
1596	YALI1_A03442g_8	TTCCTCTTTTGCTCTCAATACCTCT	0.161155
1597	YALI1_A03450g_1	TGTCCAACACAGCGTCACTTCTGGA	0.0590829
1598	YALI1_A03450g_2	AAAGAAGAAAGAGGGCCATCTGAAA	0.0753968
1599	YALI1_A03450g_3	TTGCTTCTCATATTGTTTCAAGGGA	0.0764991
1600	YALI1_A03450g_4	AAGGGACGTGATTGGAGTGACTGTC	0.0645944
1602	YALI1_A03450g_6	AAATGGAGACGTCTGACACTTGTCC	0.0802469
1603	YALI1_A03450g_7	TTCTTTGAAATGGAGACGTCTGACA	0.0791446
1604	YALI1_A03450g_8	AGATGGCCCTCTTTCTTCTTTGAAA	0.0753968
1605	YALI1_A03487g_1	TGGTTGCCCGTATGGTGCGTCTGCG	0.180556
1606	YALI1_A03487g_2	CGCCTGGATGGCGGCCGTTTTGTGG	0.126543
1607	YALI1_A03487g_3	GCACCCGGTTGGCGCCTCGTCGGAA	0.17328
1608	YALI1_A03507g_1	CTTGTTCGAGTCTTGGCAGGCTTGG	0.114638
1609	YALI1_A03507g_2	TCGACCACAATACCCTCCAACGCCC	0.12522
1610	YALI1_A03507g_3	GACGGCGCGAAGCTTGATTGGATTC	0.10075
1611	YALI1_A03512g_1	CAAGCTGCAAATGTTTGGAATCGCC	0.178792
1612	YALI1_A03512g_2	TGTGTGCGTTTTGCGTCATGAGTGT	0.13955
1613	YALI1_A03512g_3	CGTCATGAGTGTGGGGCTCACCATG	0.147707
1614	YALI1_A03512g_4	TTTTGCGCCCGACAAGCTGAAGCGC	0.0925926
1615	YALI1_A03512g_5	CAGCTTGGAAAAGTTGCGCTTCAGT	0.179453
1616	YALI1_A03512g_6	GACGGGTTCCAGCGTCCATCTGTTG	0.189153
1617	YALI1_A03512g_7	TGGCGCCGATTGGCAGAGCAATCAT	0.164462
1618	YALI1_A03512g_8	CCAAACAGTCGTAAACCAGCTGGGC	0.117725
1619	YALI1_A03549g_1	GACTCACGGGTTTCACTGAGTGCGG	0.141314
1620	YALI1_A03549g_2	ACTGAGTGCGGAAATCTGCTGGGGA	0.145944
1621	YALI1_A03549g_3	CTTCCACAACGCCAGGCTGATGGTG	0.106922
1622	YALI1_A03549g_4	TTCTAACGCACACGTCGAGCACCTG	0.114418
1624	YALI1_A03549g_6	CGCACTCAGTGAAACCCGTGAGTCC	0.143959
1625	YALI1_A03549g_7	AGACTCGTGGGGCACCATCAGCCTG	0.0804674
1626	YALI1_A03549g_8	CGAGCCGTTTTTCAGACTCGTGGGG	0.0674603
1627	YALI1_A03567g_1	GGGCTGTGTGTCGACTTTTCAGGTG	0.0412257
1628	YALI1_A03567g_2	AGGTGCGACGTCATATTGAGGCTGA	0.0650353
1629	YALI1_A03567g_3	GGCGGTTCGATTTCGTCTTCAACGG	0.134039
1630	YALI1_A03567g_4	GTCTTCAACGGATTGCCAGAAACCA	0.121473
1632	YALI1_A03567g_6	ATAGTGGTCATGTGGGAGAGGTGTT	0.10582
1633	YALI1_A03567g_7	GCTTTCATAGTGGTCATGTGGGAGA	0.113536
1634	YALI1_A03567g_8	GTTTCGCTTTCATAGTGGTCATGTG	0.12037
1635	YALI1_A03579g_1	AGACATACACCAGTCCCATATCTGA	0.0835538
1636	YALI1_A03579g_2	ACACGAATTACACCTTCGACGATCC	0.0577601
1637	YALI1_A03579g_3	CATTACAACTCCCAATAAGGGGTGC	0.12522
1638	YALI1_A03579g_4	CAGTCGTTTTGTGATTTTATACCGT	0.0524691
1639	YALI1_A03579g_5	TGATTTTATACCGTTTTTGCAGCGT	0.0462963
1640	YALI1_A03579g_6	TACCGTTTTTGCAGCGTTGTTTTTA	0.0401235
1641	YALI1_A03579g_7	CAGCGTTGTTTTTAATTTGTATTCT	0.0357143
1642	YALI1_A03579g_8	ATTTGTATTCTAATGATCAATTACC	0.0315256
1644	YALI1_A03599g_2	TGCTTGTAGATGTCTGTGAAGGCAG	0.12963
1645	YALI1_A03599g_3	AGAAACTCTTCAAAGCCCTCAGGGT	0.0855379
1646	YALI1_A03599g_4	TTCTCCGACACACCCTCTATTGGCC	0.174383
1647	YALI1_A03599g_5	AAGAGTTTCTGAAAGAGGTTCCTGA	0.0961199
1648	YALI1_A03599g_6	TGAAAGAGGTTCCTGAGTCGGTTCT	0.104497
1649	YALI1_A03599g_7	CAACGACAGCTTGACTCACCCGAAG	0.147707
1650	YALI1_A03624g_1	GCAGTGGCTTGCGGTTCTGGAACGC	0.0227072
1651	YALI1_A03624g_2	CCCAATGGCCAGAATCTTGTTTCTG	0.0198413
1652	YALI1_A03624g_3	GTCATGCTCGCCCATGGCCTTCTTG	0.0200617
1653	YALI1_A03624g_4	TTAAGGACCACATTTACCGAGAAGG	0.0141093
1654	YALI1_A03624g_5	GAGCCGAAAAGAGCAACGCACACTT	0.0063933
1655	YALI1_A03624g_6	CCCTCGGTAATGACCATCTTCTCGG	0
1656	YALI1_A03624g_7	ACCAGCGAAGGGCTCTCAGAAACAA	0.042328
1657	YALI1_A03624g_8	CGAGCTTAAGGCTGTGTCTGGAGGC	0.0127866
1658	YALI1_A03669g_1	TGATGACCCCCCTCGCAAATAATCA	0.0456349
1660	YALI1_A03669g_3	TGAAAAAGTCCGACTATTCTCCCAT	0.0570988
1661	YALI1_A03669g_4	GAGGATCTCGAACGTGCCGACGCAA	0.187831
1662	YALI1_A03669g_5	CCTTCCTCAATGCGGCGAATATCTG	0.087963
1663	YALI1_A03669g_6	CGAGGGGGGTCATCACAAAATTTCC	0.0526896
1665	YALI1_A03669g_8	GAATGGGAGAATAGTCGGACTTTTT	0.0665785
1667	YALI1_A03688g_2	TCGTCCTACGGCACCACCCAGTTCT	0.130291
1668	YALI1_A03688g_3	TGTCTTCAACGGAGGCTACGCCTGC	0.0890653
1669	YALI1_A03688g_4	GGGGTTCTTCGCAGACAATGGGGGC	0.197751
1671	YALI1_A03688g_6	CAGCTCCAATGGTGAACTTGATGGG	0.0698854
1672	YALI1_A03721g_1	GGCGGCCACTACAGCCGTGGAGCGA	0.345679
1673	YALI1_A03721g_2	GACATGTTCCATCCCATAGACGGCC	0.164242
1674	YALI1_A03721g_3	CTACAAGCGGCTTTTGGAGACCATC	0.0478395
1675	YALI1_A03721g_4	GAGACCATCAACGTTTCGGGCGAAG	0.0546737
1676	YALI1_A03721g_5	GCAGGGTGACAAAAGTTCGCACTGC	0.13933
1677	YALI1_A03721g_6	CAGCCGCTGATATCGTTTCGCAGGG	0.151235
1678	YALI1_A03721g_7	GATCAATCGTTCGTCCGTTGAACTC	0.119048
1679	YALI1_A03721g_8	GCCACTCGGTCCAGAAGAACACACA	0.180335
1680	YALI1_A03757g_1	TTTGTGCGGTCCATCCCTCTGGAGG	0.194224
1681	YALI1_A03757g_2	TGCGGTCCATCCCTCTGGAGGTGAC	0.189374
1682	YALI1_A03757g_3	TCACAGGACTTCCCCGTGAAGCATG	0.0584215
1683	YALI1_A03757g_4	TGTCTTTCACGACCGAGGAGGATGC	0.164021
1684	YALI1_A03757g_5	GGCACTTGAGCAGCGCCTCCGCAGC	0.205467
1685	YALI1_A03757g_6	GCTCTCGAGGCTTGGCAAACTCGAT	0.115961
1686	YALI1_A03757g_7	GCTTCTCCACAGAAGTATTGTTGTC	0.100309
1687	YALI1_A03757g_8	GCACAATTAGTCGCGGCTTTCGCTT	0.147487
1688	YALI1_A03763g_1	CGACGAAACGCGCTCAACAAGTGTT	0.374339
1689	YALI1_A03763g_2	TTCGACTTGGACGCGCTCTCAGACG	0.0833333
1690	YALI1_A03763g_3	GGGAGACGTTTTTGAACGTCCAGAA	0.217593
1691	YALI1_A03763g_4	AACGTCCAGAAATGCTGGTTTGGAG	0.176146
1692	YALI1_A03763g_5	GTCGCAAATTCGTGGTCTGCTTCAG	0.362654
1693	YALI1_A03763g_6	GACCCCAGCCACAGCTGAGTCAGGT	0.210097
1694	YALI1_A03763g_7	GTACTTGGGACCACCTCGAGCCACA	0.160935
1695	YALI1_A03763g_8	CGAGCATCGTCCATGATCTTTTCGT	0.0996473
1696	YALI1_A03803g_1	ATTCGTCGGTGGTGGCTCTGGCACC	0.0685626
1697	YALI1_A03803g_2	GGGCTCGGGAAACCTGATTCGACGT	0.114418
1698	YALI1_A03803g_3	GAACAGCGGTTTTGTGTGTCTGCTC	0.0654762
1699	YALI1_A03803g_4	TGTGTCTGCTCAACAATGGCCAATT	0.0575397
1700	YALI1_A03803g_5	CCGTCCGTCTCGTTCCAGCTCATAG	0.109347
1701	YALI1_A03803g_6	CCATGGCCACGAGCTTGTGCTCGTC	0.1444
1702	YALI1_A03803g_7	ACGAGCTGCGTTTCCCATGGCCACG	0.159832
1703	YALI1_A03803g_8	CCGAGCCCGAAAACACACCTATCGA	0.1347
1704	YALI1_A03809g_1	CAGCGACGGACACGAGTTCTGGATC	0.279762
1705	YALI1_A03809g_2	GAGAAACACTGGACAATAAGATCCC	0.0357143
1706	YALI1_A03809g_3	AAATCCCCCCGGAGATGGCTTTGGA	0.114638
1707	YALI1_A03809g_4	GAGCTGTTGGTGGCGGCGGACTATT	0.0892857
1708	YALI1_A03809g_5	AGCACCTTGGAGACACAGGCCGCCT	0.227513
1709	YALI1_A03809g_6	TCGAAAATGTCCGTCTCCCTGAACC	0.087963
1710	YALI1_A03809g_7	TGCCACGTCATGGGGAATGTCCTGT	0.0650353
1711	YALI1_A03809g_8	AAGCTGTAGTACAGATACTCGCACA	0.130071
1713	YALI1_A03815g_2	TCCAGTCGGTGCTGTAGATCATGTG	0.217372
1716	YALI1_A03815g_5	AAGTCTGGTGAAGGTGATGTTCCAC	0.104718
1717	YALI1_A03815g_6	CAACAACGACAAGATGCAGTACGAC	0.12037
1718	YALI1_A03815g_7	CACAGCAAGTACGACAAGATTTACA	0.155423
1719	YALI1_A03837g_1	TCAAGCCCGGCAACTCGTCTTCCGA	0.111332
1720	YALI1_A03837g_2	CGGCCTCAACACCTACCAGTGGTGC	0.170414
1721	YALI1_A03837g_3	ACGAGGTCGACCAGGGTTTGTACGG	0.126984
1722	YALI1_A03837g_4	TACGGCGGCCTCAAGGACACCTTCT	0.128968
1723	YALI1_A03837g_5	ATCCTCGGAAGACGAGTTGCCGGGC	0.105379
1724	YALI1_A03837g_6	CTTGTTGTTGAAGACCTCGTTACCG	0.108686
1725	YALI1_A03837g_7	GACCAGACCGTAGTTGTTGGCCTCC	0.0645944
1726	YALI1_A03837g_8	CAACGTTGTTGTTGCCAGAGCCAGA	0.0621693
1727	YALI1_A03842g_1	ATCGACCGCCGGTCACGTGACGAAA	0.210538
1728	YALI1_A03842g_2	CTGGCCACTCCTCCTGTTGTGCGAG	0.136684
1729	YALI1_A03842g_3	CACTCCATCTTTCCTGGCCACTCCT	0.138668
1730	YALI1_A03842g_4	TCTGTTGCGACTTGCCCTCGCTGTG	0.0877425
1731	YALI1_A03842g_5	TCTCCTATTCCAGACCCCTGTCAGA	0.0950176
1732	YALI1_A03842g_6	GCGGTCACATGATTGGCCGCGGCGA	0.0251323
1733	YALI1_A03842g_7	ACTGCTCACATTCTCCGCGCTGTTG	0.00308642
1734	YALI1_A03857g_1	TCGACGGGCTTCCGCTGGAGATTCT	0.0701058
1735	YALI1_A03857g_2	GTCGAGTCGGCCAACCCGGACTTGG	0.126323
1736	YALI1_A03857g_3	TCCGCGCTCAACTCCACGTGCATAT	0.100309
1737	YALI1_A03857g_4	CGCTCCAGCATGCTTCTCAACTGGG	0.0522487
1738	YALI1_A03857g_5	GGAATCAGCATTCGGCGCTTCATAT	0.165123
1739	YALI1_A03857g_6	TTCCTCACTCGAAGATGTTTAGGAA	0.117504
1740	YALI1_A03857g_7	GTTTCTTCCTCACTCGAAGATGTTT	0.10582
1742	YALI1_A03883g_1	CACCTTCCACTCGTCGCACGATTCG	0.16336
1743	YALI1_A03883g_2	CGTGTGTCAGGCGCCGCAGGACCAA	0.0412257
1744	YALI1_A03883g_3	GTACTCGGCGTTCTCGTTCCGCCAC	0.11067
1745	YALI1_A03883g_4	AGCTGCCGCGGCAGTCATACGAGCT	0.167769
1746	YALI1_A03883g_5	TGTTCCATGCGAATCGTGCGACGAG	0.12037
1747	YALI1_A03883g_6	TGGTCGCCGCCCTGCGACATATTGT	0.0886243
1748	YALI1_A03883g_7	CTCCCGTGACGGTTGTCTGTTGCGT	0.108466
1749	YALI1_A03883g_8	GCGTGACAGCTCGTATGACTGCCGC	0.152557
1750	YALI1_A03900g_1	CAAGTTGGGGATCGCTCTGTGTTTC	0.186067
1752	YALI1_A03900g_3	GCAGTGTGCTCCAGGGTTGTATCCG	0.0551146
1753	YALI1_A03900g_4	GGGAGCCGCTCCAGAAAGGAGGAGG	0.0815697
1754	YALI1_A03900g_5	AGAGACTCCAATGGGCTTTGAACAC	0.176367
1755	YALI1_A03900g_6	CCGAGTTTCAGAGACTCCAATGGGC	0.168651
1756	YALI1_A03900g_7	TGAAGCGCTTCCAGCTGTGATTCGA	0.0665785
1757	YALI1_A03900g_8	GGGTCGATCTCGCGGTAGGAGGCTC	0.12015
1758	YALI1_A03907g_1	TGTTCCTCGATATTCCCGGCTGCAG	0.210538
1759	YALI1_A03907g_2	CAAACCGCAGGAAGAAGACCGACAG	0.0778219
1760	YALI1_A03907g_3	TACGTGAAAATAGCCGCTGATAATG	0.0817901
1761	YALI1_A03907g_4	CTTACCTCTACAACTCGCAGACAAA	0.0824515
1762	YALI1_A03907g_5	GACCGTTCCGTAGGATGTTGCGTTG	0.223765
1763	YALI1_A03907g_6	GAAAAACTGCACATTAGGGAACGAG	0.0888448
1764	YALI1_A03907g_7	ACGTAGAAATGCGACTCTCTGCCAA	0.0906085
1765	YALI1_A03907g_8	TCTGCGAGTTGTAGAGGTAAGTAAA	0.0824515
1766	YALI1_A03937g_1	ATCCCAGTGTGCGAATGACAGCAAG	0.0361552
1767	YALI1_A03937g_2	ATCCGATCATGACTGAGCAGGACAT	0.0681217
1768	YALI1_A03937g_3	CGGCTGGGACGCCTGCCACCGAGCT	0.114859
1771	YALI1_A03937g_6	AATATGGCTTGGGTATCTTTTTCTC	0.0553351
1772	YALI1_A03937g_7	ACCGCACAGCCGCCAGAATCACCCA	0.226631
1773	YALI1_A03937g_8	CACCTCCGCAAACCAGCTCCGAGCC	0.158069
1774	YALI1_A03964g_1	CTTCGAATTAACCTGCCCAAGTCCA	0.0599647
1775	YALI1_A03964g_2	GCCTACGTTGACGTCCCCACCGCCG	0.104497
1776	YALI1_A03964g_3	TTGGAAACCTGCCTTTCAACGCAAC	0.131614
1778	YALI1_A03964g_5	GCTTGACGGTCACCTCGGAATCACT	0.112213
1779	YALI1_A03964g_6	CTCCTCGATCTTTCGCTTGACGGTC	0.138668
1780	YALI1_A03964g_7	CAAGTCGATCTCAATTTCCTCCTCG	0.172399
1781	YALI1_A03964g_8	TTGGACAGAGGAGCGGACTTTTCCA	0.164683
1782	YALI1_A04006g_1	CGCCCAGTCTCAGGACAATGTGGCT	0.0738536
1783	YALI1_A04006g_2	CGAGTCGCTGTCAAGCCCCGAACCA	0.12015
1784	YALI1_A04006g_3	GAGCAATGAAGTTGTCATCGTGGGT	0.0562169
1785	YALI1_A04022g_1	GAAGACGCTACGCCTGATGTGGTGA	0.157628
1786	YALI1_A04022g_2	CCGATGATGGCCTCACAGATGAGGA	0.0707672
1787	YALI1_A04022g_3	AGGAGGGAGGAGGGCTCCCCGAGCA	0.207231
1788	YALI1_A04022g_4	ACCAACATGACCGGTGTTTCGCCCG	0.232363
1789	YALI1_A04022g_5	CGTGTGTCGTAGGGTAGCCTCGTAG	0.0705467
1790	YALI1_A04022g_6	GTCGCTCCTCATCTGTGAGGCCATC	0.0729718
1791	YALI1_A04022g_7	CGTGAGCAACATGACCAATAGTACC	0.0604056
1792	YALI1_A04022g_8	GCTCCAGCTCGTTCTTGAATCGCAC	0.142857
1793	YALI1_A04044g_1	AGCAACCAAGAAGCTGGGTTCGTCA	0.0954586
1794	YALI1_A04044g_2	GGAGTCAAAGCTCGTTTTCAGCAAC	0.133818
1800	YALI1_A04071g_1	GCGACTACGAAATCAACACTTGGCA	0.0978836
1801	YALI1_A04071g_2	CATCTGGGAAGTTGATGGTGCGCGT	0.108907
1802	YALI1_A04071g_3	TCAACTCGAAAACGCTTTACTACGA	0.0773809
1803	YALI1_A04071g_4	CTACGACGTGGAGCCCTTCATGTTC	0.0703263
1804	YALI1_A04071g_5	CGCGGCCGCCCGACCTGCCGCTTGA	0.191578
1805	YALI1_A04071g_6	GGGCGGTTGCGTCTTCGGGGCTCGA	0.037478
1806	YALI1_A04071g_7	GGGGGCTGCTTTTGGGGCGGTTGCG	0.0566578
1807	YALI1_A04071g_8	GCGGCCGTCGCACCCTCACTCTCAG	0.0582011
1808	YALI1_A04109g_1	ATTCCGGTGAGCATGTGAGCTCATC	0.242063
1809	YALI1_A04109g_2	GGCTGGTGGTTGTGGGGAACAAGGC	0.132716
1810	YALI1_A04109g_3	CACATAGTCTGGGAGTCCAGGATAA	0.165123
1811	YALI1_A04109g_4	AAGGACGTTGGACATCCCGGTCTGG	0.240961
1812	YALI1_A04109g_5	CCGCAGCTTTCGAATATTGCCAATT	0.155644
1813	YALI1_A04109g_6	CGTCACATCGTCGTTGAAGAGCGTC	0.256614
1814	YALI1_A04109g_7	GGAGCCATAATCCGCCAGACTGTCC	0.106702
1815	YALI1_A04109g_8	TGTCTCGCAGAGTCCAGTAGTTGAG	0.0873016
1816	YALI1_A04119g_1	TGCCCGGCCAGACCTCCAACCAGCT	0.165785
1817	YALI1_A04119g_2	TGCTCTCAAGCTGCCCGATGGCAAG	0.0888448
1818	YALI1_A04119g_3	AGGATGTGTCCTCGTTGGAATTCTT	0.152998
1819	YALI1_A04119g_4	GTCGTCTAACAAGAAGCGACCCAAC	0.0645944
1820	YALI1_A04119g_5	TGTTCTCGACAATCTTGGGCTCCTT	0.214506
1821	YALI1_A04119g_6	GTTCTTCTTGTTGAATCGCTTGCCA	0.135141
1822	YALI1_A04119g_7	CGAGAAGAATTCCAACGAGGACACA	0.148148
1823	YALI1_A04119g_8	AAAGCCGGTACCGTTGAAGGTAAAC	0.113536
1824	YALI1_A04164g_1	CATTATCCCAATCTTCAGGAGAGTA	0.0751764
1825	YALI1_A04164g_2	TACCTCCACAGAGAGAAAACCAGAA	0.119709
1826	YALI1_A04164g_3	TTGCTGTCTACCCACTCAAATACCT	0.16336
1827	YALI1_A04164g_4	CTCGTCCATCGCCAGCAACCAGCGG	0.226852
1828	YALI1_A04164g_5	GACTATTCCTCTTAATCCTACTCTC	0.100529
1829	YALI1_A04164g_6	CTCACGAAGCAACTTGTTTGGACTA	0.13448
1830	YALI1_A04164g_7	TCTCTGTGGAGGTATAAATGACACG	0.121693
1831	YALI1_A04164g_8	AGTGGGTAGACAGCAATAAAATCAA	0.141755
1832	YALI1_A04178g_1	TTTGCTGTTACCAGAAGGAAATGCA	0.231922
1833	YALI1_A04178g_2	CTGTTACCAGAAGGAAATGCAGGGG	0.233907
1834	YALI1_A04178g_3	GACAAGGTCAAGGAGGGCCAAAGTC	0.172839
1835	YALI1_A04178g_4	CTGGCCCGGCTGGCACCGGCAAGTC	0.108025
1836	YALI1_A04178g_5	CGGTTAGAACTTAGCGAGTCATTCA	0.187169
1837	YALI1_A04178g_6	CTTCTGGTAACAGCAAACAAATGTC	0.229718
1838	YALI1_A04178g_7	ACCCCCTGCATTTCCTTCTGGTAAC	0.23567
1839	YALI1_A04178g_8	AAGATTGAAGAGAGCATCTCTGTCC	0.156305
1840	YALI1_A04261g_1	TGCCTGAGGGCTGGGTTCCCACCTT	0.121473
1841	YALI1_A04261g_2	TTGCCGAGGCAGTGGAGCCTGATCT	0.164021
1842	YALI1_A04261g_3	TACACAGTCCATTTCGACGACGGAA	0.119709
1843	YALI1_A04261g_4	GACGACGGAAATCTCAGCTCAGAGT	0.104497
1844	YALI1_A04261g_5	GGCGGCTCGTTGTGGAAGGTGGGAA	0.141314
1845	YALI1_A04261g_6	TCTGTATTTTTGGGCGGCTCGTTGT	0.150132
1846	YALI1_A04261g_7	TCGTATCCCTTGTCCTGGTCCACGG	0.130952
1847	YALI1_A04261g_8	ACCCACACGCTGGGCAATGTACCGC	0.108686
1848	YALI1_A04309g_1	TGTCTGAAAACCACAAGTGGATAGA	0.130732
1849	YALI1_A04309g_2	AACCCCTTGTTTGTTACAGAGATGC	0.200617
1850	YALI1_A04309g_3	TTACAGAGATGCCTACACCTTGTGG	0.192019
1851	YALI1_A04309g_4	TCGACCTGACGACATTGGAATACTC	0.112434
1852	YALI1_A04309g_5	AGAGAGTGCGACAATTGACTCCAGC	0.225088
1853	YALI1_A04309g_6	GGAGAAGAGGGCAGGTTTGAGAGAG	0.192019
1854	YALI1_A04309g_7	ACAATGGTGCCATCCAGACCCTCCA	0.0866402
1855	YALI1_A04309g_8	TTTGACAATGGTGCCATCCAGACCC	0.079806
1856	YALI1_A04332g_1	TCTGGTGAGAACGAAATGCGCCCCA	0.244048
1857	YALI1_A04332g_2	ACGAAGCGGTGGAACTGGTTATGGT	0.126543
1858	YALI1_A04332g_3	CGAGTCGATTAATGAGCTCTCAAGA	0.107804
1859	YALI1_A04332g_4	GTTCTCACCAGAGAAAGGCCAGATT	0.226852
1860	YALI1_A04332g_5	GGGCGCATTTCGTTCTCACCAGAGA	0.246252
1861	YALI1_A04332g_6	CGACGCTTCCCGCATGCCCGAACTG	0.117725
1862	YALI1_A04332g_7	CGCTACCATAACCAGTTCCACCGCT	0.112654
1863	YALI1_A04332g_8	CGCCACAGGATCATAGCTTGGGTAA	0.172178
1864	YALI1_A04341g_1	CAGGACCTTTGCTTGGCGTCGTTGG	0.0551146
1865	YALI1_A04341g_2	CTTGGCGTCGTTGGTCGCTCTCCAC	0.0789242
1866	YALI1_A04341g_3	GGACCCTTTTAGCATCTCTGGATGG	0.121252
1867	YALI1_A04341g_4	GCATCTCTGGATGGCTCTGTCATTC	0.1347
1868	YALI1_A04341g_5	TCGAATGACAGAGCCATCCAGAGAT	0.141314
1869	YALI1_A04341g_6	CATCCACGGGACCCGCTCGGTGACT	0.150353
1870	YALI1_A04341g_7	CGGACAGGAGATCATGGATTGTCTC	0.142416
1871	YALI1_A04341g_8	CAGTAAGTCCTCCGCAGGGAGTGGG	0.107363
1872	YALI1_A04385g_1	GCGAGGTTGAGGGTGTTCTTTTTGA	0.0619489
1873	YALI1_A04385g_2	AGGTCAAAGACGGAGTAAAAGTTGT	0.0892857
1874	YALI1_A04385g_3	CTTGTCTCCGTTGTTCAGAACGTCA	0.0650353
1875	YALI1_A04385g_4	CGGCATCTACGAACCAGAGAGACGA	0.0650353
1876	YALI1_A04385g_5	ACCTCAAAAAGAACACCCTCAACCT	0.0690035
1877	YALI1_A04385g_6	CTCCGTCTTTGACCTCAAAAAGAAC	0.0824515
1878	YALI1_A04385g_7	TCAACAACTTTTACTCCGTCTTTGA	0.0941358
1879	YALI1_A04385g_8	AACAATCTCGGAGACTCCAATGTTC	0.1347
1880	YALI1_A04415g_1	AGCCTGGAACACAGCGACTGGAGCT	0.0720899
1881	YALI1_A04415g_2	ACACACATCCAGATGGACGACCACT	0.162698
1882	YALI1_A04415g_3	TGGATCTCAGGACAGACTCCGGCAC	0.18276
1883	YALI1_A04415g_4	GAAACGTGAGATCCGACGATGACTA	0.0659171
1884	YALI1_A04415g_5	CGCCAGAGCAAGAAGATCCCGGGGC	0.166667
1885	YALI1_A04415g_6	CGGATGTCTGAGAGCGCCACGTGCT	0.0780423
1886	YALI1_A04415g_7	TGGCTGTTGTAGTTGTCTGCTAGCG	0.133818
1887	YALI1_A04415g_8	TTCGTCGCTGTCGCATCGGTACACA	0.0703263
1888	YALI1_A04462g_1	GAGTATGTGAGAATCATGGAGCCTC	0.119709
1889	YALI1_A04462g_2	CAGAGTTCAGAGACCAGGAGAAGGC	0.13448
1890	YALI1_A04462g_3	GGAGGCTTTCGTTTCAAGGTGCAGG	0.0919312
1891	YALI1_A04462g_4	GTTTCAAGGTGCAGGCTACCAAAGA	0.0976631
1892	YALI1_A04462g_5	CTTAGATCCCATTCCAACAGATGTT	0.128307
1893	YALI1_A04462g_6	GTAGCCTGCACCTTGAAACGAAAGC	0.0950176
1894	YALI1_A04462g_7	GGTGAAGAGTTCGTTGTCGTCTCCT	0.147046
1895	YALI1_A04462g_8	CACTTCCCGGAACCGTAATGACGAC	0.140432
1896	YALI1_A04495g_1	ACTCGGGGTCGCCTCTGTCGTCTCC	0.171076
1897	YALI1_A04495g_2	TCAGGACACTTATAGATGGTACACC	0.0881834
1898	YALI1_A04495g_3	CAAAGTACATCAAATTGATCACTCG	0.18276
1899	YALI1_A04495g_4	TGGCCCCGTACTCTGCGGGAGCTCT	0.249559
1900	YALI1_A04495g_5	CTTGTACACGTCTGTGATGGACTGG	0.110009
1901	YALI1_A04495g_6	TGAACGCGAATTGCATCGCCCAATT	0.254409
1902	YALI1_A04495g_7	TCTCAATTTCTGAACGCGAATTGCA	0.271605
1903	YALI1_A04495g_8	TGCCCGCTGTTGCCATTGTTATTGC	0.0776014
1904	YALI1_A04533g_1	GAGTCGACTACACCCAATTCCCTGA	0.160935
1905	YALI1_A04533g_2	GAGAGTTTGCCGTCAAATACCCCTC	0.191358
1906	YALI1_A04533g_3	CCGTCAAATACCCCTCCTTCCTGCG	0.203704
1907	YALI1_A04533g_4	GACTCTACCTCCACCTGCTACAGGC	0.095679
1908	YALI1_A04533g_5	TATCCGGGGGCCGCGGACAGCGCGT	0.141093
1909	YALI1_A04533g_6	ATCGGCCGAGCCCTGCACGTACTTG	0.135362
1910	YALI1_A04533g_7	ACGGCAAACTCTCCAAAGACTCCGT	0.169753
1911	YALI1_A04533g_8	CAGATCCATTGACCTGACCCTTGTT	0.136684
1912	YALI1_A04561g_1	CAACACCAACGGCATCACACATTTC	0.202601
1913	YALI1_A04561g_2	CCGTTTCTGCAGCGCTCGGACGTGA	0.171737
1914	YALI1_A04561g_3	TGCAGCGCTCGGACGTGATCAAGTG	0.15851
1915	YALI1_A04561g_4	GAGTACGGCAACTTTGTGGAACCTC	0.0731922
1916	YALI1_A04561g_5	TGTCGTTAGCCCCTCCCTTGATGGC	0.0650353
1917	YALI1_A04561g_6	AGAATATTAGTGTAGCAGTCCTTCT	0.0498236
1918	YALI1_A04561g_7	TTCGGTCATGCGCATTCTGCTGCTT	0.133157
1919	YALI1_A04561g_8	GTGGCTGTCCACAACCACATATGTG	0.113316
1920	YALI1_A04576g_1	TGACCCGCTACGTCAACAACAAGTT	0.110009
1921	YALI1_A04576g_2	CTACGACGTGACGAGCCGCGCGTCG	0.15851
1922	YALI1_A04576g_3	AGGTGATCATCACAAAGCTGCTGGA	0.116623
1923	YALI1_A04576g_4	CATACAGACGAAGACGAACAGAAGA	0.289021
1924	YALI1_A04576g_5	CCCACTCCCTGGGCGCCCAGCAGCA	0.0511464
1925	YALI1_A04576g_6	CGCGAGAAGGAGGCCCCGATGGTCG	0.137346
1926	YALI1_A04576g_7	CAGCCGCACCGTCGTGTCGTTGACC	0.0963404
1927	YALI1_A04576g_8	AGCTCCAGCAGCCACAGATGCATGG	0.161376
1928	YALI1_A04620g_1	GGACGACTTTTACGCCCTCATCAAG	0.141314
1929	YALI1_A04620g_2	CGCCCTCATCAAGCATCTGGAATAC	0.116843
1930	YALI1_A04620g_3	TGCGGTGCTCCAACTACAACAGAAG	0.061067
1931	YALI1_A04620g_4	TCAAGAGCCTGTTCAACGTGCTTAC	0.236332
1932	YALI1_A04620g_5	TCCGGCCGTGCCCTTGAAGATCTCG	0.13448
1933	YALI1_A04620g_6	GCAAGTACACGTTGAGGGGGTTCTT	0.330688
1934	YALI1_A04620g_7	AACATGACCTCGTTATCCTCCTCCA	0.113757
1935	YALI1_A04620g_8	TCGTCGCAGCAGCTTGAGAACTCGA	0.104277
1936	YALI1_A04653g_1	GAGCAACAGAATCACTCTGACCAGC	0.159612
1937	YALI1_A04653g_2	ATGCTGACCTCTAATATTGTGTTGG	0.124339
1938	YALI1_A04653g_3	GACTCATCACTTCCAAGAAACAAGA	0.0947972
1939	YALI1_A04653g_4	GTCATCGGAGGGGCCTCTAGCAGGG	0.17791
1940	YALI1_A04653g_5	TTGGAAGTGATGAGTCCAAAGGCCT	0.100309
1941	YALI1_A04661g_1	CTGACTCTAGCGTCGATAATGCAGG	0.034612
1942	YALI1_A04661g_2	CACCAAATTTCGGGCGCGGACAGTT	0.0590829
1943	YALI1_A04661g_3	GGGCGCGGACAGTTCCACTCGCCCT	0.0756173
1944	YALI1_A04661g_4	CAGCGAGCATGAAGTTACCCAAGCC	0.201499
1945	YALI1_A04661g_5	GTGTAAAGTAAGGTTCTTATCTCAT	0.0255732
1946	YALI1_A04661g_6	AAACATTCGGGCCCGAGCTCCGCTC	0.156085
1947	YALI1_A04661g_7	TTATCCACATGGCTCGCCCTGTGTT	0.114859
1948	YALI1_A04661g_8	CTGGACCCCAGATATATCCCCGGTT	0.177249
1949	YALI1_A04676g_1	AACTGGCAGGACGCCGAGAATCAGG	0.111111
1950	YALI1_A04676g_2	GGCTCCGGAAACCGCTGCAACCACG	0.184524
1951	YALI1_A04676g_3	CAAGAGCTCCAAGTCCGATCCTGCC	0.158951
1952	YALI1_A04676g_4	ATGCATGGAGAGAGGGCGAGATGGA	0.0573192
1953	YALI1_A04676g_5	CGGAGCCCAAAAATACCGCAGAGCC	0.192901
1954	YALI1_A04676g_6	AAGGAGACAAGGTGGCGTGGTTGCA	0.156085
1955	YALI1_A04676g_7	TAGAAGTGCAAGATGGCCTCTAGTC	0.092813
1956	YALI1_A04676g_8	TACGATGCAGCGGTGGCAGGATCGG	0.185626
1957	YALI1_A04715g_1	GGAAACAGCCGATTGAAGAGGTGCG	0.0667989
1958	YALI1_A04715g_2	CCAACGAGAAGTTTGAGATACACGA	0.0930335
1959	YALI1_A04715g_3	AGATACACGAGGAGAACACTCTGTT	0.134259
1960	YALI1_A04715g_4	CGAAACCCGTTCTCAGGATCGTAGT	0.110009
1961	YALI1_A04715g_5	GCGCACCTCTTCAATCGGCTGTTTC	0.0570988
1962	YALI1_A04715g_6	GGCCTGCGCGTCTAGATAACACTGC	0.12037
1963	YALI1_A04715g_7	TGCGAGTTCCTTCATTTCGGCCTGC	0.189594
1964	YALI1_A04715g_8	GTCACCTGCAACGCAGACTCTCTCA	0.261243
1965	YALI1_A04742g_1	GGCGAGATGGGCATTCTGGGCGACT	0.0546737
1966	YALI1_A04742g_2	GCGGGTCGAATATGGCGGTCAGCAG	0.0804674
1967	YALI1_A04742g_3	GTCGTTCTCAGGCTCGCAGGTGGCA	0.0981041
1968	YALI1_A04742g_4	CGGTTCCCAGCTTTGGAGGATTCAA	0.221781
1969	YALI1_A04742g_5	GGCAGCTCCACCGGATGCACCGCGT	0.0886243
1970	YALI1_A04742g_6	TGCCACCTGCGAGCCTGAGAACGAC	0.0972222
1971	YALI1_A04742g_7	GCGTCAGTTGCACCTGGGCCAGACT	0.0725309
1972	YALI1_A04742g_8	TCCTCCCACAAGCACCGAGCCCTCC	0.12015
1973	YALI1_A04781g_1	CTGGTGAATGAGACTGTCCGAATTC	0.117725
1974	YALI1_A04781g_2	TTCGACAGATCATACTCTGCCCTTC	0.136243
1975	YALI1_A04795g_1	TGAGATTGAGGCCTGTGTTGATCTC	0.165123
1976	YALI1_A04795g_2	TGGAACGAGGCCTTCAAACAGGCCG	0.0520282
1977	YALI1_A04795g_3	TGGCGCGTTTGCGCAGCTCTAAATG	0.21649
1978	YALI1_A04795g_4	CGCAGCTCTAAATGGAGGGCTATCG	0.209436
1979	YALI1_A04795g_5	AAGGCCTCGTTCCAGAAAGAGCTAA	0.0588624
1980	YALI1_A04795g_6	ACAATCTCATCGGCCTGTTTGAAGG	0.0352734
1981	YALI1_A04795g_7	GTCCCAGCACCTTGTGTTTGACAAT	0.0306437
1982	YALI1_A04795g_8	GAGCTGCGCAAACGCGCCACAAATA	0.214727
1983	YALI1_A04815g_1	GAAAACAGCAGGAGACGTCCAATCT	0.236111
1984	YALI1_A04815g_2	CGAGCATCTCGAAACAGCCAGTCTC	0.0564374
1985	YALI1_A04815g_3	AGAGAGGTGGATCAAGATGCCCAAG	0.167548
1986	YALI1_A04815g_4	TGAGACGAAGAAAGTCAAGATCTAC	0.0619489
1987	YALI1_A04815g_5	AACAGGCCAAGTACCAACGTTACCA	0.0260141
1988	YALI1_A04815g_6	CAAACGATGTGAGCTGTGTTAGAGC	0.27425
1989	YALI1_A04815g_7	GATGCTTGAAGTCCTCACGAAGAGC	0.10075
1990	YALI1_A04815g_8	GCTGATTTCGATGCTTGAAGTCCTC	0.0776014
1991	YALI1_A04817g_1	GTCGGCGGCCCACCCCAACAGATGG	0.0837742
1992	YALI1_A04817g_2	AGTGAGTCTGCCGTGCGAGAAACGT	0.133598
1993	YALI1_A04817g_3	CGAAATGGAGGTCGAGAACCTGGCA	0.191358
1994	YALI1_A04817g_4	AAGAGGCCAAGGCTGATCTGACCAA	0.150794
1995	YALI1_A04817g_5	CCGTCTTTGGCCTCTTTGGTGTCTT	0.0626102
1996	YALI1_A04817g_6	CTTCTTGTCTTTACCGTCTTTGGCC	0.114859
1997	YALI1_A04817g_7	TCGCACGGCAGACTCACTGAAATCG	0.141755
1998	YALI1_A04817g_8	AGATCTTGCCCGTGACTCCGGCCTC	0.0681217
1999	YALI1_A04848g_1	AGCGAAACCGGTCGACGTCGGCGTC	0.173942
2000	YALI1_A04848g_2	TGCGGGGTAGATCGCCCTCCACCCC	0.172178
2001	YALI1_A04848g_3	CCCCCAAGTTGCATTACCCCAAACA	0.0855379
2002	YALI1_A04848g_4	CAACTCGCATTCTCACTCCGGTGGC	0.138889
2003	YALI1_A04848g_5	GCGGTCGTGGTGTCGTCTCCCGGAC	0.142196
2004	YALI1_A04848g_6	CCCGAGTCTTTGGCGGTCGTGGTGT	0.122134
2005	YALI1_A04848g_7	TGTTGTTGAACTTGAAGAAGCTCTT	0.0520282
2006	YALI1_A04848g_8	TTCGTCGGGGCCGTTGCCCGAGTTG	0.140653
2007	YALI1_A04859g_1	GGAGAGGCGAGCCTGCTACACACAT	0.100529
2008	YALI1_A04859g_2	CCAAGGACTCTTTCGGAACTTTACT	0.0892857
2009	YALI1_A04859g_3	GGAACTTTACTTACCAAGTGGTACT	0.0791446
2010	YALI1_A04859g_4	CTTACCAAGTGGTACTCGTACTGCT	0.0751764
2011	YALI1_A04859g_5	CAGTCCGCCAACGATGTGTGTAGCA	0.095679
2012	YALI1_A04859g_6	TCAACGTTGGAGAGGTCTTGACGTT	0.0553351
2013	YALI1_A04859g_7	TCAGGTCAATGTTTGTCAACGTTGG	0.0540123
2014	YALI1_A04859g_8	GGGTGGCGATATGGAGCTCGGCACC	0.152557
2015	YALI1_A04864g_1	TTCGGATAGCCTCTCAGATGCGAAA	0.140212
2016	YALI1_A04864g_2	CAGATTTTGTTCGGATAGCCTCTCA	0.12015
2017	YALI1_A04864g_3	CTCAACCAAAATTCCATGTCTCGAT	0.107363
2018	YALI1_A04864g_4	CAGACATTCCACAGCGCGTTTCTCA	0.218254
2019	YALI1_A04864g_5	TCATTTCCCCATTTTTCGCATCTGA	0.176587
2020	YALI1_A04864g_6	CCCATTTTTCGCATCTGAGAGGCTA	0.162037
2021	YALI1_A04864g_7	GCATCTGAGAGGCTATCCGAACAAA	0.140212
2022	YALI1_A04864g_8	TTGACTGGGTCTGCAACGCATCATG	0.0736332
2023	YALI1_A04884g_1	AGGGTGCTTCCCCATCTCAAGACAG	0.0590829
2024	YALI1_A04884g_2	CAGCGCGCACCCGAAATTCGACAGT	0.125882
2025	YALI1_A04884g_3	TGCAAAGAATTGTATCCACCCATGG	0.149691
2026	YALI1_A04884g_4	GGGTGCGCGCTGGAAAAGTTGTGGA	0.109127
2027	YALI1_A04884g_5	CAGAAACCCTGCTCAAGACACTGTC	0.151235
2028	YALI1_A04893g_1	AACGAAATTAAGCGCGAAAACGACG	0.0936949
2029	YALI1_A04893g_2	TTACTGTGCGAACATGACCAGCAGA	0.272928
2030	YALI1_A04893g_3	AAGGCGCCACCATCCCAACCAGCCT	0.213404
2031	YALI1_A04893g_4	TAACATGTCTAGTCAACGTGCTGGT	0.0989859
2032	YALI1_A04893g_5	GTCAACTTTCAGATTCGTTATTGAG	0.177249
2033	YALI1_A04893g_6	GTTGAAACTTGATCCCAGTACGCAG	0.128748
2034	YALI1_A04893g_7	GCGCTTAATTTCGTTGAAACTTGAT	0.104497
2035	YALI1_A04893g_8	TGGGTCTGATGCTCGATGTCGGATG	0.0828924
2036	YALI1_A04927g_1	GAACCGAGTTTTTTCCCGGAGGAAA	0.124118
2037	YALI1_A04927g_2	CCGGAGGAAAGCGCTTCTTCAGTGC	0.142196
2038	YALI1_A04927g_3	CAAACATCCGCAACTGGCTGATTTC	0.222884
2039	YALI1_A04927g_4	AAGATCATCGACGAAGATGACAAAA	0.200838
2040	YALI1_A04927g_5	CTCCGGGAAAAAACTCGGTTCCAAA	0.124118
2041	YALI1_A04927g_6	GTGTCTTGTTGGACCATGTGGAAGT	0.165564
2042	YALI1_A04927g_7	TACCGTAGCTGATTGGTGCAGGCAC	0.224427
2043	YALI1_A04927g_8	TAAATCTCTTGAAGTGCCTTTGTAC	0.239198
2044	YALI1_A04976g_1	TTCCCGCTGCAAAACCCACATCTTG	0.196869
2045	YALI1_A04976g_2	AGCGGCCAAGCTGAGGGTTGAGACC	0.0738536
2046	YALI1_A04976g_3	AAGACTCGGATGCCGCTCCTCTCAA	0.147487
2047	YALI1_A04976g_4	TCCCTTAATCTCATTACCGGAGGTG	0.21627
2048	YALI1_A04976g_5	GTGTATGATTTCGAGCGGCAGAGCA	0.0529101
2049	YALI1_A04976g_6	CAGCGGGAACAAATGTGTCGAGAGC	0.237654
2050	YALI1_A04976g_7	TGATTGCGGTCTCAACCCTCAGCTT	0.0742945
2051	YALI1_A04976g_8	TCGGCGTGGGGACGTCCATTGTCTG	0.194224
2052	YALI1_A04983g_1	ATGCCTCTATACAGCCCCAGTCACC	0.0958995
2053	YALI1_A04983g_2	CCCATTCTACAGCAGCTTCCAGATC	0.133157
2054	YALI1_A04983g_3	CATCTTGTTCAAACATTCGACCATT	0.0888448
2055	YALI1_A04983g_4	TATCTCTTCCTCACCGTCGTAAATC	0.0500441
2056	YALI1_A04983g_5	TAGTTGGCGGTTAACAGGATGCGCC	0.176146
2057	YALI1_A04983g_6	AACAAGATGTAAAGTACGAGTACGA	0.126323
2058	YALI1_A04983g_7	CGACGGTGAGGAAGAGATACAAATG	0.0526896
2059	YALI1_A04983g_8	GGTGAGATTTACGACGGTGAGGAAG	0.0416667
2060	YALI1_A04990g_1	AATAAGCCTACTCCCACCAAGCCTA	0.136023
2061	YALI1_A04990g_2	GACCATTTCGGCTCGGGATTCAAGA	0.122795
2062	YALI1_A04990g_3	GGCTCGGGATTCAAGAAGATGATCC	0.114198
2063	YALI1_A05003g_1	TCCTCCTCCACAACAACACATCACA	0.0471781
2064	YALI1_A05003g_2	ATCGCCCTCGCCACGGCCGTGGTCG	0.214065
2065	YALI1_A05003g_3	ATGGTGTGGAGTGTGATGTGATGTG	0.0952381
2066	YALI1_A05003g_4	CATCGGGCGCGGGCGAGGCGACCAC	0.210758
2067	YALI1_A05003g_5	CAATGTCCTTGAGTCCTCCCTGGGC	0.04806
2068	YALI1_A05003g_6	CAGCAGCTGCTCGTATTCGGCGTCG	0.172399
2069	YALI1_A05003g_7	ATTTCCAGCAGCTGCTCGTATTCGG	0.172178
2070	YALI1_A05003g_8	CTTGTTGAGCTTGAGGTCGCCGGCC	0.0535714
2071	YALI1_A05031g_1	TCGCATCTTGTTGATTCGCAGCATG	0.0950176
2072	YALI1_A05031g_2	GAGACAGGTACTTGAGGCCCCAGCC	0.0714286
2073	YALI1_A05031g_3	GAGAATTATTTCTCGGTTCAGGTCT	0.103395
2074	YALI1_A05031g_4	TCGGTTCAGGTCTTCTTCATCATCT	0.123677
2075	YALI1_A05031g_5	CATCTACGGACACGATCTGTGGGGC	0.214727
2076	YALI1_A05031g_6	TGACCACCCTTCGAGAGGGAATGGA	0.0747354
2077	YALI1_A05031g_7	CTCGGCGGTATCGGTGTCAACCAGC	0.0945767
2078	YALI1_A05031g_8	TCTGCTTTCCCCCTTCCCGTCATCA	0.0967813
2079	YALI1_A05052g_1	GAAAAATCAAAAACGGCTTTGTGGA	0.100529
2080	YALI1_A05052g_2	TGGAGCCTCGAAAAGCGAAAGCGGC	0.053351
2081	YALI1_A05052g_3	TGCTGCTGATCTGAGTGCCAGCGAG	0.0753968
2082	YALI1_A05052g_4	GCCAAGTTTGACGATGATGAAGAGG	0.101631
2083	YALI1_A05052g_5	CACCTGGCTTGCCAGGCTTGCCGCC	0.168651
2084	YALI1_A05052g_6	GAAACACCTTCTTGCCGCCAGCAGG	0.154762
2085	YALI1_A05052g_7	ATTTTTCGAAACACCTTCTTGCCGC	0.1347
2086	YALI1_A05052g_8	GAGGCTCCACAAAGCCGTTTTTGAT	0.079806
2087	YALI1_A05091g_1	CCCTACGTCATTACTAACTCAGGTA	0.0998677
2088	YALI1_A05091g_2	ATTGATGATACTCCCAAGGCCAAGA	0.109127
2089	YALI1_A05091g_3	TTCTCTTGGCCTTGGGAGTATCATC	0.117504
2090	YALI1_A05116g_1	TGAAGGACTTGGGCCCCCAGATCCC	0.0800265
2091	YALI1_A05116g_2	GCCAGAAGTTCTTTTACCGACAGAG	0.104497
2092	YALI1_A05116g_3	CCGACAGAGCTTTGAGTACACGTTT	0.0934744
2093	YALI1_A05116g_4	AGTACACGTTTGCTCAGAAGCTGGT	0.0855379
2094	YALI1_A05116g_5	GCCACCACAGAGGCCACCGTGTCCT	0.10097
2095	YALI1_A05116g_6	GTGGCAGCGCTCAATTTCGCCACCA	0.0859788
2096	YALI1_A05116g_7	TCAGAGAAGCCAAGTTGAAGTGGGT	0.142416
2097	YALI1_A05116g_8	GAGGGTACCGGTCTCCAAACTCCCG	0.160273
2098	YALI1_A05143g_1	CGTGTACGACAACTCTGAGAAAACT	0.0919312
2099	YALI1_A05143g_2	GGGAGCAGGCACCGGAACTAGTATG	0.134259
2100	YALI1_A05143g_3	CTGATGAAGATGTCTAATGGTTTGA	0.0707672
2101	YALI1_A05143g_4	ATTTTCATCATCAATGGAGATGCGT	0.0753968
2102	YALI1_A05143g_5	AACCTGGTCCATGTTATTGTCGGTC	0.127425
2103	YALI1_A05143g_6	CAGGCTCTCTAGCTTGATTTGAACC	0.12522
2104	YALI1_A05143g_7	TGCAGGTCAATTGCATACCTCGCCT	0.093254
2105	YALI1_A05143g_8	TCCCTCGGAGCATAGGTAAGCTGTT	0.113757
2106	YALI1_A05168g_1	AACCCGATCTTTCCCGTTCGAAGGA	0.129409
2107	YALI1_A05168g_2	CCGTTCGAAGGAGTGTTTCAAATGT	0.118386
2109	YALI1_A05168g_4	GAACCAGGCCAGTGCAGATCCCGAT	0.190035
2110	YALI1_A05168g_5	TAGACCCGACGTGTGTGTACACTGT	0.234788
2111	YALI1_A05168g_6	AAACACTCCTTCGAACGGGAAAGAT	0.121693
2113	YALI1_A05168g_8	TTGGTGTGGCCAGATTGAGTGTTTG	0.166005
2114	YALI1_A05210g_1	TCATTTCCAAGCCCGATTTGGCCAT	0.167769
2115	YALI1_A05210g_2	CAAGCCCGATTTGGCCATGAAACTC	0.16336
2116	YALI1_A05210g_3	GCCATGAAACTCGGAGCAGCAGCCA	0.157628
2117	YALI1_A05210g_4	GACTTTCCGGGCGTGGAGAGTGACA	0.087522
2118	YALI1_A05210g_5	ATGGCCAAATCGGGCTTGGAAATGA	0.165123
2119	YALI1_A05210g_6	CACACACCATGGCACGGCACCATGA	0.123677
2120	YALI1_A05210g_7	GGGGCTGTTTCCACACACCATGGCA	0.12015
2121	YALI1_A05210g_8	CCCTCCAGAAACGGGCCTGCAACCC	0.0696649
2122	YALI1_A05220g_1	AGACCGGGCTGGGGTTGCTTGTGCA	0.195988
2124	YALI1_A05220g_3	GCACAAAGAAGGGTCGTCGGGCCCG	0.151455
2125	YALI1_A05220g_4	AGGTGCACAAGCAACCCCAGCCCGG	0.188933
2126	YALI1_A05220g_5	CGAAAGGGCAAGTACATTGACCCCA	0.130732
2127	YALI1_A05220g_6	TGCGAAACATGCTCGCTCTGGCCGG	0.127645
2128	YALI1_A05220g_7	TCGCCGGTATCTACGGATACACCAT	0.0621693
2129	YALI1_A05220g_8	GCGATGTGCCTATTCCTCCTCTTGA	0.154541
2130	YALI1_A05229g_1	ATTTGCGAGCCCAGCAGGAGAAGGA	0.0747354
2131	YALI1_A05229g_2	CGAGCCCAGCAGGAGAAGGAAGTAA	0.0676808
2132	YALI1_A05229g_3	TGAAAAAACACATGCCCAAACGCTG	0.160494
2133	YALI1_A05229g_4	AGAATCTGGCGAATGACAACATCCA	0.0661376
2134	YALI1_A05229g_5	TTGTGTCGCAGTTGAATTTTTGCCA	0.122134
2135	YALI1_A05229g_6	CCAACGCGCTGAACCGTTTCTTGTG	0.167989
2136	YALI1_A05229g_7	TTAACGGGCTTGTTTCCCAACGCGC	0.18739
2137	YALI1_A05229g_8	AGGAACAGCAGTCGGGGTGTCCGTG	0.0987654
2138	YALI1_A05254g_1	GCTCCAAGAACCTGGAGCAGGCTGG	0.104938
2139	YALI1_A05254g_2	CGACGCATGGGACGAGGCCCCCGCT	0.204806
2140	YALI1_A05254g_3	CCTCAGAGTATGACCAAGGTCAAGA	0.115079
2141	YALI1_A05254g_4	CTAACGGTGATCACAGAGAGGCCAC	0.134921
2142	YALI1_A05254g_5	CTTTTCTGCTCGTTTGTTTGCTCAT	0.087963
2143	YALI1_A05254g_6	TCCACGCCTTCTTTCCTTTTCTGCT	0.113757
2144	YALI1_A05254g_7	TCGAGCGCTGTCTAGACCGGCGTTC	0.183862
2145	YALI1_A05254g_8	CTATGGTAAGTCTCGACATCGCCAG	0.0870811
2146	YALI1_A05259g_1	GAGAAAGAGCGACAGATGTGGGCTT	0.165344
2147	YALI1_A05259g_2	TCTGACGCCGAAGCTCAGCTGGCCC	0.150794
2148	YALI1_A05259g_3	CTCCCGTGAGTCTCAGTTCCAACAG	0.238316
2149	YALI1_A05259g_4	CAAGCTAACCATCATTACCAATCAA	0.1056
2150	YALI1_A05259g_5	TGTAACAAGACTGCCAGGTCAGCAA	0.10582
2151	YALI1_A05259g_6	TGCCGTGTCCACTTCATGCGAGATT	0.136464
2152	YALI1_A05259g_7	AGCTTGCCGTTGATTTCTGCCGTGT	0.160714
2153	YALI1_A05259g_8	AACTCCGCAATGGTCGGTTCGAGGA	0.117945
2155	YALI1_A05284g_2	TCGAGAACGAACAGAACAGTTGCGA	0.111993
2156	YALI1_A05335g_1	TGCGCCGACGCTTGCAATCCCCGAA	0.139771
2157	YALI1_A05335g_2	GCTGGAGCCACCGCGGCAGGACGTA	0.0291005
2158	YALI1_A05335g_3	ACTCCAATCACAATCTCAGCGTCAG	0.0881834
2159	YALI1_A05335g_4	AGGGCGACTTTGTGGGACTCGGAGG	0.166667
2160	YALI1_A05335g_5	GTCCGAACAGGCTTGTTTTTGCCGT	0.238977
2161	YALI1_A05335g_6	GCATTGACATGATCTTGTCGGCTCC	0.16821
2162	YALI1_A05335g_7	GGGGATTGCAAGCGTCGGCGCAGAA	0.138228
2163	YALI1_A05335g_8	CGTCCTGCCGCGGTGGCTCCAGCCA	0.0299824
2164	YALI1_A05355g_1	GAATGGCGAAGATGCCGACGAACAA	0.0742945
2165	YALI1_A05355g_2	AAGGTGCCTCCAAGGACAATTATTG	0.0809083
2166	YALI1_A05355g_3	TGGGTTGATGCCCAAGCAACGAGTG	0.186067
2167	YALI1_A05355g_4	GTCCTAATCTCCATCTTCTCCAGTA	0.0859788
2168	YALI1_A05355g_5	CTTCGTCGAATTCCTTCACACCTGT	0.125441
2169	YALI1_A05355g_6	GAGTGGATGTTGCCAATAATTGTCC	0.0712081
2170	YALI1_A05355g_7	CCCAACGGCTTCGCGTATCTGTTGT	0.0630511
2171	YALI1_A05355g_8	GGAAGTGAGCACTCCATCTCCCTTG	0.171296
2172	YALI1_A05366g_1	TTCGATCAAAGAGGACTGGTTGCGG	0.0784832
2173	YALI1_A05366g_2	AATTTCTAATTCGCTATTATGAGGA	0.0665785
2174	YALI1_A05366g_3	TAATTCGCTATTATGAGGAACCATA	0.0645944
2175	YALI1_A05366g_4	AGCACAGGCCTATCACCTGACATAC	0.201058
2176	YALI1_A05366g_5	GTTGTAGTAGTCGAGGTGCTCATTG	0.109127
2177	YALI1_A05366g_6	TGGCGGCATTTGGTTGTAGTAGTCG	0.0952381
2178	YALI1_A05366g_7	TCACACGCAATCTTCCACTTGTTTT	0.0707672
2179	YALI1_A05366g_8	CTACGAGCACCTAGGCCCTGTTTAT	0.0725309
2180	YALI1_A05407g_1	TGCACCAAGGTCAAGGAGCTGCTTG	0.347663
2181	YALI1_A05407g_2	GTGTCGAAACCATCACTCTGCTGGT	0.21142
2182	YALI1_A05407g_3	CACCGAGTGCGTTCGCAAATACGAT	0.18739
2183	YALI1_A05407g_4	CCGACCTTTTTGACTACCTGACGCT	0.223325
2184	YALI1_A05407g_5	TGTACAGTCGTTCTATACACTCGTC	0.158289
2185	YALI1_A05407g_6	AATGAGATCGTGGAACTGACCGTGG	0.0548942
2186	YALI1_A05407g_7	GGCAGTATCCTCCTATGCGGAAGAT	0.0870811
2187	YALI1_A05407g_8	TGTTTGGGCAGTATCCTCCTATGCG	0.111332
2188	YALI1_A05459g_1	TGCGGCTTCCTTCTATTCCCGCTCT	0.000440917
2189	YALI1_A05459g_2	AAGAAATGCATATAAGATGACGAAA	0.0388007
2190	YALI1_A05459g_3	ATTGTGTTTACCATCGTTTCAATGA	0.0575397
2191	YALI1_A05459g_4	CCATCGTTTCAATGATTTATTCTTT	0.0555556
2192	YALI1_A05459g_5	TTGAAAACACCAACTTAAGCCTATT	0.0132275
2193	YALI1_A05459g_6	GTCATCTTATATGCATTTCTTGAAA	0.0388007
2194	YALI1_A05459g_7	TACACATCTTTTTCGTCATCTTATA	0.0524691
2195	YALI1_A05459g_8	ACCAGCAAAGTTAACCTTGCATAAC	0
2196	YALI1_A05473g_1	CAAGGACGCGTTGACGGCCATCCAG	0.130071
2197	YALI1_A05473g_2	TGTCGTACATGGCGAGCCACGGAAA	0.233907
2198	YALI1_A05473g_3	GTGGCCCTTAAGGACGTTGATCTGG	0.0593033
2199	YALI1_A05473g_4	TGCCCAGTGTGACCCAGAGTGTCAA	0.0487213
2200	YALI1_A05473g_5	CTTGGCCTGTATCGTGTTACCGGCC	0.207451
2201	YALI1_A05473g_6	GGGTACAGGAGATCGTCGATCGAGT	0.117945
2202	YALI1_A05473g_7	CGTGGCTCGCCATGTACGACACAAA	0.233907
2203	YALI1_A05473g_8	GGCCTCCAGCCTCGGCCGACGCGTT	0.206129
2204	YALI1_A05491g_1	GGGTTGGTGGGATTGAAAGGGGTTG	0.195767
2205	YALI1_A05491g_2	CCCCGTTCTCTCCGATCCACAGTAC	0.181658
2206	YALI1_A05491g_3	AATCCCACCAACCCCAAACCGTTTC	0.188933
2207	YALI1_A05491g_4	TGCAAGAACTCACAGGCAAGTCCGT	0.119268
2208	YALI1_A05491g_5	CGTCGACAGTTATATGAACCTGCAG	0.0936949
2209	YALI1_A05491g_6	ATCAGATGCAACAACGTACTGTGGA	0.19731
2210	YALI1_A05527g_1	TCGCCGTTTCTCTCCACACATAACT	0.0443122
2211	YALI1_A05527g_2	TCTCCACACATAACTGCACTCGCAC	0.0800265
2212	YALI1_A05527g_3	AGACATCCCCCCAATCACCCTCTGC	0.194885
2213	YALI1_A05527g_4	GCCACCACGAGGCGGTGGAGTTTGA	0.0791446
2214	YALI1_A05527g_5	GGGTAGAGTTTGTGGTGAGATGAGC	0.0121252
2215	YALI1_A05527g_6	ACCGTTCTCGACACCGTCTCCAGCC	0.171958
2216	YALI1_A05527g_7	CCGGAAAAGACGCCGGCCCCAATCA	0.197972
2217	YALI1_A05527g_8	AGAAAACCAAAGTCGTGGATGGGGT	0.0337302
2218	YALI1_A05571g_1	GGGCCACAACAACTTCCGACGGCGG	0.249559
2219	YALI1_A05571g_2	TACGTCTGCTTGAATCGATCACCAA	0.106702
2220	YALI1_A05571g_3	AAATCTCCTACACAGGTACCACGGT	0.173501
2221	YALI1_A05571g_4	AAGCCCGGAATCATTGTGGGTGGTT	0.19224
2222	YALI1_A05571g_5	AAAAACCGATCCGTTGGTGATCGAT	0.137346
2223	YALI1_A05571g_6	GATGTAGCACTAGGTGCGGCAAGTG	0.1153
2224	YALI1_A05571g_7	GATATGGTGGGTGTGGTGGTGGCAT	0.0923721
2225	YALI1_A05571g_8	CAGACTCGTCTCCTCGAGCCACGTC	0.0736332
2226	YALI1_A05583g_1	AAAACAACTTTGGTGTAATACAGTC	0.132937
2227	YALI1_A05583g_2	GTGTAATACAGTCCCCCTACAAGTA	0.136464
2228	YALI1_A05583g_3	TTTTCGCTGCCGTACTTAGCTCACG	0.114198
2229	YALI1_A05583g_4	GCTGCCGTACTTAGCTCACGAGACA	0.11045
2230	YALI1_A05583g_5	AAACTGTGATCAATACGCCGCAGTC	0.111552
2231	YALI1_A05583g_6	CGATACCAGATGCTACAATTGTAGC	0.0817901
2234	YALI1_A05592g_1	GAGCCAAGCACGGATCGGACAAAAC	0.17791
2235	YALI1_A05592g_2	CACTCTCTATGTTCAATCTATGATT	0.178571
2236	YALI1_A05592g_3	GGACCGCTACGATACAACCAAAGTA	0.123457
2237	YALI1_A05592g_4	CCGTCTCCACCACAGACCGACTACA	0.16843
2238	YALI1_A05592g_5	TCCGATCCGTGCTTGGCTCGAAAGC	0.181437
2240	YALI1_A05592g_7	GTTGTATCGTAGCGGTCCTAAAGAG	0.128086
2241	YALI1_A05592g_8	AGAGGTGGTGCAATAGATACTTTGG	0.0784832
2242	YALI1_A05605g_1	TGCGGCGAGCCCCCCACGAGGACTA	0.0727513
2243	YALI1_A05605g_2	AGGACGACGACGGGCTCAACGAGGA	0.170414
2244	YALI1_A05605g_3	GCCCCAGCAGGGCGTGGTCACACAG	0.121473
2245	YALI1_A05605g_4	GCCGAACCACGCCCATCATTTACCC	0.0848765
2246	YALI1_A05605g_5	TATCGGCGTGGGTATCGGGGTCTGT	0.0892857
2247	YALI1_A05605g_6	TGTCTGTGTGGCGGGTTGTGTCGAA	0.109127
2248	YALI1_A05605g_7	TTGGCCTTTTGTGTCTGTGTGGCGG	0.115961
2249	YALI1_A05605g_8	CGTTTCTTGGCCTTTTGTGTCTGTG	0.117284
2250	YALI1_A05662g_1	CCTTCGTTTGAACAAGTCATGCAGG	0.0564374
2251	YALI1_A05662g_2	AACAAGTCATGCAGGAACAGAGATC	0.0491623
2252	YALI1_A05662g_3	CCCCCATTGTCTCAGTGAAGTACAC	0.0220459
2253	YALI1_A05662g_4	TGCAATCTCCAATCCGGTCTCTATC	0.157848
2254	YALI1_A05662g_5	ACCCGCGTGCTCTTCGTGTACTTCA	0.0200617
2255	YALI1_A05662g_6	AGCCCTTGTCTCCGACACTACCATG	0.125882
2256	YALI1_A05662g_7	AGGAAGCCCAGCAGGAAGAGAGCAG	0.159832
2257	YALI1_A05662g_8	TTGGAGTTGTGGGAAGCAGTTTCAG	0.126323
2258	YALI1_A05701g_1	ACGGGGAGGGAATACGATCCGGTTC	0.154762
2259	YALI1_A05701g_2	GGCATCCCCGAGTCAGTTCAAATCG	0.159832
2260	YALI1_A05701g_3	ATGTCGCACTCCCGGCAGTAGTCTC	0.155644
2261	YALI1_A05701g_4	GGTTCGAAGTCTTTGATGTCGCACT	0.165123
2262	YALI1_A05701g_5	GTGAATCGTCGGACATCGGAACCGG	0.118827
2263	YALI1_A05701g_6	AACTGACTCGGGGATGCCGAAATGG	0.156526
2264	YALI1_A05701g_7	GTGAAGTCATTCCAAGTCGTGGGCT	0.133377
2265	YALI1_A05737g_1	ACCACCGACCCACCACAACTCTGGC	0.285714
2266	YALI1_A05737g_2	GCTGACCTCTGCGCAATCGCCGAAA	0.0619489
2267	YALI1_A05737g_3	CATTCCTGACTCTATTTTCAAACAA	0.148369
2268	YALI1_A05737g_4	AAACAAAAATTGGAGCCATTATGTC	0.16358
2269	YALI1_A05737g_5	GGCGATTGCGCAGAGGTCAGCCAAA	0.0619489
2270	YALI1_A05737g_6	TGTTTCGGCGATTGCGCAGAGGTCA	0.0690035
2271	YALI1_A05737g_7	AAAATAGAGTCAGGAATGGAAAAGA	0.143959
2272	YALI1_A05737g_8	TTTGAAAATAGAGTCAGGAATGGAA	0.149691
2273	YALI1_A05774g_1	ACCGCAGTACAGAAGCTGCTTCGAG	0.0778219
2274	YALI1_A05774g_2	AGAGGCTAGATCCACATCTCGGACA	0.0621693
2275	YALI1_A05774g_3	GACAGGAAAGAGCCAAAGTCTGAGG	0.0681217
2276	YALI1_A05774g_4	GCTTAGAGAAGCCAGCTCTTATTGG	0.110009
2277	YALI1_A05774g_5	TCAGCCTCTGACTCAGTTCCATTCC	0.182319
2278	YALI1_A05774g_6	AGCAGATGAGAACATACCACCAGCA	0.140212
2279	YALI1_A05774g_7	TTCATCTTCTTCATGTCCTCACAGA	0.0559965
2280	YALI1_A05774g_8	TGGTTGAACTCGTCGTTCTCTCGAA	0.0573192
2281	YALI1_A05795g_1	TGGTGTTTGAAAACTCGACTGCTAC	0.147046
2282	YALI1_A05795g_2	AAAACTCGACTGCTACGTTACGGGC	0.166226
2283	YALI1_A05795g_3	CAACGACAAAATCAAAGACTTGCTC	0.158951
2284	YALI1_A05795g_4	CGGCGGTGTGGCGTCTGCTATCGAC	0.151896
2285	YALI1_A05795g_5	GGTGGAAGGAGTCGTTCAGACGAGG	0.105379
2286	YALI1_A05795g_6	GAAGCTTGGGGTGGTGCACAGGCAC	0.134039
2287	YALI1_A05795g_7	CAACCACGTCGTTGTCCCAGTTGAT	0.140432
2288	YALI1_A05795g_8	AAACACCACAAAGGCGCCCCAGAAC	0.124118
2290	YALI1_A05798g_2	CCCCAAAAAACACATCTAACCATGT	0.160053
2291	YALI1_A05798g_3	TACTGCCAGTCTACTCTTATCACAT	0.0698854
2292	YALI1_A05798g_4	GGGGAAATGAAGCGATAGTCGTTGG	0.213845
2293	YALI1_A05813g_1	CGTCAGTGTGAAAAGCCAGGTCTAG	0.212742
2294	YALI1_A05813g_2	CTCCTAAAAAGGATCAGAGGAATCC	0.129409
2295	YALI1_A05813g_3	TCGACGACAAGTTTGTGGCCAAGTT	0.0767196
2296	YALI1_A05813g_4	TGGCCAAGTTCGTTGACAGCAAAAC	0.092813
2297	YALI1_A05813g_5	ACACTGACGGAAATGGTTGTTCAGG	0.181658
2298	YALI1_A05813g_6	GGAGTAAACACATTGGTAGCAGTGG	0.189374
2299	YALI1_A05813g_7	CTGTCAACGAACTTGGCCACAAACT	0.0892857
2300	YALI1_A05813g_8	TATGGTCTTGGTCTTCCATAGCTTC	0.129409
2301	YALI1_A05821g_1	ATATCTCTCGTTGTCGACCGAGACG	0.194444
2302	YALI1_A05821g_2	CCCCGGAATCGGCACGGCTGTTCGA	0.190476
2303	YALI1_A05821g_3	AAAGCTCACGTCGAAACAGGCCAAC	0.139991
2304	YALI1_A05821g_4	GGACTCAATGGCAACGAGAACGGTA	0.131173
2305	YALI1_A05821g_5	CCGTAGCTGTGGCGACAATGGCCTT	0.103616
2306	YALI1_A05821g_6	AAACTCGTGCAAGAATGTAATCGCC	0.142637
2307	YALI1_A05821g_7	GACGTGAGCTTTGAAACTCGTGCAA	0.143078
2308	YALI1_A05821g_8	ACAGAGGGTTGCTGTGGATACCGTT	0.134039
2309	YALI1_A05836g_1	TGTGGAGGCGTATCGTGTCCAATCT	0.104497
2310	YALI1_A05836g_2	CTTGCAAGTCGAACTCAACAAAGGG	0.149912
2311	YALI1_A05836g_3	TAAACTTGTGGGGATCATCAACAAA	0.10097
2312	YALI1_A05836g_4	CCCCAGCTTGGCACCTTTGTCGTCT	0.135362
2313	YALI1_A05836g_5	TCGTCTTCCCATGTCTACAAGATTC	0.123016
2314	YALI1_A05836g_6	TCACCCTTCAATGGACGGAGATGTC	0.10075
2315	YALI1_A05836g_7	TTGAGTTCGACTTGCAAGGAAAGAG	0.146605
2316	YALI1_A05836g_8	TTGATGATCCCCACAAGTTTACAAA	0.10097
2317	YALI1_A05844g_1	CAGATCAAACGGTTCCTTGCAGCAC	0.179453
2318	YALI1_A05844g_2	CCCTTACTTAGGATACATTGAGCCT	0.168871
2319	YALI1_A05844g_3	TGCAGCTCCATGTGCGGATGCTGGT	0.0861993
2320	YALI1_A05844g_4	ACCAAGAATATTGCGCCACCTACAA	0.15851
2321	YALI1_A05844g_5	TGTAGACACCGAATCGAGAGTACCA	0.045194
2322	YALI1_A05844g_6	AGGATCTCCAGCTTGATTTCTGTAG	0.0895062
2323	YALI1_A05844g_7	CAGCTGCTGAGTTTGAGGATCTCCA	0.14881
2325	YALI1_A05869g_1	GCAAATTCTTACAAATACCGGTCAA	0.079806
2326	YALI1_A05869g_2	AATTGAAAATAAATTCATGTTTCCG	0.0321869
2327	YALI1_A05869g_3	CGAGAAAAAAACACGCCTATCGTAG	0.0178571
2328	YALI1_A05869g_4	ACCGGTATTTGTAAGAATTTGCCAA	0.0802469
2329	YALI1_A05869g_5	AATTCAAAACACTTGTGCCGTAGGG	0.0641534
2330	YALI1_A05869g_6	TTTTCAATTCAAAACACTTGTGCCG	0.0548942
2331	YALI1_A05869g_7	TCGGAAACATGAATTTATTTTCAAT	0.0255732
2332	YALI1_A05884g_1	CACAGTAGGGGCAAACTCGTTCATC	0.132055
2333	YALI1_A05884g_2	TCGGACAAGCGGGGAGAATTGAAGA	0.133377
2334	YALI1_A05884g_3	ATACTACGAGATTGGTCACTATCAA	0.191799
2335	YALI1_A05884g_4	GAGGGGTTTAGAGTCGAAGAAAGAC	0.180996
2336	YALI1_A05884g_5	CCCCTACTGTGGAAATATTCCTCAC	0.126102
2337	YALI1_A05884g_6	AGAAGTGGACTCGGACGCCATTCGT	0.0895062
2338	YALI1_A05884g_7	TTGTGTCCCCTCATCTTTTTGAACC	0.063933
2339	YALI1_A05884g_8	CTCGGTTGAAGTAGAGCATTGAGTT	0.021164
2340	YALI1_A05904g_1	TGGCTCTCAGGGAGGCCTGCGAGGG	0.186508
2341	YALI1_A05904g_2	TGATGCGGCCGACGACCTTGCTTTC	0.128527
2342	YALI1_A05904g_3	AAAGCAGGTGTCATCACCATGTTCA	0.0632716
2343	YALI1_A05904g_4	CAGCCAGAGAGCCGCCAGCGAATCC	0.123898
2344	YALI1_A05904g_5	AAAGCAAGGTCGTCGGCCGCATCAC	0.119489
2345	YALI1_A05904g_6	CAACCGCTGGAGCTCGCTAGTCAGC	0.0778219
2346	YALI1_A05904g_7	TCAGAAGCTGTTGGTTATTGTCTCG	0.141975
2347	YALI1_A05904g_8	CCGCAGCGTAGTCGAACAGAACCTG	0.137346
2348	YALI1_A05927g_1	GGCTAGTTTACAACATAGATTGGAC	0.149912
2349	YALI1_A05927g_2	CAACATAGATTGGACAGATTAAGTG	0.159392
2350	YALI1_A05927g_3	CTTTTTACAGCGAGACTGGGAAGAC	0.131173
2351	YALI1_A05927g_4	CAGCGAGACTGGGAAGACTGGCTGC	0.131614
2352	YALI1_A05927g_5	ACAGAGATGACAAGAACCATCTTCG	0.209656
2353	YALI1_A05927g_6	GTGCCACACTTAATCTGTCCAATCT	0.162919
2354	YALI1_A05927g_7	GTGAGACCGTCTCTCGGCGCTCCCG	0.189594
2355	YALI1_A05927g_8	TTTCGTGAGACCGTCTCTCGGCGCT	0.18739
2356	YALI1_A05947g_1	CTGCCCCAGAAGCACCAGTAGGGAA	0.152998
2357	YALI1_A05947g_2	AGACTGACTATGGGTTGCAACCCTG	0.125
2358	YALI1_A05947g_3	AAAGAAACCGGCTATTAAATCAACT	0.0764991
2359	YALI1_A05947g_4	CCTCAGCCCAGAAAGATTATTTTGA	0.105379
2360	YALI1_A05947g_5	GGCTCTGGGAGTTCGCGGAGATCGG	0.243607
2361	YALI1_A05947g_6	GAGCTTGAAGTGGATTTGGGCTCTG	0.230379
2362	YALI1_A05947g_7	GGTCGTGGATGTCGGAGCGTTGGTT	0.183422
2363	YALI1_A05947g_8	AGAACGATCCAGTATAGGCACTGTT	0.0919312
2364	YALI1_A05987g_1	AAGAATTTGTATGAAGATGACTTTT	0.00286596
2365	YALI1_A05987g_2	TATGAAGATGACTTTTCCGACGAAC	0.0026455
2366	YALI1_A05987g_3	CGACGAACCTATTGCTTCTTCTTCG	0.00595238
2368	YALI1_A05987g_5	TCAGCTTCTTCAGCTTCTGAAGAAG	0.0925926
2369	YALI1_A05987g_6	GACGTTCACGGGGTCTTCCGAATGA	0.0970018
2370	YALI1_A05987g_7	TCCGACGCGTCCAGAAACACATCAT	0.0339506
2371	YALI1_A05987g_8	CCAAGTAGTAGCGGGGCCTTCCGAA	0.0432099
2372	YALI1_A06052g_1	TGTTCAGCCACGTGGACGCCGGACG	0.31746
2373	YALI1_A06052g_2	TGGACGCGGACGGCAAGATGTCTGC	0.326499
2374	YALI1_A06052g_3	GCCTGGTTGTCAACGACTGGCTCAA	0.176587
2375	YALI1_A06052g_4	TCATCGCCTGCGAGGACGGCGATAT	0.172178
2376	YALI1_A06052g_5	AGAATCAACTTGTTAAGTTCAGACA	0.0813492
2377	YALI1_A06052g_6	AGCCAGTCGTTGACAACCAGGCCAA	0.170414
2378	YALI1_A06052g_7	AGAATGATGGAATGAACTGGAATAT	0.210538
2379	YALI1_A06052g_8	CTGTCGAGCAGTCTGTCAAAGAATG	0.148369
2380	YALI1_A06073g_1	GGGCCTCAAGCGTGGTAGTGAGAGC	0.145282
2381	YALI1_A06073g_2	CTCTGAACGACACCTGGGGCTACCG	0.0787037
2382	YALI1_A06073g_3	GCGCTTGTCCAGCTGCGGTCCAGTG	0.0758377
2383	YALI1_A06073g_4	AGTCGACGCGTCACAAACTGCTGCT	0.0912698
2384	YALI1_A06073g_5	GAGTCATGTCGAACATTGTGCCTCG	0.196429
2385	YALI1_A06073g_6	AGACAGTCGGGCGAGAAGTTGATAG	0.169974
2386	YALI1_A06073g_7	CGTATCCGAGGGAACACCTGTAGCA	0.102734
2387	YALI1_A06073g_8	TGACGCGTCGACTCAAAGTCGTCCT	0.0853175
2388	YALI1_A06099g_1	ATCGGCTCTGGCGGCAGTCCCGGCC	0.168871
2389	YALI1_A06099g_2	ACCAGCTACTAGTGAACGATTTGCA	0.113757
2390	YALI1_A06099g_3	CAAGCAAACCGACCTGGAAACGAGC	0.199515
2391	YALI1_A06099g_4	AAAATCATCTAAACTGGCTGAAGAA	0.0701058
2392	YALI1_A06099g_5	CTTGCAAATCGTTCACTAGTAGCTG	0.132937
2393	YALI1_A06099g_6	CAGGTCGGTTTGCTTGCAAATCGTT	0.180776
2394	YALI1_A06099g_7	GAACAGAGGAGCGAGAGAAGGCGGA	0.237875
2395	YALI1_A06099g_8	AGAGTAATAATGTAGGCATTGGGCA	0.0981041
2396	YALI1_A06102g_1	TCTACACTGATCTGCATCCGCCTTT	0.0509259
2398	YALI1_A06102g_3	GGGCCACAGGAAATCTTTCAGGTGC	0.17328
2399	YALI1_A06102g_4	AGGTGCAATCAATTCTCACCGCCGA	0.193563
2400	YALI1_A06102g_5	CGCCGTTCTTGAGTCCGGGCGAGCA	0.19224
2401	YALI1_A06102g_6	GGGACTTGACCAGGTTGCAGGTATA	0.145282
2403	YALI1_A06102g_8	GATATCCTACAACAGGGCGAAAAAA	0.0709877
2404	YALI1_A06104g_1	AAGGCAGTGTTTCACGTTGCGTCAT	0.061067
2406	YALI1_A06104g_3	TTGTCATTGGAGTAGCCGTTCTACA	0.244489
2407	YALI1_A06104g_4	TGACGCAACGTGAAACACTGCCTTG	0.069224
2408	YALI1_A06104g_5	CAAGCACGAATACCTTGTAGAACGG	0.197531
2409	YALI1_A06104g_6	CTCCTTCTCCAAGCCATGAGTCTCT	0.098545
2410	YALI1_A06116g_1	TCTGGATTCACAGTGGCTGTCTATG	0.145503
2411	YALI1_A06116g_2	AGAAAAACACAAACTTGGGTGATGC	0.117945
2412	YALI1_A06116g_3	GTTGTTCACGGGCTTGGTATCTTTC	0.111993
2413	YALI1_A06116g_4	GGTGACGAATCGTTGGGGTATCGTT	0.148148
2414	YALI1_A06116g_5	GAAGCCTTGAGAGCAGTGGGCTTCT	0.114198
2415	YALI1_A06116g_6	TGTCTGTACTTGAAGGCGGTTTGGA	0.165123
2416	YALI1_A06116g_7	AGATGGCTCCGAATCGTCGTATTGC	0.0615079
2417	YALI1_A06116g_8	TGAAAGCTACAAGTGGGAATGTCAT	0.145723
2418	YALI1_A06128g_1	TCTGTGATCAAGGGAGAAGGCGACG	0.151455
2419	YALI1_A06128g_2	GGCATCGATTCTCAAACCCGGACAC	0.0566578
2420	YALI1_A06128g_3	AAAGTCAAGAACATCACCCGATCGA	0.154762
2421	YALI1_A06128g_4	CACCCCACACTTCGTCTCGAATGGT	0.0994268
2422	YALI1_A06128g_5	GAGGGAGGAGGCAGCAAGGTGGCCA	0.0983245
2423	YALI1_A06128g_6	TTTTTTCGAGGGAGGAGGCAGCAAG	0.112434
2424	YALI1_A06128g_7	GCCAGTGTCCGACGCCTGGAATCGA	0.0866402
2425	YALI1_A06128g_8	GGTGGCGGCTCCAGGAACTCGCACC	0.095679
2426	YALI1_A06149g_1	AGTCGCAACTGCACCGGCTCAAGCA	0.290785
2427	YALI1_A06149g_2	GACGTGGCTGCTCTCGCGCCCCAGC	0.170635
2428	YALI1_A06149g_3	GTACCGACGGATGGTACCACGTTGG	0.0654762
2429	YALI1_A06149g_4	GCTTCTGGACCAGCTGGGCAATGTG	0.133598
2430	YALI1_A06149g_5	GCTCCAGAACCTGCTTGGAGAAGGG	0.0445326
2431	YALI1_A06149g_6	GAGCCAGACGCTGGGGCGCGAGAGC	0.164021
2432	YALI1_A06149g_7	AGAAGCACGGCGCTTCCGGTGATCT	0.0848765
2433	YALI1_A06149g_8	GACCGCTGGGTGCGATAACCACGTC	0.123016
2434	YALI1_A06169g_1	CAACTCCTTTGCTGAGTGCGACAAA	0.0996473
2435	YALI1_A06169g_2	CTGAGTGCGACAAACAGACGGAAAG	0.104718
2436	YALI1_A06169g_3	CAGGGGCAGAATGGAAGGGCTTCGA	0.151896
2437	YALI1_A06169g_4	GACTCGGATGCTAGTTCAACTTGTA	0.15851
2438	YALI1_A06169g_5	TCGCACTCAGCAAAGGAGTTGTAAA	0.0996473
2439	YALI1_A06169g_6	CGTCTGTTTGTCGCACTCAGCAAAG	0.103836
2440	YALI1_A06169g_7	AACAGGTGGATATCAGCCGTGGTGT	0.0958995
2441	YALI1_A06169g_8	ACAGCGACATTGATTTTGAACAGGT	0.0670194
2442	YALI1_A06174g_1	GTAGAAGTTTTGTCGATGTAGTGAT	0.0864197
2443	YALI1_A06174g_2	TCGATGTAGTGATGGTTGAGGTTCA	0.111552
2445	YALI1_A06174g_4	AGATCTGAGTTGAAACAAGGGACAG	0.139109
2446	YALI1_A06174g_5	AAAATAATGGTGCTGGGATTCCGTG	0.148589
2447	YALI1_A06174g_6	AACTCAGATCTGAAATGACGTTGTC	0.125
2448	YALI1_A06174g_7	TTCGACAATGACACTGGGAGAAGTC	0.145062
2449	YALI1_A06174g_8	CAGCAACTGAAGATGTTCTCATCTA	0.123677
2451	YALI1_A06196g_2	TGATATATCATAATATATGTCCAAA	0.0176367
2452	YALI1_A06196g_3	TCCAGACCCACGGAGTATACATCGT	0.0815697
2453	YALI1_A06196g_4	TGTACAATGTCGATCTTCTGTAGTC	0.058642
2454	YALI1_A06196g_5	CAGCCCATATGTGAACGCTTCGGTT	0.160714
2455	YALI1_A06207g_1	TCCAACGGCTCCAAATGAGACAGTC	0.185626
2456	YALI1_A06207g_2	CCGACAGACAAAGCCCAATAAAGAA	0.0143298
2457	YALI1_A06207g_3	CGGGAATGGAGGTGCAGCAGGAGAG	0.0606261
2458	YALI1_A06207g_4	GAGCCGTTGGAGAAAAGGGATGAGA	0.167989
2459	YALI1_A06207g_5	GCCAGAGTTGTGAGTGAGTGCGAGT	0.042769
2460	YALI1_A06207g_6	CCCTGGGCGTATGGACCCGTACAGC	0.0130071
2461	YALI1_A06207g_7	TGCATTTTCCCCTGGGCGTATGGAC	0.0130071
2462	YALI1_A06207g_8	TCTGTCGGTAAAAGAGGTCGTATTT	0.0119048
2463	YALI1_A06220g_1	CTCCTCTGCTCTGCAAGTTTCTGCG	0.0559965
2464	YALI1_A06220g_2	TGCGCGCATAGAGGTTACCTGCCAA	0.0590829
2465	YALI1_A06220g_3	GGCGCGGTCGCAGAGTCGTGCCTCG	0.20172
2466	YALI1_A06220g_4	GCAGGTAACCTCTATGCGCGCAGAA	0.0588624
2467	YALI1_A06220g_5	GCATTTTGGCAGGTAACCTCTATGC	0.058642
2468	YALI1_A06220g_6	CCCACTGCCATTGGACCCCCAGTCG	0.0892857
2469	YALI1_A06220g_7	TTGGGCTGTGGGGTGACATCACGCG	0.039903
2470	YALI1_A06220g_8	TCTTGCTGTGTTTGTTGGGCTGTGG	0.0793651
2471	YALI1_A06229g_1	TCGTCTACGCCTCCTTGTCGGGAGT	0.106261
2472	YALI1_A06229g_2	GCAAGTCCATAGACGAGCTCAAAAA	0.0972222
2473	YALI1_A06229g_3	GCTGGTCCGAAACAAGGAGCTCAAA	0.114198
2474	YALI1_A06229g_4	ACGACGACTTTATCGAGACAATGAC	0.144621
2475	YALI1_A06229g_5	GTAGCCCTGCACTCGCACTCCCGAC	0.122795
2476	YALI1_A06229g_6	GACTGGAGTCCTTCTGCGTCACTCG	0.185406
2477	YALI1_A06229g_7	TTCTGGGGTGGGTTGGGGGCTTCGT	0.218033
2478	YALI1_A06229g_8	AGCTCGTCTATGGACTTGCCAAAGT	0.0992063
2479	YALI1_A06287g_1	CTGATGTGCCGGTTAAAGAAGAGCT	0.0566578
2480	YALI1_A06287g_2	TCCAGGAGACGCCCGACAAGCCTCT	0.0844356
2481	YALI1_A06287g_3	CGACGAGGATATTGACAGTCTTTTT	0.0817901
2482	YALI1_A06287g_4	ACTCACTCATGAGCGACCACAAGGC	0.0667989
2483	YALI1_A06287g_5	GGAACCTGGACCCCAGAGCGGTGCT	0.203263
2484	YALI1_A06287g_6	ATTTTCGGAACCTGGACCCCAGAGC	0.189815
2485	YALI1_A06287g_7	ACCGGCACATCAGGAAAGTCGAACT	0.0615079
2486	YALI1_A06287g_8	CTCCCGACGGTCTCTCTTGTTCAGC	0.181217
2491	YALI1_A06311g_5	AGAGGACCATCATTCTCACAGGCGA	0.0632716
2492	YALI1_A06311g_6	CAGCCGCCAGAGCAAAGTGCCAGAG	0.0110229
2493	YALI1_A06311g_7	GAACCGCATTTGCAGCCGCCAGAGC	0.0156526
2494	YALI1_A06311g_8	CAGAAGCGAGTACAACCGCCTGAGC	0.0339506
2495	YALI1_A06361g_1	TGCGACCGGACGACTCGGAGGGAGG	0.199515
2496	YALI1_A06361g_2	CGCGCTGTGGGTCATCATGGTCCCC	0.12963
2497	YALI1_A06361g_3	TGCGAACATGGATCTCGCTTCTCGT	0.0890653
2498	YALI1_A06361g_4	GATGCCGATCTCGCATACTACAAGA	0.179674
2499	YALI1_A06361g_5	CCGCAGACTCGCCAGGTACGTGGAG	0.275794
2500	YALI1_A06361g_6	TGTTGAGATTGTCCAGCAGCGCCTG	0.0487213
2501	YALI1_A06361g_7	ACCGCGCTGTCCATTCGGTGTAACG	0.07694
2502	YALI1_A06361g_8	TCCCTCCTTGTATGGCACCACAATC	0.0573192
2503	YALI1_A06381g_1	TCAACAGATCAGTTTTTACAAATAT	0.121914
2504	YALI1_A06381g_2	CAAATATCAACAAAATCTCCATCGT	0.114198
2505	YALI1_A06381g_3	TCCCCGAGTCGCTCAAACAAATCAT	0.160714
2506	YALI1_A06381g_4	TGCGAGTCCCAGTCAGCCTCATCTG	0.124559
2507	YALI1_A06381g_5	GGCATCTGGGTGATGTGTGTCCATA	0.14881
2508	YALI1_A06381g_6	TAAAAACTGATCTGTTGAGAAATGC	0.123898
2509	YALI1_A06381g_7	TTGATATTTGTAAAAACTGATCTGT	0.118166
2511	YALI1_A06384g_1	CAAAAACCCATAAACCAGCAGCCTT	0.100309
2512	YALI1_A06384g_2	ATGCAAAATGGAAACACTACACATT	0.166226
2514	YALI1_A06384g_4	CGAGTTCGAGGAACTCTATCAGAGA	0.0526896
2515	YALI1_A06384g_5	TGGGTTTTTGGAAACAGACAGAATG	0.129189
2516	YALI1_A06384g_6	GAAACAGACAGAATGTGTATTGTTT	0.142857
2517	YALI1_A06384g_7	ATTTCAGAATGTGTAGTGTTTCCAT	0.164683
2518	YALI1_A06384g_8	AGAATGTGTAGTGTTTCCATTTTGC	0.165785
2519	YALI1_A06396g_1	GTCCCCAGAATCACCTGTTTTCTCC	0.195767
2520	YALI1_A06396g_2	TCCTACAGCGAGCGCCAGAACCACC	0.163139
2521	YALI1_A06396g_3	CTCCAAACGCCGGGTACATTGAGGT	0.152557
2522	YALI1_A06396g_4	GCTGCCATACTGGACCGCCTGGTGG	0.146384
2523	YALI1_A06396g_5	GAGTAAAGTCCTCGGTCATCTCGAT	0.174162
2524	YALI1_A06396g_6	CTGATTATCCTTGGCGATATTCTGA	0.0595238
2525	YALI1_A06396g_7	TCTATCCTGTTCCTCCTGCAGTCGC	0.200176
2526	YALI1_A06402g_1	AGCAGACATGCCACAGAATGACACC	0.141093
2527	YALI1_A06402g_2	TTGACTCTTGCAATTTGAGCAGACA	0.142416
2528	YALI1_A06402g_3	CGACTCTCATGCACAAGCGATGGTG	0.12985
2529	YALI1_A06402g_4	ACGCAGGTGCGGGCCCTGAACCAGT	0.0895062
2530	YALI1_A06402g_5	CGTCAAGTCGTGCTTGTTCATCCAC	0.171076
2531	YALI1_A06416g_1	CATCGATATCAAAAATGGCGAGCAG	0.0588624
2532	YALI1_A06416g_2	GAAAGGTGTCTTTGAACGGCCGAAT	0.128968
2533	YALI1_A06416g_3	AACGGCCGAATTCCCGCCATCACCG	0.192681
2534	YALI1_A06416g_4	CCATCTTCGAGTCTGGCGCCATTCT	0.258377
2535	YALI1_A06416g_5	ATATCGATGGAAACCACCTTGTATG	0.093254
2536	YALI1_A06416g_6	GAAACTCGGGGGTGTGCTGCTCGCC	0.0615079
2537	YALI1_A06416g_7	TCGTACTTGGACACCAGGTACTGCA	0.156746
2538	YALI1_A06416g_8	TGGTCTTTGTCGTACTTGGACACCA	0.116843
2539	YALI1_A06434g_1	GTCGCTCAGCAGCAGTGTTGGCGTC	0.138228
2540	YALI1_A06434g_2	CTGTTCCCGCTTTCACTCGAGCCCT	0.158951
2541	YALI1_A06434g_3	ACTCGAGCCCTCAGCACCTCTCGAC	0.130291
2542	YALI1_A06434g_4	TGTCTCTGGGCGCCGTTGCCCAGCC	0.0974427
2543	YALI1_A06434g_5	AGAACCGATCTTACAAGACCTACCT	0.143078
2544	YALI1_A06453g_1	ATAGGTTGGAGTTTGCTATACACCA	0.0467372
2545	YALI1_A06453g_2	CTATACACCAACTCAACCACTACTC	0.0868607
2546	YALI1_A06453g_3	TGACTCGATCATCAACAACACGGAC	0.274471
2547	YALI1_A06453g_4	TGCTGGCAATTGGCCTCTTCCACGT	0.102072
2548	YALI1_A06453g_5	GCGTTCACGTAGACCATTGTGAGGG	0.208554
2549	YALI1_A06453g_6	GGCAATCTCCTGGGCCAGCTCTCGC	0.0998677
2550	YALI1_A06453g_7	GGACCTTGGACATGGCAGAGGTGAC	0.0886243
2551	YALI1_A06453g_8	GGATGTCGACGTGCATCTTGTAGTT	0.0665785
2552	YALI1_A06473g_1	CAAGTCCGAGGACGGCTCCAACACG	0.12985
2553	YALI1_A06473g_2	TCAAGGAGGACCCCCAGAACACGTA	0.13448
2555	YALI1_A06473g_4	CTGTGCTCTTACAGACGAAATTGGC	0.212081
2556	YALI1_A06473g_5	CTGAGAGTTGGTACCGTCTCCCTCG	0.0930335
2557	YALI1_A06473g_6	CGAGCTCAGTCTTTTCCTGAGAGTT	0.0637125
2558	YALI1_A06473g_7	TGCACACGCTGCTTCGAGCCACCTC	0.190476
2559	YALI1_A06473g_8	GTCTGTAAGAGCACAGTAAAAGTTC	0.223325
2560	YALI1_A06488g_1	GATACGGAAGAGAACGGCGACATGC	0.217372
2561	YALI1_A06488g_2	TGATCGAGCAGGTTTTCGACGTGAT	0.113757
2562	YALI1_A06488g_3	GACGTGATGAAGTGAGAGACTACAG	0.0831129
2563	YALI1_A06488g_4	GAGATCGGCCCCCCAGCGGTCCTAG	0.180556
2564	YALI1_A06488g_5	CACGGCCTCTTCCGCGACCTCTGTA	0.123016
2565	YALI1_A06488g_6	CGCTGCTGGGCTTCGGACCATGCGG	0.206349
2566	YALI1_A06488g_7	CGATCCCAGATAAAAGTGCGCCTCC	0.0753968
2567	YALI1_A06488g_8	ATGTGATACGGCTCCGACGCTCGAG	0.102293
2568	YALI1_A06530g_1	CAGAAGTGGAAGTAGAAGAAGTAGG	0.0981041
2569	YALI1_A06530g_2	CGTCACCATCACCTCCAGATCCACT	0.0945767
2570	YALI1_A06530g_3	CTCCAGAAGATCCAGAGCCAGAGCC	0.087522
2571	YALI1_A06591g_1	CGAAAATGCTGTCGCCCACCTTGCC	0.0672399
2572	YALI1_A06591g_2	GAGTTTGGTGGCAGCAAGAAGACGG	0.037478
2573	YALI1_A06591g_3	GTGGCAGCAAGAAGACGGCCCAGAA	0.0540123
2574	YALI1_A06591g_4	CTGTCACTCTCAAGGTTTCCAAAAA	0.103395
2575	YALI1_A06591g_5	GGAAACTCGACCTGCACGCAATCCG	0.15851
2576	YALI1_A06591g_6	GAAACCTTGAGAGTGACAGGAAAGC	0.102072
2577	YALI1_A06591g_7	GAAACATCGCTCTTGCTGTCGAGCC	0.0515873
2578	YALI1_A06591g_8	CGTGCGGCCATTGGTCTTGCTCTCC	0.0824515
2579	YALI1_A06594g_1	GGCGCTGACATATGTGCAGGGCGAC	0.12522
2580	YALI1_A06594g_2	AGGAGTCGCCGCGACCGGCCGTACT	0.189594
2581	YALI1_A06594g_3	TGGAGTACAAGCGACACTGCGACAA	0.101411
2582	YALI1_A06594g_4	TGTGGCTTGTCTGTTTACTTCTGTG	0.0784832
2583	YALI1_A06594g_5	CTTGAAGCCGGCTGCCACTCCGGAG	0.115961
2584	YALI1_A06594g_6	TCGCAGTGTCGCTTGTACTCCACAA	0.102954
2585	YALI1_A06594g_7	ACAATCTGCTCGGGGCCGTCCACAC	0.0729718
2586	YALI1_A06594g_8	GTCTGTTTCACAATCTGCTCGGGGC	0.0824515
2587	YALI1_A06612g_1	CGGCAAGACCAAGGTCCTGGGCAAG	0.0709877
2589	YALI1_A06612g_3	TCTCTCCACCTCCGCCACTTTTGCC	0.082231
2590	YALI1_A06612g_4	CCATTCTGGCCTCTCTTGTTGCCGC	0.10119
2591	YALI1_A06612g_5	AGGGCTCTCCCGACTACGCCAAGGT	0.179674
2593	YALI1_A06612g_7	AACACCCAGCTGGCTGCCGGTGTCG	0.102072
2594	YALI1_A06615g_1	TTGCCGATTCAGTTCTATGGCAACC	0.0899471
2595	YALI1_A06615g_2	TTGCACCGCACCTACTACTGCTCAT	0.222443
2596	YALI1_A06615g_3	GGGGCCATACTGTTCTCACTGGTCT	0.184744
2597	YALI1_A06625g_1	TTATGGAGACGGCGAAGAGGGACAT	0.126102
2598	YALI1_A06625g_2	TTTCGGAGTCTGTCGGAGTCTGTCG	0.138448
2599	YALI1_A06625g_3	TGTCCCTCTTCGCCGTCTCCATAAT	0.139771
2600	YALI1_A06625g_4	TGACAGACTCTTTCCCGCAGACTCC	0.195326
2601	YALI1_A06625g_5	CCGCAGACTCCCCGACAGACTCCGA	0.168651
2602	YALI1_A06625g_6	TATTCTGTCTGACTTTTCATCACAA	0.0540123
2604	YALI1_A06634g_2	AATCAAATTCACCTCGTTCGTTGAT	0.391093
2607	YALI1_A06634g_5	TCCGCCGCCCATCTCCCATCTCGTC	0.123016
2608	YALI1_A06634g_6	CCGTGAAACAGACATGTCGTGGACT	0.220238
2610	YALI1_A06634g_8	ATTGAAAAGCAACGTACACTCACGT	0.436508
2611	YALI1_A06640g_1	CCCCCCTGTCTGCACCACTCTGCTC	0.0934744
2612	YALI1_A06640g_2	TGTCTGGCGCCAATGCATTCAAGCT	0.322751
2613	YALI1_A06640g_3	GAATCTACCGTCGTCTACGCTCCCC	0.133818
2614	YALI1_A06640g_4	CAGCTCGAGGACGCTCGAAAGGAGT	0.114638
2615	YALI1_A06640g_5	TTCGTCGGTGAGCACGTTCTTGTGG	0.195106
2616	YALI1_A06640g_6	GAGATCCATCTCCTTGCCCTCGCTG	0.13955
2617	YALI1_A06640g_7	CTCCCATTCGGGCAGCTTTTCGAGA	0.189153
2618	YALI1_A06640g_8	GCTCAATCTTGTGGACACAACAGCC	0.106261
2619	YALI1_A06666g_1	CCGGCAATCGTCGCAGTTCAAAAAA	0.206349
2620	YALI1_A06666g_2	CGCCGACGCAACTGGCAGCTAGACG	0.090388
2621	YALI1_A06666g_3	TCAAACAGTCGTTTCTAGCGGCGGA	0.131834
2622	YALI1_A06666g_4	TAGCGGCGGATCTCGATCCCGCCAT	0.173721
2624	YALI1_A06666g_6	AACTGCGACGATTGCCGGTAAATAT	0.212522
2625	YALI1_A06666g_7	AAGCCGTCTAGCTGCCAGTTGCGTC	0.074515
2626	YALI1_A06666g_8	ACAAACTCGCGGCCGTTGGTGTTGG	0.087522
2627	YALI1_A06672g_1	CGAGAACTCGCTTCTCTACCTTTTG	0.138228
2628	YALI1_A06672g_2	GAAAAGTCGTCGACCGACGAGTGGT	0.102293
2629	YALI1_A06672g_3	CGACTACGACAAACAGACAGAGGAG	0.208333
2630	YALI1_A06672g_4	TGCCTGCAAACTACACCGGCGACGC	0.115961
2631	YALI1_A06672g_5	CAAAAGGTAGAGAAGCGAGTTCTCG	0.131614
2632	YALI1_A06672g_6	ACCACTCGTCGGTCGACGACTTTTC	0.0923721
2633	YALI1_A06672g_7	GCCTTTAACCACTCGTCGGTCGACG	0.0846561
2634	YALI1_A06672g_8	GTTGGTGCCCGCAGGTCCAGCTTTT	0.104277
2635	YALI1_A06721g_1	ACACAAAAGGTGGAGAAGAAGTTTG	0.119268
2636	YALI1_A06721g_2	GTGAGCTCGTGATCGAGCACTACTT	0.210317
2637	YALI1_A06721g_3	TGTACTCGTCTCCGCTCTTCAACAC	0.193122
2638	YALI1_A06721g_4	CGGACCGAAAAAACATGTTTGATCG	0.069224
2639	YALI1_A06721g_5	GCGTGTCGCCAATCGTGTTGAAGAG	0.157187
2640	YALI1_A06721g_6	GGTCCGGAAACAGCTTTCGCGTGTC	0.118607
2641	YALI1_A06721g_7	CGTCTCGGCTAGCGATTCCCGGTTG	0.191358
2642	YALI1_A06721g_8	ACGAGGTCGTTGTAATTCGAAGGAG	0.286155
2643	YALI1_A06735g_1	TGGCTGAGCAGCCGTCCTTCACAGC	0.0712081
2645	YALI1_A06735g_3	GCTGGCACTCAAACTCCTCGCTCAA	0.0712081
2646	YALI1_A06735g_4	ACCTAGCTGTGAAGGACGGCTGCTC	0.0738536
2647	YALI1_A06735g_5	AGTGCCAGCCAAACCTCCGGACACT	0.0707672
2648	YALI1_A06743g_1	ACTACCAGCGACGACACAACGCCGA	0.0890653
2649	YALI1_A06743g_2	CTGGCCCAGGTGACCCAGGCCGACG	0.087522
2650	YALI1_A06743g_3	CCCAGGCCAACGACATCGAGAACGC	0.130071
2651	YALI1_A06743g_4	GTCGGAAGTCGGCGTTGTGTCGTCG	0.0637125
2652	YALI1_A06743g_5	GTTCTTCTTGGCGGTGGCATGGGCA	0.110229
2653	YALI1_A06751g_1	TCGCTGTTCTTTTTTGTCTCCGTTC	0.19224
2654	YALI1_A06751g_2	TCTCCGTTCTTCCACATCGCCGTAT	0.188492
2655	YALI1_A06751g_3	TATCCGTATCATCCATATCGCCTAT	0.139109
2656	YALI1_A06751g_4	CAATCTATCACGCTCTGCTTTCCTG	0.135582
2657	YALI1_A06751g_5	AGAGGATAGGGAAGGGGGTGATAGG	0.0857584
2658	YALI1_A06751g_6	AATCTTTGAGAGGATAGGGAAGGGG	0.0758377
2660	YALI1_A06751g_8	TGACATGTTTCTCAACTACCGAACT	0.14418
2661	YALI1_A06761g_1	ATAGCCACACCACAGAGCAACAGAG	0.105379
2664	YALI1_A06761g_4	GTCTGTCCGCCTGGTGAGCCCGACT	0.0965608
2665	YALI1_A06761g_5	GCCATGAGCCGGATCCCGCCCTTGT	0.210758
2666	YALI1_A06761g_6	TGGACTTTCGCCATGAGCCGGATCC	0.241402
2667	YALI1_A06761g_7	TCGGACAGCAGGAGATCCTCTCCCA	0.116623
2668	YALI1_A06761g_8	TTAACTCGTCGCACTGTTTGTCGGA	0.0961199
2669	YALI1_A06778g_1	CGCCTATCTGATCAAGCCGATTGTG	0.145944
2670	YALI1_A06778g_2	TGGCCCACAGAATCGTGGTTGCGGT	0.177469
2671	YALI1_A06778g_3	AAAGCAGCATGGACAAGCTGCACAG	0.0950176
2672	YALI1_A06778g_4	CGGTGCTCATCGTCCTGTATCTAGG	0.108025
2673	YALI1_A06778g_5	GACCCGGTCGGTGATAATGTCGTGA	0.0859788
2674	YALI1_A06778g_6	ATCTGCTCATACTTGAGAGACGTTT	0.042328
2675	YALI1_A06778g_7	GGGTGTTTTAATCTGCTCATACTTG	0.0546737
2676	YALI1_A06778g_8	CTCCTCGCAGGGACCAACCGTCACC	0.275794
2677	YALI1_A06815g_1	AAACAGACTATGGTACCATCTCCGG	0.109568
2678	YALI1_A06815g_2	TCCAGGTCTAGACGGCTCACCGAGA	0.0976631
2679	YALI1_A06815g_3	GCCTGGAAGTCGGTCGTATCAGAGT	0.087963
2680	YALI1_A06815g_4	AAACGTCTCTTCGTTGCGTCTTTTC	0.138448
2681	YALI1_A06815g_5	TCCCGAGACTGGTTTGAGTGAGTCG	0.130952
2682	YALI1_A06815g_6	AGTGAGTCGTGGGTCGACTGGACAC	0.131614
2683	YALI1_A06818g_1	CGTCTCGTCCCTCGAGTGTGAAGGT	0.144841
2684	YALI1_A06818g_2	AGAGAACTCCTTGTGTCCGTTGCCC	0.1444
2685	YALI1_A06823g_1	TCAGCTGAATCACTTGGTTCGTGCA	0.0634921
2687	YALI1_A06823g_3	AAGCGGAATTTCGCCCTGATGCTTG	0.115741
2688	YALI1_A06823g_4	GCCCTGATGCTTGTCCTGTGGAAAG	0.121032
2689	YALI1_A06823g_5	TCATTGCACGAACCAAGTGATTCAG	0.066358
2690	YALI1_A06823g_6	CACAGGACAAGCATCAGGGCGAAAT	0.120591
2691	YALI1_A06823g_7	CGAGCGTAGAAACACATTCTGTCAG	0.115741
2692	YALI1_A06823g_8	CGGAATCATTGGGGAGTTGAGCCAG	0.0780423
2693	YALI1_A06873g_1	TTGGGGTTGGTCAGTGCGCTGGCGC	0.124339
2694	YALI1_A06873g_2	AACGGAAACCCTTTCGTGCCTATCT	0.117945
2695	YALI1_A06873g_3	GTGCCTATCTCGACTGCTGACCCCT	0.116402
2696	YALI1_A06873g_4	CCCGACGAGAACACCCCGTCAAGCT	0.130952
2697	YALI1_A06873g_5	CAGTTCGTGTGTACCCGACTGCCCG	0.104938
2698	YALI1_A06873g_6	CGTTGAAACGGGCCCCGAACGCCTG	0.109127
2699	YALI1_A06873g_7	TGGGAACGGCCCCTAAGGGTGTATG	0.138448
2700	YALI1_A06873g_8	ACCACCACACGCTGTAGGGATAGAC	0.209436
2701	YALI1_A06958g_1	TATCTTCTCTTGCTTCACTCGAAGC	0.100088
2702	YALI1_A06958g_2	TTGACACCTATGTGCCTGGCGAGAA	0.121914
2703	YALI1_A06958g_3	AGCTGCAGGAGGCACCCTCGGGATT	0.160935
2704	YALI1_A06958g_4	TGGTGCGAGGAAAGTACCTTGGCCA	0.215168
2705	YALI1_A06958g_5	GGATAACGTGATTGAGTATGGAGCA	0.0509259
2706	YALI1_A06958g_6	ACTTTGGGATAACGTGATTGAGTAT	0.0396825
2707	YALI1_A06958g_7	CACGCGCGTAATTAAGGAGACAGGG	0.0216049
2709	YALI1_A06989g_1	AGCAGTTCAACAACCTGGAGGCCAG	0.222663
2710	YALI1_A06989g_2	ACTCTGACTGTTCTGGATCGAAACT	0.0921517
2711	YALI1_A06989g_3	GGCTACAAACGAGTATCCAGGCGTG	0.128086
2712	YALI1_A06989g_4	ATCCCAAAACAGACTGGCAGAGCGC	0.133157
2713	YALI1_A06989g_5	ACGTTGGAAGGATCAATTGAGGGCA	0.152337
2714	YALI1_A06989g_6	TGAGACAGCAGGATAGCTGTGGTGA	0.117945
2715	YALI1_A06989g_7	GATCCAGAACAGTCAGAGTCAAATT	0.0890653
2716	YALI1_A06989g_8	TAGCCCAAACACCTCCGACCTTGGA	0.108686
2717	YALI1_A07014g_1	TGGACCCTGAGCGGCTGGACAGCGG	0.179453
2718	YALI1_A07014g_2	TTCACGTTGTTGGCCTTCGCTCTCA	0.12963
2719	YALI1_A07014g_3	ACCAGCTCAACAACGGCTATGCCAT	0.258157
2720	YALI1_A07014g_4	TGATTCCCTTTGCCAACAAGTTTGG	0.101631
2721	YALI1_A07014g_5	CCGCTGTCCAGCCGCTCAGGGTCCA	0.184965
2722	YALI1_A07014g_6	GGTACTTGTTCCAGTTGAGAGGCTC	0.15366
2723	YALI1_A07014g_7	CAAACTTGTTGGCAAAGGGAATCAG	0.0950176
2724	YALI1_A07014g_8	GCCTGCCAGATGGCAGTTCCCACAA	0.158069
2725	YALI1_A07051g_1	ACCAGCAGTTGGACCTTCTGAAGGA	0.0945767
2726	YALI1_A07051g_2	GATCTCATATACTCCCTTTACTGTG	0.0619489
2727	YALI1_A07051g_3	CTGTGGGTTCGCTGGGGATACTTTA	0.108245
2729	YALI1_A07051g_5	CCTCCTCATAACTCGTCTTGTCCTT	0.10075
2730	YALI1_A07051g_6	AGTTGTTTTCCCTCCTCATAACTCG	0.113977
2731	YALI1_A07051g_7	GCCACAGCGACCATCATGTATCCAG	0.119268
2737	YALI1_A07103g_5	GCTTCAGTTCGGGCTTGTACCCGAT	0.0943563
2738	YALI1_A07103g_6	TGGTGCAAAGTGGTATGTCCACCAG	0.0696649
2739	YALI1_A07103g_7	TTCGCTTTTTCTGGTGCAAAGTGGT	0.108025
2740	YALI1_A07103g_8	TGTATCCTACCAGAAAAGAAAGAGG	0.174603
2741	YALI1_A07137g_1	AGGACAACTCATCGACGAGCTCCCC	0.0870811
2742	YALI1_A07137g_2	AGACACAGGACGGCTGTCGCTGTCG	0.107363
2743	YALI1_A07137g_3	AACACCGTCTACGGCTCGGGACTCG	0.273369
2744	YALI1_A07137g_4	TCATCGTCAACCACGACCAGGTTTG	0.132496
2745	YALI1_A07137g_5	TGTCGGGTCAACAGCCACTGTGGAC	0.210758
2746	YALI1_A07137g_6	CTGGGTTGCAGTAAGAGAACCAGAC	0.0599647
2747	YALI1_A07137g_7	CACCCCCATAAGACACTGGAACGAG	0.13448
2748	YALI1_A07137g_8	CGGTGCTTCTTGTTCCACAGGATGA	0.0637125
2749	YALI1_A07161g_1	ATGATATCCATAAGACGCCATCGCG	0.106922
2750	YALI1_A07161g_2	CGTCATGGCACTAGCTCGTTGGTGG	0.217152
2751	YALI1_A07161g_3	AGCTTAGGCCGACGACTCAAGTGCT	0.140212
2752	YALI1_A07161g_4	GAGTTACCAATCCCGGTTCTTGTTG	0.13933
2753	YALI1_A07161g_5	ACAGTGAGCAGGCTCTCCCAACTAC	0.155644
2754	YALI1_A07171g_1	GCGCAGGCAGGACCGCGTCAGTCAC	0.14881
2755	YALI1_A07171g_2	TTTTTCGCGGGGCTGGCCTGAGGAA	0.160273
2756	YALI1_A07171g_3	GCGGGGCTGGCCTGAGGAATGCAGG	0.155423
2757	YALI1_A07171g_4	AAGAGCTGAAGGTCTGCAGATCAGG	0.126102
2758	YALI1_A07171g_5	CTGCAGGAGTGAACACAGGCACAGG	0.1444
2759	YALI1_A07171g_6	CCTGCTCTAGGGTTGGATGCAGGTG	0.131173
2760	YALI1_A07171g_7	GCAACCTAAGTCCTGCCGCGTGTTT	0.145503
2761	YALI1_A07171g_8	CTTTTCGCAACCTAAGTCCTGCCGC	0.14881
2762	YALI1_A07201g_1	GCACAGTCTGCTTGAGCAGCACTCG	0.0670194
2763	YALI1_A07201g_2	GCTGGTTCCGGAGCCTGCCGTACCA	0.0731922
2764	YALI1_A07201g_3	CGACCAGATCCATGGCCCCGACAGC	0.189594
2765	YALI1_A07201g_4	CCCTGCTGGGCTTCTACTACCGACT	0.13955
2766	YALI1_A07201g_5	GTGGTTGTCTTCCTCAACCTGTTCC	0.161155
2767	YALI1_A07201g_6	GTCATTCCCTTCCCCCTTCTTCCCC	0.114859
2768	YALI1_A07201g_7	CGTCACCTTCTCTCTCGGAGCCATC	0.0326279
2769	YALI1_A07201g_8	AGTGTTCCACCGCCATGCTCGTCGC	0.0782628
2770	YALI1_A07226g_1	CTCCCGGAAATTTCACATACGTTTC	0.147266
2771	YALI1_A07226g_2	ACATACGTTTCTTCTTTTTTTCTTC	0.0899471
2772	YALI1_A07226g_3	TTGTTTCCAAAAAAAAAACAAAAAA	0.0310847
2773	YALI1_A07226g_4	TCATTCTATACACATCTTCCTCACT	0.15873
2774	YALI1_A07226g_5	CGGGAGTAAACAACTTCCTTCGAGA	0.210317
2775	YALI1_A07226g_6	GAAACAACAAAAAAAGAAAAAAAGA	0.0275573
2776	YALI1_A07226g_7	CTTGAATGTGATGCTCTGGTGTTGG	0.123898
2777	YALI1_A07226g_8	GGTGCTCTTTTACTTGAATGTGATG	0.13933
2778	YALI1_A07241g_1	TCGCAGTCTAGCAAATCGTGGAGCA	0.105379
2779	YALI1_A07241g_2	CGACAGTGTGTTCAGATCCAAACTA	0.0762787
2780	YALI1_A07241g_3	GCATCGCAACACGTGGAGAGAGTGT	0.134039
2781	YALI1_A07241g_4	GAAGGTCCTTGACCATTGTCACCAG	0.061067
2782	YALI1_A07241g_5	CTAGACTGCGATAAAGCACACACAG	0.129409
2783	YALI1_A07241g_6	GATCTGAACACACTGTCGGAAAGAA	0.0793651
2784	YALI1_A07241g_7	GATCCCACCTGCCGACGTCGACAAT	0.143959
2785	YALI1_A07241g_8	GAATTGGACGCGCGAATTTCGATCC	0.110009
2786	YALI1_A07267g_1	AAAACGACAACACTCTGGGCGACAT	0.179674
2787	YALI1_A07267g_2	CAGTCGGTTCGAACCGCACACGCCA	0.146605
2788	YALI1_A07267g_3	AACTACTGGGATCAATCGGTGACGG	0.25022
2789	YALI1_A07267g_4	AGAGGTTACTGGATCTGCAGGTGCA	0.0864197
2790	YALI1_A07267g_5	CCAGACACCACGAGACTGCTGAACG	0.167769
2791	YALI1_A07267g_6	TCAATTGCCTCGGCGTCGGGCTCTT	0.25463
2792	YALI1_A07267g_7	AAACACGTTGAGTTTCTCAATTGCC	0.243386
2793	YALI1_A07267g_8	GCGTGTGCGGTTCGAACCGACTGCA	0.140873
2794	YALI1_A07277g_1	TGCAGCTTGGCAGCGATAAACGCGG	0.19731
2795	YALI1_A07277g_2	CAAGAATCTCTTCTCTTCAGGGAAA	0.145503
2796	YALI1_A07277g_3	TCGCTGCCAAGCTGCAGAAATCGAG	0.20194
2797	YALI1_A07277g_4	CCTGAAGAGAAGAGATTCTTGCAAA	0.145503
2798	YALI1_A07277g_5	ACTCTGGGGTTTTCAGGAGGTGACT	0.126543
2799	YALI1_A07277g_6	AGGAGGTGACTGCAGATCGATGATT	0.172178
2800	YALI1_A07290g_1	CTTGATATCCAGACCCGAGCAGAAG	0.106922
2801	YALI1_A07290g_2	GAGCAGCCTCCATATCGTCGTCATC	0.0493827
2802	YALI1_A07290g_3	GGCACAGATGGGGCTGCTTGATGTT	0.212522
2803	YALI1_A07290g_4	GCCAGATTTTCATCCAGATGAGCGA	0.146605
2804	YALI1_A07290g_5	ATCCAGATGAGCGACGATAGCGACA	0.170855
2805	YALI1_A07290g_6	GCGGCGAGGGCCGAGCCTTCTGCTC	0.162698
2806	YALI1_A07290g_7	GAGCCGATGACGACGATATGGAGGC	0.0359347
2807	YALI1_A07290g_8	CGGCATGGACATTCGAATCGCCTCC	0.0877425
2808	YALI1_A07309g_1	CCGGCTGACGGAGAGCCCCTGCCTG	0.138448
2809	YALI1_A07309g_2	CTACGTCTCTAACGGCACTGCTGCG	0.069224
2810	YALI1_A07309g_3	TGACACTAGCAACACCACAGTTGTC	0.123677
2811	YALI1_A07309g_4	AACCAACCAGAAGCTCCTCAACGCC	0.109788
2812	YALI1_A07309g_5	TGCTCCAGCACTCTGAAGTAGAAGA	0.166446
2813	YALI1_A07309g_6	TGTCGGTGACGGGGTCCACAATGAC	0.134921
2814	YALI1_A07309g_7	GCCCGTGGGTCGGTCGTACGCTACC	0.0877425
2815	YALI1_A07309g_8	AAACGGAAAATTGAGGTTCTTGTAG	0.114638
2816	YALI1_A07318g_1	AGAGTTCGACCGCTTCCTATCTCCC	0.1347
2817	YALI1_A07318g_2	TTTGTTTCTGAGCAACGCCAATCTC	0.0597443
2818	YALI1_A07318g_3	TTTCTGAGCAACGCCAATCTCAACA	0.0654762
2819	YALI1_A07318g_4	TGAGCAACGCCAATCTCAACATCAC	0.0727513
2820	YALI1_A07318g_5	TCCCTCGGGAGATAGGAAGCGGTCG	0.111552
2821	YALI1_A07318g_6	ACTGTGATGTTGAGATTGGCGTTGC	0.0844356
2822	YALI1_A07318g_7	TAGCGGAGGAGACTCGGAAGACTGA	0.121032
2823	YALI1_A07318g_8	GTCTCGCTGCTCCCCCAGACGCTGC	0.0738536
2824	YALI1_A07326g_1	CGAGCGGCCAACCTGGCGTTCAAGA	0.319444
2825	YALI1_A07326g_2	TGCTAGGACAGGCCAAGGCCAACAT	0.0815697
2826	YALI1_A07326g_3	AGGACGGCCGAAAGCTGGATCCCAA	0.146384
2827	YALI1_A07326g_4	GGTAAGCCGTCAGTCCCTGTGACAT	0.197972
2828	YALI1_A07326g_5	GAATGTTGGCCTTGGCCTGTCCTAG	0.0738536
2829	YALI1_A07326g_6	GGCCGTCCTCAAAGCCCTTTCGAAT	0.0976631
2830	YALI1_A07349g_1	GATACAATCAATATGGAGAATGGAA	0.0901675
2831	YALI1_A07349g_2	AAAACTACTACAGAGATCATAAACC	0.0553351
2832	YALI1_A07349g_3	GTCAAACAGCCGCAAGTTCAGCAGA	0.161376
2833	YALI1_A07349g_4	CAGACAAGCCATTACCTTCGTCTCC	0.106041
2834	YALI1_A07349g_5	GACAATATGTCCAACGGCGAGAGAT	0.0857584
[truncated: 52,740 more rows]
